# Supplementary material for: Oxytocin homogenizes horse group organization
Source: iScience. 2024 Jun 24;27(7):110356. doi: 10.1016/j.isci.2024.110356 (PMC11277748; doi:10.1016/j.isci.2024.110356)
Supplement: Data S1. All data and code described in this manuscript, related to STAR Methods — Contains all original data, processing code, formatted data, analysis, and figure code. [file mmc2.zip]

Archive with 45 entries (44 files):
- analysis/finalmodels-all.Rmd
- analysis/finalmodels-allsupplementary.Rmd
- data/~$DataSheet.xlsx
- data/DataSheet.xlsx
- data/datestotrialnumbers.xlsx
- data/dyadmetricsdata.xlsx
- data/dyadmetricsdata-acrossgroupmedian.xlsx
- data/Dyads.xlsx
- data/individualmetricsdata.xlsx
- data/individualmetricsdata-acrossgroupmedian.xlsx
- data/networkmetricsdata.xlsx
- data/networkmetricsdata-acrossgroupmedian.xlsx
- data/raw/
- data/raw/data_A.txt
- data/raw/data_E.txt
- data/raw/data_HI.txt
- data/raw/data_L.txt
- data/raw/data_U.txt
- figures/dyadmetricsfigures.R
- figures/Fig1.tiff
- figures/Fig2.tiff
- figures/Fig2a.png
- figures/Fig2b.png
- figures/Fig2c.png
- figures/Fig3.tiff
- figures/Fig4.tiff
- figures/FigS1.png
- figures/FigS2.png
- figures/FigS3.png
- figures/FigS4a.png
- figures/FigS4b.png
- figures/GraphicalAbstract.tif
- figures/Histograms.R
- figures/individualmetricsfigures.R
- figures/networkmetricsfigures.R
- figures/networkmetricsfigures-suppl.R
- figures/SNAgraphsExamples.R
- formattingcode/dyadmetricscalcs.R
- formattingcode/dyadmetricscalcs-acrossgroupmedian.R
- formattingcode/FilteringCode.R
- formattingcode/GroupCombiningCode.R
- formattingcode/individualmetricscalcs.R
- formattingcode/individualmetricscalcs-acrossgroupmedian.R
- formattingcode/networkmetricscalcs.R
- formattingcode/networkmetricscalcs-acrossgroupmedian.R
