# Supplementary material for: Oxytocin homogenizes horse group organization
Source: iScience. 2024 Jun 24;27(7):110356. doi: 10.1016/j.isci.2024.110356 (PMC11277748; doi:10.1016/j.isci.2024.110356)
Supplement: Data S1. All data and code described in this manuscript, related to STAR Methods — Contains all original data, processing code, formatted data, analysis, and figure code. [file mmc2.zip › analysis/finalmodels-allsupplementary.Rmd]

---
title: "fullmodels"
output: html_document
date: "2022-10-21"
---

```{r setup, include=FALSE}
library(maptools)
library(dplyr)
library(stringr)
library(rgdal)
library(geosphere)
library(reshape2)
library(langcog)
# to install langco package run the following
# install.packages("devtools")
# library(devtools)
# devtools::install_github("langcog/langcog")
library(igraph)
library(openxlsx)
library(MASS)
library(lme4)
library(lmerTest)
library(performance)
library(patchwork)
library(ggplot2)
library(see)
setwd("C:\\Users/james/Box/WRC/Horse/data")
getModified <- function(dframe, destination_string, foo) {
  dframe[[destination_string]] <- foo
  dframe
}

cats_network <- c("density", "clustering_coefficient","diameter", "modularity",   "assortativity")
cats_individual <- c("centrality", "eigen", "groupthresh_eigen")

networkdata <- read.xlsx("networkmetricsdata-acrossgroupmedian.xlsx", 1)
dyaddata <- read.xlsx("dyadmetricsdata-acrossgroupmedian.xlsx", 1)
individualdata <- read.xlsx("individualmetricsdata-acrossgroupmedian.xlsx", 1)

individualdata_groupthresh <- read.xlsx("individualmetricsdata.xlsx", 1)

individualdata$groupthresh_eigen <- individualdata_groupthresh$eigen
individualdata$baseline_groupthresh_eigen <- individualdata_groupthresh$baseline_eigen

networkdata$condition_ <- scale(as.numeric(networkdata$condition == "ot"))
networkdata$date_ <- as.factor(networkdata$date)
networkdata$group_ <- as.factor(networkdata$group)
networkdata$haypresence_ <- scale(as.numeric(networkdata$group == "U" | networkdata$group == "HI"))

dyaddata$condition_ <- scale(as.numeric(dyaddata$condition == "ot"))
dyaddata$date_ <- as.factor(dyaddata$date)
dyaddata$group_ <- as.factor(dyaddata$group)
dyaddata$dyad_ <- as.factor(dyaddata$dyad)
dyaddata$id1_ <- as.factor(dyaddata$id1)
dyaddata$id2_ <- as.factor(dyaddata$id2)
dyaddata$haypresence_ <- as.factor(dyaddata$group == "U" | dyaddata$group == "HI")
dyaddata$sex_ <- as.factor(dyaddata$sex)

individualdata$condition_ <- scale(as.numeric(individualdata$condition == "ot"))
individualdata$date_ <- as.factor(individualdata$date)
individualdata$group_ <- as.factor(individualdata$group)
individualdata$individual_ <- as.factor(individualdata$individual)
individualdata$haypresence_ <- scale(as.numeric(individualdata$group == "U" | individualdata$group == "HI"))
individualdata$sex_ <- as.factor(individualdata$sex)


```

```{r cars}
hist(networkdata$density, breaks = 10)
hist(networkdata$clustering_coefficient, breaks = 10)
hist(networkdata$modularity, breaks = 10)
hist(networkdata$diameter, breaks = 10)

hist(dyaddata$thresh, breaks = 100)
hist(dyaddata$dist, breaks = 100)

hist(individualdata$centrality, breaks = 100)
hist(individualdata$eigen, breaks = 100)
hist(individualdata$groupthresh_eigen, breaks = 100)
```

## Including Plots

You can also embed plots, for example:

```{r pressure, echo=FALSE}

#network models, for each factor of interest as is, and modeling interaction with baseline and whether hay was placed in the field
for (j in 1:length(cats_network)){
  print("_______________________________________________")
  print(cats_network[j])
  networkdata$measure <- networkdata[[cats_network[j]]]
  networkdata$baselinevalue_ <- networkdata[[paste("baseline_", cats_network[j], sep = "")]]
  model1 <- lmer(measure ~ condition_ + (1|date_) + (1|group_),
                data = networkdata,
              control=lmerControl(optimizer="bobyqa",optCtrl=list(maxfun=2e5)))
  print(drop1(model1, test = "Chisq"))
  print(summary(model1))
  model2 <- lmer(measure ~ condition_*baselinevalue_ +
                  (1|date_) + (1|group_),
                data = networkdata,
              control=lmerControl(optimizer="bobyqa",optCtrl=list(maxfun=2e5)))
  print(drop1(model2, test = "Chisq"))
  print(summary(model2))
  model3 <- lmer(measure ~ condition_*haypresence_ +
                  (1|date_) + (1|group_),
                data = networkdata,
              control=lmerControl(optimizer="bobyqa",optCtrl=list(maxfun=2e5)))
  print(drop1(model3, test = "Chisq"))
  print(summary(model3))
  model3.2 <- lmer(measure ~ condition_+haypresence_ +
                  (1|date_) + (1|group_),
                data = networkdata,
              control=lmerControl(optimizer="bobyqa",optCtrl=list(maxfun=2e5)))
  print(drop1(model3.2, test = "Chisq"))
  print(summary(model3.2))
}

```


```{r}
#dyad models, for each distance per trial test as is, and testing interaction with baseline and whether hay was placed in the field
#id1 and id2 are randomly assigned to one of the individuals in a dyad for each data point to control individual identity as well as dyadic id

dyaddata$baselinethresh_ <- scale(dyaddata$baseline_thresh)
model1 <- lmer(thresh ~ condition_ + (1|date_) + 
                 (1|group_/dyad_)+ 
                 (1|group_/id1_)+ 
                 (1|group_/id2_),
               data = dyaddata,
              control=lmerControl(optimizer="bobyqa",optCtrl=list(maxfun=2e5)))
print(drop1(model1, test = "Chisq"))
print(summary(model1))
model2 <- lmer(thresh ~ condition_*baselinethresh_ + 
                (1|date_) + 
                (1|group_/dyad_)+ 
                (1|group_/id1_)+ 
                (1|group_/id2_),
              data = dyaddata,
              control=lmerControl(optimizer="bobyqa",optCtrl=list(maxfun=2e5)))
print(drop1(model2, test = "Chisq"))
print(summary(model2))
model3 <- lmer(thresh ~ condition_*haypresence_ + 
                (1|date_) + 
                (1|group_/dyad_)+ 
                (1|group_/id1_)+ 
                (1|group_/id2_),
              data = dyaddata,
              control=lmerControl(optimizer="bobyqa",optCtrl=list(maxfun=2e5)))
print(drop1(model3, test = "Chisq"))
print(summary(model3))
model3.2 <- lmer(thresh ~ condition_+haypresence_ + 
                (1|date_) + 
                (1|group_/dyad_)+ 
                (1|group_/id1_)+ 
                (1|group_/id2_),
              data = dyaddata,
              control=lmerControl(optimizer="bobyqa",optCtrl=list(maxfun=2e5)))
print(drop1(model3.2, test = "Chisq"))
print(summary(model3.2))
model4 <- lmer(thresh ~ condition_*baselinethresh_*haypresence_ + 
                (1|date_) + 
                (1|group_/dyad_)+ 
                (1|group_/id1_)+ 
                (1|group_/id2_),
              data = dyaddata,
              control=lmerControl(optimizer="bobyqa",optCtrl=list(maxfun=2e5)))
print(drop1(model4, test = "Chisq"))
print(summary(model4))
model5 <- lmer(thresh ~ sex_*condition_ + 
                (1|date_) + 
                (1|group_/dyad_)+ 
                (1|group_/id1_)+ 
                (1|group_/id2_),
              data = dyaddata,
              control=lmerControl(optimizer="bobyqa",optCtrl=list(maxfun=2e5)))
print(drop1(model5, test = "Chisq"))
print(summary(model5))
model5.2 <- lmer(thresh ~ sex_ + condition_ + 
                (1|date_) + 
                (1|group_/dyad_)+ 
                (1|group_/id1_)+ 
                (1|group_/id2_),
              data = dyaddata,
              control=lmerControl(optimizer="bobyqa",optCtrl=list(maxfun=2e5)))
print(drop1(model5.2, test = "Chisq"))
print(summary(model5.2))
```
              

```{r}
#dyad models, for each distance per trial test as is, and testing interaction with baseline and whether hay was placed in the field
#id1 and id2 are randomly assigned to one of the individuals in a dyad for each data point to control individual identity as well as dyadic id

dyaddata$baselinedist_ <- scale(dyaddata$baseline_dist)
model1 <- lmer(dist ~ condition_ + (1|date_) + 
                 (1|group_/dyad_)+ 
                 (1|group_/id1_)+ 
                 (1|group_/id2_),
               data = dyaddata,
              control=lmerControl(optimizer="bobyqa",optCtrl=list(maxfun=2e5)))
print(drop1(model1, test = "Chisq"))
print(summary(model1))
model2 <- lmer(dist ~ condition_*baselinedist_ + 
                (1|date_) + 
                (1|group_/dyad_)+ 
                (1|group_/id1_)+ 
                (1|group_/id2_),
              data = dyaddata,
              control=lmerControl(optimizer="bobyqa",optCtrl=list(maxfun=2e5)))
print(drop1(model2, test = "Chisq"))
print(summary(model2))
model3 <- lmer(dist ~ condition_*haypresence_ + 
                (1|date_) + 
                (1|group_/dyad_)+ 
                (1|group_/id1_)+ 
                (1|group_/id2_),
              data = dyaddata,
              control=lmerControl(optimizer="bobyqa",optCtrl=list(maxfun=2e5)))
print(drop1(model3, test = "Chisq"))
print(summary(model3))
model3.2 <- lmer(dist ~ condition_+haypresence_ + 
                (1|date_) + 
                (1|group_/dyad_)+ 
                (1|group_/id1_)+ 
                (1|group_/id2_),
              data = dyaddata,
              control=lmerControl(optimizer="bobyqa",optCtrl=list(maxfun=2e5)))
print(drop1(model3.2, test = "Chisq"))
print(summary(model3.2))
model4 <- lmer(dist ~ condition_*baselinedist_*haypresence_ + 
                (1|date_) + 
                (1|group_/dyad_)+ 
                (1|group_/id1_)+ 
                (1|group_/id2_),
              data = dyaddata,
              control=lmerControl(optimizer="bobyqa",optCtrl=list(maxfun=2e5)))
print(drop1(model4, test = "Chisq"))
print(summary(model4))
model5 <- lmer(dist ~ sex_*condition_ + 
                (1|date_) + 
                (1|group_/dyad_)+ 
                (1|group_/id1_)+ 
                (1|group_/id2_),
              data = dyaddata,
              control=lmerControl(optimizer="bobyqa",optCtrl=list(maxfun=2e5)))
print(drop1(model5, test = "Chisq"))
print(summary(model5))
model5.2 <- lmer(dist ~ sex_ + condition_ + 
                (1|date_) + 
                (1|group_/dyad_)+ 
                (1|group_/id1_)+ 
                (1|group_/id2_),
              data = dyaddata,
              control=lmerControl(optimizer="bobyqa",optCtrl=list(maxfun=2e5)))
print(drop1(model5.2, test = "Chisq"))
print(summary(model5.2))
```

```{r pressure, echo=FALSE}

#individual models, for each factor of interest as is, and modeling interaction with baseline and whether hay was placed in the field
for (j in 1:length(cats_individual)){
  print("_______________________________________________")
  print(cats_individual[j])
  individualdata$measure <- individualdata[[cats_individual[j]]]
  individualdata$baselinevalue_ <- individualdata[[paste("baseline_", cats_individual[j], sep = "")]]
  model1 <- lmer(measure ~ condition_ + (1|date_) + (1|group_/individual_),
                data = individualdata,
              control=lmerControl(optimizer="bobyqa",optCtrl=list(maxfun=2e5)))
  print(drop1(model1, test = "Chisq"))
  print(summary(model1))
  model2 <- lmer(measure ~ condition_*baselinevalue_ +
                  (1|date_) + (1|group_/individual_),
                data = individualdata,
              control=lmerControl(optimizer="bobyqa",optCtrl=list(maxfun=2e5)))
  print(drop1(model2, test = "Chisq"))
  print(summary(model2))
  model3 <- lmer(measure ~ condition_*haypresence_ +
                  (1|date_) + (1|group_/individual_),
                data = individualdata,
              control=lmerControl(optimizer="bobyqa",optCtrl=list(maxfun=2e5)))
  print(drop1(model3, test = "Chisq"))
  print(summary(model3))
  model3.2 <- lmer(measure ~ condition_+haypresence_ +
                  (1|date_) + (1|group_/individual_),
                data = individualdata,
              control=lmerControl(optimizer="bobyqa",optCtrl=list(maxfun=2e5)))
  print(drop1(model3.2, test = "Chisq"))
  print(summary(model3.2))
  model4 <- lmer(measure ~ condition_*haypresence_*baselinevalue_ +
                  (1|date_) + (1|group_/individual_),
                data = individualdata,
              control=lmerControl(optimizer="bobyqa",optCtrl=list(maxfun=2e5)))
  print(drop1(model4, test = "Chisq"))
  print(summary(model4))
  model5 <- lmer(measure ~ condition_*sex_ +
                  (1|date_) + (1|group_/individual_),
                data = individualdata,
              control=lmerControl(optimizer="bobyqa",optCtrl=list(maxfun=2e5)))
  print(drop1(model5, test = "Chisq"))
  print(summary(model5))
  model5.2 <- lmer(measure ~ condition_ + sex_ +
                  (1|date_) + (1|group_/individual_),
                data = individualdata,
              control=lmerControl(optimizer="bobyqa",optCtrl=list(maxfun=2e5)))
  print(drop1(model5.2, test = "Chisq"))
  print(summary(model5.2))
}

```
