# Supplementary material for: Oxytocin homogenizes horse group organization
Source: iScience. 2024 Jun 24;27(7):110356. doi: 10.1016/j.isci.2024.110356 (PMC11277748; doi:10.1016/j.isci.2024.110356)
Supplement: Data S1. All data and code described in this manuscript, related to STAR Methods — Contains all original data, processing code, formatted data, analysis, and figure code. [file mmc2.zip › data/DataSheet.xlsx]

## Sheet: TrialInformation
Date	DateText	Condition	Horse	Group	GPS number	start admin	end admin	startastext	endastext	accessed	notes
2021-10-19	October19	sa	Camui	A	47	11:00:00	11:45:00	11:00:00	11:45:00	yes
2021-10-19	October19	sa	Miyabi	A	78	11:00:00	11:45:00	11:00:00	11:45:00	yes
2021-10-19	October19	sa	Waffle	A	60	11:00:00	11:45:00	11:00:00	11:45:00	yes
2021-10-19	October19	sa	Ace	A	69	11:00:00	11:45:00	11:00:00	11:45:00	yes
2021-10-19	October19	sa	Victory	A	51	11:00:00	11:45:00	11:00:00	11:45:00	yes
2021-10-19	October19	sa	Godiva	A	74	11:00:00	11:45:00	11:00:00	11:45:00	yes
2021-10-19	October19	sa	Fantasista	A	48	11:00:00	11:45:00	11:00:00	11:45:00	yes
2021-10-19	October19	sa	Uchiwa	A	41	11:00:00	11:45:00	11:00:00	11:45:00	yes
2021-10-19	October19	sa	Wizard	A	49	11:00:00	11:45:00	11:00:00	11:45:00	yes
2021-10-20	October20	sa	Mash	E	39	10:20:00	10:46:00	10:20:00	10:46:00	yes
2021-10-20	October20	sa	BigGrass	E	32	10:20:00	10:46:00	10:20:00	10:46:00	yes
2021-10-20	October20	sa	Songoku	E	4	10:20:00	10:46:00	10:20:00	10:46:00	yes
2021-10-20	October20	sa	Kurofune	E	1	10:20:00	10:46:00	10:20:00	10:46:00	yes
2021-10-20	October20	sa	Royal	E	5	10:20:00	10:46:00	10:20:00	10:46:00	yes
2021-10-20	October20	sa	Tiamo	E	8	10:20:00	10:46:00	10:20:00	10:46:00	yes
2021-10-20	October20	sa	Allure	E	16	10:20:00	10:46:00	10:20:00	10:46:00	yes
2021-10-22	October22	ot	Forte	L	47	09:10:00	09:45:00	09:10:00	09:45:00	yes
2021-10-22	October22	ot	Woodnote	L	45	09:10:00	09:45:00	09:10:00	09:45:00	yes
2021-10-22	October22	ot	May	L	76	09:10:00	09:45:00	09:10:00	09:45:00	yes
2021-10-22	October22	ot	Symphony	L	41	09:10:00	09:45:00	09:10:00	09:45:00	yes
2021-10-22	October22	ot	Yuritaro	L	53	09:10:00	09:45:00	09:10:00	09:45:00	yes
2021-10-22	October22	ot	GoldenChip	L	60	09:10:00	09:45:00	09:10:00	09:45:00	no	lost
2021-10-22	October22	ot	Yamashiro	L	64	09:10:00	09:45:00	09:10:00	09:45:00	yes
2021-10-22	October22	ot	Amazon	L	67	09:10:00	09:45:00	09:10:00	09:45:00	yes
2021-10-22	October22	ot	Bright2	L	66	09:10:00	09:45:00	09:10:00	09:45:00	yes
2021-10-22	October22	ot	Randi	L	63	09:10:00	09:45:00	09:10:00	09:45:00	yes
2021-10-22	October22	ot	Bakushin	L	55	09:10:00	09:45:00	09:10:00	09:45:00	yes
2021-10-22	October22	ot	CrystalIcing	L	77	09:10:00	09:45:00	09:10:00	09:45:00	yes
2021-10-22	October22	ot	Faudi	L	61	09:10:00	09:45:00	09:10:00	09:45:00	yes
2021-10-22	October22	ot	Aharu	L	58	09:10:00	09:45:00	09:10:00	09:45:00	yes
2021-10-22	October22	ot	Camisol	L	59	09:10:00	09:45:00	09:10:00	09:45:00	yes
2021-10-22	October22	ot	Dear	L	70	09:10:00	09:45:00	09:10:00	09:45:00	yes
2021-10-22	October22	ot	Koyo	L	49	09:10:00	09:45:00	09:10:00	09:45:00	yes
2021-10-22	October22	ot	Jayro	L	51	09:10:00	09:45:00	09:10:00	09:45:00	yes
2021-10-22	October22	ot	Cona	L	72	09:10:00	09:45:00	09:10:00	09:45:00	yes
2021-10-22	October22	sa	Mash	E	42	10:20:00	10:45:00	10:20:00	10:45:00	yes
2021-10-22	October22	sa	BigGrass	E	74	10:20:00	10:45:00	10:20:00	10:45:00	yes
2021-10-22	October22	sa	Songoku	E	65	10:20:00	10:45:00	10:20:00	10:45:00	yes
2021-10-22	October22	sa	Kurofune	E	52	10:20:00	10:45:00	10:20:00	10:45:00	yes
2021-10-22	October22	sa	Royal	E	68	10:20:00	10:45:00	10:20:00	10:45:00	yes
2021-10-22	October22	sa	Tiamo	E	57	10:20:00	10:45:00	10:20:00	10:45:00	yes
2021-10-22	October22	sa	Allure	E	46	10:20:00	10:45:00	10:20:00	10:45:00	yes
2021-10-22	October22	ot	Camui	A	50	11:05:00	11:46:00	11:05:00	11:46:00	yes
2021-10-22	October22	ot	Miyabi	A	82	11:05:00	11:46:00	11:05:00	11:46:00	yes
2021-10-22	October22	ot	Waffle	A	71	11:05:00	11:46:00	11:05:00	11:46:00	yes
2021-10-22	October22	ot	Ace	A	75	11:05:00	11:46:00	11:05:00	11:46:00	yes
2021-10-22	October22	ot	Victory	A	73	11:05:00	11:46:00	11:05:00	11:46:00	yes
2021-10-22	October22	ot	Godiva	A	81	11:05:00	11:46:00	11:05:00	11:46:00	yes
2021-10-22	October22	ot	Fantasista	A	69	11:05:00	11:46:00	11:05:00	11:46:00	yes
2021-10-22	October22	ot	Uchiwa	A	56	11:05:00	11:46:00	11:05:00	11:46:00	yes
2021-10-22	October22	ot	Wizard	A	48	11:05:00	11:46:00	11:05:00	11:46:00	yes
2021-10-26	October26	sa	Forte	L	25	09:10:00	09:45:00	09:10:00	09:45:00	yes
2021-10-26	October26	sa	Woodnote	L	28	09:10:00	09:45:00	09:10:00	09:45:00	yes
2021-10-26	October26	sa	May	L	36	09:10:00	09:45:00	09:10:00	09:45:00	yes
2021-10-26	October26	sa	Symphony	L	15	09:10:00	09:45:00	09:10:00	09:45:00	yes
2021-10-26	October26	sa	Yuritaro	L	39	09:10:00	09:45:00	09:10:00	09:45:00	yes
2021-10-26	October26	sa	GoldenChip	L	18	09:10:00	09:45:00	09:10:00	09:45:00	yes
2021-10-26	October26	sa	Yamashiro	L	27	09:10:00	09:45:00	09:10:00	09:45:00	yes
2021-10-26	October26	sa	Amazon	L	23	09:10:00	09:45:00	09:10:00	09:45:00	yes
2021-10-26	October26	sa	Bright2	L	2	09:10:00	09:45:00	09:10:00	09:45:00	yes
2021-10-26	October26	sa	Randi	L	22	09:10:00	09:45:00	09:10:00	09:45:00	yes
2021-10-26	October26	sa	Bakushin	L	37	09:10:00	09:45:00	09:10:00	09:45:00	yes
2021-10-26	October26	sa	CrystalIcing	L	10	09:10:00	09:45:00	09:10:00	09:45:00	yes
2021-10-26	October26	sa	Faudi	L	7	09:10:00	09:45:00	09:10:00	09:45:00	yes
2021-10-26	October26	sa	Aharu	L	29	09:10:00	09:45:00	09:10:00	09:45:00	yes
2021-10-26	October26	sa	Camisol	L	11	09:10:00	09:45:00	09:10:00	09:45:00	yes
2021-10-26	October26	sa	Dear	L	5	09:10:00	09:45:00	09:10:00	09:45:00	yes
2021-10-26	October26	sa	Koyo	L	38	09:10:00	09:45:00	09:10:00	09:45:00	yes
2021-10-26	October26	sa	Jayro	L	33	09:10:00	09:45:00	09:10:00	09:45:00	yes
2021-10-26	October26	sa	Cona	L	1	09:10:00	09:45:00	09:10:00	09:45:00	yes
2021-10-26	October26	ot	Mash	E	31	10:20:00	10:40:00	10:20:00	10:40:00	yes
2021-10-26	October26	ot	BigGrass	E	20	10:20:00	10:40:00	10:20:00	10:40:00	yes
2021-10-26	October26	ot	Songoku	E	24	10:20:00	10:40:00	10:20:00	10:40:00	yes
2021-10-26	October26	ot	Kurofune	E	16	10:20:00	10:40:00	10:20:00	10:40:00	yes
2021-10-26	October26	ot	Royal	E	8	10:20:00	10:40:00	10:20:00	10:40:00	yes
2021-10-26	October26	ot	Tiamo	E	3	10:20:00	10:40:00	10:20:00	10:40:00	yes
2021-10-26	October26	ot	Allure	E	21	10:20:00	10:40:00	10:20:00	10:40:00	yes
2021-10-26	October26	sa	Camui	A	14	11:00:00	11:30:00	11:00:00	11:30:00	yes
2021-10-26	October26	sa	Miyabi	A	34	11:00:00	11:30:00	11:00:00	11:30:00	yes
2021-10-26	October26	sa	Waffle	A	12	11:00:00	11:30:00	11:00:00	11:30:00	yes
2021-10-26	October26	sa	Ace	A	32	11:00:00	11:30:00	11:00:00	11:30:00	yes
2021-10-26	October26	sa	Victory	A	35	11:00:00	11:30:00	11:00:00	11:30:00	yes
2021-10-26	October26	sa	Godiva	A	17	11:00:00	11:30:00	11:00:00	11:30:00	yes
2021-10-26	October26	sa	Fantasista	A	40	11:00:00	11:30:00	11:00:00	11:30:00	yes
2021-10-26	October26	sa	Uchiwa	A	9	11:00:00	11:30:00	11:00:00	11:30:00	yes
2021-10-26	October26	sa	Wizard	A	6	11:00:00	11:30:00	11:00:00	11:30:00	yes
2021-10-27	October27	sa	Forte	L	52	09:08:00	09:56:00	09:08:00	09:56:00	yes
2021-10-27	October27	sa	Woodnote	L	70	09:08:00	09:56:00	09:08:00	09:56:00	yes
2021-10-27	October27	sa	May	L	68	09:08:00	09:56:00	09:08:00	09:56:00	yes
2021-10-27	October27	sa	Symphony	L	46	09:08:00	09:56:00	09:08:00	09:56:00	yes
2021-10-27	October27	sa	Yuritaro	L	73	09:08:00	09:56:00	09:08:00	09:56:00	yes
2021-10-27	October27	sa	GoldenChip	L	69	09:08:00	09:56:00	09:08:00	09:56:00	yes
2021-10-27	October27	sa	Yamashiro	L	56	09:08:00	09:56:00	09:08:00	09:56:00	yes
2021-10-27	October27	sa	Amazon	L	50	09:08:00	09:56:00	09:08:00	09:56:00	yes
2021-10-27	October27	sa	Bright2	L	65	09:08:00	09:56:00	09:08:00	09:56:00	yes
2021-10-27	October27	sa	Randi	L	61	09:08:00	09:56:00	09:08:00	09:56:00	yes
2021-10-27	October27	sa	Bakushin	L	41	09:08:00	09:56:00	09:08:00	09:56:00	yes
2021-10-27	October27	sa	CrystalIcing	L	76	09:08:00	09:56:00	09:08:00	09:56:00	yes
2021-10-27	October27	sa	Faudi	L	82	09:08:00	09:56:00	09:08:00	09:56:00	yes
2021-10-27	October27	sa	Aharu	L	48	09:08:00	09:56:00	09:08:00	09:56:00	yes
2021-10-27	October27	sa	Camisol	L	51	09:08:00	09:56:00	09:08:00	09:56:00	yes
2021-10-27	October27	sa	Dear	L	53	09:08:00	09:56:00	09:08:00	09:56:00	yes
2021-10-27	October27	sa	Koyo	L	63	09:08:00	09:56:00	09:08:00	09:56:00	yes
2021-10-27	October27	sa	Jayro	L	57	09:08:00	09:56:00	09:08:00	09:56:00	yes
2021-10-27	October27	sa	Cona	L	75	09:08:00	09:56:00	09:08:00	09:56:00	yes
2021-10-27	October27	ot	Mash	E	64	10:20:00	10:45:00	10:20:00	10:45:00	yes
2021-10-27	October27	ot	BigGrass	E	74	10:20:00	10:45:00	10:20:00	10:45:00	yes
2021-10-27	October27	ot	Songoku	E	67	10:20:00	10:45:00	10:20:00	10:45:00	yes
2021-10-27	October27	ot	Kurofune	E	47	10:20:00	10:45:00	10:20:00	10:45:00	yes
2021-10-27	October27	ot	Royal	E	77	10:20:00	10:45:00	10:20:00	10:45:00	yes
2021-10-27	October27	ot	Tiamo	E	58	10:20:00	10:45:00	10:20:00	10:45:00	yes
2021-10-27	October27	ot	Allure	E	78	10:20:00	10:45:00	10:20:00	10:45:00	yes
2021-10-27	October27	ot	Camui	A	72	11:00:00	11:41:00	11:00:00	11:41:00	yes
2021-10-27	October27	ot	Miyabi	A	45	11:00:00	11:41:00	11:00:00	11:41:00	yes
2021-10-27	October27	ot	Waffle	A	54	11:00:00	11:41:00	11:00:00	11:41:00	yes
2021-10-27	October27	ot	Ace	A	66	11:00:00	11:41:00	11:00:00	11:41:00	yes
2021-10-27	October27	ot	Victory	A	59	11:00:00	11:41:00	11:00:00	11:41:00	yes
2021-10-27	October27	ot	Godiva	A	42	11:00:00	11:41:00	11:00:00	11:41:00	yes
2021-10-27	October27	ot	Fantasista	A	62	11:00:00	11:41:00	11:00:00	11:41:00	yes
2021-10-27	October27	ot	Uchiwa	A	71	11:00:00	11:41:00	11:00:00	11:41:00	yes
2021-10-27	October27	ot	Wizard	A	49	11:00:00	11:41:00	11:00:00	11:41:00	yes
2021-10-28	October28	ot	Forte	L	34	09:01:00	09:43:00	09:01:00	09:43:00	yes
2021-10-28	October28	ot	Woodnote	L	40	09:01:00	09:43:00	09:01:00	09:43:00	yes
2021-10-28	October28	ot	May	L	6	09:01:00	09:43:00	09:01:00	09:43:00	yes
2021-10-28	October28	ot	Symphony	L	9	09:01:00	09:43:00	09:01:00	09:43:00	no	lost
2021-10-28	October28	ot	Yuritaro	L	11	09:01:00	09:43:00	09:01:00	09:43:00	yes
2021-10-28	October28	ot	GoldenChip	L	37	09:01:00	09:43:00	09:01:00	09:43:00	yes
2021-10-28	October28	ot	Yamashiro	L	39	09:01:00	09:43:00	09:01:00	09:43:00	yes
2021-10-28	October28	ot	Amazon	L	35	09:01:00	09:43:00	09:01:00	09:43:00	yes
2021-10-28	October28	ot	Bright2	L	10	09:01:00	09:43:00	09:01:00	09:43:00	yes
2021-10-28	October28	ot	Randi	L	22	09:01:00	09:43:00	09:01:00	09:43:00	yes
2021-10-28	October28	ot	Bakushin	L	27	09:01:00	09:43:00	09:01:00	09:43:00	yes
2021-10-28	October28	ot	CrystalIcing	L	3	09:01:00	09:43:00	09:01:00	09:43:00	yes
2021-10-28	October28	ot	Faudi	L	2	09:01:00	09:43:00	09:01:00	09:43:00	yes
2021-10-28	October28	ot	Aharu	L	8	09:01:00	09:43:00	09:01:00	09:43:00	yes
2021-10-28	October28	ot	Camisol	L	5	09:01:00	09:43:00	09:01:00	09:43:00	yes
2021-10-28	October28	ot	Dear	L	17	09:01:00	09:43:00	09:01:00	09:43:00	yes
2021-10-28	October28	ot	Koyo	L	7	09:01:00	09:43:00	09:01:00	09:43:00	yes
2021-10-28	October28	ot	Jayro	L	28	09:01:00	09:43:00	09:01:00	09:43:00	yes
2021-10-28	October28	ot	Cona	L	23	09:01:00	09:43:00	09:01:00	09:43:00	yes
2021-10-28	October28	sa	Mash	E	29	10:25:00	10:49:00	10:25:00	10:49:00	yes
2021-10-28	October28	sa	BigGrass	E	12	10:25:00	10:49:00	10:25:00	10:49:00	yes
2021-10-28	October28	sa	Songoku	E	33	10:25:00	10:49:00	10:25:00	10:49:00	yes
2021-10-28	October28	sa	Kurofune	E	32	10:25:00	10:49:00	10:25:00	10:49:00	yes
2021-10-28	October28	sa	Royal	E	13	10:25:00	10:49:00	10:25:00	10:49:00	yes
2021-10-28	October28	sa	Tiamo	E	24	10:25:00	10:49:00	10:25:00	10:49:00	yes
2021-10-28	October28	sa	Allure	E	21	10:25:00	10:49:00	10:25:00	10:49:00	yes
2021-10-28	October28	ot	Camui	A	30	11:01:00	11:30:00	11:01:00	11:30:00	yes
2021-10-28	October28	ot	Miyabi	A	18	11:01:00	11:30:00	11:01:00	11:30:00	yes
2021-10-28	October28	ot	Waffle	A	31	11:01:00	11:30:00	11:01:00	11:30:00	yes
2021-10-28	October28	ot	Ace	A	14	11:01:00	11:30:00	11:01:00	11:30:00	yes
2021-10-28	October28	ot	Victory	A	15	11:01:00	11:30:00	11:01:00	11:30:00	yes
2021-10-28	October28	ot	Godiva	A	25	11:01:00	11:30:00	11:01:00	11:30:00	yes
2021-10-28	October28	ot	Fantasista	A	16	11:01:00	11:30:00	11:01:00	11:30:00	yes	too short, only an hour after finishing turning on giving 35 minutes of real data
2021-10-28	October28	ot	Uchiwa	A	38	11:01:00	11:30:00	11:01:00	11:30:00	yes
2021-10-28	October28	ot	Wizard	A	36	11:01:00	11:30:00	11:01:00	11:30:00	yes
2021-10-29	October29	ot	Forte	L	73	08:53:00	09:43:00	08:53:00	09:43:00	yes
2021-10-29	October29	ot	Woodnote	L	56	08:53:00	09:43:00	08:53:00	09:43:00	yes
2021-10-29	October29	ot	May	L	57	08:53:00	09:43:00	08:53:00	09:43:00	yes
2021-10-29	October29	ot	Symphony	L	64	08:53:00	09:43:00	08:53:00	09:43:00	yes
2021-10-29	October29	ot	Yuritaro	L	74	08:53:00	09:43:00	08:53:00	09:43:00	yes
2021-10-29	October29	ot	GoldenChip	L	65	08:53:00	09:43:00	08:53:00	09:43:00	yes
2021-10-29	October29	ot	Yamashiro	L	52	08:53:00	09:43:00	08:53:00	09:43:00	yes
2021-10-29	October29	ot	Amazon	L	48	08:53:00	09:43:00	08:53:00	09:43:00	yes
2021-10-29	October29	ot	Bright2	L	61	08:53:00	09:43:00	08:53:00	09:43:00	yes
2021-10-29	October29	ot	Randi	L	51	08:53:00	09:43:00	08:53:00	09:43:00	yes
2021-10-29	October29	ot	Bakushin	L	75	08:53:00	09:43:00	08:53:00	09:43:00	yes
2021-10-29	October29	ot	CrystalIcing	L	53	08:53:00	09:43:00	08:53:00	09:43:00	yes
2021-10-29	October29	ot	Faudi	L	82	08:53:00	09:43:00	08:53:00	09:43:00	yes
2021-10-29	October29	ot	Aharu	L	70	08:53:00	09:43:00	08:53:00	09:43:00	yes
2021-10-29	October29	ot	Camisol	L	71	08:53:00	09:43:00	08:53:00	09:43:00	yes
2021-10-29	October29	ot	Dear	L	77	08:53:00	09:43:00	08:53:00	09:43:00	yes
2021-10-29	October29	ot	Koyo	L	68	08:53:00	09:43:00	08:53:00	09:43:00	yes
2021-10-29	October29	ot	Jayro	L	63	08:53:00	09:43:00	08:53:00	09:43:00	yes
2021-10-29	October29	ot	Cona	L	72	08:53:00	09:43:00	08:53:00	09:43:00	yes
2021-10-29	October29	ot	Mash	E	54	10:25:00	10:46:00	10:25:00	10:46:00	yes
2021-10-29	October29	ot	BigGrass	E	55	10:25:00	10:46:00	10:25:00	10:46:00	yes
2021-10-29	October29	ot	Songoku	E	42	10:25:00	10:46:00	10:25:00	10:46:00	yes
2021-10-29	October29	ot	Kurofune	E	81	10:25:00	10:46:00	10:25:00	10:46:00	yes
2021-10-29	October29	ot	Royal	E	47	10:25:00	10:46:00	10:25:00	10:46:00	yes
2021-10-29	October29	ot	Tiamo	E	76	10:25:00	10:46:00	10:25:00	10:46:00	yes
2021-10-29	October29	ot	Allure	E	78	10:25:00	10:46:00	10:25:00	10:46:00	yes
2021-10-29	October29	sa	Camui	A	66	11:05:00	11:44:00	11:05:00	11:44:00	yes
2021-10-29	October29	sa	Miyabi	A	41	11:05:00	11:44:00	11:05:00	11:44:00	yes
2021-10-29	October29	sa	Waffle	A	46	11:05:00	11:44:00	11:05:00	11:44:00	yes
2021-10-29	October29	sa	Ace	A	49	11:05:00	11:44:00	11:05:00	11:44:00	yes
2021-10-29	October29	sa	Victory	A	69	11:05:00	11:44:00	11:05:00	11:44:00	yes
2021-10-29	October29	sa	Godiva	A	58	11:05:00	11:44:00	11:05:00	11:44:00	yes
2021-10-29	October29	sa	Fantasista	A	67	11:05:00	11:44:00	11:05:00	11:44:00	yes
2021-10-29	October29	sa	Uchiwa	A	59	11:05:00	11:44:00	11:05:00	11:44:00	yes
2021-10-29	October29	sa	Wizard	A	50	11:05:00	11:44:00	11:05:00	11:44:00	yes
2021-11-01	November01	sa	Forte	L	32	08:50:00	09:41:00	08:50:00	09:41:00	yes
2021-11-01	November01	sa	Woodnote	L	2	08:50:00	09:41:00	08:50:00	09:41:00	yes
2021-11-01	November01	sa	May	L	39	08:50:00	09:41:00	08:50:00	09:41:00	yes
2021-11-01	November01	sa	Symphony	L	18	08:50:00	09:41:00	08:50:00	09:41:00	yes
2021-11-01	November01	sa	Yuritaro	L	20	08:50:00	09:41:00	08:50:00	09:41:00	yes
2021-11-01	November01	sa	GoldenChip	L	21	08:50:00	09:41:00	08:50:00	09:41:00	yes
2021-11-01	November01	sa	Yamashiro	L	13	08:50:00	09:41:00	08:50:00	09:41:00	yes
2021-11-01	November01	sa	Amazon	L	6	08:50:00	09:41:00	08:50:00	09:41:00	yes
2021-11-01	November01	sa	Bright2	L	11	08:50:00	09:41:00	08:50:00	09:41:00	yes
2021-11-01	November01	sa	Randi	L	9	08:50:00	09:41:00	08:50:00	09:41:00	yes
2021-11-01	November01	sa	Bakushin	L	27	08:50:00	09:41:00	08:50:00	09:41:00	yes
2021-11-01	November01	sa	CrystalIcing	L	30	08:50:00	09:41:00	08:50:00	09:41:00	yes
2021-11-01	November01	sa	Faudi	L	3	08:50:00	09:41:00	08:50:00	09:41:00	yes
2021-11-01	November01	sa	Aharu	L	31	08:50:00	09:41:00	08:50:00	09:41:00	yes
2021-11-01	November01	sa	Camisol	L	23	08:50:00	09:41:00	08:50:00	09:41:00	yes
2021-11-01	November01	sa	Dear	L	5	08:50:00	09:41:00	08:50:00	09:41:00	yes
2021-11-01	November01	sa	Koyo	L	37	08:50:00	09:41:00	08:50:00	09:41:00	yes
2021-11-01	November01	sa	Jayro	L	28	08:50:00	09:41:00	08:50:00	09:41:00	yes
2021-11-01	November01	sa	Cona	L	33	08:50:00	09:41:00	08:50:00	09:41:00	yes
2021-11-01	November01	sa	Mash	E	36	10:02:00	10:27:00	10:02:00	10:27:00	yes
2021-11-01	November01	sa	BigGrass	E	34	10:02:00	10:27:00	10:02:00	10:27:00	yes
2021-11-01	November01	sa	Songoku	E	10	10:02:00	10:27:00	10:02:00	10:27:00	yes
2021-11-01	November01	sa	Kurofune	E	35	10:02:00	10:27:00	10:02:00	10:27:00	yes
2021-11-01	November01	sa	Royal	E	8	10:02:00	10:27:00	10:02:00	10:27:00	yes
2021-11-01	November01	sa	Tiamo	E	25	10:02:00	10:27:00	10:02:00	10:27:00	yes
2021-11-01	November01	sa	Allure	E	15	10:02:00	10:27:00	10:02:00	10:27:00	yes
2021-11-01	November01	ot	Camui	A	17	10:40:00	11:23:00	10:40:00	11:23:00	yes
2021-11-01	November01	ot	Miyabi	A	7	10:40:00	11:23:00	10:40:00	11:23:00	yes
2021-11-01	November01	ot	Waffle	A	40	10:40:00	11:23:00	10:40:00	11:23:00	yes
2021-11-01	November01	ot	Ace	A	22	10:40:00	11:23:00	10:40:00	11:23:00	yes
2021-11-01	November01	ot	Victory	A	16	10:40:00	11:23:00	10:40:00	11:23:00	yes
2021-11-01	November01	ot	Godiva	A	14	10:40:00	11:23:00	10:40:00	11:23:00	yes
2021-11-01	November01	ot	Fantasista	A	12	10:40:00	11:23:00	10:40:00	11:23:00	yes
2021-11-01	November01	ot	Uchiwa	A	38	10:40:00	11:23:00	10:40:00	11:23:00	yes
2021-11-01	November01	ot	Wizard	A	29	10:40:00	11:23:00	10:40:00	11:23:00	yes
2021-11-02	November02	ot	Forte	L	61	08:50:00	09:41:00	08:50:00	09:41:00	yes
2021-11-02	November02	ot	Woodnote	L	59	08:50:00	09:41:00	08:50:00	09:41:00	yes
2021-11-02	November02	ot	May	L	51	08:50:00	09:41:00	08:50:00	09:41:00	yes
2021-11-02	November02	ot	Symphony	L	54	08:50:00	09:41:00	08:50:00	09:41:00	yes
2021-11-02	November02	ot	Yuritaro	L	68	08:50:00	09:41:00	08:50:00	09:41:00	yes
2021-11-02	November02	ot	GoldenChip	L	62	08:50:00	09:41:00	08:50:00	09:41:00	no	lost
2021-11-02	November02	ot	Yamashiro	L	49	08:50:00	09:41:00	08:50:00	09:41:00	yes
2021-11-02	November02	ot	Amazon	L	48	08:50:00	09:41:00	08:50:00	09:41:00	no	error in GPS recording
2021-11-02	November02	ot	Bright2	L	77	08:50:00	09:41:00	08:50:00	09:41:00	yes
2021-11-02	November02	ot	Randi	L	46	08:50:00	09:41:00	08:50:00	09:41:00	yes
2021-11-02	November02	ot	Bakushin	L	78	08:50:00	09:41:00	08:50:00	09:41:00	yes
2021-11-02	November02	ot	CrystalIcing	L	72	08:50:00	09:41:00	08:50:00	09:41:00	yes
2021-11-02	November02	ot	Faudi	L	71	08:50:00	09:41:00	08:50:00	09:41:00	yes
2021-11-02	November02	ot	Aharu	L	57	08:50:00	09:41:00	08:50:00	09:41:00	yes
2021-11-02	November02	ot	Camisol	L	53	08:50:00	09:41:00	08:50:00	09:41:00	yes
2021-11-02	November02	ot	Dear	L	50	08:50:00	09:41:00	08:50:00	09:41:00	yes
2021-11-02	November02	ot	Koyo	L	70	08:50:00	09:41:00	08:50:00	09:41:00	yes
2021-11-02	November02	ot	Jayro	L	76	08:50:00	09:41:00	08:50:00	09:41:00	yes
2021-11-02	November02	ot	Cona	L	69	08:50:00	09:41:00	08:50:00	09:41:00	yes
2021-11-02	November02	ot	Mash	E	63	10:24:00	10:59:00	10:24:00	10:59:00	yes
2021-11-02	November02	ot	BigGrass	E	74	10:24:00	10:59:00	10:24:00	10:59:00	yes
2021-11-02	November02	ot	Songoku	E	66	10:24:00	10:59:00	10:24:00	10:59:00	yes
2021-11-02	November02	ot	Kurofune	E	56	10:24:00	10:59:00	10:24:00	10:59:00	no	lost
2021-11-02	November02	ot	Royal	E	45	10:24:00	10:59:00	10:24:00	10:59:00	yes
2021-11-02	November02	ot	Tiamo	E	42	10:24:00	10:59:00	10:24:00	10:59:00	yes
2021-11-02	November02	ot	Allure	E	65	10:24:00	10:59:00	10:24:00	10:59:00	yes
2021-11-02	November02	sa	Camui	A	82	11:10:00	11:47:00	11:10:00	11:47:00	yes
2021-11-02	November02	sa	Miyabi	A	58	11:10:00	11:47:00	11:10:00	11:47:00	yes
2021-11-02	November02	sa	Waffle	A	75	11:10:00	11:47:00	11:10:00	11:47:00	yes
2021-11-02	November02	sa	Ace	A	47	11:10:00	11:47:00	11:10:00	11:47:00	yes
2021-11-02	November02	sa	Victory	A	55	11:10:00	11:47:00	11:10:00	11:47:00	yes
2021-11-02	November02	sa	Godiva	A	81	11:10:00	11:47:00	11:10:00	11:47:00	yes
2021-11-02	November02	sa	Fantasista	A	64	11:10:00	11:47:00	11:10:00	11:47:00	yes
2021-11-02	November02	sa	Uchiwa	A	73	11:10:00	11:47:00	11:10:00	11:47:00	yes
2021-11-02	November02	sa	Wizard	A	44	11:10:00	11:47:00	11:10:00	11:47:00	yes
2021-11-04	November04	sa	Forte	L	12	08:51:00	09:39:00	08:51:00	09:39:00	yes
2021-11-04	November04	sa	Woodnote	L	3	08:51:00	09:39:00	08:51:00	09:39:00	yes
2021-11-04	November04	sa	May	L	33	08:51:00	09:39:00	08:51:00	09:39:00	yes
2021-11-04	November04	sa	Symphony	L	11	08:51:00	09:39:00	08:51:00	09:39:00	yes
2021-11-04	November04	sa	Yuritaro	L	31	08:51:00	09:39:00	08:51:00	09:39:00	yes
2021-11-04	November04	sa	GoldenChip	L	40	08:51:00	09:39:00	08:51:00	09:39:00	yes
2021-11-04	November04	sa	Yamashiro	L	23	08:51:00	09:39:00	08:51:00	09:39:00	yes
2021-11-04	November04	sa	Amazon	L	20	08:51:00	09:39:00	08:51:00	09:39:00	yes
2021-11-04	November04	sa	Bright2	L	13	08:51:00	09:39:00	08:51:00	09:39:00	yes
2021-11-04	November04	sa	Randi	L	32	08:51:00	09:39:00	08:51:00	09:39:00	yes
2021-11-04	November04	sa	Bakushin	L	5	08:51:00	09:39:00	08:51:00	09:39:00	yes
2021-11-04	November04	sa	CrystalIcing	L	2	08:51:00	09:39:00	08:51:00	09:39:00	yes
2021-11-04	November04	sa	Faudi	L	30	08:51:00	09:39:00	08:51:00	09:39:00	yes
2021-11-04	November04	sa	Aharu	L	18	08:51:00	09:39:00	08:51:00	09:39:00	yes
2021-11-04	November04	sa	Camisol	L	17	08:51:00	09:39:00	08:51:00	09:39:00	yes
2021-11-04	November04	sa	Dear	L	34	08:51:00	09:39:00	08:51:00	09:39:00	yes
2021-11-04	November04	sa	Koyo	L	9	08:51:00	09:39:00	08:51:00	09:39:00	yes
2021-11-04	November04	sa	Jayro	L	38	08:51:00	09:39:00	08:51:00	09:39:00	yes
2021-11-04	November04	sa	Cona	L	35	08:51:00	09:39:00	08:51:00	09:39:00	yes
2021-11-04	November04	ot	Mash	E	29	09:54:00	10:25:00	09:54:00	10:25:00	yes
2021-11-04	November04	ot	BigGrass	E	28	09:54:00	10:25:00	09:54:00	10:25:00	yes
2021-11-04	November04	ot	Songoku	E	37	09:54:00	10:25:00	09:54:00	10:25:00	yes
2021-11-04	November04	ot	Kurofune	E	25	09:54:00	10:25:00	09:54:00	10:25:00	yes
2021-11-04	November04	ot	Royal	E	6	09:54:00	10:25:00	09:54:00	10:25:00	yes
2021-11-04	November04	ot	Tiamo	E	1	09:54:00	10:25:00	09:54:00	10:25:00	yes
2021-11-04	November04	ot	Allure	E	16	09:54:00	10:25:00	09:54:00	10:25:00	yes
2021-11-04	November04	sa	Camui	A	14	10:35:00	11:01:00	10:35:00	11:01:00	yes
2021-11-04	November04	sa	Miyabi	A	22	10:35:00	11:01:00	10:35:00	11:01:00	yes
2021-11-04	November04	sa	Waffle	A	21	10:35:00	11:01:00	10:35:00	11:01:00	yes
2021-11-04	November04	sa	Ace	A	4	10:35:00	11:01:00	10:35:00	11:01:00	yes
2021-11-04	November04	sa	Victory	A	15	10:35:00	11:01:00	10:35:00	11:01:00	yes
2021-11-04	November04	sa	Godiva	A	36	10:35:00	11:01:00	10:35:00	11:01:00	yes
2021-11-04	November04	sa	Fantasista	A	7	10:35:00	11:01:00	10:35:00	11:01:00	yes
2021-11-04	November04	sa	Uchiwa	A	10	10:35:00	11:01:00	10:35:00	11:01:00	yes
2021-11-04	November04	sa	Wizard	A	27	10:35:00	11:01:00	10:35:00	11:01:00	yes
2021-11-05	November05	sa	Forte	L	63	08:54:00	09:39:00	08:54:00	09:39:00	yes
2021-11-05	November05	sa	Woodnote	L	73	08:54:00	09:39:00	08:54:00	09:39:00	yes
2021-11-05	November05	sa	May	L	53	08:54:00	09:39:00	08:54:00	09:39:00	yes
2021-11-05	November05	sa	Symphony	L	70	08:54:00	09:39:00	08:54:00	09:39:00	yes
2021-11-05	November05	sa	Yuritaro	L	71	08:54:00	09:39:00	08:54:00	09:39:00	yes
2021-11-05	November05	sa	GoldenChip	L	75	08:54:00	09:39:00	08:54:00	09:39:00	yes
2021-11-05	November05	sa	Yamashiro	L	66	08:54:00	09:39:00	08:54:00	09:39:00	yes
2021-11-05	November05	sa	Amazon	L	72	08:54:00	09:39:00	08:54:00	09:39:00	yes
2021-11-05	November05	sa	Bright2	L	50	08:54:00	09:39:00	08:54:00	09:39:00	yes
2021-11-05	November05	sa	Randi	L	45	08:54:00	09:39:00	08:54:00	09:39:00	yes
2021-11-05	November05	sa	Bakushin	L	59	08:54:00	09:39:00	08:54:00	09:39:00	yes
2021-11-05	November05	sa	CrystalIcing	L	77	08:54:00	09:39:00	08:54:00	09:39:00	yes
2021-11-05	November05	sa	Faudi	L	48	08:54:00	09:39:00	08:54:00	09:39:00	yes
2021-11-05	November05	sa	Aharu	L	65	08:54:00	09:39:00	08:54:00	09:39:00	yes
2021-11-05	November05	sa	Camisol	L	49	08:54:00	09:39:00	08:54:00	09:39:00	yes
2021-11-05	November05	sa	Dear	L	42	08:54:00	09:39:00	08:54:00	09:39:00	yes
2021-11-05	November05	sa	Koyo	L	55	08:54:00	09:39:00	08:54:00	09:39:00	yes
2021-11-05	November05	sa	Jayro	L	69	08:54:00	09:39:00	08:54:00	09:39:00	yes
2021-11-05	November05	sa	Cona	L	57	08:54:00	09:39:00	08:54:00	09:39:00	yes
2021-11-05	November05	sa	Mash	E	54	10:07:00	10:34:00	10:07:00	10:34:00	yes
2021-11-05	November05	sa	BigGrass	E	68	10:07:00	10:34:00	10:07:00	10:34:00	yes
2021-11-05	November05	sa	Songoku	E	52	10:07:00	10:34:00	10:07:00	10:34:00	yes
2021-11-05	November05	sa	Kurofune	E	51	10:07:00	10:34:00	10:07:00	10:34:00	yes
2021-11-05	November05	sa	Royal	E	47	10:07:00	10:34:00	10:07:00	10:34:00	yes
2021-11-05	November05	sa	Tiamo	E	78	10:07:00	10:34:00	10:07:00	10:34:00	yes
2021-11-05	November05	sa	Allure	E	74	10:07:00	10:34:00	10:07:00	10:34:00	yes
2021-11-05	November05	ot	Camui	A	64	10:47:00	11:25:00	10:47:00	11:25:00	yes
2021-11-05	November05	ot	Miyabi	A	41	10:47:00	11:25:00	10:47:00	11:25:00	yes
2021-11-05	November05	ot	Waffle	A	61	10:47:00	11:25:00	10:47:00	11:25:00	yes
2021-11-05	November05	ot	Ace	A	76	10:47:00	11:25:00	10:47:00	11:25:00	yes
2021-11-05	November05	ot	Victory	A	58	10:47:00	11:25:00	10:47:00	11:25:00	yes
2021-11-05	November05	ot	Godiva	A	46	10:47:00	11:25:00	10:47:00	11:25:00	yes
2021-11-05	November05	ot	Fantasista	A	81	10:47:00	11:25:00	10:47:00	11:25:00	yes
2021-11-05	November05	ot	Uchiwa	A	82	10:47:00	11:25:00	10:47:00	11:25:00	yes
2021-11-05	November05	ot	Wizard	A	44	10:47:00	11:25:00	10:47:00	11:25:00	no	GPS failure
2021-11-09	November09	ot	Forte	L	18	08:57:00	09:58:00	08:57:00	09:58:00	yes
2021-11-09	November09	ot	Woodnote	L	34	08:57:00	09:58:00	08:57:00	09:58:00	yes
2021-11-09	November09	ot	May	L	32	08:57:00	09:58:00	08:57:00	09:58:00	yes
2021-11-09	November09	ot	Symphony	L	31	08:57:00	09:58:00	08:57:00	09:58:00	yes
2021-11-09	November09	ot	Yuritaro	L	12	08:57:00	09:58:00	08:57:00	09:58:00	yes
2021-11-09	November09	ot	GoldenChip	L	16	08:57:00	09:58:00	08:57:00	09:58:00	yes
2021-11-09	November09	ot	Yamashiro	L	na	08:57:00	09:58:00	08:57:00	09:58:00	na	absent from group
2021-11-09	November09	ot	Amazon	L	37	08:57:00	09:58:00	08:57:00	09:58:00	yes
2021-11-09	November09	ot	Bright2	L	15	08:57:00	09:58:00	08:57:00	09:58:00	yes
2021-11-09	November09	ot	Randi	L	39	08:57:00	09:58:00	08:57:00	09:58:00	yes
2021-11-09	November09	ot	Bakushin	L	28	08:57:00	09:58:00	08:57:00	09:58:00	yes
2021-11-09	November09	ot	CrystalIcing	L	35	08:57:00	09:58:00	08:57:00	09:58:00	yes
2021-11-09	November09	ot	Faudi	L	7	08:57:00	09:58:00	08:57:00	09:58:00	yes
2021-11-09	November09	ot	Aharu	L	21	08:57:00	09:58:00	08:57:00	09:58:00	yes
2021-11-09	November09	ot	Camisol	L	22	08:57:00	09:58:00	08:57:00	09:58:00	yes
2021-11-09	November09	ot	Dear	L	4	08:57:00	09:58:00	08:57:00	09:58:00	yes
2021-11-09	November09	ot	Koyo	L	3	08:57:00	09:58:00	08:57:00	09:58:00	yes
2021-11-09	November09	ot	Jayro	L	10	08:57:00	09:58:00	08:57:00	09:58:00	yes
2021-11-09	November09	ot	Cona	L	36	08:57:00	09:58:00	08:57:00	09:58:00	yes
2021-11-12	November12	ot	San	HI	25	10:23:00	10:54:00	10:23:00	10:54:00	yes
2021-11-12	November12	ot	Palace	HI	33	10:23:00	10:54:00	10:23:00	10:54:00	yes
2021-11-12	November12	ot	Daia	HI	6	10:23:00	10:54:00	10:23:00	10:54:00	yes
2021-11-12	November12	ot	Delfoy	HI	27	10:23:00	10:54:00	10:23:00	10:54:00	yes
2021-11-12	November12	ot	WingChip	HI	8	10:23:00	10:54:00	10:23:00	10:54:00	yes
2021-11-12	November12	ot	Asuka	HI	11	10:23:00	10:54:00	10:23:00	10:54:00	yes
2021-11-12	November12	ot	Eritage	HI	40	10:23:00	10:54:00	10:23:00	10:54:00	yes
2021-11-12	November12	ot	Shekle	HI	5	10:23:00	10:54:00	10:23:00	10:54:00	yes
2021-11-12	November12	ot	Mitsuyoshi	HI	13	10:23:00	10:54:00	10:23:00	10:54:00	yes
2021-11-12	November12	ot	Kizuna	HI	29	10:23:00	10:54:00	10:23:00	10:54:00	yes
2021-11-12	November12	ot	Maie	HI	2	10:23:00	10:54:00	10:23:00	10:54:00	yes
2021-11-15	November15	sa	King	U	3	08:50:00	09:34:00	08:50:00	09:34:00	yes
2021-11-15	November15	sa	Koyu	U	32	08:50:00	09:34:00	08:50:00	09:34:00	yes
2021-11-15	November15	sa	LakeBlue	U	15	08:50:00	09:34:00	08:50:00	09:34:00	yes
2021-11-15	November15	sa	Grain	U	10	08:50:00	09:34:00	08:50:00	09:34:00	yes
2021-11-15	November15	sa	Hakuryu	U	14	08:50:00	09:34:00	08:50:00	09:34:00	yes
2021-11-15	November15	sa	Monsan	U	39	08:50:00	09:34:00	08:50:00	09:34:00	yes
2021-11-15	November15	sa	Dumain	U	31	08:50:00	09:34:00	08:50:00	09:34:00	yes
2021-11-15	November15	sa	Lime	U	4	08:50:00	09:34:00	08:50:00	09:34:00	yes
2021-11-15	November15	sa	Runariro	U	24	08:50:00	09:34:00	08:50:00	09:34:00	yes
2021-11-15	November15	sa	Iris	U	37	08:50:00	09:34:00	08:50:00	09:34:00	yes
2021-11-15	November15	sa	Sharbet	U	16	08:50:00	09:34:00	08:50:00	09:34:00	yes
2021-11-15	November15	sa	San	HI	30	10:32:00	11:01:00	10:32:00	11:01:00	yes
2021-11-15	November15	sa	Palace	HI	34	10:32:00	11:01:00	10:32:00	11:01:00	yes
2021-11-15	November15	sa	Daia	HI	35	10:32:00	11:01:00	10:32:00	11:01:00	yes
2021-11-15	November15	sa	Delfoy	HI	7	10:32:00	11:01:00	10:32:00	11:01:00	yes
2021-11-15	November15	sa	WingChip	HI	21	10:32:00	11:01:00	10:32:00	11:01:00	yes
2021-11-15	November15	sa	Asuka	HI	9	10:32:00	11:01:00	10:32:00	11:01:00	yes
2021-11-15	November15	sa	Eritage	HI	38	10:32:00	11:01:00	10:32:00	11:01:00	yes
2021-11-15	November15	sa	Shekle	HI	12	10:32:00	11:01:00	10:32:00	11:01:00	yes
2021-11-15	November15	sa	Mitsuyoshi	HI	23	10:32:00	11:01:00	10:32:00	11:01:00	yes
2021-11-15	November15	sa	Kizuna	HI	36	10:32:00	11:01:00	10:32:00	11:01:00	yes
2021-11-15	November15	sa	Maie	HI	28	10:32:00	11:01:00	10:32:00	11:01:00	yes
2021-11-16	November16	ot	King	U	41	08:48:00	09:32:00	08:48:00	09:32:00	yes
2021-11-16	November16	ot	Koyu	U	48	08:48:00	09:32:00	08:48:00	09:32:00	yes
2021-11-16	November16	ot	LakeBlue	U	68	08:48:00	09:32:00	08:48:00	09:32:00	yes
2021-11-16	November16	ot	Grain	U	75	08:48:00	09:32:00	08:48:00	09:32:00	yes
2021-11-16	November16	ot	Hakuryu	U	52	08:48:00	09:32:00	08:48:00	09:32:00	yes
2021-11-16	November16	ot	Monsan	U	59	08:48:00	09:32:00	08:48:00	09:32:00	yes
2021-11-16	November16	ot	Dumain	U	58	08:48:00	09:32:00	08:48:00	09:32:00	yes
2021-11-16	November16	ot	Lime	U	47	08:48:00	09:32:00	08:48:00	09:32:00	yes
2021-11-16	November16	ot	Runariro	U	65	08:48:00	09:32:00	08:48:00	09:32:00	yes
2021-11-16	November16	ot	Iris	U	76	08:48:00	09:32:00	08:48:00	09:32:00	yes
2021-11-16	November16	ot	Sharbet	U	70	08:48:00	09:32:00	08:48:00	09:32:00	yes
2021-11-16	November16	sa	San	HI	57	10:10:00	10:46:00	10:10:00	10:46:00	yes
2021-11-16	November16	sa	Palace	HI	51	10:10:00	10:46:00	10:10:00	10:46:00	yes
2021-11-16	November16	sa	Daia	HI	53	10:10:00	10:46:00	10:10:00	10:46:00	yes
2021-11-16	November16	sa	Delfoy	HI	78	10:10:00	10:46:00	10:10:00	10:46:00	yes
2021-11-16	November16	sa	WingChip	HI	63	10:10:00	10:46:00	10:10:00	10:46:00	yes
2021-11-16	November16	sa	Asuka	HI	73	10:10:00	10:46:00	10:10:00	10:46:00	yes
2021-11-16	November16	sa	Eritage	HI	71	10:10:00	10:46:00	10:10:00	10:46:00	yes
2021-11-16	November16	sa	Shekle	HI	55	10:10:00	10:46:00	10:10:00	10:46:00	yes
2021-11-16	November16	sa	Mitsuyoshi	HI	81	10:10:00	10:46:00	10:10:00	10:46:00	yes
2021-11-16	November16	sa	Kizuna	HI	69	10:10:00	10:46:00	10:10:00	10:46:00	yes
2021-11-16	November16	sa	Maie	HI	54	10:10:00	10:46:00	10:10:00	10:46:00	yes
2021-11-17	November17	ot	King	U	21	08:45:00	09:21:00	08:45:00	09:21:00	yes
2021-11-17	November17	ot	Koyu	U	29	08:45:00	09:21:00	08:45:00	09:21:00	yes
2021-11-17	November17	ot	LakeBlue	U	33	08:45:00	09:21:00	08:45:00	09:21:00	yes
2021-11-17	November17	ot	Grain	U	2	08:45:00	09:21:00	08:45:00	09:21:00	yes
2021-11-17	November17	ot	Hakuryu	U	37	08:45:00	09:21:00	08:45:00	09:21:00	yes
2021-11-17	November17	ot	Monsan	U	9	08:45:00	09:21:00	08:45:00	09:21:00	yes
2021-11-17	November17	ot	Dumain	U	5	08:45:00	09:21:00	08:45:00	09:21:00	yes
2021-11-17	November17	ot	Lime	U	30	08:45:00	09:21:00	08:45:00	09:21:00	yes
2021-11-17	November17	ot	Runariro	U	18	08:45:00	09:21:00	08:45:00	09:21:00	yes
2021-11-17	November17	ot	Iris	U	27	08:45:00	09:21:00	08:45:00	09:21:00	yes
2021-11-17	November17	ot	Sharbet	U	1	08:45:00	09:21:00	08:45:00	09:21:00	yes
2021-11-17	November17	sa	San	HI	23	10:30:00	11:01:00	10:30:00	11:01:00	yes
2021-11-17	November17	sa	Palace	HI	38	10:30:00	11:01:00	10:30:00	11:01:00	yes
2021-11-17	November17	sa	Daia	HI	6	10:30:00	11:01:00	10:30:00	11:01:00	yes
2021-11-17	November17	sa	Delfoy	HI	11	10:30:00	11:01:00	10:30:00	11:01:00	yes
2021-11-17	November17	sa	WingChip	HI	25	10:30:00	11:01:00	10:30:00	11:01:00	yes
2021-11-17	November17	sa	Asuka	HI	16	10:30:00	11:01:00	10:30:00	11:01:00	yes
2021-11-17	November17	sa	Eritage	HI	32	10:30:00	11:01:00	10:30:00	11:01:00	yes
2021-11-17	November17	sa	Shekle	HI	7	10:30:00	11:01:00	10:30:00	11:01:00	yes
2021-11-17	November17	sa	Mitsuyoshi	HI	13	10:30:00	11:01:00	10:30:00	11:01:00	yes
2021-11-17	November17	sa	Kizuna	HI	3	10:30:00	11:01:00	10:30:00	11:01:00	yes
2021-11-17	November17	sa	Maie	HI	22	10:30:00	11:01:00	10:30:00	11:01:00	yes
2021-11-18	November18	sa	King	U	73	08:44:00	09:18:00	08:44:00	09:18:00	yes
2021-11-18	November18	sa	Koyu	U	70	08:44:00	09:18:00	08:44:00	09:18:00	yes
2021-11-18	November18	sa	LakeBlue	U	52	08:44:00	09:18:00	08:44:00	09:18:00	yes
2021-11-18	November18	sa	Grain	U	81	08:44:00	09:18:00	08:44:00	09:18:00	yes
2021-11-18	November18	sa	Hakuryu	U	72	08:44:00	09:18:00	08:44:00	09:18:00	yes
2021-11-18	November18	sa	Monsan	U	68	08:44:00	09:18:00	08:44:00	09:18:00	yes
2021-11-18	November18	sa	Dumain	U	51	08:44:00	09:18:00	08:44:00	09:18:00	yes
2021-11-18	November18	sa	Lime	U	61	08:44:00	09:18:00	08:44:00	09:18:00	yes
2021-11-18	November18	sa	Runariro	U	75	08:44:00	09:18:00	08:44:00	09:18:00	yes
2021-11-18	November18	sa	Iris	U	54	08:44:00	09:18:00	08:44:00	09:18:00	yes
2021-11-18	November18	sa	Sharbet	U	71	08:44:00	09:18:00	08:44:00	09:18:00	yes
2021-11-18	November18	ot	San	HI	55	10:34:00	11:22:00	10:34:00	11:22:00	yes
2021-11-18	November18	ot	Palace	HI	48	10:34:00	11:22:00	10:34:00	11:22:00	yes
2021-11-18	November18	ot	Daia	HI	65	10:34:00	11:22:00	10:34:00	11:22:00	yes
2021-11-18	November18	ot	Delfoy	HI	59	10:34:00	11:22:00	10:34:00	11:22:00	yes
2021-11-18	November18	ot	WingChip	HI	76	10:34:00	11:22:00	10:34:00	11:22:00	yes
2021-11-18	November18	ot	Asuka	HI	58	10:34:00	11:22:00	10:34:00	11:22:00	yes
2021-11-18	November18	ot	Eritage	HI	41	10:34:00	11:22:00	10:34:00	11:22:00	yes
2021-11-18	November18	ot	Shekle	HI	57	10:34:00	11:22:00	10:34:00	11:22:00	yes
2021-11-18	November18	ot	Mitsuyoshi	HI	78	10:34:00	11:22:00	10:34:00	11:22:00	yes
2021-11-18	November18	ot	Kizuna	HI	69	10:34:00	11:22:00	10:34:00	11:22:00	yes
2021-11-18	November18	ot	Maie	HI	63	10:34:00	11:22:00	10:34:00	11:22:00	yes
2021-11-19	November19	ot	King	U	3	08:53:00	09:37:00	08:53:00	09:37:00	yes
2021-11-19	November19	ot	Koyu	U	33	08:53:00	09:37:00	08:53:00	09:37:00	yes
2021-11-19	November19	ot	LakeBlue	U	1	08:53:00	09:37:00	08:53:00	09:37:00	yes
2021-11-19	November19	ot	Grain	U	23	08:53:00	09:37:00	08:53:00	09:37:00	yes
2021-11-19	November19	ot	Hakuryu	U	4	08:53:00	09:37:00	08:53:00	09:37:00	yes
2021-11-19	November19	ot	Monsan	U	18	08:53:00	09:37:00	08:53:00	09:37:00	yes
2021-11-19	November19	ot	Dumain	U	38	08:53:00	09:37:00	08:53:00	09:37:00	yes
2021-11-19	November19	ot	Lime	U	34	08:53:00	09:37:00	08:53:00	09:37:00	yes
2021-11-19	November19	ot	Runariro	U	37	08:53:00	09:37:00	08:53:00	09:37:00	yes
2021-11-19	November19	ot	Iris	U	30	08:53:00	09:37:00	08:53:00	09:37:00	yes
2021-11-19	November19	ot	Sharbet	U	6	08:53:00	09:37:00	08:53:00	09:37:00	yes
2021-11-19	November19	sa	San	HI	2	10:20:00	10:55:00	10:20:00	10:55:00	yes
2021-11-19	November19	sa	Palace	HI	32	10:20:00	10:55:00	10:20:00	10:55:00	yes
2021-11-19	November19	sa	Daia	HI	11	10:20:00	10:55:00	10:20:00	10:55:00	yes
2021-11-19	November19	sa	Delfoy	HI	9	10:20:00	10:55:00	10:20:00	10:55:00	yes
2021-11-19	November19	sa	WingChip	HI	29	10:20:00	10:55:00	10:20:00	10:55:00	yes
2021-11-19	November19	sa	Asuka	HI	27	10:20:00	10:55:00	10:20:00	10:55:00	yes
2021-11-19	November19	sa	Eritage	HI	22	10:20:00	10:55:00	10:20:00	10:55:00	yes
2021-11-19	November19	sa	Shekle	HI	7	10:20:00	10:55:00	10:20:00	10:55:00	yes
2021-11-19	November19	sa	Mitsuyoshi	HI	16	10:20:00	10:55:00	10:20:00	10:55:00	yes
2021-11-19	November19	sa	Kizuna	HI	21	10:20:00	10:55:00	10:20:00	10:55:00	yes
2021-11-19	November19	sa	Maie	HI	25	10:20:00	10:55:00	10:20:00	10:55:00	yes
2021-11-21	November21	sa	King	U	75	08:38:00	09:15:00	08:38:00	09:15:00	yes
2021-11-21	November21	sa	Koyu	U	65	08:38:00	09:15:00	08:38:00	09:15:00	yes
2021-11-21	November21	sa	LakeBlue	U	73	08:38:00	09:15:00	08:38:00	09:15:00	yes
2021-11-21	November21	sa	Grain	U	61	08:38:00	09:15:00	08:38:00	09:15:00	yes
2021-11-21	November21	sa	Hakuryu	U	68	08:38:00	09:15:00	08:38:00	09:15:00	yes
2021-11-21	November21	sa	Monsan	U	76	08:38:00	09:15:00	08:38:00	09:15:00	yes
2021-11-21	November21	sa	Dumain	U	55	08:38:00	09:15:00	08:38:00	09:15:00	yes
2021-11-21	November21	sa	Lime	U	70	08:38:00	09:15:00	08:38:00	09:15:00	yes
2021-11-21	November21	sa	Runariro	U	48	08:38:00	09:15:00	08:38:00	09:15:00	yes
2021-11-21	November21	sa	Iris	U	41	08:38:00	09:15:00	08:38:00	09:15:00	yes
2021-11-21	November21	sa	Sharbet	U	53	08:38:00	09:15:00	08:38:00	09:15:00	yes
2021-11-21	November21	sa	San	HI	51	10:11:00	10:46:00	10:11:00	10:46:00	yes
2021-11-21	November21	sa	Palace	HI	72	10:11:00	10:46:00	10:11:00	10:46:00	yes
2021-11-21	November21	sa	Daia	HI	52	10:11:00	10:46:00	10:11:00	10:46:00	yes
2021-11-21	November21	sa	Delfoy	HI	47	10:11:00	10:46:00	10:11:00	10:46:00	yes
2021-11-21	November21	sa	WingChip	HI	58	10:11:00	10:46:00	10:11:00	10:46:00	yes
2021-11-21	November21	sa	Asuka	HI	59	10:11:00	10:46:00	10:11:00	10:46:00	yes
2021-11-21	November21	sa	Eritage	HI	57	10:11:00	10:46:00	10:11:00	10:46:00	yes
2021-11-21	November21	sa	Shekle	HI	63	10:11:00	10:46:00	10:11:00	10:46:00	yes
2021-11-21	November21	sa	Mitsuyoshi	HI	69	10:11:00	10:46:00	10:11:00	10:46:00	yes
2021-11-21	November21	sa	Kizuna	HI	71	10:11:00	10:46:00	10:11:00	10:46:00	yes
2021-11-21	November21	sa	Maie	HI	78	10:11:00	10:46:00	10:11:00	10:46:00	yes
2021-11-23	November23	ot	King	U	38	08:45:00	09:38:00	08:45:00	09:38:00	yes
2021-11-23	November23	ot	Koyu	U	9	08:45:00	09:38:00	08:45:00	09:38:00	yes
2021-11-23	November23	ot	LakeBlue	U	29	08:45:00	09:38:00	08:45:00	09:38:00	yes
2021-11-23	November23	ot	Grain	U	37	08:45:00	09:38:00	08:45:00	09:38:00	yes
2021-11-23	November23	ot	Hakuryu	U	24	08:45:00	09:38:00	08:45:00	09:38:00	yes
2021-11-23	November23	ot	Monsan	U	1	08:45:00	09:38:00	08:45:00	09:38:00	yes
2021-11-23	November23	ot	Dumain	U	6	08:45:00	09:38:00	08:45:00	09:38:00	yes
2021-11-23	November23	ot	Lime	U	30	08:45:00	09:38:00	08:45:00	09:38:00	yes
2021-11-23	November23	ot	Runariro	U	33	08:45:00	09:38:00	08:45:00	09:38:00	yes
2021-11-23	November23	ot	Iris	U	21	08:45:00	09:38:00	08:45:00	09:38:00	yes
2021-11-23	November23	ot	Sharbet	U	7	08:45:00	09:38:00	08:45:00	09:38:00	yes
2021-11-23	November23	ot	San	HI	22	10:15:00	11:07:00	10:15:00	11:07:00	yes
2021-11-23	November23	ot	Palace	HI	34	10:15:00	11:07:00	10:15:00	11:07:00	yes
2021-11-23	November23	ot	Daia	HI	23	10:15:00	11:07:00	10:15:00	11:07:00	yes
2021-11-23	November23	ot	Delfoy	HI	16	10:15:00	11:07:00	10:15:00	11:07:00	yes
2021-11-23	November23	ot	WingChip	HI	18	10:15:00	11:07:00	10:15:00	11:07:00	yes
2021-11-23	November23	ot	Asuka	HI	11	10:15:00	11:07:00	10:15:00	11:07:00	yes
2021-11-23	November23	ot	Eritage	HI	27	10:15:00	11:07:00	10:15:00	11:07:00	yes
2021-11-23	November23	ot	Shekle	HI	4	10:15:00	11:07:00	10:15:00	11:07:00	yes
2021-11-23	November23	ot	Mitsuyoshi	HI	2	10:15:00	11:07:00	10:15:00	11:07:00	yes
2021-11-23	November23	ot	Kizuna	HI	15	10:15:00	11:07:00	10:15:00	11:07:00	yes
2021-11-23	November23	ot	Maie	HI	25	10:15:00	11:07:00	10:15:00	11:07:00	yes
2021-11-24	November24	sa	King	U	65	08:47:00	09:20:00	08:47:00	09:20:00	yes
2021-11-24	November24	sa	Koyu	U	76	08:47:00	09:20:00	08:47:00	09:20:00	yes
2021-11-24	November24	sa	LakeBlue	U	55	08:47:00	09:20:00	08:47:00	09:20:00	yes
2021-11-24	November24	sa	Grain	U	52	08:47:00	09:20:00	08:47:00	09:20:00	yes
2021-11-24	November24	sa	Hakuryu	U	75	08:47:00	09:20:00	08:47:00	09:20:00	yes
2021-11-24	November24	sa	Monsan	U	48	08:47:00	09:20:00	08:47:00	09:20:00	yes
2021-11-24	November24	sa	Dumain	U	53	08:47:00	09:20:00	08:47:00	09:20:00	yes
2021-11-24	November24	sa	Lime	U	51	08:47:00	09:20:00	08:47:00	09:20:00	yes
2021-11-24	November24	sa	Runariro	U	81	08:47:00	09:20:00	08:47:00	09:20:00	yes
2021-11-24	November24	sa	Iris	U	63	08:47:00	09:20:00	08:47:00	09:20:00	yes
2021-11-24	November24	sa	Sharbet	U	69	08:47:00	09:20:00	08:47:00	09:20:00	yes
2021-11-24	November24	ot	San	HI	73	10:35:00	11:12:00	10:35:00	11:12:00	yes
2021-11-24	November24	ot	Palace	HI	58	10:35:00	11:12:00	10:35:00	11:12:00	yes
2021-11-24	November24	ot	Daia	HI	47	10:35:00	11:12:00	10:35:00	11:12:00	yes
2021-11-24	November24	ot	Delfoy	HI	78	10:35:00	11:12:00	10:35:00	11:12:00	yes
2021-11-24	November24	ot	WingChip	HI	72	10:35:00	11:12:00	10:35:00	11:12:00	yes
2021-11-24	November24	ot	Asuka	HI	57	10:35:00	11:12:00	10:35:00	11:12:00	yes
2021-11-24	November24	ot	Eritage	HI	61	10:35:00	11:12:00	10:35:00	11:12:00	yes
2021-11-24	November24	ot	Shekle	HI	46	10:35:00	11:12:00	10:35:00	11:12:00	yes
2021-11-24	November24	ot	Mitsuyoshi	HI	59	10:35:00	11:12:00	10:35:00	11:12:00	yes
2021-11-24	November24	ot	Kizuna	HI	68	10:35:00	11:12:00	10:35:00	11:12:00	yes
2021-11-24	November24	ot	Maie	HI	41	10:35:00	11:12:00	10:35:00	11:12:00	yes
2021-11-25	November25	ot	King	U	21	08:50:00	09:26:00	08:50:00	09:26:00	yes
2021-11-25	November25	ot	Koyu	U	23	08:50:00	09:26:00	08:50:00	09:26:00	yes
2021-11-25	November25	ot	LakeBlue	U	29	08:50:00	09:26:00	08:50:00	09:26:00	yes
2021-11-25	November25	ot	Grain	U	11	08:50:00	09:26:00	08:50:00	09:26:00	yes
2021-11-25	November25	ot	Hakuryu	U	6	08:50:00	09:26:00	08:50:00	09:26:00	yes
2021-11-25	November25	ot	Monsan	U	18	08:50:00	09:26:00	08:50:00	09:26:00	yes
2021-11-25	November25	ot	Dumain	U	34	08:50:00	09:26:00	08:50:00	09:26:00	yes
2021-11-25	November25	ot	Lime	U	40	08:50:00	09:26:00	08:50:00	09:26:00	yes
2021-11-25	November25	ot	Runariro	U	7	08:50:00	09:26:00	08:50:00	09:26:00	yes
2021-11-25	November25	ot	Iris	U	16	08:50:00	09:26:00	08:50:00	09:26:00	yes
2021-11-25	November25	ot	Sharbet	U	38	08:50:00	09:26:00	08:50:00	09:26:00	yes
2021-11-25	November25	sa	San	HI	9	10:24:00	11:00:00	10:24:00	11:00:00	yes
2021-11-25	November25	sa	Palace	HI	25	10:24:00	11:00:00	10:24:00	11:00:00	yes
2021-11-25	November25	sa	Daia	HI	15	10:24:00	11:00:00	10:24:00	11:00:00	yes
2021-11-25	November25	sa	Delfoy	HI	1	10:24:00	11:00:00	10:24:00	11:00:00	yes
2021-11-25	November25	sa	WingChip	HI	3	10:24:00	11:00:00	10:24:00	11:00:00	yes
2021-11-25	November25	sa	Asuka	HI	4	10:24:00	11:00:00	10:24:00	11:00:00	yes
2021-11-25	November25	sa	Eritage	HI	24	10:24:00	11:00:00	10:24:00	11:00:00	yes
2021-11-25	November25	sa	Shekle	HI	22	10:24:00	11:00:00	10:24:00	11:00:00	yes
2021-11-25	November25	sa	Mitsuyoshi	HI	33	10:24:00	11:00:00	10:24:00	11:00:00	yes
2021-11-25	November25	sa	Kizuna	HI	37	10:24:00	11:00:00	10:24:00	11:00:00	yes
2021-11-25	November25	sa	Maie	HI	2	10:24:00	11:00:00	10:24:00	11:00:00	yes
2021-11-26	November26	sa	King	U	47	08:49:00	09:27:00	08:49:00	09:27:00	yes
2021-11-26	November26	sa	Koyu	U	69	08:49:00	09:27:00	08:49:00	09:27:00	yes
2021-11-26	November26	sa	LakeBlue	U	41	08:49:00	09:27:00	08:49:00	09:27:00	yes
2021-11-26	November26	sa	Grain	U	58	08:49:00	09:27:00	08:49:00	09:27:00	yes
2021-11-26	November26	sa	Hakuryu	U	57	08:49:00	09:27:00	08:49:00	09:27:00	yes
2021-11-26	November26	sa	Monsan	U	63	08:49:00	09:27:00	08:49:00	09:27:00	yes
2021-11-26	November26	sa	Dumain	U	na	08:49:00	09:27:00	08:49:00	09:27:00	na	absent from group
2021-11-26	November26	sa	Lime	U	75	08:49:00	09:27:00	08:49:00	09:27:00	yes
2021-11-26	November26	sa	Runariro	U	51	08:49:00	09:27:00	08:49:00	09:27:00	yes
2021-11-26	November26	sa	Iris	U	81	08:49:00	09:27:00	08:49:00	09:27:00	yes
2021-11-26	November26	sa	Sharbet	U	73	08:49:00	09:27:00	08:49:00	09:27:00	yes

## Sheet: IndividualInformation
Name	Group	Sex	Breed	Age
Forte	L	m	Thoroughbred	19
Woodnote	L	m	Thoroughbred	24
May	L	f	Thoroughbred	26
Symphony	L	m	Thoroughbred	25
Yuritaro	L	m	Anglo-Arab	30
GoldenChip	L	m	Thoroughbred	25
Yamashiro	L	f	Thoroughbred	22
Amazon	L	m	Thoroughbred	28
Bright2	L	m	Thoroughbred	21
Randi	L	m	Thoroughbred	21
Bakushin	L	m	Thoroughbred	23
CrystalIcing	L	m	Anglo-Arab	30
Faudi	L	m	Thoroughbred	29
Aharu	L	m	Mix	2
Cona	L	m	Mix	1
Koyo	L	m	Misaki horse	24
Jayro	L	m	Thoroughbred	21
Dear	L	m	Mix	1
Camisol	L	f	Quarter horse	9
Camui	A	m	Thoroughbred	22
Miyabi	A	m	Thoroughbred cross	24
Waffle	A	m	Belgian horse	27
Ace	A	m	Thoroughbred	26
Victory	A	f	Thoroughbred	16
Godiva	A	m	Thoroughbred	22
Fantasista	A	m	Thoroughbred	21
Uchiwa	A	m	Thoroughbred	25
Wizard	A	m	Thoroughbred	28
Mash	E	m	Thoroughbred	22
BigGrass	E	m	Thoroughbred	20
Songoku	E	m	Thoroughbred	25
Kurofune	E	m	Thoroughbred	9
Royal	E	m	Thoroughbred	16
Tiamo	E	m	Thoroughbred	19
Allure	E	m	Thoroughbred	15
San	HI	f	Thoroughbred	10
Palace	HI	f	Quarter horse	29
Daia	HI	f	Thoroughbred	22
Delfoy	HI	m	Thoroughbred	15
WingChip	HI	m	Thoroughbred	9
Asuka	HI	m	Thoroughbred	10
Eritage	HI	m	Oldenburg	26
Shekle	HI	m	Thoroughbred	12
Mitsuyoshi	HI	m	Thoroughbred	4
Kizuna	HI	f	Thoroughbred	7
Maie	HI	m	Mix	28
King	U	m	Thoroughbred	8
Koyu	U	f	Thoroughbred	15
LakeBlue	U	f	Thoroughbred	17
Grain	U	m	Thoroughbred	11
Hakuryu	U	f	Thoroughbred	21
Monsan	U	m	Thoroughbred	16
Dumain	U	m	Thoroughbred	6
Lime	U	m	Thoroughbred	14
Runariro	U	m	Thoroughbred	13
Iris	U	f	Thoroughbred	16
Sharbet	U	m	Thoroughbred	19
