# Supplementary material for: Oxytocin homogenizes horse group organization
Source: iScience. 2024 Jun 24;27(7):110356. doi: 10.1016/j.isci.2024.110356 (PMC11277748; doi:10.1016/j.isci.2024.110356)
Supplement: Data S1. All data and code described in this manuscript, related to STAR Methods — Contains all original data, processing code, formatted data, analysis, and figure code. [file mmc2.zip › data/datestotrialnumbers.xlsx]

## Sheet: Sheet 1
group	date	trial
A	Oct19	1
A	Oct22	2
A	Oct26	3
A	Oct27	4
A	Oct28	5
A	Oct29	6
A	Nov1	7
A	Nov2	8
A	Nov4	9
A	Nov5	10
E	Oct20	1
E	Oct22	2
E	Oct26	3
E	Oct27	4
E	Oct28	5
E	Oct29	6
E	Nov1	7
E	Nov2	8
E	Nov4	9
E	Nov5	10
HI	Nov12	1
HI	Nov15	2
HI	Nov16	3
HI	Nov17	4
HI	Nov18	5
HI	Nov19	6
HI	Nov21	7
HI	Nov23	8
HI	Nov24	9
HI	Nov25	10
L	Oct22	1
L	Oct26	2
L	Oct27	3
L	Oct28	4
L	Oct29	5
L	Nov1	6
L	Nov2	7
L	Nov4	8
L	Nov5	9
L	Nov9	10
U	Nov15	1
U	Nov16	2
U	Nov17	3
U	Nov18	4
U	Nov19	5
U	Nov21	6
U	Nov23	7
U	Nov24	8
U	Nov25	9
U	Nov26	10
