# Supplementary material for: Oxytocin homogenizes horse group organization
Source: iScience. 2024 Jun 24;27(7):110356. doi: 10.1016/j.isci.2024.110356 (PMC11277748; doi:10.1016/j.isci.2024.110356)
Supplement: Data S1. All data and code described in this manuscript, related to STAR Methods — Contains all original data, processing code, formatted data, analysis, and figure code. [file mmc2.zip › data/dyadmetricsdata.xlsx]

## Sheet: Sheet 1
id1	id2	dist	thresh	date	condition	group	dyad	sex	baseline_dist	baseline_thresh
Camui	Ace	77.8929	0	Nov1	ot	A	AceCamui	MM	49.0477	0.468333
Camui	Ace	56.2198	0.318611	Nov2	sa	A	AceCamui	MM	49.0477	0.468333
Camui	Ace	49.7004	0.365833	Nov4	sa	A	AceCamui	MM	49.0477	0.468333
Ace	Camui	96.173	0	Nov5	ot	A	AceCamui	MM	49.0477	0.468333
Ace	Camui	37.5431	0.642222	Oct19	sa	A	AceCamui	MM	49.0477	0.468333
Ace	Camui	36.8087	0.577222	Oct22	ot	A	AceCamui	MM	49.0477	0.468333
Ace	Camui	58.7139	0.374722	Oct26	sa	A	AceCamui	MM	49.0477	0.468333
Ace	Camui	39.3833	0.473333	Oct27	ot	A	AceCamui	MM	49.0477	0.468333
Camui	Ace	7.81905	1	Oct28	ot	A	AceCamui	MM	49.0477	0.468333
Camui	Ace	43.0614	0.640278	Oct29	sa	A	AceCamui	MM	49.0477	0.468333
Ace	Fantasista	61.3422	0.530833	Nov1	ot	A	AceFantasista	MM	26.4769	0.861667
Ace	Fantasista	30.8376	0.785833	Nov2	sa	A	AceFantasista	MM	26.4769	0.861667
Ace	Fantasista	22.5098	0.957222	Nov4	sa	A	AceFantasista	MM	26.4769	0.861667
Ace	Fantasista	75.3572	0.288611	Nov5	ot	A	AceFantasista	MM	26.4769	0.861667
Fantasista	Ace	19.3691	0.962778	Oct19	sa	A	AceFantasista	MM	26.4769	0.861667
Ace	Fantasista	37.9498	0.665833	Oct22	ot	A	AceFantasista	MM	26.4769	0.861667
Fantasista	Ace	30.8769	0.849167	Oct26	sa	A	AceFantasista	MM	26.4769	0.861667
Fantasista	Ace	40.7186	0.576111	Oct27	ot	A	AceFantasista	MM	26.4769	0.861667
Ace	Fantasista	22.9169	0.725833	Oct28	ot	A	AceFantasista	MM	26.4769	0.861667
Ace	Fantasista	28.7909	0.753333	Oct29	sa	A	AceFantasista	MM	26.4769	0.861667
Fantasista	Camui	74.8814	0	Nov1	ot	A	CamuiFantasista	MM	46.9085	0.552389
Fantasista	Camui	34.494	0.765	Nov2	sa	A	CamuiFantasista	MM	46.9085	0.552389
Fantasista	Camui	56.6359	0.175556	Nov4	sa	A	CamuiFantasista	MM	46.9085	0.552389
Camui	Fantasista	50.8952	0.453333	Nov5	ot	A	CamuiFantasista	MM	46.9085	0.552389
Camui	Fantasista	28.49	0.838333	Oct19	sa	A	CamuiFantasista	MM	46.9085	0.552389
Fantasista	Camui	30.8548	0.843611	Oct22	ot	A	CamuiFantasista	MM	46.9085	0.552389
Fantasista	Camui	70.0755	0.253056	Oct26	sa	A	CamuiFantasista	MM	46.9085	0.552389
Camui	Fantasista	66.9614	0.333056	Oct27	ot	A	CamuiFantasista	MM	46.9085	0.552389
Camui	Fantasista	57.8182	0.275556	Oct28	ot	A	CamuiFantasista	MM	46.9085	0.552389
Fantasista	Camui	44.8471	0.73	Oct29	sa	A	CamuiFantasista	MM	46.9085	0.552389
Ace	Godiva	55.5512	0.622778	Nov1	ot	A	AceGodiva	MM	27.0844	0.812167
Godiva	Ace	25.2388	0.910278	Nov2	sa	A	AceGodiva	MM	27.0844	0.812167
Godiva	Ace	22.7441	1	Nov4	sa	A	AceGodiva	MM	27.0844	0.812167
Godiva	Ace	64.8954	0.385278	Nov5	ot	A	AceGodiva	MM	27.0844	0.812167
Godiva	Ace	23.6326	0.756667	Oct19	sa	A	AceGodiva	MM	27.0844	0.812167
Ace	Godiva	41.0577	0.551389	Oct22	ot	A	AceGodiva	MM	27.0844	0.812167
Godiva	Ace	36.8935	0.650833	Oct26	sa	A	AceGodiva	MM	27.0844	0.812167
Ace	Godiva	38.6828	0.708889	Oct27	ot	A	AceGodiva	MM	27.0844	0.812167
Ace	Godiva	21.1554	0.728056	Oct28	ot	A	AceGodiva	MM	27.0844	0.812167
Ace	Godiva	26.9129	0.743056	Oct29	sa	A	AceGodiva	MM	27.0844	0.812167
Camui	Godiva	75.094	0.0175	Nov1	ot	A	CamuiGodiva	MM	44.4884	0.551389
Camui	Godiva	41.1841	0.534722	Nov2	sa	A	CamuiGodiva	MM	44.4884	0.551389
Camui	Godiva	57.8564	0.202778	Nov4	sa	A	CamuiGodiva	MM	44.4884	0.551389
Godiva	Camui	54.047	0.391944	Nov5	ot	A	CamuiGodiva	MM	44.4884	0.551389
Godiva	Camui	30.2767	0.883056	Oct19	sa	A	CamuiGodiva	MM	44.4884	0.551389
Camui	Godiva	42.2072	0.545	Oct22	ot	A	CamuiGodiva	MM	44.4884	0.551389
Camui	Godiva	47.7018	0.476111	Oct26	sa	A	CamuiGodiva	MM	44.4884	0.551389
Camui	Godiva	63.9164	0.314722	Oct27	ot	A	CamuiGodiva	MM	44.4884	0.551389
Godiva	Camui	27.1171	0.686944	Oct28	ot	A	CamuiGodiva	MM	44.4884	0.551389
Godiva	Camui	45.423	0.660278	Oct29	sa	A	CamuiGodiva	MM	44.4884	0.551389
Fantasista	Godiva	25.8529	0.849444	Nov1	ot	A	FantasistaGodiva	MM	15.6752	0.961111
Godiva	Fantasista	16.1245	0.962222	Nov2	sa	A	FantasistaGodiva	MM	15.6752	0.961111
Fantasista	Godiva	10.5303	1	Nov4	sa	A	FantasistaGodiva	MM	15.6752	0.961111
Godiva	Fantasista	28.8144	0.833611	Nov5	ot	A	FantasistaGodiva	MM	15.6752	0.961111
Fantasista	Godiva	11.9643	1	Oct19	sa	A	FantasistaGodiva	MM	15.6752	0.961111
Fantasista	Godiva	21.1227	0.961944	Oct22	ot	A	FantasistaGodiva	MM	15.6752	0.961111
Godiva	Fantasista	26.5613	0.843333	Oct26	sa	A	FantasistaGodiva	MM	15.6752	0.961111
Godiva	Fantasista	11.4943	0.985278	Oct27	ot	A	FantasistaGodiva	MM	15.6752	0.961111
Godiva	Fantasista	44.7187	0.583333	Oct28	ot	A	FantasistaGodiva	MM	15.6752	0.961111
Godiva	Fantasista	13.1953	1	Oct29	sa	A	FantasistaGodiva	MM	15.6752	0.961111
Miyabi	Ace	39.9656	0.658333	Nov1	ot	A	AceMiyabi	MM	51.2283	0.672389
Ace	Miyabi	30.1441	0.896111	Nov2	sa	A	AceMiyabi	MM	51.2283	0.672389
Ace	Miyabi	44.373	0.701389	Nov4	sa	A	AceMiyabi	MM	51.2283	0.672389
Ace	Miyabi	95.6399	0.0775	Nov5	ot	A	AceMiyabi	MM	51.2283	0.672389
Ace	Miyabi	52.5889	0.545278	Oct19	sa	A	AceMiyabi	MM	51.2283	0.672389
Ace	Miyabi	70.1589	0.103333	Oct22	ot	A	AceMiyabi	MM	51.2283	0.672389
Ace	Miyabi	101.123	0.270833	Oct26	sa	A	AceMiyabi	MM	51.2283	0.672389
Ace	Miyabi	60.4075	0.490278	Oct27	ot	A	AceMiyabi	MM	51.2283	0.672389
Miyabi	Ace	67.5215	0.416667	Oct28	ot	A	AceMiyabi	MM	51.2283	0.672389
Miyabi	Ace	27.9122	0.948333	Oct29	sa	A	AceMiyabi	MM	51.2283	0.672389
Camui	Miyabi	92.3846	0	Nov1	ot	A	CamuiMiyabi	MM	45.8967	0.575944
Miyabi	Camui	34.5383	0.895833	Nov2	sa	A	CamuiMiyabi	MM	45.8967	0.575944
Miyabi	Camui	37.3086	0.581944	Nov4	sa	A	CamuiMiyabi	MM	45.8967	0.575944
Camui	Miyabi	45.305	0.536389	Nov5	ot	A	CamuiMiyabi	MM	45.8967	0.575944
Camui	Miyabi	37.6328	0.754167	Oct19	sa	A	CamuiMiyabi	MM	45.8967	0.575944
Miyabi	Camui	75.1877	0.0680556	Oct22	ot	A	CamuiMiyabi	MM	45.8967	0.575944
Camui	Miyabi	69.7619	0.235	Oct26	sa	A	CamuiMiyabi	MM	45.8967	0.575944
Miyabi	Camui	73.3919	0.190278	Oct27	ot	A	CamuiMiyabi	MM	45.8967	0.575944
Miyabi	Camui	101.593	0	Oct28	ot	A	CamuiMiyabi	MM	45.8967	0.575944
Miyabi	Camui	50.2419	0.412778	Oct29	sa	A	CamuiMiyabi	MM	45.8967	0.575944
Miyabi	Fantasista	98.3688	0.182222	Nov1	ot	A	FantasistaMiyabi	MM	46.8308	0.6385
Miyabi	Fantasista	21.4175	0.963611	Nov2	sa	A	FantasistaMiyabi	MM	46.8308	0.6385
Fantasista	Miyabi	45.8024	0.368056	Nov4	sa	A	FantasistaMiyabi	MM	46.8308	0.6385
Miyabi	Fantasista	47.1048	0.495278	Nov5	ot	A	FantasistaMiyabi	MM	46.8308	0.6385
Miyabi	Fantasista	38.4457	0.553333	Oct19	sa	A	FantasistaMiyabi	MM	46.8308	0.6385
Fantasista	Miyabi	50.1515	0.571944	Oct22	ot	A	FantasistaMiyabi	MM	46.8308	0.6385
Fantasista	Miyabi	106.121	0.319167	Oct26	sa	A	FantasistaMiyabi	MM	46.8308	0.6385
Fantasista	Miyabi	49.4654	0.432222	Oct27	ot	A	FantasistaMiyabi	MM	46.8308	0.6385
Miyabi	Fantasista	63.5062	0.416667	Oct28	ot	A	FantasistaMiyabi	MM	46.8308	0.6385
Miyabi	Fantasista	22.3671	0.988333	Oct29	sa	A	FantasistaMiyabi	MM	46.8308	0.6385
Godiva	Miyabi	91.2628	0.153611	Nov1	ot	A	GodivaMiyabi	MM	42.8066	0.643111
Miyabi	Godiva	20.7453	0.972222	Nov2	sa	A	GodivaMiyabi	MM	42.8066	0.643111
Godiva	Miyabi	48.3726	0.367778	Nov4	sa	A	GodivaMiyabi	MM	42.8066	0.643111
Godiva	Miyabi	48.4043	0.425278	Nov5	ot	A	GodivaMiyabi	MM	42.8066	0.643111
Godiva	Miyabi	36.5103	0.566111	Oct19	sa	A	GodivaMiyabi	MM	42.8066	0.643111
Miyabi	Godiva	52.5417	0.325278	Oct22	ot	A	GodivaMiyabi	MM	42.8066	0.643111
Miyabi	Godiva	86.3281	0.319167	Oct26	sa	A	GodivaMiyabi	MM	42.8066	0.643111
Godiva	Miyabi	44.4335	0.621111	Oct27	ot	A	GodivaMiyabi	MM	42.8066	0.643111
Miyabi	Godiva	64.5552	0.416667	Oct28	ot	A	GodivaMiyabi	MM	42.8066	0.643111
Godiva	Miyabi	22.0768	0.990278	Oct29	sa	A	GodivaMiyabi	MM	42.8066	0.643111
Uchiwa	Ace	36.7737	0.658056	Nov1	ot	A	AceUchiwa	MM	55.1748	0.572778
Ace	Uchiwa	39.0497	0.779722	Nov2	sa	A	AceUchiwa	MM	55.1748	0.572778
Ace	Uchiwa	48.9176	0.472778	Nov4	sa	A	AceUchiwa	MM	55.1748	0.572778
Ace	Uchiwa	93.2194	0.0958333	Nov5	ot	A	AceUchiwa	MM	55.1748	0.572778
Uchiwa	Ace	53.9652	0.539722	Oct19	sa	A	AceUchiwa	MM	55.1748	0.572778
Uchiwa	Ace	55.7293	0.250278	Oct22	ot	A	AceUchiwa	MM	55.1748	0.572778
Uchiwa	Ace	105.087	0.233889	Oct26	sa	A	AceUchiwa	MM	55.1748	0.572778
Ace	Uchiwa	51.3481	0.575556	Oct27	ot	A	AceUchiwa	MM	55.1748	0.572778
Ace	Uchiwa	66.368	0.416667	Oct28	ot	A	AceUchiwa	MM	55.1748	0.572778
Ace	Uchiwa	28.8548	0.837778	Oct29	sa	A	AceUchiwa	MM	55.1748	0.572778
Uchiwa	Camui	85.7817	0.0213889	Nov1	ot	A	CamuiUchiwa	MM	47.6947	0.524611
Uchiwa	Camui	42.14	0.618056	Nov2	sa	A	CamuiUchiwa	MM	47.6947	0.524611
Uchiwa	Camui	31.6093	0.663611	Nov4	sa	A	CamuiUchiwa	MM	47.6947	0.524611
Uchiwa	Camui	44.5775	0.561389	Nov5	ot	A	CamuiUchiwa	MM	47.6947	0.524611
Uchiwa	Camui	43.9288	0.734722	Oct19	sa	A	CamuiUchiwa	MM	47.6947	0.524611
Uchiwa	Camui	61.9628	0.306389	Oct22	ot	A	CamuiUchiwa	MM	47.6947	0.524611
Camui	Uchiwa	71.2684	0.213611	Oct26	sa	A	CamuiUchiwa	MM	47.6947	0.524611
Camui	Uchiwa	69.2226	0.167222	Oct27	ot	A	CamuiUchiwa	MM	47.6947	0.524611
Camui	Uchiwa	104.047	0	Oct28	ot	A	CamuiUchiwa	MM	47.6947	0.524611
Camui	Uchiwa	49.5269	0.393056	Oct29	sa	A	CamuiUchiwa	MM	47.6947	0.524611
Uchiwa	Fantasista	95.5101	0.232778	Nov1	ot	A	FantasistaUchiwa	MM	52.0376	0.545944
Uchiwa	Fantasista	29.7854	0.784722	Nov2	sa	A	FantasistaUchiwa	MM	52.0376	0.545944
Uchiwa	Fantasista	54.1142	0.254444	Nov4	sa	A	FantasistaUchiwa	MM	52.0376	0.545944
Fantasista	Uchiwa	51.2468	0.4375	Nov5	ot	A	FantasistaUchiwa	MM	52.0376	0.545944
Fantasista	Uchiwa	39.7676	0.552222	Oct19	sa	A	FantasistaUchiwa	MM	52.0376	0.545944
Fantasista	Uchiwa	35.3193	0.701111	Oct22	ot	A	FantasistaUchiwa	MM	52.0376	0.545944
Fantasista	Uchiwa	109.72	0.320278	Oct26	sa	A	FantasistaUchiwa	MM	52.0376	0.545944
Fantasista	Uchiwa	57.1735	0.288056	Oct27	ot	A	FantasistaUchiwa	MM	52.0376	0.545944
Fantasista	Uchiwa	78.6565	0	Oct28	ot	A	FantasistaUchiwa	MM	52.0376	0.545944
Uchiwa	Fantasista	26.8004	0.818056	Oct29	sa	A	FantasistaUchiwa	MM	52.0376	0.545944
Uchiwa	Godiva	88.5094	0.330278	Nov1	ot	A	GodivaUchiwa	MM	47.5552	0.553111
Uchiwa	Godiva	29.2254	0.829722	Nov2	sa	A	GodivaUchiwa	MM	47.5552	0.553111
Godiva	Uchiwa	56.7194	0.190556	Nov4	sa	A	GodivaUchiwa	MM	47.5552	0.553111
Godiva	Uchiwa	48.2514	0.489444	Nov5	ot	A	GodivaUchiwa	MM	47.5552	0.553111
Godiva	Uchiwa	35.9467	0.550278	Oct19	sa	A	GodivaUchiwa	MM	47.5552	0.553111
Uchiwa	Godiva	36.5023	0.544167	Oct22	ot	A	GodivaUchiwa	MM	47.5552	0.553111
Godiva	Uchiwa	89.1605	0.32	Oct26	sa	A	GodivaUchiwa	MM	47.5552	0.553111
Godiva	Uchiwa	52.0022	0.438333	Oct27	ot	A	GodivaUchiwa	MM	47.5552	0.553111
Uchiwa	Godiva	100.331	0	Oct28	ot	A	GodivaUchiwa	MM	47.5552	0.553111
Uchiwa	Godiva	26.7238	0.875	Oct29	sa	A	GodivaUchiwa	MM	47.5552	0.553111
Miyabi	Uchiwa	14.0708	0.938889	Nov1	ot	A	MiyabiUchiwa	MM	15.4819	0.950389
Uchiwa	Miyabi	20.4657	0.85	Nov2	sa	A	MiyabiUchiwa	MM	15.4819	0.950389
Miyabi	Uchiwa	23.1804	0.9375	Nov4	sa	A	MiyabiUchiwa	MM	15.4819	0.950389
Uchiwa	Miyabi	23.4559	0.903611	Nov5	ot	A	MiyabiUchiwa	MM	15.4819	0.950389
Miyabi	Uchiwa	12.2051	1	Oct19	sa	A	MiyabiUchiwa	MM	15.4819	0.950389
Miyabi	Uchiwa	27.3129	0.783333	Oct22	ot	A	MiyabiUchiwa	MM	15.4819	0.950389
Uchiwa	Miyabi	10.2858	0.964444	Oct26	sa	A	MiyabiUchiwa	MM	15.4819	0.950389
Uchiwa	Miyabi	27.7678	0.8	Oct27	ot	A	MiyabiUchiwa	MM	15.4819	0.950389
Uchiwa	Miyabi	40.5523	0.583333	Oct28	ot	A	MiyabiUchiwa	MM	15.4819	0.950389
Uchiwa	Miyabi	11.2723	1	Oct29	sa	A	MiyabiUchiwa	MM	15.4819	0.950389
Ace	Victory	52.9928	0.430833	Nov1	ot	A	AceVictory	MM	24.0319	0.846611
Ace	Victory	35.6202	0.653333	Nov2	sa	A	AceVictory	MM	24.0319	0.846611
Victory	Ace	22.2623	0.945	Nov4	sa	A	AceVictory	MF	24.0319	0.846611
Victory	Ace	76.8444	0.330278	Nov5	ot	A	AceVictory	MF	24.0319	0.846611
Ace	Victory	21.3116	0.866111	Oct19	sa	A	AceVictory	MM	24.0319	0.846611
Victory	Ace	50.6727	0.334722	Oct22	ot	A	AceVictory	MF	24.0319	0.846611
Victory	Ace	22.602	0.811111	Oct26	sa	A	AceVictory	MF	24.0319	0.846611
Victory	Ace	39.0242	0.476667	Oct27	ot	A	AceVictory	MF	24.0319	0.846611
Ace	Victory	15.4158	0.955833	Oct28	ot	A	AceVictory	MM	24.0319	0.846611
Victory	Ace	18.3634	0.9575	Oct29	sa	A	AceVictory	MF	24.0319	0.846611
Victory	Camui	59.0214	0.0313889	Nov1	ot	A	CamuiVictory	MF	47.6537	0.434389
Camui	Victory	50.5274	0.283611	Nov2	sa	A	CamuiVictory	MM	47.6537	0.434389
Camui	Victory	52.992	0.191944	Nov4	sa	A	CamuiVictory	MM	47.6537	0.434389
Victory	Camui	50.302	0.444722	Nov5	ot	A	CamuiVictory	MF	47.6537	0.434389
Victory	Camui	27.9168	0.833333	Oct19	sa	A	CamuiVictory	MF	47.6537	0.434389
Victory	Camui	50.8857	0.308611	Oct22	ot	A	CamuiVictory	MF	47.6537	0.434389
Victory	Camui	64.4061	0.186389	Oct26	sa	A	CamuiVictory	MF	47.6537	0.434389
Victory	Camui	63.3233	0.368611	Oct27	ot	A	CamuiVictory	MF	47.6537	0.434389
Victory	Camui	24.6145	0.92	Oct28	ot	A	CamuiVictory	MF	47.6537	0.434389
Camui	Victory	42.4264	0.676667	Oct29	sa	A	CamuiVictory	MM	47.6537	0.434389
Victory	Fantasista	34.6104	0.740278	Nov1	ot	A	FantasistaVictory	MF	22.6427	0.905778
Fantasista	Victory	30.4383	0.768611	Nov2	sa	A	FantasistaVictory	MM	22.6427	0.905778
Fantasista	Victory	32.4512	0.876111	Nov4	sa	A	FantasistaVictory	MM	22.6427	0.905778
Fantasista	Victory	18.7314	0.863889	Nov5	ot	A	FantasistaVictory	MM	22.6427	0.905778
Fantasista	Victory	12.0268	1	Oct19	sa	A	FantasistaVictory	MM	22.6427	0.905778
Fantasista	Victory	41.6563	0.520833	Oct22	ot	A	FantasistaVictory	MM	22.6427	0.905778
Fantasista	Victory	20.0122	0.954722	Oct26	sa	A	FantasistaVictory	MM	22.6427	0.905778
Victory	Fantasista	25.0466	0.9	Oct27	ot	A	FantasistaVictory	MF	22.6427	0.905778
Victory	Fantasista	49.6087	0.553333	Oct28	ot	A	FantasistaVictory	MF	22.6427	0.905778
Fantasista	Victory	18.2851	0.929444	Oct29	sa	A	FantasistaVictory	MM	22.6427	0.905778
Godiva	Victory	40.4637	0.724167	Nov1	ot	A	GodivaVictory	MM	22.9896	0.886833
Victory	Godiva	30.2243	0.755833	Nov2	sa	A	GodivaVictory	MF	22.9896	0.886833
Victory	Godiva	32.7558	0.866667	Nov4	sa	A	GodivaVictory	MF	22.9896	0.886833
Godiva	Victory	26.4999	0.804167	Nov5	ot	A	GodivaVictory	MM	22.9896	0.886833
Victory	Godiva	12.1232	1	Oct19	sa	A	GodivaVictory	MF	22.9896	0.886833
Victory	Godiva	53.9093	0.287778	Oct22	ot	A	GodivaVictory	MF	22.9896	0.886833
Victory	Godiva	22.9249	0.865833	Oct26	sa	A	GodivaVictory	MF	22.9896	0.886833
Victory	Godiva	25.0266	0.889444	Oct27	ot	A	GodivaVictory	MF	22.9896	0.886833
Godiva	Victory	44.6605	0.570278	Oct28	ot	A	GodivaVictory	MM	22.9896	0.886833
Victory	Godiva	16.9198	0.945833	Oct29	sa	A	GodivaVictory	MF	22.9896	0.886833
Miyabi	Victory	79.8373	0.0352778	Nov1	ot	A	MiyabiVictory	MM	46.7772	0.621
Miyabi	Victory	33.6324	0.666389	Nov2	sa	A	MiyabiVictory	MM	46.7772	0.621
Victory	Miyabi	47.3565	0.587222	Nov4	sa	A	MiyabiVictory	MF	46.7772	0.621
Miyabi	Victory	46.825	0.490278	Nov5	ot	A	MiyabiVictory	MM	46.7772	0.621
Miyabi	Victory	38.3039	0.591389	Oct19	sa	A	MiyabiVictory	MM	46.7772	0.621
Victory	Miyabi	56.76	0.363889	Oct22	ot	A	MiyabiVictory	MF	46.7772	0.621
Miyabi	Victory	93.9696	0.320278	Oct26	sa	A	MiyabiVictory	MM	46.7772	0.621
Miyabi	Victory	56.1097	0.274167	Oct27	ot	A	MiyabiVictory	MM	46.7772	0.621
Victory	Miyabi	85.113	0	Oct28	ot	A	MiyabiVictory	MF	46.7772	0.621
Victory	Miyabi	20.6235	0.939722	Oct29	sa	A	MiyabiVictory	MF	46.7772	0.621
Victory	Uchiwa	78.7126	0.118611	Nov1	ot	A	UchiwaVictory	MF	48.4839	0.648389
Uchiwa	Victory	33.7138	0.866667	Nov2	sa	A	UchiwaVictory	MM	48.4839	0.648389
Victory	Uchiwa	49.3573	0.620833	Nov4	sa	A	UchiwaVictory	MF	48.4839	0.648389
Uchiwa	Victory	47.8385	0.489167	Nov5	ot	A	UchiwaVictory	MM	48.4839	0.648389
Victory	Uchiwa	38.9977	0.550833	Oct19	sa	A	UchiwaVictory	MF	48.4839	0.648389
Victory	Uchiwa	46.0035	0.543611	Oct22	ot	A	UchiwaVictory	MF	48.4839	0.648389
Victory	Uchiwa	97.2247	0.323056	Oct26	sa	A	UchiwaVictory	MF	48.4839	0.648389
Uchiwa	Victory	57.4052	0.318889	Oct27	ot	A	UchiwaVictory	MM	48.4839	0.648389
Victory	Uchiwa	68.4672	0.416667	Oct28	ot	A	UchiwaVictory	MF	48.4839	0.648389
Victory	Uchiwa	23.1261	0.880556	Oct29	sa	A	UchiwaVictory	MF	48.4839	0.648389
Waffle	Ace	20.6798	0.808611	Nov1	ot	A	AceWaffle	MM	40.375	0.726889
Ace	Waffle	27.8092	0.869722	Nov2	sa	A	AceWaffle	MM	40.375	0.726889
Ace	Waffle	39.088	0.536111	Nov4	sa	A	AceWaffle	MM	40.375	0.726889
Ace	Waffle	81.3399	0.126389	Nov5	ot	A	AceWaffle	MM	40.375	0.726889
Waffle	Ace	10.6892	1	Oct19	sa	A	AceWaffle	MM	40.375	0.726889
Waffle	Ace	36.8867	0.583056	Oct22	ot	A	AceWaffle	MM	40.375	0.726889
Waffle	Ace	98.8052	0.318611	Oct26	sa	A	AceWaffle	MM	40.375	0.726889
Ace	Waffle	33.1442	0.761944	Oct27	ot	A	AceWaffle	MM	40.375	0.726889
Ace	Waffle	66.2348	0.416667	Oct28	ot	A	AceWaffle	MM	40.375	0.726889
Ace	Waffle	25.4831	0.91	Oct29	sa	A	AceWaffle	MM	40.375	0.726889
Camui	Waffle	77.2057	0	Nov1	ot	A	CamuiWaffle	MM	40.9262	0.628611
Camui	Waffle	40.9475	0.644444	Nov2	sa	A	CamuiWaffle	MM	40.9262	0.628611
Waffle	Camui	24.0992	0.763056	Nov4	sa	A	CamuiWaffle	MM	40.9262	0.628611
Camui	Waffle	45.0986	0.527222	Nov5	ot	A	CamuiWaffle	MM	40.9262	0.628611
Waffle	Camui	35.7974	0.666667	Oct19	sa	A	CamuiWaffle	MM	40.9262	0.628611
Camui	Waffle	48.2152	0.418056	Oct22	ot	A	CamuiWaffle	MM	40.9262	0.628611
Camui	Waffle	64.387	0.465833	Oct26	sa	A	CamuiWaffle	MM	40.9262	0.628611
Camui	Waffle	43.2953	0.525833	Oct27	ot	A	CamuiWaffle	MM	40.9262	0.628611
Waffle	Camui	69.046	0.416667	Oct28	ot	A	CamuiWaffle	MM	40.9262	0.628611
Waffle	Camui	39.3999	0.603056	Oct29	sa	A	CamuiWaffle	MM	40.9262	0.628611
Fantasista	Waffle	64.3623	0.471667	Nov1	ot	A	FantasistaWaffle	MM	45.0101	0.675611
Waffle	Fantasista	23.6371	0.874167	Nov2	sa	A	FantasistaWaffle	MM	45.0101	0.675611
Fantasista	Waffle	46.6588	0.333056	Nov4	sa	A	FantasistaWaffle	MM	45.0101	0.675611
Fantasista	Waffle	30.7543	0.735833	Nov5	ot	A	FantasistaWaffle	MM	45.0101	0.675611
Waffle	Fantasista	16.0894	1	Oct19	sa	A	FantasistaWaffle	MM	45.0101	0.675611
Fantasista	Waffle	29.2672	0.914444	Oct22	ot	A	FantasistaWaffle	MM	45.0101	0.675611
Waffle	Fantasista	118.608	0.206944	Oct26	sa	A	FantasistaWaffle	MM	45.0101	0.675611
Fantasista	Waffle	41.0844	0.604444	Oct27	ot	A	FantasistaWaffle	MM	45.0101	0.675611
Fantasista	Waffle	86.2399	0.144722	Oct28	ot	A	FantasistaWaffle	MM	45.0101	0.675611
Waffle	Fantasista	20.0574	0.963889	Oct29	sa	A	FantasistaWaffle	MM	45.0101	0.675611
Waffle	Godiva	55.9858	0.609722	Nov1	ot	A	GodivaWaffle	MM	41.9562	0.672389
Waffle	Godiva	23.4011	0.936389	Nov2	sa	A	GodivaWaffle	MM	41.9562	0.672389
Godiva	Waffle	48.8283	0.307222	Nov4	sa	A	GodivaWaffle	MM	41.9562	0.672389
Godiva	Waffle	30.7904	0.780278	Nov5	ot	A	GodivaWaffle	MM	41.9562	0.672389
Waffle	Godiva	20.5099	0.908889	Oct19	sa	A	GodivaWaffle	MM	41.9562	0.672389
Waffle	Godiva	21.709	0.931944	Oct22	ot	A	GodivaWaffle	MM	41.9562	0.672389
Waffle	Godiva	98.6877	0.286389	Oct26	sa	A	GodivaWaffle	MM	41.9562	0.672389
Waffle	Godiva	37.8326	0.690556	Oct27	ot	A	GodivaWaffle	MM	41.9562	0.672389
Waffle	Godiva	66.7156	0.275278	Oct28	ot	A	GodivaWaffle	MM	41.9562	0.672389
Godiva	Waffle	18.354	0.923056	Oct29	sa	A	GodivaWaffle	MM	41.9562	0.672389
Waffle	Miyabi	38.1314	0.687222	Nov1	ot	A	MiyabiWaffle	MM	27.354	0.820056
Miyabi	Waffle	16.4481	0.920556	Nov2	sa	A	MiyabiWaffle	MM	27.354	0.820056
Miyabi	Waffle	28.026	0.803056	Nov4	sa	A	MiyabiWaffle	MM	27.354	0.820056
Miyabi	Waffle	30.7921	0.832222	Nov5	ot	A	MiyabiWaffle	MM	27.354	0.820056
Waffle	Miyabi	46.5142	0.545278	Oct19	sa	A	MiyabiWaffle	MM	27.354	0.820056
Waffle	Miyabi	58.218	0.31	Oct22	ot	A	MiyabiWaffle	MM	27.354	0.820056
Waffle	Miyabi	25.7114	0.8925	Oct26	sa	A	MiyabiWaffle	MM	27.354	0.820056
Miyabi	Waffle	40.2857	0.671111	Oct27	ot	A	MiyabiWaffle	MM	27.354	0.820056
Miyabi	Waffle	53.8991	0.583333	Oct28	ot	A	MiyabiWaffle	MM	27.354	0.820056
Waffle	Miyabi	20.0702	0.938889	Oct29	sa	A	MiyabiWaffle	MM	27.354	0.820056
Waffle	Uchiwa	34.6302	0.691667	Nov1	ot	A	UchiwaWaffle	MM	27.9788	0.827167
Waffle	Uchiwa	23.1261	0.889722	Nov2	sa	A	UchiwaWaffle	MM	27.9788	0.827167
Uchiwa	Waffle	23.7159	0.833889	Nov4	sa	A	UchiwaWaffle	MM	27.9788	0.827167
Waffle	Uchiwa	32.0857	0.785833	Nov5	ot	A	UchiwaWaffle	MM	27.9788	0.827167
Waffle	Uchiwa	47.3129	0.539167	Oct19	sa	A	UchiwaWaffle	MM	27.9788	0.827167
Waffle	Uchiwa	39.42	0.698611	Oct22	ot	A	UchiwaWaffle	MM	27.9788	0.827167
Uchiwa	Waffle	21.5888	0.926667	Oct26	sa	A	UchiwaWaffle	MM	27.9788	0.827167
Waffle	Uchiwa	59.2297	0.490556	Oct27	ot	A	UchiwaWaffle	MM	27.9788	0.827167
Waffle	Uchiwa	52.0824	0.583333	Oct28	ot	A	UchiwaWaffle	MM	27.9788	0.827167
Waffle	Uchiwa	24.1503	0.946389	Oct29	sa	A	UchiwaWaffle	MM	27.9788	0.827167
Victory	Waffle	53.4061	0.441389	Nov1	ot	A	VictoryWaffle	MF	43.6109	0.671889
Waffle	Victory	34.4314	0.640278	Nov2	sa	A	VictoryWaffle	MM	43.6109	0.671889
Victory	Waffle	40.8208	0.540556	Nov4	sa	A	VictoryWaffle	MF	43.6109	0.671889
Victory	Waffle	33.0431	0.77	Nov5	ot	A	VictoryWaffle	MF	43.6109	0.671889
Victory	Waffle	18.1121	0.984444	Oct19	sa	A	VictoryWaffle	MF	43.6109	0.671889
Waffle	Victory	52.3893	0.156389	Oct22	ot	A	VictoryWaffle	MM	43.6109	0.671889
Victory	Waffle	107.022	0.194167	Oct26	sa	A	VictoryWaffle	MF	43.6109	0.671889
Victory	Waffle	52.8065	0.344444	Oct27	ot	A	VictoryWaffle	MF	43.6109	0.671889
Victory	Waffle	71.844	0.273889	Oct28	ot	A	VictoryWaffle	MF	43.6109	0.671889
Waffle	Victory	17.6682	1	Oct29	sa	A	VictoryWaffle	MM	43.6109	0.671889
Wizard	Ace	35.8166	0.660278	Nov1	ot	A	AceWizard	MM	55.1484	0.578
Ace	Wizard	45.925	0.511944	Nov2	sa	A	AceWizard	MM	55.1484	0.578
Ace	Wizard	39.189	0.661111	Nov4	sa	A	AceWizard	MM	55.1484	0.578
Ace	Wizard	55.4171	0.535556	Oct19	sa	A	AceWizard	MM	55.1484	0.578
Ace	Wizard	37.1019	0.761389	Oct22	ot	A	AceWizard	MM	55.1484	0.578
Ace	Wizard	115.218	0.262778	Oct26	sa	A	AceWizard	MM	55.1484	0.578
Ace	Wizard	81.9837	0.0136111	Oct27	ot	A	AceWizard	MM	55.1484	0.578
Wizard	Ace	86.9187	0.144722	Oct28	ot	A	AceWizard	MM	55.1484	0.578
Ace	Wizard	19.993	0.918611	Oct29	sa	A	AceWizard	MM	55.1484	0.578
Camui	Wizard	85.4939	0	Nov1	ot	A	CamuiWizard	MM	42.2278	0.702611
Wizard	Camui	24.4572	0.909722	Nov2	sa	A	CamuiWizard	MM	42.2278	0.702611
Wizard	Camui	26.1789	0.836111	Nov4	sa	A	CamuiWizard	MM	42.2278	0.702611
Wizard	Camui	36.4855	0.719444	Oct19	sa	A	CamuiWizard	MM	42.2278	0.702611
Wizard	Camui	28.7148	0.859444	Oct22	ot	A	CamuiWizard	MM	42.2278	0.702611
Wizard	Camui	83.686	0.299444	Oct26	sa	A	CamuiWizard	MM	42.2278	0.702611
Camui	Wizard	83.5287	0.0963889	Oct27	ot	A	CamuiWizard	MM	42.2278	0.702611
Wizard	Camui	56.7649	0.416667	Oct28	ot	A	CamuiWizard	MM	42.2278	0.702611
Camui	Wizard	40.3314	0.748333	Oct29	sa	A	CamuiWizard	MM	42.2278	0.702611
Fantasista	Wizard	94.6957	0.258611	Nov1	ot	A	FantasistaWizard	MM	52.2666	0.601833
Fantasista	Wizard	29.2756	0.784722	Nov2	sa	A	FantasistaWizard	MM	52.2666	0.601833
Fantasista	Wizard	44.5359	0.468333	Nov4	sa	A	FantasistaWizard	MM	52.2666	0.601833
Wizard	Fantasista	43.5728	0.535556	Oct19	sa	A	FantasistaWizard	MM	52.2666	0.601833
Wizard	Fantasista	23.0697	0.877222	Oct22	ot	A	FantasistaWizard	MM	52.2666	0.601833
Fantasista	Wizard	123.19	0.319444	Oct26	sa	A	FantasistaWizard	MM	52.2666	0.601833
Wizard	Fantasista	69.7357	0.242222	Oct27	ot	A	FantasistaWizard	MM	52.2666	0.601833
Wizard	Fantasista	68.8963	0.255556	Oct28	ot	A	FantasistaWizard	MM	52.2666	0.601833
Fantasista	Wizard	20.7584	0.901111	Oct29	sa	A	FantasistaWizard	MM	52.2666	0.601833
Wizard	Godiva	88.7274	0.255833	Nov1	ot	A	GodivaWizard	MM	47.8043	0.594111
Godiva	Wizard	33.5255	0.683333	Nov2	sa	A	GodivaWizard	MM	47.8043	0.594111
Wizard	Godiva	46.8884	0.460556	Nov4	sa	A	GodivaWizard	MM	47.8043	0.594111
Godiva	Wizard	38.373	0.545278	Oct19	sa	A	GodivaWizard	MM	47.8043	0.594111
Godiva	Wizard	37.481	0.695833	Oct22	ot	A	GodivaWizard	MM	47.8043	0.594111
Godiva	Wizard	102.941	0.319167	Oct26	sa	A	GodivaWizard	MM	47.8043	0.594111
Godiva	Wizard	66.0333	0.168611	Oct27	ot	A	GodivaWizard	MM	47.8043	0.594111
Godiva	Wizard	80.3974	0.1275	Oct28	ot	A	GodivaWizard	MM	47.8043	0.594111
Godiva	Wizard	17.2934	0.962222	Oct29	sa	A	GodivaWizard	MM	47.8043	0.594111
Wizard	Miyabi	14.0058	0.960278	Nov1	ot	A	MiyabiWizard	MM	22.8837	0.897611
Wizard	Miyabi	30.0022	0.783889	Nov2	sa	A	MiyabiWizard	MM	22.8837	0.897611
Miyabi	Wizard	24.0792	0.775833	Nov4	sa	A	MiyabiWizard	MM	22.8837	0.897611
Wizard	Miyabi	20.9481	0.928333	Oct19	sa	A	MiyabiWizard	MM	22.8837	0.897611
Miyabi	Wizard	54.9106	0.440278	Oct22	ot	A	MiyabiWizard	MM	22.8837	0.897611
Miyabi	Wizard	18.7263	1	Oct26	sa	A	MiyabiWizard	MM	22.8837	0.897611
Miyabi	Wizard	28.5711	0.885556	Oct27	ot	A	MiyabiWizard	MM	22.8837	0.897611
Wizard	Miyabi	56.0042	0.583333	Oct28	ot	A	MiyabiWizard	MM	22.8837	0.897611
Wizard	Miyabi	20.6627	1	Oct29	sa	A	MiyabiWizard	MM	22.8837	0.897611
Wizard	Uchiwa	14.5069	0.931111	Nov1	ot	A	UchiwaWizard	MM	26.0082	0.843389
Wizard	Uchiwa	39.3308	0.589444	Nov2	sa	A	UchiwaWizard	MM	26.0082	0.843389
Uchiwa	Wizard	27.425	0.816667	Nov4	sa	A	UchiwaWizard	MM	26.0082	0.843389
Uchiwa	Wizard	19.5569	0.934444	Oct19	sa	A	UchiwaWizard	MM	26.0082	0.843389
Wizard	Uchiwa	41.6395	0.543889	Oct22	ot	A	UchiwaWizard	MM	26.0082	0.843389
Wizard	Uchiwa	20.1769	0.959722	Oct26	sa	A	UchiwaWizard	MM	26.0082	0.843389
Wizard	Uchiwa	45.4479	0.509167	Oct27	ot	A	UchiwaWizard	MM	26.0082	0.843389
Wizard	Uchiwa	42.9441	0.716944	Oct28	ot	A	UchiwaWizard	MM	26.0082	0.843389
Wizard	Uchiwa	23.5514	0.916667	Oct29	sa	A	UchiwaWizard	MM	26.0082	0.843389
Wizard	Victory	75.9162	0.0227778	Nov1	ot	A	VictoryWizard	MM	51.1517	0.588389
Victory	Wizard	43.7712	0.514444	Nov2	sa	A	VictoryWizard	MF	51.1517	0.588389
Wizard	Victory	42.7738	0.575	Nov4	sa	A	VictoryWizard	MM	51.1517	0.588389
Victory	Wizard	41.6363	0.534444	Oct19	sa	A	VictoryWizard	MF	51.1517	0.588389
Wizard	Victory	42.9262	0.351667	Oct22	ot	A	VictoryWizard	MM	51.1517	0.588389
Wizard	Victory	110.631	0.319722	Oct26	sa	A	VictoryWizard	MM	51.1517	0.588389
Wizard	Victory	72.3989	0.0861111	Oct27	ot	A	VictoryWizard	MM	51.1517	0.588389
Victory	Wizard	82.6516	0	Oct28	ot	A	VictoryWizard	MF	51.1517	0.588389
Victory	Wizard	16.9466	0.998333	Oct29	sa	A	VictoryWizard	MF	51.1517	0.588389
Waffle	Wizard	35.1282	0.710278	Nov1	ot	A	WaffleWizard	MM	30.2423	0.789444
Wizard	Waffle	35.36	0.580833	Nov2	sa	A	WaffleWizard	MM	30.2423	0.789444
Waffle	Wizard	15.5714	0.968889	Nov4	sa	A	WaffleWizard	MM	30.2423	0.789444
Wizard	Waffle	52.3323	0.536944	Oct19	sa	A	WaffleWizard	MM	30.2423	0.789444
Wizard	Waffle	43.7532	0.494444	Oct22	ot	A	WaffleWizard	MM	30.2423	0.789444
Wizard	Waffle	26.6708	0.900278	Oct26	sa	A	WaffleWizard	MM	30.2423	0.789444
Wizard	Waffle	59.8347	0.620278	Oct27	ot	A	WaffleWizard	MM	30.2423	0.789444
Waffle	Wizard	45.7691	0.583333	Oct28	ot	A	WaffleWizard	MM	30.2423	0.789444
Waffle	Wizard	21.2772	0.960278	Oct29	sa	A	WaffleWizard	MM	30.2423	0.789444
BigGrass	Allure	33.9599	0.0588889	Nov1	sa	E	AllureBigGrass	MM	20.5693	0.346
Allure	BigGrass	19.2635	0.478333	Nov2	ot	E	AllureBigGrass	MM	20.5693	0.346
Allure	BigGrass	16.1769	0.358333	Nov4	ot	E	AllureBigGrass	MM	20.5693	0.346
BigGrass	Allure	11.0124	0.698333	Nov5	sa	E	AllureBigGrass	MM	20.5693	0.346
Allure	BigGrass	19.9354	0.268889	Oct20	sa	E	AllureBigGrass	MM	20.5693	0.346
BigGrass	Allure	18.0329	0.428333	Oct22	sa	E	AllureBigGrass	MM	20.5693	0.346
Allure	BigGrass	36.1629	0.228889	Oct26	ot	E	AllureBigGrass	MM	20.5693	0.346
Allure	BigGrass	11.8039	0.643056	Oct27	ot	E	AllureBigGrass	MM	20.5693	0.346
Allure	BigGrass	19.9058	0.275556	Oct28	sa	E	AllureBigGrass	MM	20.5693	0.346
Allure	BigGrass	15.8967	0.473348	Oct29	ot	E	AllureBigGrass	MM	20.5693	0.346
Kurofune	Allure	32.3665	0.356944	Nov1	sa	E	AllureKurofune	MM	19.6412	0.457167
Kurofune	Allure	13.3817	0.635	Nov4	ot	E	AllureKurofune	MM	19.6412	0.457167
Allure	Kurofune	21.7417	0.238333	Nov5	sa	E	AllureKurofune	MM	19.6412	0.457167
Allure	Kurofune	21.1346	0.227222	Oct20	sa	E	AllureKurofune	MM	19.6412	0.457167
Kurofune	Allure	8.39292	0.888889	Oct22	sa	E	AllureKurofune	MM	19.6412	0.457167
Allure	Kurofune	52.3556	0.406111	Oct26	ot	E	AllureKurofune	MM	19.6412	0.457167
Allure	Kurofune	12.8616	0.681667	Oct27	ot	E	AllureKurofune	MM	19.6412	0.457167
Allure	Kurofune	14.5701	0.574444	Oct28	sa	E	AllureKurofune	MM	19.6412	0.457167
Allure	Kurofune	14.7434	0.492227	Oct29	ot	E	AllureKurofune	MM	19.6412	0.457167
Kurofune	BigGrass	36.4794	0.00333333	Nov1	sa	E	BigGrassKurofune	MM	21.2508	0.365167
BigGrass	Kurofune	18.1253	0.498611	Nov4	ot	E	BigGrassKurofune	MM	21.2508	0.365167
BigGrass	Kurofune	16.0137	0.392222	Nov5	sa	E	BigGrassKurofune	MM	21.2508	0.365167
Kurofune	BigGrass	10.497	0.792778	Oct20	sa	E	BigGrassKurofune	MM	21.2508	0.365167
Kurofune	BigGrass	17.7491	0.448333	Oct22	sa	E	BigGrassKurofune	MM	21.2508	0.365167
Kurofune	BigGrass	31.2664	0.135833	Oct26	ot	E	BigGrassKurofune	MM	21.2508	0.365167
Kurofune	BigGrass	17.8507	0.309167	Oct27	ot	E	BigGrassKurofune	MM	21.2508	0.365167
BigGrass	Kurofune	25.5148	0.189167	Oct28	sa	E	BigGrassKurofune	MM	21.2508	0.365167
BigGrass	Kurofune	9.15359	0.837313	Oct29	ot	E	BigGrassKurofune	MM	21.2508	0.365167
Allure	Mash	29.9336	0.232778	Nov1	sa	E	AllureMash	MM	17.5411	0.455944
Allure	Mash	36.2698	0.218333	Nov2	ot	E	AllureMash	MM	17.5411	0.455944
Allure	Mash	16.3019	0.504722	Nov4	ot	E	AllureMash	MM	17.5411	0.455944
Mash	Allure	12.5031	0.566389	Nov5	sa	E	AllureMash	MM	17.5411	0.455944
Mash	Allure	15.6626	0.458056	Oct20	sa	E	AllureMash	MM	17.5411	0.455944
Allure	Mash	14.5182	0.563333	Oct22	sa	E	AllureMash	MM	17.5411	0.455944
Mash	Allure	15.9799	0.4575	Oct26	ot	E	AllureMash	MM	17.5411	0.455944
Allure	Mash	9.91655	0.756944	Oct27	ot	E	AllureMash	MM	17.5411	0.455944
Allure	Mash	15.0878	0.459167	Oct28	sa	E	AllureMash	MM	17.5411	0.455944
Mash	Allure	10.8917	0.80844	Oct29	ot	E	AllureMash	MM	17.5411	0.455944
Mash	BigGrass	13.4185	0.658056	Nov1	sa	E	BigGrassMash	MM	9.10246	0.832222
Mash	BigGrass	32.8761	0.333611	Nov2	ot	E	BigGrassMash	MM	9.10246	0.832222
BigGrass	Mash	16.6821	0.629722	Nov4	ot	E	BigGrassMash	MM	9.10246	0.832222
Mash	BigGrass	5.32458	0.9975	Nov5	sa	E	BigGrassMash	MM	9.10246	0.832222
Mash	BigGrass	10.3671	0.814167	Oct20	sa	E	BigGrassMash	MM	9.10246	0.832222
BigGrass	Mash	5.60626	0.951667	Oct22	sa	E	BigGrassMash	MM	9.10246	0.832222
BigGrass	Mash	23.6507	0.208889	Oct26	ot	E	BigGrassMash	MM	9.10246	0.832222
BigGrass	Mash	6.03046	0.938889	Oct27	ot	E	BigGrassMash	MM	9.10246	0.832222
Mash	BigGrass	10.7959	0.739722	Oct28	sa	E	BigGrassMash	MM	9.10246	0.832222
Mash	BigGrass	9.3127	0.840922	Oct29	ot	E	BigGrassMash	MM	9.10246	0.832222
Kurofune	Mash	28.1245	0.283056	Nov1	sa	E	KurofuneMash	MM	18.4773	0.449111
Kurofune	Mash	13.2117	0.667222	Nov4	ot	E	KurofuneMash	MM	18.4773	0.449111
Kurofune	Mash	14.7998	0.500278	Nov5	sa	E	KurofuneMash	MM	18.4773	0.449111
Kurofune	Mash	14.1176	0.587222	Oct20	sa	E	KurofuneMash	MM	18.4773	0.449111
Mash	Kurofune	14.9277	0.594167	Oct22	sa	E	KurofuneMash	MM	18.4773	0.449111
Mash	Kurofune	40.7073	0.435278	Oct26	ot	E	KurofuneMash	MM	18.4773	0.449111
Kurofune	Mash	18.6005	0.267222	Oct27	ot	E	KurofuneMash	MM	18.4773	0.449111
Kurofune	Mash	20.417	0.280833	Oct28	sa	E	KurofuneMash	MM	18.4773	0.449111
Mash	Kurofune	10.1616	0.850916	Oct29	ot	E	KurofuneMash	MM	18.4773	0.449111
Allure	Royal	10.0649	0.812778	Nov1	sa	E	AllureRoyal	MM	12.2892	0.693056
Royal	Allure	12.5992	0.652778	Nov2	ot	E	AllureRoyal	MM	12.2892	0.693056
Royal	Allure	14.9076	0.635556	Nov4	ot	E	AllureRoyal	MM	12.2892	0.693056
Royal	Allure	10.6067	0.730833	Nov5	sa	E	AllureRoyal	MM	12.2892	0.693056
Royal	Allure	13.5331	0.723056	Oct20	sa	E	AllureRoyal	MM	12.2892	0.693056
Allure	Royal	9.33566	0.765	Oct22	sa	E	AllureRoyal	MM	12.2892	0.693056
Royal	Allure	10.4169	0.832778	Oct26	ot	E	AllureRoyal	MM	12.2892	0.693056
Royal	Allure	9.92907	0.863056	Oct27	ot	E	AllureRoyal	MM	12.2892	0.693056
Allure	Royal	17.9057	0.433611	Oct28	sa	E	AllureRoyal	MM	12.2892	0.693056
Allure	Royal	8.58303	0.950861	Oct29	ot	E	AllureRoyal	MM	12.2892	0.693056
BigGrass	Royal	33.1766	0.161944	Nov1	sa	E	BigGrassRoyal	MM	17.6045	0.547167
BigGrass	Royal	21.5629	0.28	Nov2	ot	E	BigGrassRoyal	MM	17.6045	0.547167
Royal	BigGrass	16.1715	0.5925	Nov4	ot	E	BigGrassRoyal	MM	17.6045	0.547167
Royal	BigGrass	12.0875	0.736944	Nov5	sa	E	BigGrassRoyal	MM	17.6045	0.547167
Royal	BigGrass	16.3259	0.509167	Oct20	sa	E	BigGrassRoyal	MM	17.6045	0.547167
Royal	BigGrass	16.941	0.434167	Oct22	sa	E	BigGrassRoyal	MM	17.6045	0.547167
Royal	BigGrass	35.4768	0.0994444	Oct26	ot	E	BigGrassRoyal	MM	17.6045	0.547167
BigGrass	Royal	12.9633	0.694722	Oct27	ot	E	BigGrassRoyal	MM	17.6045	0.547167
Royal	BigGrass	9.49163	0.893611	Oct28	sa	E	BigGrassRoyal	MM	17.6045	0.547167
BigGrass	Royal	16.3852	0.3809	Oct29	ot	E	BigGrassRoyal	MM	17.6045	0.547167
Royal	Kurofune	37.3096	0.168889	Nov1	sa	E	KurofuneRoyal	MM	23.0286	0.329333
Kurofune	Royal	12.1128	0.765556	Nov4	ot	E	KurofuneRoyal	MM	23.0286	0.329333
Kurofune	Royal	22.5875	0.229444	Nov5	sa	E	KurofuneRoyal	MM	23.0286	0.329333
Kurofune	Royal	16.1298	0.440833	Oct20	sa	E	KurofuneRoyal	MM	23.0286	0.329333
Kurofune	Royal	12.8862	0.631389	Oct22	sa	E	KurofuneRoyal	MM	23.0286	0.329333
Royal	Kurofune	47.5656	0.443889	Oct26	ot	E	KurofuneRoyal	MM	23.0286	0.329333
Royal	Kurofune	10.8253	0.784167	Oct27	ot	E	KurofuneRoyal	MM	23.0286	0.329333
Kurofune	Royal	26.2298	0.176111	Oct28	sa	E	KurofuneRoyal	MM	23.0286	0.329333
Royal	Kurofune	14.1345	0.580233	Oct29	ot	E	KurofuneRoyal	MM	23.0286	0.329333
Royal	Mash	30.9817	0.288056	Nov1	sa	E	MashRoyal	MM	16.3222	0.626833
Royal	Mash	33.9396	0.434722	Nov2	ot	E	MashRoyal	MM	16.3222	0.626833
Royal	Mash	12.8096	0.703333	Nov4	ot	E	MashRoyal	MM	16.3222	0.626833
Royal	Mash	12.932	0.725	Nov5	sa	E	MashRoyal	MM	16.3222	0.626833
Mash	Royal	11.8911	0.832778	Oct20	sa	E	MashRoyal	MM	16.3222	0.626833
Royal	Mash	14.7274	0.519444	Oct22	sa	E	MashRoyal	MM	16.3222	0.626833
Mash	Royal	15.0241	0.545278	Oct26	ot	E	MashRoyal	MM	16.3222	0.626833
Mash	Royal	12.669	0.625278	Oct27	ot	E	MashRoyal	MM	16.3222	0.626833
Royal	Mash	11.0786	0.768889	Oct28	sa	E	MashRoyal	MM	16.3222	0.626833
Royal	Mash	11.0999	0.754026	Oct29	ot	E	MashRoyal	MM	16.3222	0.626833
Songoku	Allure	31.8454	0.128056	Nov1	sa	E	AllureSongoku	MM	21.5996	0.329444
Songoku	Allure	12.5513	0.746667	Nov2	ot	E	AllureSongoku	MM	21.5996	0.329444
Songoku	Allure	17.7035	0.660556	Nov4	ot	E	AllureSongoku	MM	21.5996	0.329444
Allure	Songoku	14.4983	0.463056	Nov5	sa	E	AllureSongoku	MM	21.5996	0.329444
Songoku	Allure	21.1674	0.159722	Oct20	sa	E	AllureSongoku	MM	21.5996	0.329444
Songoku	Allure	24.0101	0.454444	Oct22	sa	E	AllureSongoku	MM	21.5996	0.329444
Allure	Songoku	37.8296	0.232778	Oct26	ot	E	AllureSongoku	MM	21.5996	0.329444
Allure	Songoku	12.3248	0.628889	Oct27	ot	E	AllureSongoku	MM	21.5996	0.329444
Songoku	Allure	16.4768	0.441944	Oct28	sa	E	AllureSongoku	MM	21.5996	0.329444
Allure	Songoku	7.33357	0.975569	Oct29	ot	E	AllureSongoku	MM	21.5996	0.329444
Songoku	BigGrass	4.35096	0.974444	Nov1	sa	E	BigGrassSongoku	MM	9.11577	0.892389
Songoku	BigGrass	13.4707	0.738333	Nov2	ot	E	BigGrassSongoku	MM	9.11577	0.892389
Songoku	BigGrass	16.0024	0.777778	Nov4	ot	E	BigGrassSongoku	MM	9.11577	0.892389
Songoku	BigGrass	7.24663	0.989167	Nov5	sa	E	BigGrassSongoku	MM	9.11577	0.892389
BigGrass	Songoku	11.5603	0.788889	Oct20	sa	E	BigGrassSongoku	MM	9.11577	0.892389
BigGrass	Songoku	10.9953	0.907222	Oct22	sa	E	BigGrassSongoku	MM	9.11577	0.892389
BigGrass	Songoku	12.3544	0.710833	Oct26	ot	E	BigGrassSongoku	MM	9.11577	0.892389
BigGrass	Songoku	4.61916	0.994444	Oct27	ot	E	BigGrassSongoku	MM	9.11577	0.892389
Songoku	BigGrass	11.4257	0.802222	Oct28	sa	E	BigGrassSongoku	MM	9.11577	0.892389
BigGrass	Songoku	13.1754	0.655192	Oct29	ot	E	BigGrassSongoku	MM	9.11577	0.892389
Songoku	Kurofune	34.1752	0.0180556	Nov1	sa	E	KurofuneSongoku	MM	21.5995	0.392889
Songoku	Kurofune	16.9256	0.618611	Nov4	ot	E	KurofuneSongoku	MM	21.5995	0.392889
Songoku	Kurofune	14.1168	0.59	Nov5	sa	E	KurofuneSongoku	MM	21.5995	0.392889
Songoku	Kurofune	13.6201	0.654444	Oct20	sa	E	KurofuneSongoku	MM	21.5995	0.392889
Kurofune	Songoku	23.5822	0.457778	Oct22	sa	E	KurofuneSongoku	MM	21.5995	0.392889
Songoku	Kurofune	30.6213	0.243333	Oct26	ot	E	KurofuneSongoku	MM	21.5995	0.392889
Kurofune	Songoku	18.9331	0.258611	Oct27	ot	E	KurofuneSongoku	MM	21.5995	0.392889
Kurofune	Songoku	22.5035	0.244167	Oct28	sa	E	KurofuneSongoku	MM	21.5995	0.392889
Kurofune	Songoku	9.75712	0.911438	Oct29	ot	E	KurofuneSongoku	MM	21.5995	0.392889
Songoku	Mash	11.1484	0.735556	Nov1	sa	E	MashSongoku	MM	10.6911	0.802
Songoku	Mash	37.1586	0.304167	Nov2	ot	E	MashSongoku	MM	10.6911	0.802
Songoku	Mash	17.8511	0.461944	Nov4	ot	E	MashSongoku	MM	10.6911	0.802
Songoku	Mash	6.52726	0.976944	Nov5	sa	E	MashSongoku	MM	10.6911	0.802
Songoku	Mash	14.0824	0.575556	Oct20	sa	E	MashSongoku	MM	10.6911	0.802
Songoku	Mash	11.9657	0.884167	Oct22	sa	E	MashSongoku	MM	10.6911	0.802
Songoku	Mash	25.0819	0.278056	Oct26	ot	E	MashSongoku	MM	10.6911	0.802
Songoku	Mash	6.74855	0.944444	Oct27	ot	E	MashSongoku	MM	10.6911	0.802
Songoku	Mash	9.73176	0.837778	Oct28	sa	E	MashSongoku	MM	10.6911	0.802
Mash	Songoku	7.14995	0.999445	Oct29	ot	E	MashSongoku	MM	10.6911	0.802
Royal	Songoku	31.0503	0.261389	Nov1	sa	E	RoyalSongoku	MM	20.0707	0.465
Royal	Songoku	15.933	0.435833	Nov2	ot	E	RoyalSongoku	MM	20.0707	0.465
Royal	Songoku	17.6974	0.586389	Nov4	ot	E	RoyalSongoku	MM	20.0707	0.465
Royal	Songoku	15.0578	0.598333	Nov5	sa	E	RoyalSongoku	MM	20.0707	0.465
Royal	Songoku	17.9779	0.338333	Oct20	sa	E	RoyalSongoku	MM	20.0707	0.465
Songoku	Royal	23.7856	0.4425	Oct22	sa	E	RoyalSongoku	MM	20.0707	0.465
Royal	Songoku	36.5746	0.171667	Oct26	ot	E	RoyalSongoku	MM	20.0707	0.465
Royal	Songoku	14.5527	0.511389	Oct27	ot	E	RoyalSongoku	MM	20.0707	0.465
Royal	Songoku	12.4818	0.684444	Oct28	sa	E	RoyalSongoku	MM	20.0707	0.465
Songoku	Royal	7.30717	0.967796	Oct29	ot	E	RoyalSongoku	MM	20.0707	0.465
Allure	Tiamo	11.5868	0.72	Nov1	sa	E	AllureTiamo	MM	13.3644	0.652611
Allure	Tiamo	10.0154	0.896944	Nov2	ot	E	AllureTiamo	MM	13.3644	0.652611
Allure	Tiamo	18.8864	0.414444	Nov4	ot	E	AllureTiamo	MM	13.3644	0.652611
Tiamo	Allure	11.5917	0.720278	Nov5	sa	E	AllureTiamo	MM	13.3644	0.652611
Tiamo	Allure	19.2126	0.421667	Oct20	sa	E	AllureTiamo	MM	13.3644	0.652611
Allure	Tiamo	10.2459	0.758056	Oct22	sa	E	AllureTiamo	MM	13.3644	0.652611
Tiamo	Allure	16.8921	0.431667	Oct26	ot	E	AllureTiamo	MM	13.3644	0.652611
Allure	Tiamo	12.7776	0.690278	Oct27	ot	E	AllureTiamo	MM	13.3644	0.652611
Allure	Tiamo	14.1849	0.643056	Oct28	sa	E	AllureTiamo	MM	13.3644	0.652611
Tiamo	Allure	18.1932	0.231816	Oct29	ot	E	AllureTiamo	MM	13.3644	0.652611
BigGrass	Tiamo	41.8596	0.04	Nov1	sa	E	BigGrassTiamo	MM	19.1035	0.536444
Tiamo	BigGrass	19.8289	0.424167	Nov2	ot	E	BigGrassTiamo	MM	19.1035	0.536444
BigGrass	Tiamo	27.1014	0.245	Nov4	ot	E	BigGrassTiamo	MM	19.1035	0.536444
Tiamo	BigGrass	11.8688	0.688333	Nov5	sa	E	BigGrassTiamo	MM	19.1035	0.536444
BigGrass	Tiamo	10.3555	0.871667	Oct20	sa	E	BigGrassTiamo	MM	19.1035	0.536444
BigGrass	Tiamo	20.0788	0.306667	Oct22	sa	E	BigGrassTiamo	MM	19.1035	0.536444
Tiamo	BigGrass	25.8769	0.170278	Oct26	ot	E	BigGrassTiamo	MM	19.1035	0.536444
Tiamo	BigGrass	14.6016	0.554722	Oct27	ot	E	BigGrassTiamo	MM	19.1035	0.536444
BigGrass	Tiamo	11.3548	0.775556	Oct28	sa	E	BigGrassTiamo	MM	19.1035	0.536444
BigGrass	Tiamo	8.73777	0.891727	Oct29	ot	E	BigGrassTiamo	MM	19.1035	0.536444
Tiamo	Kurofune	37.7118	0.166944	Nov1	sa	E	KurofuneTiamo	MM	21.4851	0.379944
Tiamo	Kurofune	19.0574	0.3175	Nov4	ot	E	KurofuneTiamo	MM	21.4851	0.379944
Kurofune	Tiamo	18.4382	0.424167	Nov5	sa	E	KurofuneTiamo	MM	21.4851	0.379944
Tiamo	Kurofune	14.0817	0.590833	Oct20	sa	E	KurofuneTiamo	MM	21.4851	0.379944
Tiamo	Kurofune	15.398	0.5425	Oct22	sa	E	KurofuneTiamo	MM	21.4851	0.379944
Kurofune	Tiamo	41.6068	0.428056	Oct26	ot	E	KurofuneTiamo	MM	21.4851	0.379944
Kurofune	Tiamo	17.7729	0.425833	Oct27	ot	E	KurofuneTiamo	MM	21.4851	0.379944
Tiamo	Kurofune	21.7959	0.175278	Oct28	sa	E	KurofuneTiamo	MM	21.4851	0.379944
Kurofune	Tiamo	9.30569	0.930872	Oct29	ot	E	KurofuneTiamo	MM	21.4851	0.379944
Tiamo	Mash	39.02	0.0658333	Nov1	sa	E	MashTiamo	MM	18.0281	0.555222
Mash	Tiamo	35.218	0.143889	Nov2	ot	E	MashTiamo	MM	18.0281	0.555222
Tiamo	Mash	21.0968	0.3475	Nov4	ot	E	MashTiamo	MM	18.0281	0.555222
Mash	Tiamo	11.5328	0.741389	Nov5	sa	E	MashTiamo	MM	18.0281	0.555222
Mash	Tiamo	11.6142	0.821944	Oct20	sa	E	MashTiamo	MM	18.0281	0.555222
Mash	Tiamo	17.6276	0.358611	Oct22	sa	E	MashTiamo	MM	18.0281	0.555222
Tiamo	Mash	9.52344	0.887222	Oct26	ot	E	MashTiamo	MM	18.0281	0.555222
Mash	Tiamo	14.6277	0.543056	Oct27	ot	E	MashTiamo	MM	18.0281	0.555222
Mash	Tiamo	10.3461	0.788333	Oct28	sa	E	MashTiamo	MM	18.0281	0.555222
Mash	Tiamo	10.1329	0.888395	Oct29	ot	E	MashTiamo	MM	18.0281	0.555222
Royal	Tiamo	11.7515	0.707778	Nov1	sa	E	RoyalTiamo	MM	11.7766	0.688722
Tiamo	Royal	15.9506	0.452222	Nov2	ot	E	RoyalTiamo	MM	11.7766	0.688722
Tiamo	Royal	24.7857	0.125556	Nov4	ot	E	RoyalTiamo	MM	11.7766	0.688722
Tiamo	Royal	15.2494	0.481111	Nov5	sa	E	RoyalTiamo	MM	11.7766	0.688722
Tiamo	Royal	15.7443	0.5075	Oct20	sa	E	RoyalTiamo	MM	11.7766	0.688722
Tiamo	Royal	6.70037	0.9325	Oct22	sa	E	RoyalTiamo	MM	11.7766	0.688722
Tiamo	Royal	12.6594	0.675833	Oct26	ot	E	RoyalTiamo	MM	11.7766	0.688722
Royal	Tiamo	11.9068	0.643056	Oct27	ot	E	RoyalTiamo	MM	11.7766	0.688722
Royal	Tiamo	9.43765	0.814722	Oct28	sa	E	RoyalTiamo	MM	11.7766	0.688722
Royal	Tiamo	15.2548	0.233481	Oct29	ot	E	RoyalTiamo	MM	11.7766	0.688722
Tiamo	Songoku	39.8947	0.0469444	Nov1	sa	E	SongokuTiamo	MM	20.1314	0.504111
Tiamo	Songoku	11.989	0.695	Nov2	ot	E	SongokuTiamo	MM	20.1314	0.504111
Songoku	Tiamo	24.2145	0.358333	Nov4	ot	E	SongokuTiamo	MM	20.1314	0.504111
Songoku	Tiamo	10.7682	0.720278	Nov5	sa	E	SongokuTiamo	MM	20.1314	0.504111
Songoku	Tiamo	9.75926	0.817778	Oct20	sa	E	SongokuTiamo	MM	20.1314	0.504111
Songoku	Tiamo	27.0306	0.282222	Oct22	sa	E	SongokuTiamo	MM	20.1314	0.504111
Songoku	Tiamo	27.8196	0.317222	Oct26	ot	E	SongokuTiamo	MM	20.1314	0.504111
Songoku	Tiamo	13.246	0.552778	Oct27	ot	E	SongokuTiamo	MM	20.1314	0.504111
Songoku	Tiamo	13.2043	0.653333	Oct28	sa	E	SongokuTiamo	MM	20.1314	0.504111
Songoku	Tiamo	12.1262	0.73015	Oct29	ot	E	SongokuTiamo	MM	20.1314	0.504111
Daia	Asuka	30.3094	0.287778	Nov12	ot	HI	AsukaDaia	MF	34.9765	0.3775
Daia	Asuka	58.9858	0.209167	Nov15	sa	HI	AsukaDaia	MF	34.9765	0.3775
Asuka	Daia	31.5338	0.321111	Nov16	ot	HI	AsukaDaia	MM	34.9765	0.3775
Daia	Asuka	26.4902	0.400278	Nov17	sa	HI	AsukaDaia	MF	34.9765	0.3775
Asuka	Daia	20.7244	0.749444	Nov18	ot	HI	AsukaDaia	MM	34.9765	0.3775
Asuka	Daia	46.6037	0.128611	Nov19	sa	HI	AsukaDaia	MM	34.9765	0.3775
Daia	Asuka	19.5728	0.626944	Nov21	sa	HI	AsukaDaia	MF	34.9765	0.3775
Asuka	Daia	19.7742	0.567222	Nov23	ot	HI	AsukaDaia	MM	34.9765	0.3775
Daia	Asuka	24.7161	0.333056	Nov24	ot	HI	AsukaDaia	MF	34.9765	0.3775
Asuka	Daia	23.2302	0.5225	Nov25	sa	HI	AsukaDaia	MM	34.9765	0.3775
Delfoy	Asuka	29.7758	0.2275	Nov12	ot	HI	AsukaDelfoy	MM	39.6994	0.448667
Delfoy	Asuka	74.3172	0.423333	Nov15	sa	HI	AsukaDelfoy	MM	39.6994	0.448667
Asuka	Delfoy	58.8232	0.207222	Nov16	ot	HI	AsukaDelfoy	MM	39.6994	0.448667
Asuka	Delfoy	46.6593	0.275	Nov17	sa	HI	AsukaDelfoy	MM	39.6994	0.448667
Asuka	Delfoy	14.7908	0.849444	Nov18	ot	HI	AsukaDelfoy	MM	39.6994	0.448667
Delfoy	Asuka	43.9612	0.288889	Nov19	sa	HI	AsukaDelfoy	MM	39.6994	0.448667
Asuka	Delfoy	12.7052	0.799444	Nov21	sa	HI	AsukaDelfoy	MM	39.6994	0.448667
Delfoy	Asuka	48.7795	0.438333	Nov23	ot	HI	AsukaDelfoy	MM	39.6994	0.448667
Asuka	Delfoy	15.6943	0.768333	Nov24	ot	HI	AsukaDelfoy	MM	39.6994	0.448667
Delfoy	Asuka	20.8541	0.456667	Nov25	sa	HI	AsukaDelfoy	MM	39.6994	0.448667
Delfoy	Daia	12.62	0.823889	Nov12	ot	HI	DaiaDelfoy	MM	29.2487	0.633944
Delfoy	Daia	34.3536	0.471667	Nov15	sa	HI	DaiaDelfoy	MM	29.2487	0.633944
Daia	Delfoy	47.2429	0.421667	Nov16	ot	HI	DaiaDelfoy	MF	29.2487	0.633944
Daia	Delfoy	45.2617	0.535278	Nov17	sa	HI	DaiaDelfoy	MF	29.2487	0.633944
Delfoy	Daia	15.8111	0.835	Nov18	ot	HI	DaiaDelfoy	MM	29.2487	0.633944
Daia	Delfoy	37.3496	0.494167	Nov19	sa	HI	DaiaDelfoy	MF	29.2487	0.633944
Delfoy	Daia	13.5655	0.849444	Nov21	sa	HI	DaiaDelfoy	MM	29.2487	0.633944
Delfoy	Daia	40.7864	0.694722	Nov23	ot	HI	DaiaDelfoy	MM	29.2487	0.633944
Daia	Delfoy	16.1407	0.789722	Nov24	ot	HI	DaiaDelfoy	MF	29.2487	0.633944
Daia	Delfoy	15.7129	0.819167	Nov25	sa	HI	DaiaDelfoy	MF	29.2487	0.633944
Eritage	Asuka	24.404	0.173611	Nov12	ot	HI	AsukaEritage	MM	22.1179	0.629778
Asuka	Eritage	16.3221	0.75	Nov15	sa	HI	AsukaEritage	MM	22.1179	0.629778
Eritage	Asuka	23.6724	0.332222	Nov16	ot	HI	AsukaEritage	MM	22.1179	0.629778
Eritage	Asuka	21.8124	0.557222	Nov17	sa	HI	AsukaEritage	MM	22.1179	0.629778
Eritage	Asuka	12.6003	0.828611	Nov18	ot	HI	AsukaEritage	MM	22.1179	0.629778
Eritage	Asuka	38.7758	0.3925	Nov19	sa	HI	AsukaEritage	MM	22.1179	0.629778
Asuka	Eritage	14.7645	0.865833	Nov21	sa	HI	AsukaEritage	MM	22.1179	0.629778
Asuka	Eritage	22.4267	0.175833	Nov23	ot	HI	AsukaEritage	MM	22.1179	0.629778
Asuka	Eritage	15.7614	0.794167	Nov24	ot	HI	AsukaEritage	MM	22.1179	0.629778
Eritage	Asuka	18.9143	0.583333	Nov25	sa	HI	AsukaEritage	MM	22.1179	0.629778
Daia	Eritage	32.1351	0.442778	Nov12	ot	HI	DaiaEritage	MF	29.1428	0.422333
Eritage	Daia	52.3475	0.290556	Nov15	sa	HI	DaiaEritage	MM	29.1428	0.422333
Eritage	Daia	28.2712	0.343889	Nov16	ot	HI	DaiaEritage	MM	29.1428	0.422333
Daia	Eritage	28.0729	0.160556	Nov17	sa	HI	DaiaEritage	MF	29.1428	0.422333
Daia	Eritage	19.2908	0.711389	Nov18	ot	HI	DaiaEritage	MF	29.1428	0.422333
Eritage	Daia	28.6638	0.192222	Nov19	sa	HI	DaiaEritage	MM	29.1428	0.422333
Daia	Eritage	19.3008	0.654444	Nov21	sa	HI	DaiaEritage	MF	29.1428	0.422333
Eritage	Daia	25.4403	0.159167	Nov23	ot	HI	DaiaEritage	MM	29.1428	0.422333
Eritage	Daia	23.6017	0.401944	Nov24	ot	HI	DaiaEritage	MM	29.1428	0.422333
Eritage	Daia	17.3288	0.813889	Nov25	sa	HI	DaiaEritage	MM	29.1428	0.422333
Delfoy	Eritage	25.708	0.515556	Nov12	ot	HI	DelfoyEritage	MM	33.3234	0.546944
Delfoy	Eritage	66.1882	0.4175	Nov15	sa	HI	DelfoyEritage	MM	33.3234	0.546944
Delfoy	Eritage	45.823	0.552778	Nov16	ot	HI	DelfoyEritage	MM	33.3234	0.546944
Eritage	Delfoy	47.2608	0.126667	Nov17	sa	HI	DelfoyEritage	MM	33.3234	0.546944
Eritage	Delfoy	16.2472	0.558333	Nov18	ot	HI	DelfoyEritage	MM	33.3234	0.546944
Eritage	Delfoy	34.3772	0.309444	Nov19	sa	HI	DelfoyEritage	MM	33.3234	0.546944
Eritage	Delfoy	11.2858	0.881111	Nov21	sa	HI	DelfoyEritage	MM	33.3234	0.546944
Eritage	Delfoy	57.119	0.128056	Nov23	ot	HI	DelfoyEritage	MM	33.3234	0.546944
Delfoy	Eritage	16.7645	0.510556	Nov24	ot	HI	DelfoyEritage	MM	33.3234	0.546944
Delfoy	Eritage	7.50475	1	Nov25	sa	HI	DelfoyEritage	MM	33.3234	0.546944
Asuka	Kizuna	17.6169	0.506389	Nov12	ot	HI	AsukaKizuna	MM	23.282	0.590278
Kizuna	Asuka	19.948	0.675556	Nov15	sa	HI	AsukaKizuna	MF	23.282	0.590278
Asuka	Kizuna	16.9055	0.675	Nov16	ot	HI	AsukaKizuna	MM	23.282	0.590278
Kizuna	Asuka	24.4921	0.448889	Nov17	sa	HI	AsukaKizuna	MF	23.282	0.590278
Asuka	Kizuna	14.9303	0.802222	Nov18	ot	HI	AsukaKizuna	MM	23.282	0.590278
Kizuna	Asuka	36.2005	0.331944	Nov19	sa	HI	AsukaKizuna	MF	23.282	0.590278
Asuka	Kizuna	14.4877	0.871944	Nov21	sa	HI	AsukaKizuna	MM	23.282	0.590278
Kizuna	Asuka	36.8189	0.386944	Nov23	ot	HI	AsukaKizuna	MF	23.282	0.590278
Asuka	Kizuna	22.1385	0.635278	Nov24	ot	HI	AsukaKizuna	MM	23.282	0.590278
Kizuna	Asuka	21.2816	0.623056	Nov25	sa	HI	AsukaKizuna	MF	23.282	0.590278
Kizuna	Daia	35.5408	0.104722	Nov12	ot	HI	DaiaKizuna	FF	30.0752	0.576611
Kizuna	Daia	54.8741	0.394722	Nov15	sa	HI	DaiaKizuna	FF	30.0752	0.576611
Kizuna	Daia	34.3517	0.3675	Nov16	ot	HI	DaiaKizuna	FF	30.0752	0.576611
Daia	Kizuna	23.6406	0.579444	Nov17	sa	HI	DaiaKizuna	FF	30.0752	0.576611
Daia	Kizuna	18.479	0.765278	Nov18	ot	HI	DaiaKizuna	FF	30.0752	0.576611
Daia	Kizuna	31.5823	0.413056	Nov19	sa	HI	DaiaKizuna	FF	30.0752	0.576611
Daia	Kizuna	18.7665	0.781111	Nov21	sa	HI	DaiaKizuna	FF	30.0752	0.576611
Kizuna	Daia	39.1823	0.160278	Nov23	ot	HI	DaiaKizuna	FF	30.0752	0.576611
Kizuna	Daia	21.0889	0.704722	Nov24	ot	HI	DaiaKizuna	FF	30.0752	0.576611
Daia	Kizuna	21.5127	0.714722	Nov25	sa	HI	DaiaKizuna	FF	30.0752	0.576611
Delfoy	Kizuna	33.1911	0.170833	Nov12	ot	HI	DelfoyKizuna	MM	39.781	0.488556
Delfoy	Kizuna	72.6553	0.332778	Nov15	sa	HI	DelfoyKizuna	MM	39.781	0.488556
Kizuna	Delfoy	62.2586	0.175	Nov16	ot	HI	DelfoyKizuna	MF	39.781	0.488556
Delfoy	Kizuna	50.0169	0.342222	Nov17	sa	HI	DelfoyKizuna	MM	39.781	0.488556
Kizuna	Delfoy	15.5899	0.809167	Nov18	ot	HI	DelfoyKizuna	MF	39.781	0.488556
Kizuna	Delfoy	42.1691	0.307222	Nov19	sa	HI	DelfoyKizuna	MF	39.781	0.488556
Kizuna	Delfoy	14.0974	0.864167	Nov21	sa	HI	DelfoyKizuna	MF	39.781	0.488556
Delfoy	Kizuna	67.8676	0.136111	Nov23	ot	HI	DelfoyKizuna	MM	39.781	0.488556
Kizuna	Delfoy	19.3947	0.784167	Nov24	ot	HI	DelfoyKizuna	MF	39.781	0.488556
Delfoy	Kizuna	19.9665	0.596389	Nov25	sa	HI	DelfoyKizuna	MM	39.781	0.488556
Eritage	Kizuna	25.3586	0.191944	Nov12	ot	HI	EritageKizuna	MM	22.8626	0.555667
Eritage	Kizuna	21.8024	0.634444	Nov15	sa	HI	EritageKizuna	MM	22.8626	0.555667
Kizuna	Eritage	28.3507	0.240278	Nov16	ot	HI	EritageKizuna	MF	22.8626	0.555667
Eritage	Kizuna	22.9415	0.440556	Nov17	sa	HI	EritageKizuna	MM	22.8626	0.555667
Eritage	Kizuna	14.6029	0.779722	Nov18	ot	HI	EritageKizuna	MM	22.8626	0.555667
Kizuna	Eritage	33.9209	0.230556	Nov19	sa	HI	EritageKizuna	MF	22.8626	0.555667
Kizuna	Eritage	16.1421	0.854444	Nov21	sa	HI	EritageKizuna	MF	22.8626	0.555667
Kizuna	Eritage	39.84	0.0994444	Nov23	ot	HI	EritageKizuna	MF	22.8626	0.555667
Kizuna	Eritage	16.8804	0.862778	Nov24	ot	HI	EritageKizuna	MF	22.8626	0.555667
Eritage	Kizuna	19.5058	0.618333	Nov25	sa	HI	EritageKizuna	MM	22.8626	0.555667
Maie	Asuka	25.5813	0.400556	Nov12	ot	HI	AsukaMaie	MM	23.9988	0.506778
Maie	Asuka	16.3647	0.693889	Nov15	sa	HI	AsukaMaie	MM	23.9988	0.506778
Asuka	Maie	24.4131	0.541389	Nov16	ot	HI	AsukaMaie	MM	23.9988	0.506778
Asuka	Maie	26.1105	0.362222	Nov17	sa	HI	AsukaMaie	MM	23.9988	0.506778
Maie	Asuka	27.0479	0.486111	Nov18	ot	HI	AsukaMaie	MM	23.9988	0.506778
Maie	Asuka	33.1644	0.283611	Nov19	sa	HI	AsukaMaie	MM	23.9988	0.506778
Maie	Asuka	19.6752	0.673056	Nov21	sa	HI	AsukaMaie	MM	23.9988	0.506778
Maie	Asuka	35.9629	0.493333	Nov23	ot	HI	AsukaMaie	MM	23.9988	0.506778
Maie	Asuka	19.35	0.728889	Nov24	ot	HI	AsukaMaie	MM	23.9988	0.506778
Asuka	Maie	24.6791	0.521111	Nov25	sa	HI	AsukaMaie	MM	23.9988	0.506778
Daia	Maie	26.0797	0.411944	Nov12	ot	HI	DaiaMaie	MF	31.4925	0.520833
Maie	Daia	56.8407	0.402778	Nov15	sa	HI	DaiaMaie	MM	31.4925	0.520833
Daia	Maie	39.4468	0.308333	Nov16	ot	HI	DaiaMaie	MF	31.4925	0.520833
Maie	Daia	28.1309	0.334444	Nov17	sa	HI	DaiaMaie	MM	31.4925	0.520833
Maie	Daia	22.6478	0.445278	Nov18	ot	HI	DaiaMaie	MM	31.4925	0.520833
Maie	Daia	38.1831	0.474444	Nov19	sa	HI	DaiaMaie	MM	31.4925	0.520833
Daia	Maie	13.3979	0.803056	Nov21	sa	HI	DaiaMaie	MF	31.4925	0.520833
Maie	Daia	36.2603	0.309722	Nov23	ot	HI	DaiaMaie	MM	31.4925	0.520833
Daia	Maie	19.4479	0.804167	Nov24	ot	HI	DaiaMaie	MF	31.4925	0.520833
Maie	Daia	20.9101	0.589444	Nov25	sa	HI	DaiaMaie	MM	31.4925	0.520833
Maie	Delfoy	23.3118	0.574722	Nov12	ot	HI	DelfoyMaie	MM	43.8647	0.458333
Maie	Delfoy	72.644	0.426667	Nov15	sa	HI	DelfoyMaie	MM	43.8647	0.458333
Delfoy	Maie	64.1007	0.0638889	Nov16	ot	HI	DelfoyMaie	MM	43.8647	0.458333
Delfoy	Maie	54.8081	0.325833	Nov17	sa	HI	DelfoyMaie	MM	43.8647	0.458333
Maie	Delfoy	27.3808	0.401389	Nov18	ot	HI	DelfoyMaie	MM	43.8647	0.458333
Delfoy	Maie	44.5548	0.4	Nov19	sa	HI	DelfoyMaie	MM	43.8647	0.458333
Delfoy	Maie	17.5316	0.784167	Nov21	sa	HI	DelfoyMaie	MM	43.8647	0.458333
Maie	Delfoy	65.3699	0.202222	Nov23	ot	HI	DelfoyMaie	MM	43.8647	0.458333
Delfoy	Maie	14.6876	0.808056	Nov24	ot	HI	DelfoyMaie	MM	43.8647	0.458333
Maie	Delfoy	29.7849	0.355	Nov25	sa	HI	DelfoyMaie	MM	43.8647	0.458333
Maie	Eritage	29.6959	0.373889	Nov12	ot	HI	EritageMaie	MM	25.3487	0.490611
Maie	Eritage	15.989	0.768889	Nov15	sa	HI	EritageMaie	MM	25.3487	0.490611
Eritage	Maie	29.8875	0.35	Nov16	ot	HI	EritageMaie	MM	25.3487	0.490611
Eritage	Maie	24.2454	0.296389	Nov17	sa	HI	EritageMaie	MM	25.3487	0.490611
Eritage	Maie	27.0235	0.197222	Nov18	ot	HI	EritageMaie	MM	25.3487	0.490611
Eritage	Maie	37.9989	0.257778	Nov19	sa	HI	EritageMaie	MM	25.3487	0.490611
Eritage	Maie	19.2508	0.757778	Nov21	sa	HI	EritageMaie	MM	25.3487	0.490611
Eritage	Maie	41.6109	0.0280556	Nov23	ot	HI	EritageMaie	MM	25.3487	0.490611
Maie	Eritage	12.974	0.804722	Nov24	ot	HI	EritageMaie	MM	25.3487	0.490611
Eritage	Maie	29.2594	0.372222	Nov25	sa	HI	EritageMaie	MM	25.3487	0.490611
Maie	Kizuna	22.0437	0.366667	Nov12	ot	HI	KizunaMaie	MM	24.9227	0.519278
Kizuna	Maie	19.372	0.691389	Nov15	sa	HI	KizunaMaie	MF	24.9227	0.519278
Maie	Kizuna	19.2132	0.663056	Nov16	ot	HI	KizunaMaie	MM	24.9227	0.519278
Kizuna	Maie	29.1341	0.296111	Nov17	sa	HI	KizunaMaie	MF	24.9227	0.519278
Maie	Kizuna	25.6979	0.523333	Nov18	ot	HI	KizunaMaie	MM	24.9227	0.519278
Maie	Kizuna	31.7883	0.420833	Nov19	sa	HI	KizunaMaie	MM	24.9227	0.519278
Kizuna	Maie	20.108	0.691389	Nov21	sa	HI	KizunaMaie	MF	24.9227	0.519278
Maie	Kizuna	10.4308	0.791389	Nov23	ot	HI	KizunaMaie	MM	24.9227	0.519278
Maie	Kizuna	16.0005	0.704444	Nov24	ot	HI	KizunaMaie	MM	24.9227	0.519278
Maie	Kizuna	24.2112	0.496667	Nov25	sa	HI	KizunaMaie	MM	24.9227	0.519278
Asuka	Mitsuyoshi	29.6726	0.183056	Nov12	ot	HI	AsukaMitsuyoshi	MM	21.9483	0.634278
Mitsuyoshi	Asuka	18.6625	0.641111	Nov15	sa	HI	AsukaMitsuyoshi	MM	21.9483	0.634278
Asuka	Mitsuyoshi	24.2137	0.431389	Nov16	ot	HI	AsukaMitsuyoshi	MM	21.9483	0.634278
Asuka	Mitsuyoshi	20.34	0.68	Nov17	sa	HI	AsukaMitsuyoshi	MM	21.9483	0.634278
Mitsuyoshi	Asuka	20.4188	0.505278	Nov18	ot	HI	AsukaMitsuyoshi	MM	21.9483	0.634278
Asuka	Mitsuyoshi	28.3057	0.463056	Nov19	sa	HI	AsukaMitsuyoshi	MM	21.9483	0.634278
Mitsuyoshi	Asuka	18.5538	0.766667	Nov21	sa	HI	AsukaMitsuyoshi	MM	21.9483	0.634278
Mitsuyoshi	Asuka	18.9158	0.471944	Nov23	ot	HI	AsukaMitsuyoshi	MM	21.9483	0.634278
Asuka	Mitsuyoshi	35.5225	0.396389	Nov24	ot	HI	AsukaMitsuyoshi	MM	21.9483	0.634278
Asuka	Mitsuyoshi	23.8797	0.620556	Nov25	sa	HI	AsukaMitsuyoshi	MM	21.9483	0.634278
Daia	Mitsuyoshi	20.8821	0.373056	Nov12	ot	HI	DaiaMitsuyoshi	MF	37.3194	0.3615
Mitsuyoshi	Daia	63.3261	0.243333	Nov15	sa	HI	DaiaMitsuyoshi	MM	37.3194	0.3615
Mitsuyoshi	Daia	32.9821	0.458333	Nov16	ot	HI	DaiaMitsuyoshi	MM	37.3194	0.3615
Mitsuyoshi	Daia	28.609	0.248889	Nov17	sa	HI	DaiaMitsuyoshi	MM	37.3194	0.3615
Mitsuyoshi	Daia	21.0001	0.56	Nov18	ot	HI	DaiaMitsuyoshi	MM	37.3194	0.3615
Daia	Mitsuyoshi	48.2925	0.105833	Nov19	sa	HI	DaiaMitsuyoshi	MF	37.3194	0.3615
Daia	Mitsuyoshi	22.0225	0.673333	Nov21	sa	HI	DaiaMitsuyoshi	MF	37.3194	0.3615
Daia	Mitsuyoshi	31.5958	0.289444	Nov23	ot	HI	DaiaMitsuyoshi	MF	37.3194	0.3615
Mitsuyoshi	Daia	26.1225	0.361111	Nov24	ot	HI	DaiaMitsuyoshi	MM	37.3194	0.3615
Mitsuyoshi	Daia	24.3472	0.536111	Nov25	sa	HI	DaiaMitsuyoshi	MM	37.3194	0.3615
Mitsuyoshi	Delfoy	20.3726	0.460833	Nov12	ot	HI	DelfoyMitsuyoshi	MM	44.0914	0.430444
Mitsuyoshi	Delfoy	81.5435	0.323611	Nov15	sa	HI	DelfoyMitsuyoshi	MM	44.0914	0.430444
Mitsuyoshi	Delfoy	60.9885	0.333889	Nov16	ot	HI	DelfoyMitsuyoshi	MM	44.0914	0.430444
Mitsuyoshi	Delfoy	45.0436	0.272778	Nov17	sa	HI	DelfoyMitsuyoshi	MM	44.0914	0.430444
Delfoy	Mitsuyoshi	23.9594	0.435556	Nov18	ot	HI	DelfoyMitsuyoshi	MM	44.0914	0.430444
Delfoy	Mitsuyoshi	48.7875	0.211944	Nov19	sa	HI	DelfoyMitsuyoshi	MM	44.0914	0.430444
Mitsuyoshi	Delfoy	17.5758	0.785	Nov21	sa	HI	DelfoyMitsuyoshi	MM	44.0914	0.430444
Delfoy	Mitsuyoshi	59.9651	0.270833	Nov23	ot	HI	DelfoyMitsuyoshi	MM	44.0914	0.430444
Delfoy	Mitsuyoshi	33.4712	0.337778	Nov24	ot	HI	DelfoyMitsuyoshi	MM	44.0914	0.430444
Mitsuyoshi	Delfoy	27.5065	0.558889	Nov25	sa	HI	DelfoyMitsuyoshi	MM	44.0914	0.430444
Mitsuyoshi	Eritage	30.6895	0.431944	Nov12	ot	HI	EritageMitsuyoshi	MM	25.5925	0.616278
Mitsuyoshi	Eritage	24.2521	0.619722	Nov15	sa	HI	EritageMitsuyoshi	MM	25.5925	0.616278
Eritage	Mitsuyoshi	23.0561	0.421667	Nov16	ot	HI	EritageMitsuyoshi	MM	25.5925	0.616278
Mitsuyoshi	Eritage	22.3528	0.535278	Nov17	sa	HI	EritageMitsuyoshi	MM	25.5925	0.616278
Mitsuyoshi	Eritage	19.5672	0.554444	Nov18	ot	HI	EritageMitsuyoshi	MM	25.5925	0.616278
Mitsuyoshi	Eritage	40.3668	0.408611	Nov19	sa	HI	EritageMitsuyoshi	MM	25.5925	0.616278
Mitsuyoshi	Eritage	16.5119	0.817222	Nov21	sa	HI	EritageMitsuyoshi	MM	25.5925	0.616278
Mitsuyoshi	Eritage	27.9405	0.158333	Nov23	ot	HI	EritageMitsuyoshi	MM	25.5925	0.616278
Mitsuyoshi	Eritage	28.3337	0.485278	Nov24	ot	HI	EritageMitsuyoshi	MM	25.5925	0.616278
Eritage	Mitsuyoshi	24.4786	0.700556	Nov25	sa	HI	EritageMitsuyoshi	MM	25.5925	0.616278
Kizuna	Mitsuyoshi	25.6998	0.322222	Nov12	ot	HI	KizunaMitsuyoshi	MF	25.8827	0.5065
Mitsuyoshi	Kizuna	24.487	0.645556	Nov15	sa	HI	KizunaMitsuyoshi	MM	25.8827	0.5065
Mitsuyoshi	Kizuna	27.9581	0.422222	Nov16	ot	HI	KizunaMitsuyoshi	MM	25.8827	0.5065
Mitsuyoshi	Kizuna	26.7046	0.426111	Nov17	sa	HI	KizunaMitsuyoshi	MM	25.8827	0.5065
Mitsuyoshi	Kizuna	22.8572	0.496111	Nov18	ot	HI	KizunaMitsuyoshi	MM	25.8827	0.5065
Mitsuyoshi	Kizuna	28.8453	0.331389	Nov19	sa	HI	KizunaMitsuyoshi	MM	25.8827	0.5065
Mitsuyoshi	Kizuna	21.0091	0.733333	Nov21	sa	HI	KizunaMitsuyoshi	MM	25.8827	0.5065
Kizuna	Mitsuyoshi	44.9446	0.315833	Nov23	ot	HI	KizunaMitsuyoshi	MF	25.8827	0.5065
Kizuna	Mitsuyoshi	23.5431	0.545556	Nov24	ot	HI	KizunaMitsuyoshi	MF	25.8827	0.5065
Mitsuyoshi	Kizuna	28.3674	0.396111	Nov25	sa	HI	KizunaMitsuyoshi	MM	25.8827	0.5065
Maie	Mitsuyoshi	18.6381	0.605278	Nov12	ot	HI	MaieMitsuyoshi	MM	25.8622	0.439333
Maie	Mitsuyoshi	22.8364	0.56	Nov15	sa	HI	MaieMitsuyoshi	MM	25.8622	0.439333
Mitsuyoshi	Maie	33.7423	0.329722	Nov16	ot	HI	MaieMitsuyoshi	MM	25.8622	0.439333
Mitsuyoshi	Maie	27.8499	0.425556	Nov17	sa	HI	MaieMitsuyoshi	MM	25.8622	0.439333
Maie	Mitsuyoshi	20.0941	0.678333	Nov18	ot	HI	MaieMitsuyoshi	MM	25.8622	0.439333
Mitsuyoshi	Maie	35.0271	0.123333	Nov19	sa	HI	MaieMitsuyoshi	MM	25.8622	0.439333
Mitsuyoshi	Maie	20.6694	0.639444	Nov21	sa	HI	MaieMitsuyoshi	MM	25.8622	0.439333
Maie	Mitsuyoshi	44.8892	0.377222	Nov23	ot	HI	MaieMitsuyoshi	MM	25.8622	0.439333
Mitsuyoshi	Maie	30.0226	0.506667	Nov24	ot	HI	MaieMitsuyoshi	MM	25.8622	0.439333
Maie	Mitsuyoshi	22.9283	0.448333	Nov25	sa	HI	MaieMitsuyoshi	MM	25.8622	0.439333
Palace	Asuka	33.9379	0.0130556	Nov12	ot	HI	AsukaPalace	MF	18.7506	0.585722
Palace	Asuka	19.8741	0.433333	Nov15	sa	HI	AsukaPalace	MF	18.7506	0.585722
Palace	Asuka	27.589	0.498056	Nov16	ot	HI	AsukaPalace	MF	18.7506	0.585722
Palace	Asuka	21.0836	0.501111	Nov17	sa	HI	AsukaPalace	MF	18.7506	0.585722
Palace	Asuka	13.0564	0.889722	Nov18	ot	HI	AsukaPalace	MF	18.7506	0.585722
Asuka	Palace	19.9507	0.525556	Nov19	sa	HI	AsukaPalace	MM	18.7506	0.585722
Asuka	Palace	15.7074	0.76	Nov21	sa	HI	AsukaPalace	MM	18.7506	0.585722
Asuka	Palace	44.5888	0.173611	Nov23	ot	HI	AsukaPalace	MM	18.7506	0.585722
Palace	Asuka	15.4438	0.798056	Nov24	ot	HI	AsukaPalace	MF	18.7506	0.585722
Asuka	Palace	17.1372	0.708611	Nov25	sa	HI	AsukaPalace	MM	18.7506	0.585722
Palace	Daia	22.5803	0.4675	Nov12	ot	HI	DaiaPalace	FF	30.3351	0.551889
Daia	Palace	52.5465	0.495833	Nov15	sa	HI	DaiaPalace	FF	30.3351	0.551889
Daia	Palace	31.235	0.604167	Nov16	ot	HI	DaiaPalace	FF	30.3351	0.551889
Palace	Daia	28.2712	0.315278	Nov17	sa	HI	DaiaPalace	FF	30.3351	0.551889
Palace	Daia	14.5228	0.841944	Nov18	ot	HI	DaiaPalace	FF	30.3351	0.551889
Daia	Palace	40.0846	0.288056	Nov19	sa	HI	DaiaPalace	FF	30.3351	0.551889
Palace	Daia	17.832	0.769722	Nov21	sa	HI	DaiaPalace	FF	30.3351	0.551889
Palace	Daia	36.2496	0.222778	Nov23	ot	HI	DaiaPalace	FF	30.3351	0.551889
Daia	Palace	21.6081	0.388611	Nov24	ot	HI	DaiaPalace	FF	30.3351	0.551889
Palace	Daia	12.9412	0.890556	Nov25	sa	HI	DaiaPalace	FF	30.3351	0.551889
Palace	Delfoy	18.6455	0.674167	Nov12	ot	HI	DelfoyPalace	MF	32.101	0.609056
Delfoy	Palace	68.3769	0.498889	Nov15	sa	HI	DelfoyPalace	MM	32.101	0.609056
Palace	Delfoy	61.1382	0.418333	Nov16	ot	HI	DelfoyPalace	MF	32.101	0.609056
Delfoy	Palace	33.3045	0.394444	Nov17	sa	HI	DelfoyPalace	MM	32.101	0.609056
Delfoy	Palace	8.37786	0.953056	Nov18	ot	HI	DelfoyPalace	MM	32.101	0.609056
Delfoy	Palace	39.7603	0.305556	Nov19	sa	HI	DelfoyPalace	MM	32.101	0.609056
Palace	Delfoy	11.8683	0.885278	Nov21	sa	HI	DelfoyPalace	MF	32.101	0.609056
Palace	Delfoy	69.0177	0.257222	Nov23	ot	HI	DelfoyPalace	MF	32.101	0.609056
Palace	Delfoy	15.2425	0.665	Nov24	ot	HI	DelfoyPalace	MF	32.101	0.609056
Palace	Delfoy	7.19483	0.961111	Nov25	sa	HI	DelfoyPalace	MF	32.101	0.609056
Palace	Eritage	27.4537	0.443056	Nov12	ot	HI	EritagePalace	MF	18.0105	0.734111
Eritage	Palace	15.7824	0.828333	Nov15	sa	HI	EritagePalace	MM	18.0105	0.734111
Eritage	Palace	27.0107	0.504444	Nov16	ot	HI	EritagePalace	MM	18.0105	0.734111
Eritage	Palace	18.9739	0.540556	Nov17	sa	HI	EritagePalace	MM	18.0105	0.734111
Palace	Eritage	15.2306	0.718333	Nov18	ot	HI	EritagePalace	MF	18.0105	0.734111
Eritage	Palace	33.4475	0.473056	Nov19	sa	HI	EritagePalace	MM	18.0105	0.734111
Eritage	Palace	13.3032	0.880556	Nov21	sa	HI	EritagePalace	MM	18.0105	0.734111
Palace	Eritage	37.2268	0.254444	Nov23	ot	HI	EritagePalace	MF	18.0105	0.734111
Palace	Eritage	8.41343	0.981667	Nov24	ot	HI	EritagePalace	MF	18.0105	0.734111
Palace	Eritage	8.54553	0.948056	Nov25	sa	HI	EritagePalace	MF	18.0105	0.734111
Kizuna	Palace	28.4135	0.244722	Nov12	ot	HI	KizunaPalace	FF	23.0821	0.581167
Kizuna	Palace	22.1076	0.559722	Nov15	sa	HI	KizunaPalace	FF	23.0821	0.581167
Kizuna	Palace	30.0578	0.510833	Nov16	ot	HI	KizunaPalace	FF	23.0821	0.581167
Palace	Kizuna	26.022	0.443611	Nov17	sa	HI	KizunaPalace	FF	23.0821	0.581167
Kizuna	Palace	14.6707	0.805556	Nov18	ot	HI	KizunaPalace	FF	23.0821	0.581167
Kizuna	Palace	31.3212	0.392222	Nov19	sa	HI	KizunaPalace	FF	23.0821	0.581167
Kizuna	Palace	17.7835	0.757222	Nov21	sa	HI	KizunaPalace	FF	23.0821	0.581167
Kizuna	Palace	20.2343	0.476111	Nov23	ot	HI	KizunaPalace	FF	23.0821	0.581167
Kizuna	Palace	14.8169	0.831667	Nov24	ot	HI	KizunaPalace	FF	23.0821	0.581167
Kizuna	Palace	18.1763	0.753056	Nov25	sa	HI	KizunaPalace	FF	23.0821	0.581167
Maie	Palace	22.5575	0.448333	Nov12	ot	HI	MaiePalace	MM	23.9507	0.540056
Maie	Palace	16.2332	0.753611	Nov15	sa	HI	MaiePalace	MM	23.9507	0.540056
Maie	Palace	37.675	0.298333	Nov16	ot	HI	MaiePalace	MM	23.9507	0.540056
Palace	Maie	32.2371	0.378333	Nov17	sa	HI	MaiePalace	MF	23.9507	0.540056
Palace	Maie	22.9022	0.486111	Nov18	ot	HI	MaiePalace	MF	23.9507	0.540056
Maie	Palace	26.5064	0.445556	Nov19	sa	HI	MaiePalace	MM	23.9507	0.540056
Palace	Maie	19.3823	0.675278	Nov21	sa	HI	MaiePalace	MF	23.9507	0.540056
Palace	Maie	13.7392	0.553056	Nov23	ot	HI	MaiePalace	MF	23.9507	0.540056
Palace	Maie	12.2741	0.815833	Nov24	ot	HI	MaiePalace	MF	23.9507	0.540056
Maie	Palace	25.3943	0.4475	Nov25	sa	HI	MaiePalace	MM	23.9507	0.540056
Mitsuyoshi	Palace	19.4261	0.581111	Nov12	ot	HI	MitsuyoshiPalace	MM	21.8079	0.610444
Palace	Mitsuyoshi	24.6574	0.472222	Nov15	sa	HI	MitsuyoshiPalace	MF	21.8079	0.610444
Mitsuyoshi	Palace	28.1915	0.461667	Nov16	ot	HI	MitsuyoshiPalace	MM	21.8079	0.610444
Mitsuyoshi	Palace	21.5721	0.530278	Nov17	sa	HI	MitsuyoshiPalace	MM	21.8079	0.610444
Palace	Mitsuyoshi	20.1769	0.495833	Nov18	ot	HI	MitsuyoshiPalace	MF	21.8079	0.610444
Mitsuyoshi	Palace	20.4091	0.721667	Nov19	sa	HI	MitsuyoshiPalace	MM	21.8079	0.610444
Mitsuyoshi	Palace	18.4827	0.667778	Nov21	sa	HI	MitsuyoshiPalace	MM	21.8079	0.610444
Mitsuyoshi	Palace	52.5183	0.0369444	Nov23	ot	HI	MitsuyoshiPalace	MM	21.8079	0.610444
Mitsuyoshi	Palace	29.3207	0.478611	Nov24	ot	HI	MitsuyoshiPalace	MM	21.8079	0.610444
Mitsuyoshi	Palace	23.9181	0.660278	Nov25	sa	HI	MitsuyoshiPalace	MM	21.8079	0.610444
Asuka	San	19.9523	0.582778	Nov12	ot	HI	AsukaSan	MM	20.1426	0.589778
Asuka	San	19.0287	0.678611	Nov15	sa	HI	AsukaSan	MM	20.1426	0.589778
San	Asuka	31.7889	0.38	Nov16	ot	HI	AsukaSan	MF	20.1426	0.589778
San	Asuka	19.4876	0.430556	Nov17	sa	HI	AsukaSan	MF	20.1426	0.589778
San	Asuka	23.7684	0.495	Nov18	ot	HI	AsukaSan	MF	20.1426	0.589778
San	Asuka	23.459	0.494444	Nov19	sa	HI	AsukaSan	MF	20.1426	0.589778
Asuka	San	13.8256	0.750556	Nov21	sa	HI	AsukaSan	MM	20.1426	0.589778
San	Asuka	45.2491	0.257222	Nov23	ot	HI	AsukaSan	MF	20.1426	0.589778
San	Asuka	30.8578	0.321944	Nov24	ot	HI	AsukaSan	MF	20.1426	0.589778
San	Asuka	24.9122	0.594722	Nov25	sa	HI	AsukaSan	MF	20.1426	0.589778
San	Daia	37.3382	0.198333	Nov12	ot	HI	DaiaSan	FF	39.0242	0.275389
San	Daia	59.9723	0.265556	Nov15	sa	HI	DaiaSan	FF	39.0242	0.275389
Daia	San	40.7486	0.246667	Nov16	ot	HI	DaiaSan	FF	39.0242	0.275389
Daia	San	33.5467	0.302778	Nov17	sa	HI	DaiaSan	FF	39.0242	0.275389
Daia	San	26.2242	0.57	Nov18	ot	HI	DaiaSan	FF	39.0242	0.275389
San	Daia	43.8359	0.190556	Nov19	sa	HI	DaiaSan	FF	39.0242	0.275389
San	Daia	28.3878	0.1875	Nov21	sa	HI	DaiaSan	FF	39.0242	0.275389
Daia	San	44.6984	0.065	Nov23	ot	HI	DaiaSan	FF	39.0242	0.275389
Daia	San	30.6944	0.3325	Nov24	ot	HI	DaiaSan	FF	39.0242	0.275389
San	Daia	29.3784	0.430556	Nov25	sa	HI	DaiaSan	FF	39.0242	0.275389
San	Delfoy	34.9323	0.123056	Nov12	ot	HI	DelfoySan	MF	39.4923	0.450611
Delfoy	San	73.2801	0.503056	Nov15	sa	HI	DelfoySan	MM	39.4923	0.450611
Delfoy	San	62.2216	0.287778	Nov16	ot	HI	DelfoySan	MM	39.4923	0.450611
Delfoy	San	39.1669	0.304722	Nov17	sa	HI	DelfoySan	MM	39.4923	0.450611
San	Delfoy	21.5525	0.441667	Nov18	ot	HI	DelfoySan	MF	39.4923	0.450611
San	Delfoy	41.6352	0.2975	Nov19	sa	HI	DelfoySan	MF	39.4923	0.450611
Delfoy	San	20.9337	0.522778	Nov21	sa	HI	DelfoySan	MM	39.4923	0.450611
Delfoy	San	75.9809	0.0936111	Nov23	ot	HI	DelfoySan	MM	39.4923	0.450611
Delfoy	San	28.3398	0.242778	Nov24	ot	HI	DelfoySan	MM	39.4923	0.450611
Delfoy	San	22.4455	0.625	Nov25	sa	HI	DelfoySan	MM	39.4923	0.450611
Eritage	San	27.9773	0.248889	Nov12	ot	HI	EritageSan	MM	23.1047	0.603889
San	Eritage	16.5784	0.751667	Nov15	sa	HI	EritageSan	MF	23.1047	0.603889
San	Eritage	31.8125	0.398333	Nov16	ot	HI	EritageSan	MF	23.1047	0.603889
San	Eritage	26.4935	0.281389	Nov17	sa	HI	EritageSan	MF	23.1047	0.603889
Eritage	San	20.5242	0.586111	Nov18	ot	HI	EritageSan	MM	23.1047	0.603889
Eritage	San	35.5637	0.463889	Nov19	sa	HI	EritageSan	MM	23.1047	0.603889
San	Eritage	16.0605	0.825556	Nov21	sa	HI	EritageSan	MF	23.1047	0.603889
Eritage	San	40.1176	0.412222	Nov23	ot	HI	EritageSan	MM	23.1047	0.603889
San	Eritage	23.0049	0.541944	Nov24	ot	HI	EritageSan	MF	23.1047	0.603889
San	Eritage	20.8275	0.696944	Nov25	sa	HI	EritageSan	MF	23.1047	0.603889
San	Kizuna	25.5631	0.391389	Nov12	ot	HI	KizunaSan	FF	25.1336	0.518389
San	Kizuna	27.2413	0.650278	Nov15	sa	HI	KizunaSan	FF	25.1336	0.518389
Kizuna	San	35.239	0.320833	Nov16	ot	HI	KizunaSan	FF	25.1336	0.518389
San	Kizuna	27.9106	0.321667	Nov17	sa	HI	KizunaSan	FF	25.1336	0.518389
San	Kizuna	24.6229	0.516944	Nov18	ot	HI	KizunaSan	FF	25.1336	0.518389
Kizuna	San	35.2272	0.366389	Nov19	sa	HI	KizunaSan	FF	25.1336	0.518389
San	Kizuna	14.0964	0.781667	Nov21	sa	HI	KizunaSan	FF	25.1336	0.518389
San	Kizuna	20.6237	0.384722	Nov23	ot	HI	KizunaSan	FF	25.1336	0.518389
Kizuna	San	28.719	0.610278	Nov24	ot	HI	KizunaSan	FF	25.1336	0.518389
San	Kizuna	21.1926	0.471944	Nov25	sa	HI	KizunaSan	FF	25.1336	0.518389
Maie	San	28.4568	0.342222	Nov12	ot	HI	MaieSan	MM	30.0599	0.373056
San	Maie	21.2711	0.698889	Nov15	sa	HI	MaieSan	MF	30.0599	0.373056
San	Maie	29.4099	0.397778	Nov16	ot	HI	MaieSan	MF	30.0599	0.373056
Maie	San	38.5624	0.123333	Nov17	sa	HI	MaieSan	MM	30.0599	0.373056
San	Maie	35.8841	0.2725	Nov18	ot	HI	MaieSan	MF	30.0599	0.373056
San	Maie	30.5744	0.401389	Nov19	sa	HI	MaieSan	MF	30.0599	0.373056
Maie	San	26.3425	0.468056	Nov21	sa	HI	MaieSan	MM	30.0599	0.373056
Maie	San	19.0237	0.385833	Nov23	ot	HI	MaieSan	MM	30.0599	0.373056
Maie	San	19.2065	0.789167	Nov24	ot	HI	MaieSan	MM	30.0599	0.373056
Maie	San	33.5488	0.173611	Nov25	sa	HI	MaieSan	MM	30.0599	0.373056
Mitsuyoshi	San	36.0307	0.106389	Nov12	ot	HI	MitsuyoshiSan	MM	24.5273	0.543611
Mitsuyoshi	San	17.5836	0.667778	Nov15	sa	HI	MitsuyoshiSan	MM	24.5273	0.543611
Mitsuyoshi	San	36.8252	0.324722	Nov16	ot	HI	MitsuyoshiSan	MM	24.5273	0.543611
Mitsuyoshi	San	28.5967	0.300833	Nov17	sa	HI	MitsuyoshiSan	MM	24.5273	0.543611
San	Mitsuyoshi	29.9487	0.368333	Nov18	ot	HI	MitsuyoshiSan	MF	24.5273	0.543611
San	Mitsuyoshi	28.4909	0.428056	Nov19	sa	HI	MitsuyoshiSan	MF	24.5273	0.543611
Mitsuyoshi	San	23.1288	0.705833	Nov21	sa	HI	MitsuyoshiSan	MM	24.5273	0.543611
San	Mitsuyoshi	49.5737	0.171111	Nov23	ot	HI	MitsuyoshiSan	MF	24.5273	0.543611
San	Mitsuyoshi	34.8832	0.396111	Nov24	ot	HI	MitsuyoshiSan	MF	24.5273	0.543611
Mitsuyoshi	San	24.8364	0.615556	Nov25	sa	HI	MitsuyoshiSan	MM	24.5273	0.543611
San	Palace	32.489	0.190278	Nov12	ot	HI	PalaceSan	FF	18.984	0.677278
San	Palace	23.6717	0.5725	Nov15	sa	HI	PalaceSan	FF	18.984	0.677278
San	Palace	38.9794	0.364722	Nov16	ot	HI	PalaceSan	FF	18.984	0.677278
Palace	San	13.1891	0.880833	Nov17	sa	HI	PalaceSan	FF	18.984	0.677278
Palace	San	21.2146	0.505833	Nov18	ot	HI	PalaceSan	FF	18.984	0.677278
San	Palace	17.5909	0.6075	Nov19	sa	HI	PalaceSan	FF	18.984	0.677278
San	Palace	19.9134	0.666389	Nov21	sa	HI	PalaceSan	FF	18.984	0.677278
Palace	San	17.6339	0.662222	Nov23	ot	HI	PalaceSan	FF	18.984	0.677278
Palace	San	21.1281	0.683056	Nov24	ot	HI	PalaceSan	FF	18.984	0.677278
Palace	San	20.5549	0.659167	Nov25	sa	HI	PalaceSan	FF	18.984	0.677278
Asuka	Shekle	29.7398	0.100556	Nov12	ot	HI	AsukaShekle	MM	19.8152	0.641278
Asuka	Shekle	23.1931	0.356111	Nov15	sa	HI	AsukaShekle	MM	19.8152	0.641278
Asuka	Shekle	26.1122	0.571944	Nov16	ot	HI	AsukaShekle	MM	19.8152	0.641278
Asuka	Shekle	16.3859	0.699167	Nov17	sa	HI	AsukaShekle	MM	19.8152	0.641278
Asuka	Shekle	27.265	0.482778	Nov18	ot	HI	AsukaShekle	MM	19.8152	0.641278
Asuka	Shekle	32.3969	0.43	Nov19	sa	HI	AsukaShekle	MM	19.8152	0.641278
Shekle	Asuka	13.5772	0.873333	Nov21	sa	HI	AsukaShekle	MM	19.8152	0.641278
Shekle	Asuka	14.7525	0.677778	Nov23	ot	HI	AsukaShekle	MM	19.8152	0.641278
Shekle	Asuka	16.8177	0.817222	Nov24	ot	HI	AsukaShekle	MM	19.8152	0.641278
Shekle	Asuka	13.5228	0.847778	Nov25	sa	HI	AsukaShekle	MM	19.8152	0.641278
Shekle	Daia	22.9515	0.446667	Nov12	ot	HI	DaiaShekle	MM	28.0309	0.516833
Shekle	Daia	52.8735	0.399722	Nov15	sa	HI	DaiaShekle	MM	28.0309	0.516833
Daia	Shekle	17.732	0.725556	Nov16	ot	HI	DaiaShekle	MF	28.0309	0.516833
Shekle	Daia	22.994	0.464444	Nov17	sa	HI	DaiaShekle	MM	28.0309	0.516833
Shekle	Daia	20.3018	0.639722	Nov18	ot	HI	DaiaShekle	MM	28.0309	0.516833
Daia	Shekle	25.4183	0.427778	Nov19	sa	HI	DaiaShekle	MF	28.0309	0.516833
Daia	Shekle	17.5974	0.676111	Nov21	sa	HI	DaiaShekle	MF	28.0309	0.516833
Daia	Shekle	14.6982	0.731944	Nov23	ot	HI	DaiaShekle	MF	28.0309	0.516833
Daia	Shekle	16.9321	0.827778	Nov24	ot	HI	DaiaShekle	MF	28.0309	0.516833
Shekle	Daia	21.2712	0.616111	Nov25	sa	HI	DaiaShekle	MM	28.0309	0.516833
Shekle	Delfoy	16.1843	0.825556	Nov12	ot	HI	DelfoyShekle	MM	32.2992	0.588056
Delfoy	Shekle	70.0097	0.383889	Nov15	sa	HI	DelfoyShekle	MM	32.2992	0.588056
Shekle	Delfoy	54.1149	0.341944	Nov16	ot	HI	DelfoyShekle	MM	32.2992	0.588056
Shekle	Delfoy	35.7983	0.473889	Nov17	sa	HI	DelfoyShekle	MM	32.2992	0.588056
Delfoy	Shekle	28.6976	0.500556	Nov18	ot	HI	DelfoyShekle	MM	32.2992	0.588056
Shekle	Delfoy	32.5486	0.3	Nov19	sa	HI	DelfoyShekle	MM	32.2992	0.588056
Shekle	Delfoy	12.0429	0.850278	Nov21	sa	HI	DelfoyShekle	MM	32.2992	0.588056
Shekle	Delfoy	44.4845	0.648333	Nov23	ot	HI	DelfoyShekle	MM	32.2992	0.588056
Shekle	Delfoy	8.20259	0.964167	Nov24	ot	HI	DelfoyShekle	MM	32.2992	0.588056
Shekle	Delfoy	11.0967	0.932222	Nov25	sa	HI	DelfoyShekle	MM	32.2992	0.588056
Shekle	Eritage	23.6763	0.6275	Nov12	ot	HI	EritageShekle	MM	16.0678	0.727611
Shekle	Eritage	17.412	0.764167	Nov15	sa	HI	EritageShekle	MM	16.0678	0.727611
Shekle	Eritage	25.2963	0.387778	Nov16	ot	HI	EritageShekle	MM	16.0678	0.727611
Eritage	Shekle	18.8947	0.597778	Nov17	sa	HI	EritageShekle	MM	16.0678	0.727611
Shekle	Eritage	27.6678	0.517778	Nov18	ot	HI	EritageShekle	MM	16.0678	0.727611
Eritage	Shekle	25.1857	0.320833	Nov19	sa	HI	EritageShekle	MM	16.0678	0.727611
Eritage	Shekle	8.39508	0.971389	Nov21	sa	HI	EritageShekle	MM	16.0678	0.727611
Eritage	Shekle	21.5026	0.282778	Nov23	ot	HI	EritageShekle	MM	16.0678	0.727611
Shekle	Eritage	13.2362	0.768333	Nov24	ot	HI	EritageShekle	MM	16.0678	0.727611
Shekle	Eritage	10.4514	0.983889	Nov25	sa	HI	EritageShekle	MM	16.0678	0.727611
Kizuna	Shekle	27.2393	0.228333	Nov12	ot	HI	KizunaShekle	MF	21.118	0.602333
Kizuna	Shekle	23.409	0.456111	Nov15	sa	HI	KizunaShekle	MF	21.118	0.602333
Kizuna	Shekle	26.7232	0.575	Nov16	ot	HI	KizunaShekle	MF	21.118	0.602333
Shekle	Kizuna	24.9229	0.418611	Nov17	sa	HI	KizunaShekle	MM	21.118	0.602333
Kizuna	Shekle	28.6708	0.418611	Nov18	ot	HI	KizunaShekle	MF	21.118	0.602333
Shekle	Kizuna	22.0624	0.640556	Nov19	sa	HI	KizunaShekle	MM	21.118	0.602333
Kizuna	Shekle	15.4811	0.8375	Nov21	sa	HI	KizunaShekle	MF	21.118	0.602333
Shekle	Kizuna	30.011	0.468889	Nov23	ot	HI	KizunaShekle	MM	21.118	0.602333
Shekle	Kizuna	16.266	0.8525	Nov24	ot	HI	KizunaShekle	MM	21.118	0.602333
Shekle	Kizuna	19.7147	0.658889	Nov25	sa	HI	KizunaShekle	MM	21.118	0.602333
Shekle	Maie	18.7337	0.503889	Nov12	ot	HI	MaieShekle	MM	24.522	0.590222
Maie	Shekle	20.5303	0.673889	Nov15	sa	HI	MaieShekle	MM	24.522	0.590222
Maie	Shekle	31.9142	0.459444	Nov16	ot	HI	MaieShekle	MM	24.522	0.590222
Maie	Shekle	25.7182	0.495833	Nov17	sa	HI	MaieShekle	MM	24.522	0.590222
Maie	Shekle	19.7031	0.531944	Nov18	ot	HI	MaieShekle	MM	24.522	0.590222
Shekle	Maie	29.3099	0.51	Nov19	sa	HI	MaieShekle	MM	24.522	0.590222
Shekle	Maie	18.6906	0.708333	Nov21	sa	HI	MaieShekle	MM	24.522	0.590222
Maie	Shekle	27.9398	0.5175	Nov23	ot	HI	MaieShekle	MM	24.522	0.590222
Shekle	Maie	11.4041	0.835278	Nov24	ot	HI	MaieShekle	MM	24.522	0.590222
Maie	Shekle	28.3609	0.563056	Nov25	sa	HI	MaieShekle	MM	24.522	0.590222
Mitsuyoshi	Shekle	17.8193	0.644722	Nov12	ot	HI	MitsuyoshiShekle	MM	23.9912	0.559444
Shekle	Mitsuyoshi	29.7959	0.203611	Nov15	sa	HI	MitsuyoshiShekle	MM	23.9912	0.559444
Shekle	Mitsuyoshi	27.5019	0.557222	Nov16	ot	HI	MitsuyoshiShekle	MM	23.9912	0.559444
Mitsuyoshi	Shekle	15.859	0.720833	Nov17	sa	HI	MitsuyoshiShekle	MM	23.9912	0.559444
Shekle	Mitsuyoshi	15.3415	0.732222	Nov18	ot	HI	MitsuyoshiShekle	MM	23.9912	0.559444
Mitsuyoshi	Shekle	36.9721	0.343056	Nov19	sa	HI	MitsuyoshiShekle	MM	23.9912	0.559444
Shekle	Mitsuyoshi	15.7513	0.830278	Nov21	sa	HI	MitsuyoshiShekle	MM	23.9912	0.559444
Shekle	Mitsuyoshi	23.7298	0.490556	Nov23	ot	HI	MitsuyoshiShekle	MM	23.9912	0.559444
Mitsuyoshi	Shekle	32.2233	0.395556	Nov24	ot	HI	MitsuyoshiShekle	MM	23.9912	0.559444
Mitsuyoshi	Shekle	21.5776	0.699444	Nov25	sa	HI	MitsuyoshiShekle	MM	23.9912	0.559444
Palace	Shekle	11.9866	0.917222	Nov12	ot	HI	PalaceShekle	MF	17.7034	0.733
Shekle	Palace	18.9291	0.709444	Nov15	sa	HI	PalaceShekle	MM	17.7034	0.733
Palace	Shekle	28.3463	0.577222	Nov16	ot	HI	PalaceShekle	MF	17.7034	0.733
Palace	Shekle	13.3554	0.681944	Nov17	sa	HI	PalaceShekle	MF	17.7034	0.733
Shekle	Palace	24.4282	0.543611	Nov18	ot	HI	PalaceShekle	MM	17.7034	0.733
Shekle	Palace	28.6678	0.564444	Nov19	sa	HI	PalaceShekle	MM	17.7034	0.733
Shekle	Palace	14.9967	0.845278	Nov21	sa	HI	PalaceShekle	MM	17.7034	0.733
Palace	Shekle	34.8943	0.211667	Nov23	ot	HI	PalaceShekle	MF	17.7034	0.733
Palace	Shekle	12.778	0.800833	Nov24	ot	HI	PalaceShekle	MF	17.7034	0.733
Shekle	Palace	12.5681	0.863889	Nov25	sa	HI	PalaceShekle	MM	17.7034	0.733
Shekle	San	29.4849	0.3325	Nov12	ot	HI	SanShekle	MM	24.7964	0.558611
San	Shekle	27.2902	0.469167	Nov15	sa	HI	SanShekle	MF	24.7964	0.558611
San	Shekle	37.3009	0.382222	Nov16	ot	HI	SanShekle	MF	24.7964	0.558611
Shekle	San	22.8373	0.445278	Nov17	sa	HI	SanShekle	MM	24.7964	0.558611
San	Shekle	36.7588	0.430556	Nov18	ot	HI	SanShekle	MF	24.7964	0.558611
Shekle	San	33.695	0.381111	Nov19	sa	HI	SanShekle	MM	24.7964	0.558611
Shekle	San	18.678	0.76	Nov21	sa	HI	SanShekle	MM	24.7964	0.558611
San	Shekle	37.6474	0.192778	Nov23	ot	HI	SanShekle	MF	24.7964	0.558611
Shekle	San	26.8781	0.291111	Nov24	ot	HI	SanShekle	MM	24.7964	0.558611
Shekle	San	21.4815	0.7375	Nov25	sa	HI	SanShekle	MM	24.7964	0.558611
Asuka	WingChip	26.4729	0.306944	Nov12	ot	HI	AsukaWingChip	MM	22.2873	0.475278
Asuka	WingChip	24.2165	0.373056	Nov15	sa	HI	AsukaWingChip	MM	22.2873	0.475278
WingChip	Asuka	28.6613	0.474722	Nov16	ot	HI	AsukaWingChip	MM	22.2873	0.475278
Asuka	WingChip	27.9107	0.381389	Nov17	sa	HI	AsukaWingChip	MM	22.2873	0.475278
WingChip	Asuka	18.9256	0.585	Nov18	ot	HI	AsukaWingChip	MM	22.2873	0.475278
Asuka	WingChip	20.1042	0.558611	Nov19	sa	HI	AsukaWingChip	MM	22.2873	0.475278
Asuka	WingChip	16.381	0.740278	Nov21	sa	HI	AsukaWingChip	MM	22.2873	0.475278
WingChip	Asuka	47.8282	0.125556	Nov23	ot	HI	AsukaWingChip	MM	22.2873	0.475278
WingChip	Asuka	27.8946	0.181389	Nov24	ot	HI	AsukaWingChip	MM	22.2873	0.475278
Asuka	WingChip	22.8239	0.323056	Nov25	sa	HI	AsukaWingChip	MM	22.2873	0.475278
WingChip	Daia	26.9529	0.184444	Nov12	ot	HI	DaiaWingChip	MM	31.5792	0.486333
Daia	WingChip	48.2259	0.421389	Nov15	sa	HI	DaiaWingChip	MF	31.5792	0.486333
Daia	WingChip	32.4675	0.548056	Nov16	ot	HI	DaiaWingChip	MF	31.5792	0.486333
Daia	WingChip	35.4514	0.272222	Nov17	sa	HI	DaiaWingChip	MF	31.5792	0.486333
WingChip	Daia	14.5168	0.798611	Nov18	ot	HI	DaiaWingChip	MM	31.5792	0.486333
Daia	WingChip	38.01	0.321667	Nov19	sa	HI	DaiaWingChip	MF	31.5792	0.486333
WingChip	Daia	18.7933	0.637222	Nov21	sa	HI	DaiaWingChip	MM	31.5792	0.486333
Daia	WingChip	46.7089	0.0430556	Nov23	ot	HI	DaiaWingChip	MF	31.5792	0.486333
Daia	WingChip	22.7021	0.494722	Nov24	ot	HI	DaiaWingChip	MF	31.5792	0.486333
Daia	WingChip	17.4156	0.779167	Nov25	sa	HI	DaiaWingChip	MF	31.5792	0.486333
Delfoy	WingChip	26.0803	0.218056	Nov12	ot	HI	DelfoyWingChip	MM	37.8826	0.458278
WingChip	Delfoy	75.3048	0.209722	Nov15	sa	HI	DelfoyWingChip	MM	37.8826	0.458278
Delfoy	WingChip	60.7878	0.547222	Nov16	ot	HI	DelfoyWingChip	MM	37.8826	0.458278
Delfoy	WingChip	41.8373	0.2525	Nov17	sa	HI	DelfoyWingChip	MM	37.8826	0.458278
WingChip	Delfoy	17.2866	0.691944	Nov18	ot	HI	DelfoyWingChip	MM	37.8826	0.458278
WingChip	Delfoy	39.4096	0.336667	Nov19	sa	HI	DelfoyWingChip	MM	37.8826	0.458278
Delfoy	WingChip	12.5542	0.862778	Nov21	sa	HI	DelfoyWingChip	MM	37.8826	0.458278
Delfoy	WingChip	77.3958	0.0669444	Nov23	ot	HI	DelfoyWingChip	MM	37.8826	0.458278
WingChip	Delfoy	21.2888	0.355556	Nov24	ot	HI	DelfoyWingChip	MM	37.8826	0.458278
WingChip	Delfoy	20.3072	0.629722	Nov25	sa	HI	DelfoyWingChip	MM	37.8826	0.458278
Eritage	WingChip	30.5858	0.180556	Nov12	ot	HI	EritageWingChip	MM	24.295	0.467556
WingChip	Eritage	20.6086	0.554722	Nov15	sa	HI	EritageWingChip	MM	24.295	0.467556
Eritage	WingChip	25.8291	0.648333	Nov16	ot	HI	EritageWingChip	MM	24.295	0.467556
WingChip	Eritage	29.0224	0.299444	Nov17	sa	HI	EritageWingChip	MM	24.295	0.467556
WingChip	Eritage	16.2066	0.830556	Nov18	ot	HI	EritageWingChip	MM	24.295	0.467556
Eritage	WingChip	34.2982	0.444444	Nov19	sa	HI	EritageWingChip	MM	24.295	0.467556
Eritage	WingChip	14.209	0.850833	Nov21	sa	HI	EritageWingChip	MM	24.295	0.467556
WingChip	Eritage	42.2386	0.446389	Nov23	ot	HI	EritageWingChip	MM	24.295	0.467556
WingChip	Eritage	18.4518	0.532778	Nov24	ot	HI	EritageWingChip	MM	24.295	0.467556
WingChip	Eritage	23.3369	0.188333	Nov25	sa	HI	EritageWingChip	MM	24.295	0.467556
WingChip	Kizuna	20.0454	0.56	Nov12	ot	HI	KizunaWingChip	MM	24.4467	0.550389
WingChip	Kizuna	24.5695	0.562778	Nov15	sa	HI	KizunaWingChip	MM	24.4467	0.550389
Kizuna	WingChip	32.6573	0.471111	Nov16	ot	HI	KizunaWingChip	MF	24.4467	0.550389
WingChip	Kizuna	29.4166	0.349444	Nov17	sa	HI	KizunaWingChip	MM	24.4467	0.550389
Kizuna	WingChip	20.7596	0.643056	Nov18	ot	HI	KizunaWingChip	MF	24.4467	0.550389
Kizuna	WingChip	31.1379	0.392222	Nov19	sa	HI	KizunaWingChip	MF	24.4467	0.550389
WingChip	Kizuna	18.2904	0.780556	Nov21	sa	HI	KizunaWingChip	MM	24.4467	0.550389
WingChip	Kizuna	22.0593	0.347222	Nov23	ot	HI	KizunaWingChip	MM	24.4467	0.550389
Kizuna	WingChip	19.1878	0.798889	Nov24	ot	HI	KizunaWingChip	MF	24.4467	0.550389
WingChip	Kizuna	18.8192	0.666944	Nov25	sa	HI	KizunaWingChip	MM	24.4467	0.550389
WingChip	Maie	22.2231	0.453056	Nov12	ot	HI	MaieWingChip	MM	24.9868	0.539944
Maie	WingChip	20.8105	0.650556	Nov15	sa	HI	MaieWingChip	MM	24.9868	0.539944
Maie	WingChip	40.2754	0.293056	Nov16	ot	HI	MaieWingChip	MM	24.9868	0.539944
WingChip	Maie	40.5723	0.213333	Nov17	sa	HI	MaieWingChip	MM	24.9868	0.539944
WingChip	Maie	24.4733	0.415556	Nov18	ot	HI	MaieWingChip	MM	24.9868	0.539944
WingChip	Maie	24.9828	0.491111	Nov19	sa	HI	MaieWingChip	MM	24.9868	0.539944
WingChip	Maie	20.8401	0.645833	Nov21	sa	HI	MaieWingChip	MM	24.9868	0.539944
WingChip	Maie	21.2211	0.313333	Nov23	ot	HI	MaieWingChip	MM	24.9868	0.539944
Maie	WingChip	15.305	0.820278	Nov24	ot	HI	MaieWingChip	MM	24.9868	0.539944
Maie	WingChip	17.7284	0.698889	Nov25	sa	HI	MaieWingChip	MM	24.9868	0.539944
WingChip	Mitsuyoshi	19.3737	0.462222	Nov12	ot	HI	MitsuyoshiWingChip	MM	24.826	0.410944
WingChip	Mitsuyoshi	29.8675	0.102778	Nov15	sa	HI	MitsuyoshiWingChip	MM	24.826	0.410944
WingChip	Mitsuyoshi	28.5841	0.387778	Nov16	ot	HI	MitsuyoshiWingChip	MM	24.826	0.410944
WingChip	Mitsuyoshi	30.7345	0.320833	Nov17	sa	HI	MitsuyoshiWingChip	MM	24.826	0.410944
Mitsuyoshi	WingChip	18.0885	0.546944	Nov18	ot	HI	MitsuyoshiWingChip	MM	24.826	0.410944
Mitsuyoshi	WingChip	19.392	0.687222	Nov19	sa	HI	MitsuyoshiWingChip	MM	24.826	0.410944
WingChip	Mitsuyoshi	19.4035	0.681111	Nov21	sa	HI	MitsuyoshiWingChip	MM	24.826	0.410944
WingChip	Mitsuyoshi	53.7349	0.0677778	Nov23	ot	HI	MitsuyoshiWingChip	MM	24.826	0.410944
WingChip	Mitsuyoshi	32.1403	0.330278	Nov24	ot	HI	MitsuyoshiWingChip	MM	24.826	0.410944
Mitsuyoshi	WingChip	24.7323	0.262778	Nov25	sa	HI	MitsuyoshiWingChip	MM	24.826	0.410944
Palace	WingChip	17.6323	0.553611	Nov12	ot	HI	PalaceWingChip	MF	13.5333	0.818444
Palace	WingChip	19.1917	0.656111	Nov15	sa	HI	PalaceWingChip	MF	13.5333	0.818444
WingChip	Palace	6.78303	0.946389	Nov16	ot	HI	PalaceWingChip	MM	13.5333	0.818444
Palace	WingChip	15.7633	0.806389	Nov17	sa	HI	PalaceWingChip	MF	13.5333	0.818444
WingChip	Palace	14.6167	0.756667	Nov18	ot	HI	PalaceWingChip	MM	13.5333	0.818444
WingChip	Palace	6.63922	0.954444	Nov19	sa	HI	PalaceWingChip	MM	13.5333	0.818444
Palace	WingChip	9.97465	0.864444	Nov21	sa	HI	PalaceWingChip	MF	13.5333	0.818444
Palace	WingChip	18.0544	0.577778	Nov23	ot	HI	PalaceWingChip	MF	13.5333	0.818444
Palace	WingChip	16.61	0.806111	Nov24	ot	HI	PalaceWingChip	MF	13.5333	0.818444
WingChip	Palace	16.0978	0.810833	Nov25	sa	HI	PalaceWingChip	MM	13.5333	0.818444
San	WingChip	28.0449	0.388611	Nov12	ot	HI	SanWingChip	MF	24.6561	0.454667
San	WingChip	29.676	0.285278	Nov15	sa	HI	SanWingChip	MF	24.6561	0.454667
San	WingChip	39.5033	0.3425	Nov16	ot	HI	SanWingChip	MF	24.6561	0.454667
WingChip	San	22.1328	0.674444	Nov17	sa	HI	SanWingChip	MM	24.6561	0.454667
San	WingChip	21.8058	0.561944	Nov18	ot	HI	SanWingChip	MF	24.6561	0.454667
San	WingChip	20.5387	0.555	Nov19	sa	HI	SanWingChip	MF	24.6561	0.454667
San	WingChip	21.0381	0.618611	Nov21	sa	HI	SanWingChip	MF	24.6561	0.454667
WingChip	San	14.237	0.725	Nov23	ot	HI	SanWingChip	MM	24.6561	0.454667
WingChip	San	22.491	0.607222	Nov24	ot	HI	SanWingChip	MM	24.6561	0.454667
San	WingChip	29.8952	0.14	Nov25	sa	HI	SanWingChip	MF	24.6561	0.454667
WingChip	Shekle	22.4489	0.394444	Nov12	ot	HI	ShekleWingChip	MM	20.5384	0.589722
Shekle	WingChip	13.724	0.752222	Nov15	sa	HI	ShekleWingChip	MM	20.5384	0.589722
Shekle	WingChip	29.7266	0.5225	Nov16	ot	HI	ShekleWingChip	MM	20.5384	0.589722
WingChip	Shekle	22.3438	0.562778	Nov17	sa	HI	ShekleWingChip	MM	20.5384	0.589722
WingChip	Shekle	21.6597	0.604444	Nov18	ot	HI	ShekleWingChip	MM	20.5384	0.589722
Shekle	WingChip	27.5781	0.596667	Nov19	sa	HI	ShekleWingChip	MM	20.5384	0.589722
Shekle	WingChip	15.254	0.807222	Nov21	sa	HI	ShekleWingChip	MM	20.5384	0.589722
Shekle	WingChip	40.676	0.0927778	Nov23	ot	HI	ShekleWingChip	MM	20.5384	0.589722
Shekle	WingChip	18.0394	0.681111	Nov24	ot	HI	ShekleWingChip	MM	20.5384	0.589722
WingChip	Shekle	23.7921	0.229722	Nov25	sa	HI	ShekleWingChip	MM	20.5384	0.589722
Grain	Dumain	29.7881	0.115	Nov15	sa	U	DumainGrain	MM	30.3261	0.273889
Grain	Dumain	24.0769	0.305	Nov16	ot	U	DumainGrain	MM	30.3261	0.273889
Grain	Dumain	31.0237	0.357778	Nov17	ot	U	DumainGrain	MM	30.3261	0.273889
Dumain	Grain	28.0015	0.295833	Nov18	sa	U	DumainGrain	MM	30.3261	0.273889
Grain	Dumain	23.3672	0.349625	Nov19	ot	U	DumainGrain	MM	30.3261	0.273889
Dumain	Grain	31.717	0.471111	Nov21	sa	U	DumainGrain	MM	30.3261	0.273889
Dumain	Grain	29.2845	0.195	Nov23	ot	U	DumainGrain	MM	30.3261	0.273889
Grain	Dumain	31.7978	0.213611	Nov24	sa	U	DumainGrain	MM	30.3261	0.273889
Grain	Dumain	62.7826	0.0283333	Nov25	ot	U	DumainGrain	MM	30.3261	0.273889
Hakuryu	Dumain	16.8197	0.683611	Nov15	sa	U	DumainHakuryu	MF	24.1395	0.534028
Dumain	Hakuryu	21.3234	0.736111	Nov16	ot	U	DumainHakuryu	MM	24.1395	0.534028
Hakuryu	Dumain	24.5578	0.463611	Nov17	ot	U	DumainHakuryu	MF	24.1395	0.534028
Dumain	Hakuryu	21.5368	0.642778	Nov18	sa	U	DumainHakuryu	MM	24.1395	0.534028
Hakuryu	Dumain	28.3058	0.284365	Nov19	ot	U	DumainHakuryu	MF	24.1395	0.534028
Hakuryu	Dumain	32.4294	0.38	Nov21	sa	U	DumainHakuryu	MF	24.1395	0.534028
Dumain	Hakuryu	25.8483	0.436944	Nov23	ot	U	DumainHakuryu	MM	24.1395	0.534028
Hakuryu	Dumain	25.772	0.429722	Nov24	sa	U	DumainHakuryu	MF	24.1395	0.534028
Dumain	Hakuryu	42.1396	0.259722	Nov25	ot	U	DumainHakuryu	MM	24.1395	0.534028
Grain	Hakuryu	19.1516	0.731111	Nov15	sa	U	GrainHakuryu	MM	19.4823	0.643111
Grain	Hakuryu	21.64	0.498056	Nov16	ot	U	GrainHakuryu	MM	19.4823	0.643111
Grain	Hakuryu	17.6739	0.803611	Nov17	ot	U	GrainHakuryu	MM	19.4823	0.643111
Grain	Hakuryu	20.3116	0.668611	Nov18	sa	U	GrainHakuryu	MM	19.4823	0.643111
Grain	Hakuryu	22.4473	0.379061	Nov19	ot	U	GrainHakuryu	MM	19.4823	0.643111
Hakuryu	Grain	29.4158	0.171389	Nov21	sa	U	GrainHakuryu	MF	19.4823	0.643111
Grain	Hakuryu	14.7044	0.6075	Nov23	ot	U	GrainHakuryu	MM	19.4823	0.643111
Hakuryu	Grain	16.7076	0.780278	Nov24	sa	U	GrainHakuryu	MF	19.4823	0.643111
Grain	Hakuryu	35.3701	0.0075	Nov25	ot	U	GrainHakuryu	MM	19.4823	0.643111
Hakuryu	Grain	11.8249	0.864167	Nov26	sa	U	GrainHakuryu	MF	19.4823	0.643111
Dumain	Iris	19.6887	0.626944	Nov15	sa	U	DumainIris	MM	22.2613	0.617014
Iris	Dumain	22.5763	0.566111	Nov16	ot	U	DumainIris	MF	22.2613	0.617014
Dumain	Iris	27.165	0.446667	Nov17	ot	U	DumainIris	MM	22.2613	0.617014
Dumain	Iris	20.6033	0.696111	Nov18	sa	U	DumainIris	MM	22.2613	0.617014
Iris	Dumain	25.5549	0.354068	Nov19	ot	U	DumainIris	MF	22.2613	0.617014
Iris	Dumain	26.442	0.481667	Nov21	sa	U	DumainIris	MF	22.2613	0.617014
Iris	Dumain	23.3036	0.554722	Nov23	ot	U	DumainIris	MF	22.2613	0.617014
Iris	Dumain	22.3114	0.663333	Nov24	sa	U	DumainIris	MF	22.2613	0.617014
Iris	Dumain	52.7315	0.0944444	Nov25	ot	U	DumainIris	MF	22.2613	0.617014
Grain	Iris	25.2964	0.486111	Nov15	sa	U	GrainIris	MM	20.1258	0.604278
Grain	Iris	22.6291	0.361111	Nov16	ot	U	GrainIris	MM	20.1258	0.604278
Iris	Grain	19.6505	0.735	Nov17	ot	U	GrainIris	MF	20.1258	0.604278
Iris	Grain	22.5736	0.709167	Nov18	sa	U	GrainIris	MF	20.1258	0.604278
Iris	Grain	9.59139	0.845598	Nov19	ot	U	GrainIris	MF	20.1258	0.604278
Iris	Grain	27.722	0.371667	Nov21	sa	U	GrainIris	MF	20.1258	0.604278
Grain	Iris	19.4314	0.625833	Nov23	ot	U	GrainIris	MM	20.1258	0.604278
Iris	Grain	14.2011	0.664167	Nov24	sa	U	GrainIris	MF	20.1258	0.604278
Grain	Iris	30.7898	0.2625	Nov25	ot	U	GrainIris	MM	20.1258	0.604278
Iris	Grain	10.8361	0.790278	Nov26	sa	U	GrainIris	MF	20.1258	0.604278
Hakuryu	Iris	18.3347	0.802222	Nov15	sa	U	HakuryuIris	FF	17.9671	0.745056
Iris	Hakuryu	19.6787	0.786111	Nov16	ot	U	HakuryuIris	FF	17.9671	0.745056
Hakuryu	Iris	16.1371	0.823333	Nov17	ot	U	HakuryuIris	FF	17.9671	0.745056
Iris	Hakuryu	17.9463	0.791944	Nov18	sa	U	HakuryuIris	FF	17.9671	0.745056
Iris	Hakuryu	23.5133	0.407387	Nov19	ot	U	HakuryuIris	FF	17.9671	0.745056
Hakuryu	Iris	20.4365	0.694722	Nov21	sa	U	HakuryuIris	FF	17.9671	0.745056
Iris	Hakuryu	15.3447	0.788611	Nov23	ot	U	HakuryuIris	FF	17.9671	0.745056
Hakuryu	Iris	18.5606	0.715556	Nov24	sa	U	HakuryuIris	FF	17.9671	0.745056
Iris	Hakuryu	20.9105	0.366111	Nov25	ot	U	HakuryuIris	FF	17.9671	0.745056
Hakuryu	Iris	14.5572	0.720833	Nov26	sa	U	HakuryuIris	FF	17.9671	0.745056
Dumain	King	23.7757	0.459722	Nov15	sa	U	DumainKing	MM	24.1004	0.507361
Dumain	King	22.8774	0.600556	Nov16	ot	U	DumainKing	MM	24.1004	0.507361
Dumain	King	28.1367	0.388056	Nov17	ot	U	DumainKing	MM	24.1004	0.507361
Dumain	King	22.0718	0.464722	Nov18	sa	U	DumainKing	MM	24.1004	0.507361
King	Dumain	48.8204	0.26937	Nov19	ot	U	DumainKing	MM	24.1004	0.507361
Dumain	King	25.8492	0.499444	Nov21	sa	U	DumainKing	MM	24.1004	0.507361
King	Dumain	17.9726	0.631111	Nov23	ot	U	DumainKing	MM	24.1004	0.507361
King	Dumain	24.7049	0.605556	Nov24	sa	U	DumainKing	MM	24.1004	0.507361
Dumain	King	36.5654	0.393056	Nov25	ot	U	DumainKing	MM	24.1004	0.507361
King	Grain	30.2691	0.256944	Nov15	sa	U	GrainKing	MM	23.9972	0.504167
Grain	King	24.7782	0.272778	Nov16	ot	U	GrainKing	MM	23.9972	0.504167
Grain	King	21.6967	0.657222	Nov17	ot	U	GrainKing	MM	23.9972	0.504167
King	Grain	21.856	0.575833	Nov18	sa	U	GrainKing	MM	23.9972	0.504167
Grain	King	54.9761	0.00333241	Nov19	ot	U	GrainKing	MM	23.9972	0.504167
King	Grain	19.8393	0.748611	Nov21	sa	U	GrainKing	MM	23.9972	0.504167
Grain	King	19.9076	0.397222	Nov23	ot	U	GrainKing	MM	23.9972	0.504167
Grain	King	20.5755	0.573333	Nov24	sa	U	GrainKing	MM	23.9972	0.504167
King	Grain	35.5423	0.110556	Nov25	ot	U	GrainKing	MM	23.9972	0.504167
King	Grain	27.4461	0.366111	Nov26	sa	U	GrainKing	MM	23.9972	0.504167
King	Hakuryu	28.3163	0.276389	Nov15	sa	U	HakuryuKing	MM	23.343	0.444889
Hakuryu	King	20.5174	0.519444	Nov16	ot	U	HakuryuKing	MF	23.343	0.444889
Hakuryu	King	22.7156	0.3075	Nov17	ot	U	HakuryuKing	MF	23.343	0.444889
Hakuryu	King	19.1007	0.642778	Nov18	sa	U	HakuryuKing	MF	23.343	0.444889
Hakuryu	King	43.746	0.0430436	Nov19	ot	U	HakuryuKing	MF	23.343	0.444889
Hakuryu	King	26.1314	0.329722	Nov21	sa	U	HakuryuKing	MF	23.343	0.444889
Hakuryu	King	20.7648	0.491389	Nov23	ot	U	HakuryuKing	MF	23.343	0.444889
King	Hakuryu	16.0035	0.544167	Nov24	sa	U	HakuryuKing	MM	23.343	0.444889
King	Hakuryu	21.2592	0.527778	Nov25	ot	U	HakuryuKing	MM	23.343	0.444889
Hakuryu	King	27.1629	0.431389	Nov26	sa	U	HakuryuKing	MF	23.343	0.444889
King	Iris	18.8302	0.508333	Nov15	sa	U	IrisKing	MM	20.4395	0.5735
King	Iris	20.2882	0.503611	Nov16	ot	U	IrisKing	MM	20.4395	0.5735
King	Iris	21.5777	0.584722	Nov17	ot	U	IrisKing	MM	20.4395	0.5735
King	Iris	13.2226	0.75	Nov18	sa	U	IrisKing	MM	20.4395	0.5735
Iris	King	55.5425	0.0702583	Nov19	ot	U	IrisKing	MF	20.4395	0.5735
King	Iris	24.4003	0.454167	Nov21	sa	U	IrisKing	MM	20.4395	0.5735
King	Iris	18.5275	0.728333	Nov23	ot	U	IrisKing	MM	20.4395	0.5735
Iris	King	19.2274	0.642778	Nov24	sa	U	IrisKing	MF	20.4395	0.5735
Iris	King	27.1645	0.310833	Nov25	ot	U	IrisKing	MF	20.4395	0.5735
King	Iris	26.5172	0.512222	Nov26	sa	U	IrisKing	MM	20.4395	0.5735
Dumain	Koyu	26.3164	0.576389	Nov15	sa	U	DumainKoyu	MM	23.2699	0.556458
Dumain	Koyu	28.0593	0.519444	Nov16	ot	U	DumainKoyu	MM	23.2699	0.556458
Dumain	Koyu	25.9935	0.390833	Nov17	ot	U	DumainKoyu	MM	23.2699	0.556458
Dumain	Koyu	19.7693	0.643889	Nov18	sa	U	DumainKoyu	MM	23.2699	0.556458
Koyu	Dumain	32.0074	0.342405	Nov19	ot	U	DumainKoyu	MF	23.2699	0.556458
Dumain	Koyu	24.31	0.448889	Nov21	sa	U	DumainKoyu	MM	23.2699	0.556458
Koyu	Dumain	17.5146	0.747222	Nov23	ot	U	DumainKoyu	MF	23.2699	0.556458
Koyu	Dumain	22.6841	0.556667	Nov24	sa	U	DumainKoyu	MF	23.2699	0.556458
Dumain	Koyu	36.0048	0.190556	Nov25	ot	U	DumainKoyu	MM	23.2699	0.556458
Koyu	Grain	23.6486	0.551944	Nov15	sa	U	GrainKoyu	MF	22.0542	0.465778
Koyu	Grain	28.5991	0.365278	Nov16	ot	U	GrainKoyu	MF	22.0542	0.465778
Grain	Koyu	28.6735	0.365556	Nov17	ot	U	GrainKoyu	MM	22.0542	0.465778
Grain	Koyu	27.4756	0.542778	Nov18	sa	U	GrainKoyu	MM	22.0542	0.465778
Grain	Koyu	41.3335	0.0347126	Nov19	ot	U	GrainKoyu	MM	22.0542	0.465778
Koyu	Grain	23.3373	0.233611	Nov21	sa	U	GrainKoyu	MF	22.0542	0.465778
Koyu	Grain	23.4943	0.438889	Nov23	ot	U	GrainKoyu	MF	22.0542	0.465778
Grain	Koyu	20.7021	0.297222	Nov24	sa	U	GrainKoyu	MM	22.0542	0.465778
Grain	Koyu	52.0639	0.0711111	Nov25	ot	U	GrainKoyu	MM	22.0542	0.465778
Grain	Koyu	15.1073	0.703333	Nov26	sa	U	GrainKoyu	MM	22.0542	0.465778
Hakuryu	Koyu	22.5109	0.660278	Nov15	sa	U	HakuryuKoyu	FF	18.5764	0.659556
Hakuryu	Koyu	14.6592	0.671667	Nov16	ot	U	HakuryuKoyu	FF	18.5764	0.659556
Hakuryu	Koyu	26.5453	0.285278	Nov17	ot	U	HakuryuKoyu	FF	18.5764	0.659556
Hakuryu	Koyu	25.0036	0.4875	Nov18	sa	U	HakuryuKoyu	FF	18.5764	0.659556
Koyu	Hakuryu	27.2125	0.289364	Nov19	ot	U	HakuryuKoyu	FF	18.5764	0.659556
Koyu	Hakuryu	11.2246	0.881389	Nov21	sa	U	HakuryuKoyu	FF	18.5764	0.659556
Hakuryu	Koyu	19.9597	0.543889	Nov23	ot	U	HakuryuKoyu	FF	18.5764	0.659556
Koyu	Hakuryu	18.4037	0.550556	Nov24	sa	U	HakuryuKoyu	FF	18.5764	0.659556
Hakuryu	Koyu	28.9622	0.245833	Nov25	ot	U	HakuryuKoyu	FF	18.5764	0.659556
Hakuryu	Koyu	15.739	0.718056	Nov26	sa	U	HakuryuKoyu	FF	18.5764	0.659556
Iris	Koyu	24.4207	0.6275	Nov15	sa	U	IrisKoyu	FF	19.168	0.663222
Iris	Koyu	25.5742	0.43	Nov16	ot	U	IrisKoyu	FF	19.168	0.663222
Iris	Koyu	17.3749	0.534722	Nov17	ot	U	IrisKoyu	FF	19.168	0.663222
Iris	Koyu	25.1841	0.537778	Nov18	sa	U	IrisKoyu	FF	19.168	0.663222
Koyu	Iris	43.3684	0.0963621	Nov19	ot	U	IrisKoyu	FF	19.168	0.663222
Iris	Koyu	14.5661	0.855833	Nov21	sa	U	IrisKoyu	FF	19.168	0.663222
Koyu	Iris	12.4592	0.7375	Nov23	ot	U	IrisKoyu	FF	19.168	0.663222
Koyu	Iris	17.5175	0.526389	Nov24	sa	U	IrisKoyu	FF	19.168	0.663222
Koyu	Iris	36.8728	0.0330556	Nov25	ot	U	IrisKoyu	FF	19.168	0.663222
Iris	Koyu	14.1517	0.768611	Nov26	sa	U	IrisKoyu	FF	19.168	0.663222
Koyu	King	24.2662	0.5775	Nov15	sa	U	KingKoyu	MF	20.1881	0.584389
King	Koyu	18.9026	0.640556	Nov16	ot	U	KingKoyu	MM	20.1881	0.584389
King	Koyu	24.0471	0.504444	Nov17	ot	U	KingKoyu	MM	20.1881	0.584389
King	Koyu	21.397	0.541389	Nov18	sa	U	KingKoyu	MM	20.1881	0.584389
King	Koyu	24.4052	0.574563	Nov19	ot	U	KingKoyu	MM	20.1881	0.584389
Koyu	King	18.612	0.5	Nov21	sa	U	KingKoyu	MF	20.1881	0.584389
Koyu	King	16.6823	0.705278	Nov23	ot	U	KingKoyu	MF	20.1881	0.584389
King	Koyu	13.0819	0.790278	Nov24	sa	U	KingKoyu	MM	20.1881	0.584389
King	Koyu	34.7455	0.266944	Nov25	ot	U	KingKoyu	MM	20.1881	0.584389
Koyu	King	23.5834	0.512778	Nov26	sa	U	KingKoyu	MF	20.1881	0.584389
Dumain	LakeBlue	21.8218	0.573056	Nov15	sa	U	DumainLakeBlue	MM	23.9984	0.531597
Dumain	LakeBlue	23.4252	0.521667	Nov16	ot	U	DumainLakeBlue	MM	23.9984	0.531597
Dumain	LakeBlue	33.9168	0.0975	Nov17	ot	U	DumainLakeBlue	MM	23.9984	0.531597
Dumain	LakeBlue	24.6779	0.445833	Nov18	sa	U	DumainLakeBlue	MM	23.9984	0.531597
Dumain	LakeBlue	30.5053	0.127465	Nov19	ot	U	DumainLakeBlue	MM	23.9984	0.531597
LakeBlue	Dumain	25.8441	0.562778	Nov21	sa	U	DumainLakeBlue	MF	23.9984	0.531597
Dumain	LakeBlue	23.6499	0.514167	Nov23	ot	U	DumainLakeBlue	MM	23.9984	0.531597
Dumain	LakeBlue	23.6498	0.544722	Nov24	sa	U	DumainLakeBlue	MM	23.9984	0.531597
LakeBlue	Dumain	53.5765	0.111389	Nov25	ot	U	DumainLakeBlue	MF	23.9984	0.531597
LakeBlue	Grain	14.9433	0.719167	Nov15	sa	U	GrainLakeBlue	MF	21.6537	0.426667
LakeBlue	Grain	18.3516	0.608611	Nov16	ot	U	GrainLakeBlue	MF	21.6537	0.426667
Grain	LakeBlue	20.4864	0.699722	Nov17	ot	U	GrainLakeBlue	MM	21.6537	0.426667
Grain	LakeBlue	24.7791	0.585	Nov18	sa	U	GrainLakeBlue	MM	21.6537	0.426667
Grain	LakeBlue	17.7144	0.400444	Nov19	ot	U	GrainLakeBlue	MM	21.6537	0.426667
Grain	LakeBlue	25.1027	0.293889	Nov21	sa	U	GrainLakeBlue	MM	21.6537	0.426667
LakeBlue	Grain	19.1242	0.726389	Nov23	ot	U	GrainLakeBlue	MF	21.6537	0.426667
LakeBlue	Grain	19.5844	0.451944	Nov24	sa	U	GrainLakeBlue	MF	21.6537	0.426667
Grain	LakeBlue	22.0392	0.431667	Nov25	ot	U	GrainLakeBlue	MM	21.6537	0.426667
Grain	LakeBlue	23.8591	0.0833333	Nov26	sa	U	GrainLakeBlue	MM	21.6537	0.426667
LakeBlue	Hakuryu	18.1182	0.697222	Nov15	sa	U	HakuryuLakeBlue	FF	19.5258	0.512056
LakeBlue	Hakuryu	21.9705	0.613611	Nov16	ot	U	HakuryuLakeBlue	FF	19.5258	0.512056
Hakuryu	LakeBlue	23.3215	0.269167	Nov17	ot	U	HakuryuLakeBlue	FF	19.5258	0.512056
LakeBlue	Hakuryu	22.6705	0.468889	Nov18	sa	U	HakuryuLakeBlue	FF	19.5258	0.512056
LakeBlue	Hakuryu	32.7816	0.0552624	Nov19	ot	U	HakuryuLakeBlue	FF	19.5258	0.512056
LakeBlue	Hakuryu	22.0444	0.467778	Nov21	sa	U	HakuryuLakeBlue	FF	19.5258	0.512056
Hakuryu	LakeBlue	17.6909	0.712778	Nov23	ot	U	HakuryuLakeBlue	FF	19.5258	0.512056
Hakuryu	LakeBlue	14.2582	0.639167	Nov24	sa	U	HakuryuLakeBlue	FF	19.5258	0.512056
Hakuryu	LakeBlue	22.2139	0.511667	Nov25	ot	U	HakuryuLakeBlue	FF	19.5258	0.512056
Hakuryu	LakeBlue	20.5378	0.287222	Nov26	sa	U	HakuryuLakeBlue	FF	19.5258	0.512056
LakeBlue	Iris	20.3671	0.770278	Nov15	sa	U	IrisLakeBlue	FF	17.9946	0.7005
LakeBlue	Iris	13.7903	0.667222	Nov16	ot	U	IrisLakeBlue	FF	17.9946	0.7005
Iris	LakeBlue	13.1545	0.700556	Nov17	ot	U	IrisLakeBlue	FF	17.9946	0.7005
LakeBlue	Iris	14.89	0.715278	Nov18	sa	U	IrisLakeBlue	FF	17.9946	0.7005
LakeBlue	Iris	20.5545	0.319078	Nov19	ot	U	IrisLakeBlue	FF	17.9946	0.7005
Iris	LakeBlue	19.0052	0.734444	Nov21	sa	U	IrisLakeBlue	FF	17.9946	0.7005
LakeBlue	Iris	17.8986	0.811944	Nov23	ot	U	IrisLakeBlue	FF	17.9946	0.7005
Iris	LakeBlue	16.2094	0.773056	Nov24	sa	U	IrisLakeBlue	FF	17.9946	0.7005
LakeBlue	Iris	18.6652	0.553333	Nov25	ot	U	IrisLakeBlue	FF	17.9946	0.7005
Iris	LakeBlue	19.501	0.509444	Nov26	sa	U	IrisLakeBlue	FF	17.9946	0.7005
King	LakeBlue	22.9472	0.497222	Nov15	sa	U	KingLakeBlue	MM	19.0533	0.618944
King	LakeBlue	20.3019	0.540833	Nov16	ot	U	KingLakeBlue	MM	19.0533	0.618944
King	LakeBlue	21.487	0.685833	Nov17	ot	U	KingLakeBlue	MM	19.0533	0.618944
LakeBlue	King	14.7901	0.700833	Nov18	sa	U	KingLakeBlue	MF	19.0533	0.618944
LakeBlue	King	53.9012	0.0755346	Nov19	ot	U	KingLakeBlue	MF	19.0533	0.618944
King	LakeBlue	14.5919	0.639722	Nov21	sa	U	KingLakeBlue	MM	19.0533	0.618944
King	LakeBlue	19.1542	0.664167	Nov23	ot	U	KingLakeBlue	MM	19.0533	0.618944
King	LakeBlue	13.4104	0.748333	Nov24	sa	U	KingLakeBlue	MM	19.0533	0.618944
King	LakeBlue	27.4609	0.322222	Nov25	ot	U	KingLakeBlue	MM	19.0533	0.618944
LakeBlue	King	29.5269	0.508611	Nov26	sa	U	KingLakeBlue	MF	19.0533	0.618944
Koyu	LakeBlue	19.7204	0.697778	Nov15	sa	U	KoyuLakeBlue	FF	19.7164	0.592222
Koyu	LakeBlue	24.5194	0.5375	Nov16	ot	U	KoyuLakeBlue	FF	19.7164	0.592222
Koyu	LakeBlue	16.2179	0.5725	Nov17	ot	U	KoyuLakeBlue	FF	19.7164	0.592222
Koyu	LakeBlue	26.7375	0.543056	Nov18	sa	U	KoyuLakeBlue	FF	19.7164	0.592222
LakeBlue	Koyu	45.3809	0.000555401	Nov19	ot	U	KoyuLakeBlue	FF	19.7164	0.592222
LakeBlue	Koyu	14.7158	0.813056	Nov21	sa	U	KoyuLakeBlue	FF	19.7164	0.592222
LakeBlue	Koyu	17.0898	0.656667	Nov23	ot	U	KoyuLakeBlue	FF	19.7164	0.592222
LakeBlue	Koyu	15.2617	0.659167	Nov24	sa	U	KoyuLakeBlue	FF	19.7164	0.592222
Koyu	LakeBlue	37.7421	0.305833	Nov25	ot	U	KoyuLakeBlue	FF	19.7164	0.592222
Koyu	LakeBlue	22.1466	0.248056	Nov26	sa	U	KoyuLakeBlue	FF	19.7164	0.592222
Dumain	Lime	19.1199	0.641389	Nov15	sa	U	DumainLime	MM	21.9916	0.596528
Lime	Dumain	25.8562	0.478333	Nov16	ot	U	DumainLime	MM	21.9916	0.596528
Dumain	Lime	20.1599	0.529722	Nov17	ot	U	DumainLime	MM	21.9916	0.596528
Dumain	Lime	23.2454	0.524167	Nov18	sa	U	DumainLime	MM	21.9916	0.596528
Lime	Dumain	20.9252	0.513746	Nov19	ot	U	DumainLime	MM	21.9916	0.596528
Lime	Dumain	19.736	0.701111	Nov21	sa	U	DumainLime	MM	21.9916	0.596528
Dumain	Lime	23.1704	0.3825	Nov23	ot	U	DumainLime	MM	21.9916	0.596528
Lime	Dumain	25.8652	0.519444	Nov24	sa	U	DumainLime	MM	21.9916	0.596528
Lime	Dumain	49.6255	0.0988889	Nov25	ot	U	DumainLime	MM	21.9916	0.596528
Grain	Lime	25.1654	0.217778	Nov15	sa	U	GrainLime	MM	23.091	0.364722
Lime	Grain	20.1048	0.632778	Nov16	ot	U	GrainLime	MM	23.091	0.364722
Lime	Grain	18.6287	0.5275	Nov17	ot	U	GrainLime	MM	23.091	0.364722
Grain	Lime	22.6555	0.434167	Nov18	sa	U	GrainLime	MM	23.091	0.364722
Grain	Lime	26.3895	0.220217	Nov19	ot	U	GrainLime	MM	23.091	0.364722
Lime	Grain	21.1274	0.325	Nov21	sa	U	GrainLime	MM	23.091	0.364722
Grain	Lime	13.8466	0.714167	Nov23	ot	U	GrainLime	MM	23.091	0.364722
Grain	Lime	25.3042	0.517778	Nov24	sa	U	GrainLime	MM	23.091	0.364722
Lime	Grain	31.27	0.24	Nov25	ot	U	GrainLime	MM	23.091	0.364722
Grain	Lime	21.2023	0.328889	Nov26	sa	U	GrainLime	MM	23.091	0.364722
Hakuryu	Lime	21.9491	0.383611	Nov15	sa	U	HakuryuLime	MF	21.9494	0.400889
Hakuryu	Lime	22.0985	0.618056	Nov16	ot	U	HakuryuLime	MF	21.9494	0.400889
Lime	Hakuryu	17.9602	0.541667	Nov17	ot	U	HakuryuLime	MM	21.9494	0.400889
Lime	Hakuryu	20.2393	0.539722	Nov18	sa	U	HakuryuLime	MM	21.9494	0.400889
Hakuryu	Lime	29.0063	0.202166	Nov19	ot	U	HakuryuLime	MF	21.9494	0.400889
Hakuryu	Lime	23.8751	0.133333	Nov21	sa	U	HakuryuLime	MF	21.9494	0.400889
Hakuryu	Lime	14.7943	0.623611	Nov23	ot	U	HakuryuLime	MF	21.9494	0.400889
Hakuryu	Lime	21.3345	0.534722	Nov24	sa	U	HakuryuLime	MF	21.9494	0.400889
Hakuryu	Lime	23.3655	0.122778	Nov25	ot	U	HakuryuLime	MF	21.9494	0.400889
Lime	Hakuryu	22.3491	0.413056	Nov26	sa	U	HakuryuLime	MM	21.9494	0.400889
Lime	Iris	12.7118	0.89	Nov15	sa	U	IrisLime	MM	17.6658	0.709667
Lime	Iris	19.3809	0.725	Nov16	ot	U	IrisLime	MM	17.6658	0.709667
Iris	Lime	22.2886	0.515278	Nov17	ot	U	IrisLime	MF	17.6658	0.709667
Lime	Iris	21.8348	0.514167	Nov18	sa	U	IrisLime	MM	17.6658	0.709667
Lime	Iris	30.5256	0.333241	Nov19	ot	U	IrisLime	MM	17.6658	0.709667
Iris	Lime	17.3247	0.726667	Nov21	sa	U	IrisLime	MF	17.6658	0.709667
Iris	Lime	18.6773	0.6775	Nov23	ot	U	IrisLime	MF	17.6658	0.709667
Iris	Lime	22.0081	0.539722	Nov24	sa	U	IrisLime	MF	17.6658	0.709667
Lime	Iris	28.3959	0.113889	Nov25	ot	U	IrisLime	MM	17.6658	0.709667
Lime	Iris	14.4496	0.877778	Nov26	sa	U	IrisLime	MM	17.6658	0.709667
Lime	King	13.4576	0.676111	Nov15	sa	U	KingLime	MM	17.8807	0.646444
Lime	King	21.2505	0.416667	Nov16	ot	U	KingLime	MM	17.8807	0.646444
Lime	King	18.8805	0.568056	Nov17	ot	U	KingLime	MM	17.8807	0.646444
King	Lime	16.3312	0.711667	Nov18	sa	U	KingLime	MM	17.8807	0.646444
King	Lime	45.5068	0.092752	Nov19	ot	U	KingLime	MM	17.8807	0.646444
Lime	King	16.1784	0.614722	Nov21	sa	U	KingLime	MM	17.8807	0.646444
King	Lime	17.8156	0.512778	Nov23	ot	U	KingLime	MM	17.8807	0.646444
King	Lime	21.0663	0.619722	Nov24	sa	U	KingLime	MM	17.8807	0.646444
King	Lime	27.6712	0.350833	Nov25	ot	U	KingLime	MM	17.8807	0.646444
King	Lime	22.3698	0.61	Nov26	sa	U	KingLime	MM	17.8807	0.646444
Koyu	Lime	20.6303	0.690833	Nov15	sa	U	KoyuLime	MF	18.76	0.577056
Koyu	Lime	24.9712	0.4625	Nov16	ot	U	KoyuLime	MF	18.76	0.577056
Lime	Koyu	24.2494	0.435556	Nov17	ot	U	KoyuLime	MM	18.76	0.577056
Koyu	Lime	21.5053	0.476389	Nov18	sa	U	KoyuLime	MF	18.76	0.577056
Koyu	Lime	33.4167	0.199111	Nov19	ot	U	KoyuLime	MF	18.76	0.577056
Koyu	Lime	15.3452	0.507222	Nov21	sa	U	KoyuLime	MF	18.76	0.577056
Koyu	Lime	18.2575	0.593333	Nov23	ot	U	KoyuLime	MF	18.76	0.577056
Lime	Koyu	18.7593	0.592222	Nov24	sa	U	KoyuLime	MM	18.76	0.577056
Lime	Koyu	30.7314	0.368333	Nov25	ot	U	KoyuLime	MM	18.76	0.577056
Lime	Koyu	17.5601	0.618611	Nov26	sa	U	KoyuLime	MM	18.76	0.577056
Lime	LakeBlue	18.4293	0.725833	Nov15	sa	U	LakeBlueLime	MM	19.2186	0.610389
Lime	LakeBlue	18.5663	0.759722	Nov16	ot	U	LakeBlueLime	MM	19.2186	0.610389
Lime	LakeBlue	26.2505	0.236667	Nov17	ot	U	LakeBlueLime	MM	19.2186	0.610389
Lime	LakeBlue	20.9219	0.493889	Nov18	sa	U	LakeBlueLime	MM	19.2186	0.610389
LakeBlue	Lime	31.6287	0.0974729	Nov19	ot	U	LakeBlueLime	MF	19.2186	0.610389
Lime	LakeBlue	11.6916	0.856944	Nov21	sa	U	LakeBlueLime	MM	19.2186	0.610389
LakeBlue	Lime	19.8184	0.529722	Nov23	ot	U	LakeBlueLime	MF	19.2186	0.610389
Lime	LakeBlue	24.3846	0.348611	Nov24	sa	U	LakeBlueLime	MM	19.2186	0.610389
LakeBlue	Lime	21.5474	0.263611	Nov25	ot	U	LakeBlueLime	MF	19.2186	0.610389
Lime	LakeBlue	20.6655	0.626667	Nov26	sa	U	LakeBlueLime	MM	19.2186	0.610389
Monsan	Dumain	22.8361	0.546667	Nov15	sa	U	DumainMonsan	MM	21.6929	0.658542
Dumain	Monsan	21.1995	0.726667	Nov16	ot	U	DumainMonsan	MM	21.6929	0.658542
Monsan	Dumain	25.4122	0.551944	Nov17	ot	U	DumainMonsan	MM	21.6929	0.658542
Monsan	Dumain	23.654	0.726111	Nov18	sa	U	DumainMonsan	MM	21.6929	0.658542
Monsan	Dumain	22.9101	0.355735	Nov19	ot	U	DumainMonsan	MM	21.6929	0.658542
Dumain	Monsan	28.6479	0.539444	Nov21	sa	U	DumainMonsan	MM	21.6929	0.658542
Monsan	Dumain	25.3261	0.524444	Nov23	ot	U	DumainMonsan	MM	21.6929	0.658542
Dumain	Monsan	11.6338	0.821944	Nov24	sa	U	DumainMonsan	MM	21.6929	0.658542
Dumain	Monsan	36.1482	0.336389	Nov25	ot	U	DumainMonsan	MM	21.6929	0.658542
Grain	Monsan	22.9184	0.640833	Nov15	sa	U	GrainMonsan	MM	21.9164	0.529611
Grain	Monsan	19.9991	0.758056	Nov16	ot	U	GrainMonsan	MM	21.9164	0.529611
Grain	Monsan	24.7554	0.613611	Nov17	ot	U	GrainMonsan	MM	21.9164	0.529611
Grain	Monsan	12.6554	0.754167	Nov18	sa	U	GrainMonsan	MM	21.9164	0.529611
Grain	Monsan	13.7683	0.590392	Nov19	ot	U	GrainMonsan	MM	21.9164	0.529611
Monsan	Grain	30.1091	0.216389	Nov21	sa	U	GrainMonsan	MM	21.9164	0.529611
Monsan	Grain	21.0719	0.509167	Nov23	ot	U	GrainMonsan	MM	21.9164	0.529611
Grain	Monsan	29.5417	0.201667	Nov24	sa	U	GrainMonsan	MM	21.9164	0.529611
Monsan	Grain	39.5898	0.137778	Nov25	ot	U	GrainMonsan	MM	21.9164	0.529611
Monsan	Grain	14.3572	0.835	Nov26	sa	U	GrainMonsan	MM	21.9164	0.529611
Monsan	Hakuryu	18.6603	0.801944	Nov15	sa	U	HakuryuMonsan	MM	19.6354	0.652889
Hakuryu	Monsan	6.64133	0.964167	Nov16	ot	U	HakuryuMonsan	MF	19.6354	0.652889
Monsan	Hakuryu	19.6252	0.740833	Nov17	ot	U	HakuryuMonsan	MM	19.6354	0.652889
Hakuryu	Monsan	21.7053	0.7325	Nov18	sa	U	HakuryuMonsan	MF	19.6354	0.652889
Hakuryu	Monsan	16.1756	0.719245	Nov19	ot	U	HakuryuMonsan	MF	19.6354	0.652889
Hakuryu	Monsan	25.9502	0.358889	Nov21	sa	U	HakuryuMonsan	MF	19.6354	0.652889
Hakuryu	Monsan	15.4226	0.640556	Nov23	ot	U	HakuryuMonsan	MF	19.6354	0.652889
Monsan	Hakuryu	24.4675	0.443889	Nov24	sa	U	HakuryuMonsan	MM	19.6354	0.652889
Monsan	Hakuryu	21.2388	0.415	Nov25	ot	U	HakuryuMonsan	MM	19.6354	0.652889
Hakuryu	Monsan	7.39386	0.927222	Nov26	sa	U	HakuryuMonsan	MF	19.6354	0.652889
Monsan	Iris	20.8219	0.718611	Nov15	sa	U	IrisMonsan	MM	20.8556	0.689889
Iris	Monsan	20.4539	0.696111	Nov16	ot	U	IrisMonsan	MF	20.8556	0.689889
Monsan	Iris	22.4701	0.718889	Nov17	ot	U	IrisMonsan	MM	20.8556	0.689889
Iris	Monsan	21.163	0.703889	Nov18	sa	U	IrisMonsan	MF	20.8556	0.689889
Monsan	Iris	12.7806	0.678145	Nov19	ot	U	IrisMonsan	MM	20.8556	0.689889
Iris	Monsan	24.8568	0.533056	Nov21	sa	U	IrisMonsan	MF	20.8556	0.689889
Iris	Monsan	10.0049	0.925556	Nov23	ot	U	IrisMonsan	MF	20.8556	0.689889
Monsan	Iris	21.9074	0.7225	Nov24	sa	U	IrisMonsan	MM	20.8556	0.689889
Monsan	Iris	24.5702	0.434444	Nov25	ot	U	IrisMonsan	MM	20.8556	0.689889
Monsan	Iris	15.5288	0.771389	Nov26	sa	U	IrisMonsan	MM	20.8556	0.689889
King	Monsan	27.0524	0.501944	Nov15	sa	U	KingMonsan	MM	25.4259	0.523944
Monsan	King	21.8214	0.535833	Nov16	ot	U	KingMonsan	MM	25.4259	0.523944
King	Monsan	25.68	0.448889	Nov17	ot	U	KingMonsan	MM	25.4259	0.523944
Monsan	King	21.8296	0.671389	Nov18	sa	U	KingMonsan	MM	25.4259	0.523944
King	Monsan	45.8873	0.0452652	Nov19	ot	U	KingMonsan	MM	25.4259	0.523944
Monsan	King	24.7244	0.510833	Nov21	sa	U	KingMonsan	MM	25.4259	0.523944
Monsan	King	20.319	0.643333	Nov23	ot	U	KingMonsan	MM	25.4259	0.523944
King	Monsan	24.3669	0.501667	Nov24	sa	U	KingMonsan	MM	25.4259	0.523944
Monsan	King	28.8387	0.264722	Nov25	ot	U	KingMonsan	MM	25.4259	0.523944
King	Monsan	29.156	0.433889	Nov26	sa	U	KingMonsan	MM	25.4259	0.523944
Monsan	Koyu	23.477	0.723056	Nov15	sa	U	KoyuMonsan	MM	20.5778	0.595556
Koyu	Monsan	13.5959	0.738889	Nov16	ot	U	KoyuMonsan	MF	20.5778	0.595556
Koyu	Monsan	24.516	0.456111	Nov17	ot	U	KoyuMonsan	MF	20.5778	0.595556
Monsan	Koyu	24.3801	0.578889	Nov18	sa	U	KoyuMonsan	MM	20.5778	0.595556
Monsan	Koyu	34.0525	0.25965	Nov19	ot	U	KoyuMonsan	MM	20.5778	0.595556
Monsan	Koyu	19.419	0.432778	Nov21	sa	U	KoyuMonsan	MM	20.5778	0.595556
Koyu	Monsan	13.0514	0.710278	Nov23	ot	U	KoyuMonsan	MF	20.5778	0.595556
Monsan	Koyu	18.9445	0.590556	Nov24	sa	U	KoyuMonsan	MM	20.5778	0.595556
Koyu	Monsan	29.6055	0.253889	Nov25	ot	U	KoyuMonsan	MF	20.5778	0.595556
Koyu	Monsan	16.6684	0.6525	Nov26	sa	U	KoyuMonsan	MF	20.5778	0.595556
Monsan	LakeBlue	21.6573	0.690278	Nov15	sa	U	LakeBlueMonsan	MM	21.5313	0.571556
Monsan	LakeBlue	19.9558	0.772778	Nov16	ot	U	LakeBlueMonsan	MM	21.5313	0.571556
LakeBlue	Monsan	24.7732	0.518056	Nov17	ot	U	LakeBlueMonsan	MF	21.5313	0.571556
Monsan	LakeBlue	21.7755	0.757778	Nov18	sa	U	LakeBlueMonsan	MM	21.5313	0.571556
LakeBlue	Monsan	18.4809	0.385448	Nov19	ot	U	LakeBlueMonsan	MF	21.5313	0.571556
LakeBlue	Monsan	23.0286	0.554167	Nov21	sa	U	LakeBlueMonsan	MF	21.5313	0.571556
Monsan	LakeBlue	19.2457	0.701389	Nov23	ot	U	LakeBlueMonsan	MM	21.5313	0.571556
Monsan	LakeBlue	20.0657	0.605278	Nov24	sa	U	LakeBlueMonsan	MM	21.5313	0.571556
LakeBlue	Monsan	27.9589	0.303333	Nov25	ot	U	LakeBlueMonsan	MF	21.5313	0.571556
Monsan	LakeBlue	21.1293	0.250278	Nov26	sa	U	LakeBlueMonsan	MM	21.5313	0.571556
Monsan	Lime	21.9904	0.571667	Nov15	sa	U	LimeMonsan	MM	22.3985	0.513667
Lime	Monsan	22.5135	0.719444	Nov16	ot	U	LimeMonsan	MM	22.3985	0.513667
Lime	Monsan	23.4136	0.5425	Nov17	ot	U	LimeMonsan	MM	22.3985	0.513667
Monsan	Lime	20.0398	0.775	Nov18	sa	U	LimeMonsan	MM	22.3985	0.513667
Lime	Monsan	25.901	0.171341	Nov19	ot	U	LimeMonsan	MM	22.3985	0.513667
Lime	Monsan	18.7804	0.548333	Nov21	sa	U	LimeMonsan	MM	22.3985	0.513667
Lime	Monsan	20.8741	0.436111	Nov23	ot	U	LimeMonsan	MM	22.3985	0.513667
Monsan	Lime	27.7064	0.350278	Nov24	sa	U	LimeMonsan	MM	22.3985	0.513667
Monsan	Lime	27.5006	0.147778	Nov25	ot	U	LimeMonsan	MM	22.3985	0.513667
Monsan	Lime	23.4754	0.323056	Nov26	sa	U	LimeMonsan	MM	22.3985	0.513667
Runariro	Dumain	22.8528	0.46	Nov15	sa	U	DumainRunariro	MM	23.4689	0.551528
Dumain	Runariro	20.7492	0.630278	Nov16	ot	U	DumainRunariro	MM	23.4689	0.551528
Runariro	Dumain	28.7343	0.433056	Nov17	ot	U	DumainRunariro	MM	23.4689	0.551528
Dumain	Runariro	22.608	0.5625	Nov18	sa	U	DumainRunariro	MM	23.4689	0.551528
Dumain	Runariro	36.8793	0.202166	Nov19	ot	U	DumainRunariro	MM	23.4689	0.551528
Runariro	Dumain	25.4925	0.588889	Nov21	sa	U	DumainRunariro	MM	23.4689	0.551528
Runariro	Dumain	16.619	0.604167	Nov23	ot	U	DumainRunariro	MM	23.4689	0.551528
Runariro	Dumain	22.9222	0.594722	Nov24	sa	U	DumainRunariro	MM	23.4689	0.551528
Dumain	Runariro	52.5523	0.2625	Nov25	ot	U	DumainRunariro	MM	23.4689	0.551528
Runariro	Grain	21.9711	0.512222	Nov15	sa	U	GrainRunariro	MM	21.1345	0.559833
Runariro	Grain	21.4132	0.247778	Nov16	ot	U	GrainRunariro	MM	21.1345	0.559833
Runariro	Grain	13.7901	0.748333	Nov17	ot	U	GrainRunariro	MM	21.1345	0.559833
Runariro	Grain	19.9405	0.672778	Nov18	sa	U	GrainRunariro	MM	21.1345	0.559833
Grain	Runariro	19.4875	0.350458	Nov19	ot	U	GrainRunariro	MM	21.1345	0.559833
Runariro	Grain	26.3258	0.498056	Nov21	sa	U	GrainRunariro	MM	21.1345	0.559833
Runariro	Grain	20.8404	0.554444	Nov23	ot	U	GrainRunariro	MM	21.1345	0.559833
Runariro	Grain	22.2698	0.427778	Nov24	sa	U	GrainRunariro	MM	21.1345	0.559833
Runariro	Grain	31.2935	0.219722	Nov25	ot	U	GrainRunariro	MM	21.1345	0.559833
Runariro	Grain	15.1653	0.688333	Nov26	sa	U	GrainRunariro	MM	21.1345	0.559833
Hakuryu	Runariro	19.9731	0.677222	Nov15	sa	U	HakuryuRunariro	MF	19.2181	0.572444
Runariro	Hakuryu	17.8599	0.735556	Nov16	ot	U	HakuryuRunariro	MM	19.2181	0.572444
Runariro	Hakuryu	16.8242	0.745556	Nov17	ot	U	HakuryuRunariro	MM	19.2181	0.572444
Runariro	Hakuryu	19.2222	0.666111	Nov18	sa	U	HakuryuRunariro	MM	19.2181	0.572444
Runariro	Hakuryu	35.1143	0.217995	Nov19	ot	U	HakuryuRunariro	MM	19.2181	0.572444
Runariro	Hakuryu	25.6248	0.124444	Nov21	sa	U	HakuryuRunariro	MM	19.2181	0.572444
Runariro	Hakuryu	20.3203	0.621389	Nov23	ot	U	HakuryuRunariro	MM	19.2181	0.572444
Runariro	Hakuryu	17.8561	0.620833	Nov24	sa	U	HakuryuRunariro	MM	19.2181	0.572444
Hakuryu	Runariro	23.2993	0.3125	Nov25	ot	U	HakuryuRunariro	MF	19.2181	0.572444
Runariro	Hakuryu	13.4142	0.773611	Nov26	sa	U	HakuryuRunariro	MM	19.2181	0.572444
Iris	Runariro	19.9262	0.617778	Nov15	sa	U	IrisRunariro	MF	16.0306	0.723667
Runariro	Iris	18.5966	0.778333	Nov16	ot	U	IrisRunariro	MM	16.0306	0.723667
Iris	Runariro	19.0277	0.796389	Nov17	ot	U	IrisRunariro	MF	16.0306	0.723667
Runariro	Iris	13.6646	0.811389	Nov18	sa	U	IrisRunariro	MM	16.0306	0.723667
Runariro	Iris	15.5342	0.584004	Nov19	ot	U	IrisRunariro	MM	16.0306	0.723667
Runariro	Iris	14.8536	0.633056	Nov21	sa	U	IrisRunariro	MM	16.0306	0.723667
Iris	Runariro	16.1782	0.818333	Nov23	ot	U	IrisRunariro	MF	16.0306	0.723667
Iris	Runariro	15.8578	0.820833	Nov24	sa	U	IrisRunariro	MF	16.0306	0.723667
Runariro	Iris	15.7123	0.502222	Nov25	ot	U	IrisRunariro	MM	16.0306	0.723667
Runariro	Iris	15.8507	0.735278	Nov26	sa	U	IrisRunariro	MM	16.0306	0.723667
Runariro	King	23.0109	0.509722	Nov15	sa	U	KingRunariro	MM	21.6324	0.595889
King	Runariro	19.2856	0.535833	Nov16	ot	U	KingRunariro	MM	21.6324	0.595889
Runariro	King	18.6986	0.526389	Nov17	ot	U	KingRunariro	MM	21.6324	0.595889
King	Runariro	17.3631	0.653889	Nov18	sa	U	KingRunariro	MM	21.6324	0.595889
King	Runariro	66.7065	0.0855318	Nov19	ot	U	KingRunariro	MM	21.6324	0.595889
Runariro	King	20.9064	0.609722	Nov21	sa	U	KingRunariro	MM	21.6324	0.595889
King	Runariro	15.8104	0.758889	Nov23	ot	U	KingRunariro	MM	21.6324	0.595889
Runariro	King	20.0421	0.5725	Nov24	sa	U	KingRunariro	MM	21.6324	0.595889
King	Runariro	26.5537	0.438889	Nov25	ot	U	KingRunariro	MM	21.6324	0.595889
King	Runariro	26.8394	0.633611	Nov26	sa	U	KingRunariro	MM	21.6324	0.595889
Runariro	Koyu	19.581	0.708889	Nov15	sa	U	KoyuRunariro	MM	19.0974	0.587
Koyu	Runariro	24.3188	0.511944	Nov16	ot	U	KoyuRunariro	MF	19.0974	0.587
Koyu	Runariro	27.4845	0.331389	Nov17	ot	U	KoyuRunariro	MF	19.0974	0.587
Runariro	Koyu	24.3484	0.499167	Nov18	sa	U	KoyuRunariro	MM	19.0974	0.587
Runariro	Koyu	55.6796	0.000277701	Nov19	ot	U	KoyuRunariro	MM	19.0974	0.587
Koyu	Runariro	19.8303	0.415833	Nov21	sa	U	KoyuRunariro	MF	19.0974	0.587
Koyu	Runariro	17.4207	0.679167	Nov23	ot	U	KoyuRunariro	MF	19.0974	0.587
Koyu	Runariro	17.362	0.539167	Nov24	sa	U	KoyuRunariro	MF	19.0974	0.587
Runariro	Koyu	37.7033	0.144167	Nov25	ot	U	KoyuRunariro	MM	19.0974	0.587
Koyu	Runariro	14.3651	0.771944	Nov26	sa	U	KoyuRunariro	MF	19.0974	0.587
Runariro	LakeBlue	18.9805	0.724722	Nov15	sa	U	LakeBlueRunariro	MM	18.7266	0.610389
Runariro	LakeBlue	19.2722	0.579444	Nov16	ot	U	LakeBlueRunariro	MM	18.7266	0.610389
LakeBlue	Runariro	20.8386	0.556667	Nov17	ot	U	LakeBlueRunariro	MF	18.7266	0.610389
Runariro	LakeBlue	18.7006	0.732222	Nov18	sa	U	LakeBlueRunariro	MM	18.7266	0.610389
Runariro	LakeBlue	29.1082	0.259928	Nov19	ot	U	LakeBlueRunariro	MM	18.7266	0.610389
LakeBlue	Runariro	20.7238	0.51	Nov21	sa	U	LakeBlueRunariro	MF	18.7266	0.610389
Runariro	LakeBlue	17.6953	0.794444	Nov23	ot	U	LakeBlueRunariro	MM	18.7266	0.610389
Runariro	LakeBlue	17.0352	0.734722	Nov24	sa	U	LakeBlueRunariro	MM	18.7266	0.610389
Runariro	LakeBlue	21.9825	0.362778	Nov25	ot	U	LakeBlueRunariro	MM	18.7266	0.610389
Runariro	LakeBlue	18.193	0.350278	Nov26	sa	U	LakeBlueRunariro	MM	18.7266	0.610389
Runariro	Lime	19.0056	0.625833	Nov15	sa	U	LimeRunariro	MM	19.833	0.546389
Runariro	Lime	15.2772	0.755278	Nov16	ot	U	LimeRunariro	MM	19.833	0.546389
Runariro	Lime	19.1384	0.555556	Nov17	ot	U	LimeRunariro	MM	19.833	0.546389
Runariro	Lime	20.5848	0.4425	Nov18	sa	U	LimeRunariro	MM	19.833	0.546389
Lime	Runariro	39.0217	0.127465	Nov19	ot	U	LimeRunariro	MM	19.833	0.546389
Runariro	Lime	16.6021	0.609167	Nov21	sa	U	LimeRunariro	MM	19.833	0.546389
Lime	Runariro	19.5319	0.566944	Nov23	ot	U	LimeRunariro	MM	19.833	0.546389
Runariro	Lime	22.2467	0.584167	Nov24	sa	U	LimeRunariro	MM	19.833	0.546389
Runariro	Lime	30.2438	0.216111	Nov25	ot	U	LimeRunariro	MM	19.833	0.546389
Runariro	Lime	20.7255	0.470278	Nov26	sa	U	LimeRunariro	MM	19.833	0.546389
Runariro	Monsan	23.1835	0.715833	Nov15	sa	U	MonsanRunariro	MM	20.3222	0.690944
Runariro	Monsan	19.6435	0.7025	Nov16	ot	U	MonsanRunariro	MM	20.3222	0.690944
Runariro	Monsan	22.9902	0.655556	Nov17	ot	U	MonsanRunariro	MM	20.3222	0.690944
Monsan	Runariro	20.2923	0.760833	Nov18	sa	U	MonsanRunariro	MM	20.3222	0.690944
Monsan	Runariro	24.3666	0.387948	Nov19	ot	U	MonsanRunariro	MM	20.3222	0.690944
Monsan	Runariro	23.1042	0.590278	Nov21	sa	U	MonsanRunariro	MM	20.3222	0.690944
Monsan	Runariro	20.2694	0.684444	Nov23	ot	U	MonsanRunariro	MM	20.3222	0.690944
Runariro	Monsan	19.1737	0.751667	Nov24	sa	U	MonsanRunariro	MM	20.3222	0.690944
Runariro	Monsan	26.9302	0.308056	Nov25	ot	U	MonsanRunariro	MM	20.3222	0.690944
Runariro	Monsan	15.8573	0.636111	Nov26	sa	U	MonsanRunariro	MM	20.3222	0.690944
Dumain	Sharbet	26.2592	0.6	Nov15	sa	U	DumainSharbet	MM	23.7225	0.560556
Sharbet	Dumain	26.8979	0.636944	Nov16	ot	U	DumainSharbet	MM	23.7225	0.560556
Dumain	Sharbet	24.9357	0.380278	Nov17	ot	U	DumainSharbet	MM	23.7225	0.560556
Sharbet	Dumain	22.7478	0.52	Nov18	sa	U	DumainSharbet	MM	23.7225	0.560556
Sharbet	Dumain	45.8536	0.147459	Nov19	ot	U	DumainSharbet	MM	23.7225	0.560556
Sharbet	Dumain	21.0734	0.648333	Nov21	sa	U	DumainSharbet	MM	23.7225	0.560556
Dumain	Sharbet	21.4329	0.499167	Nov23	ot	U	DumainSharbet	MM	23.7225	0.560556
Sharbet	Dumain	24.8096	0.473889	Nov24	sa	U	DumainSharbet	MM	23.7225	0.560556
Dumain	Sharbet	50.2988	0.141389	Nov25	ot	U	DumainSharbet	MM	23.7225	0.560556
Sharbet	Grain	23.1045	0.436389	Nov15	sa	U	GrainSharbet	MM	25.4068	0.4615
Sharbet	Grain	23.3709	0.558333	Nov16	ot	U	GrainSharbet	MM	25.4068	0.4615
Sharbet	Grain	26.8403	0.645278	Nov17	ot	U	GrainSharbet	MM	25.4068	0.4615
Grain	Sharbet	21.7376	0.669167	Nov18	sa	U	GrainSharbet	MM	25.4068	0.4615
Grain	Sharbet	29.7724	0.101361	Nov19	ot	U	GrainSharbet	MM	25.4068	0.4615
Grain	Sharbet	41.2417	0.386944	Nov21	sa	U	GrainSharbet	MM	25.4068	0.4615
Sharbet	Grain	17.9433	0.469167	Nov23	ot	U	GrainSharbet	MM	25.4068	0.4615
Sharbet	Grain	18.6081	0.613056	Nov24	sa	U	GrainSharbet	MM	25.4068	0.4615
Grain	Sharbet	32.8231	0.212778	Nov25	ot	U	GrainSharbet	MM	25.4068	0.4615
Grain	Sharbet	22.3419	0.201944	Nov26	sa	U	GrainSharbet	MM	25.4068	0.4615
Sharbet	Hakuryu	22.4088	0.549722	Nov15	sa	U	HakuryuSharbet	MM	22.8534	0.446278
Sharbet	Hakuryu	11.1881	0.860833	Nov16	ot	U	HakuryuSharbet	MM	22.8534	0.446278
Sharbet	Hakuryu	29.0753	0.446389	Nov17	ot	U	HakuryuSharbet	MM	22.8534	0.446278
Hakuryu	Sharbet	19.3493	0.547778	Nov18	sa	U	HakuryuSharbet	MF	22.8534	0.446278
Sharbet	Hakuryu	31.1578	0.191891	Nov19	ot	U	HakuryuSharbet	MM	22.8534	0.446278
Sharbet	Hakuryu	37.603	0.0969444	Nov21	sa	U	HakuryuSharbet	MM	22.8534	0.446278
Hakuryu	Sharbet	17.0788	0.594167	Nov23	ot	U	HakuryuSharbet	MF	22.8534	0.446278
Hakuryu	Sharbet	16.5084	0.65	Nov24	sa	U	HakuryuSharbet	MF	22.8534	0.446278
Hakuryu	Sharbet	20.0607	0.263889	Nov25	ot	U	HakuryuSharbet	MF	22.8534	0.446278
Hakuryu	Sharbet	18.3976	0.386944	Nov26	sa	U	HakuryuSharbet	MF	22.8534	0.446278
Sharbet	Iris	23.5553	0.681389	Nov15	sa	U	IrisSharbet	MM	22.9802	0.594444
Iris	Sharbet	23.5184	0.673056	Nov16	ot	U	IrisSharbet	MF	22.9802	0.594444
Iris	Sharbet	27.9135	0.584722	Nov17	ot	U	IrisSharbet	MF	22.9802	0.594444
Sharbet	Iris	18.9189	0.660278	Nov18	sa	U	IrisSharbet	MM	22.9802	0.594444
Sharbet	Iris	25.8011	0.232435	Nov19	ot	U	IrisSharbet	MM	22.9802	0.594444
Sharbet	Iris	34.2439	0.357778	Nov21	sa	U	IrisSharbet	MM	22.9802	0.594444
Sharbet	Iris	18.6728	0.754722	Nov23	ot	U	IrisSharbet	MM	22.9802	0.594444
Sharbet	Iris	20.5301	0.648333	Nov24	sa	U	IrisSharbet	MM	22.9802	0.594444
Iris	Sharbet	23.3613	0.299167	Nov25	ot	U	IrisSharbet	MF	22.9802	0.594444
Sharbet	Iris	17.6526	0.624444	Nov26	sa	U	IrisSharbet	MM	22.9802	0.594444
King	Sharbet	24.3299	0.513889	Nov15	sa	U	KingSharbet	MM	25.0735	0.488944
Sharbet	King	24.8821	0.486111	Nov16	ot	U	KingSharbet	MM	25.0735	0.488944
King	Sharbet	31.5042	0.518889	Nov17	ot	U	KingSharbet	MM	25.0735	0.488944
King	Sharbet	19.1344	0.459167	Nov18	sa	U	KingSharbet	MM	25.0735	0.488944
King	Sharbet	64.4405	0.0713691	Nov19	ot	U	KingSharbet	MM	25.0735	0.488944
King	Sharbet	35.905	0.338611	Nov21	sa	U	KingSharbet	MM	25.0735	0.488944
King	Sharbet	11.7031	0.771667	Nov23	ot	U	KingSharbet	MM	25.0735	0.488944
King	Sharbet	17.0634	0.596667	Nov24	sa	U	KingSharbet	MM	25.0735	0.488944
Sharbet	King	30.0297	0.25	Nov25	ot	U	KingSharbet	MM	25.0735	0.488944
Sharbet	King	28.9346	0.536389	Nov26	sa	U	KingSharbet	MM	25.0735	0.488944
Sharbet	Koyu	22.0973	0.643333	Nov15	sa	U	KoyuSharbet	MM	22.4182	0.482667
Koyu	Sharbet	14.1469	0.642222	Nov16	ot	U	KoyuSharbet	MF	22.4182	0.482667
Sharbet	Koyu	28.8573	0.475556	Nov17	ot	U	KoyuSharbet	MM	22.4182	0.482667
Sharbet	Koyu	25.4484	0.484167	Nov18	sa	U	KoyuSharbet	MM	22.4182	0.482667
Koyu	Sharbet	52.7972	0.000555401	Nov19	ot	U	KoyuSharbet	MF	22.4182	0.482667
Koyu	Sharbet	30.2239	0.339444	Nov21	sa	U	KoyuSharbet	MF	22.4182	0.482667
Koyu	Sharbet	17.8005	0.786667	Nov23	ot	U	KoyuSharbet	MF	22.4182	0.482667
Koyu	Sharbet	15.3795	0.488889	Nov24	sa	U	KoyuSharbet	MF	22.4182	0.482667
Koyu	Sharbet	33.1887	0.279167	Nov25	ot	U	KoyuSharbet	MF	22.4182	0.482667
Sharbet	Koyu	18.9417	0.4575	Nov26	sa	U	KoyuSharbet	MM	22.4182	0.482667
LakeBlue	Sharbet	18.6683	0.715	Nov15	sa	U	LakeBlueSharbet	MF	20.257	0.588778
LakeBlue	Sharbet	26.2814	0.581667	Nov16	ot	U	LakeBlueSharbet	MF	20.257	0.588778
LakeBlue	Sharbet	29.246	0.563611	Nov17	ot	U	LakeBlueSharbet	MF	20.257	0.588778
LakeBlue	Sharbet	15.997	0.695833	Nov18	sa	U	LakeBlueSharbet	MF	20.257	0.588778
LakeBlue	Sharbet	40.6617	0.0710914	Nov19	ot	U	LakeBlueSharbet	MF	20.257	0.588778
Sharbet	LakeBlue	32.719	0.309444	Nov21	sa	U	LakeBlueSharbet	MM	20.257	0.588778
Sharbet	LakeBlue	20.2185	0.623333	Nov23	ot	U	LakeBlueSharbet	MM	20.257	0.588778
LakeBlue	Sharbet	21.6778	0.395278	Nov24	sa	U	LakeBlueSharbet	MF	20.257	0.588778
Sharbet	LakeBlue	20.4248	0.465556	Nov25	ot	U	LakeBlueSharbet	MM	20.257	0.588778
LakeBlue	Sharbet	12.2232	0.828333	Nov26	sa	U	LakeBlueSharbet	MF	20.257	0.588778
Sharbet	Lime	18.1444	0.6575	Nov15	sa	U	LimeSharbet	MM	19.9701	0.579944
Sharbet	Lime	25.5805	0.585556	Nov16	ot	U	LimeSharbet	MM	19.9701	0.579944
Sharbet	Lime	32.2246	0.352778	Nov17	ot	U	LimeSharbet	MM	19.9701	0.579944
Sharbet	Lime	18.7429	0.401389	Nov18	sa	U	LimeSharbet	MM	19.9701	0.579944
Lime	Sharbet	39.0921	0.400722	Nov19	ot	U	LimeSharbet	MM	19.9701	0.579944
Sharbet	Lime	28.7379	0.461389	Nov21	sa	U	LimeSharbet	MM	19.9701	0.579944
Sharbet	Lime	14.3212	0.719722	Nov23	ot	U	LimeSharbet	MM	19.9701	0.579944
Sharbet	Lime	15.0604	0.729444	Nov24	sa	U	LimeSharbet	MM	19.9701	0.579944
Lime	Sharbet	20.9241	0.485556	Nov25	ot	U	LimeSharbet	MM	19.9701	0.579944
Sharbet	Lime	19.1652	0.65	Nov26	sa	U	LimeSharbet	MM	19.9701	0.579944
Monsan	Sharbet	21.1922	0.676389	Nov15	sa	U	MonsanSharbet	MM	23.2768	0.4845
Monsan	Sharbet	10.4415	0.889167	Nov16	ot	U	MonsanSharbet	MM	23.2768	0.4845
Monsan	Sharbet	26.0106	0.543333	Nov17	ot	U	MonsanSharbet	MM	23.2768	0.4845
Monsan	Sharbet	20.8783	0.606111	Nov18	sa	U	MonsanSharbet	MM	23.2768	0.4845
Monsan	Sharbet	31.9578	0.0549847	Nov19	ot	U	MonsanSharbet	MM	23.2768	0.4845
Monsan	Sharbet	31.9153	0.400556	Nov21	sa	U	MonsanSharbet	MM	23.2768	0.4845
Monsan	Sharbet	20.004	0.5675	Nov23	ot	U	MonsanSharbet	MM	23.2768	0.4845
Sharbet	Monsan	24.2669	0.413056	Nov24	sa	U	MonsanSharbet	MM	23.2768	0.4845
Monsan	Sharbet	26.1983	0.2825	Nov25	ot	U	MonsanSharbet	MM	23.2768	0.4845
Monsan	Sharbet	18.1315	0.326389	Nov26	sa	U	MonsanSharbet	MM	23.2768	0.4845
Sharbet	Runariro	24.8501	0.522222	Nov15	sa	U	RunariroSharbet	MM	22.2422	0.566056
Runariro	Sharbet	22.7123	0.653889	Nov16	ot	U	RunariroSharbet	MM	22.2422	0.566056
Runariro	Sharbet	30.4578	0.461389	Nov17	ot	U	RunariroSharbet	MM	22.2422	0.566056
Sharbet	Runariro	18.0767	0.660833	Nov18	sa	U	RunariroSharbet	MM	22.2422	0.566056
Sharbet	Runariro	26.4684	0.195779	Nov19	ot	U	RunariroSharbet	MM	22.2422	0.566056
Sharbet	Runariro	33.7388	0.466389	Nov21	sa	U	RunariroSharbet	MM	22.2422	0.566056
Runariro	Sharbet	17.8189	0.7625	Nov23	ot	U	RunariroSharbet	MM	22.2422	0.566056
Sharbet	Runariro	18.5575	0.564444	Nov24	sa	U	RunariroSharbet	MM	22.2422	0.566056
Runariro	Sharbet	29.436	0.171667	Nov25	ot	U	RunariroSharbet	MM	22.2422	0.566056
Sharbet	Runariro	15.9882	0.616389	Nov26	sa	U	RunariroSharbet	MM	22.2422	0.566056
Amazon	Aharu	47.4934	0.329722	Nov1	sa	L	AharuAmazon	MM	52.8042	0.326611
Aharu	Amazon	25.1009	0.703611	Nov4	sa	L	AharuAmazon	MM	52.8042	0.326611
Aharu	Amazon	88.2727	0	Nov5	sa	L	AharuAmazon	MM	52.8042	0.326611
Amazon	Aharu	49.3883	0.545556	Nov9	ot	L	AharuAmazon	MM	52.8042	0.326611
Amazon	Aharu	40.3282	0.399834	Oct22	ot	L	AharuAmazon	MM	52.8042	0.326611
Amazon	Aharu	68.6325	0	Oct26	sa	L	AharuAmazon	MM	52.8042	0.326611
Aharu	Amazon	34.5217	0.599722	Oct27	sa	L	AharuAmazon	MM	52.8042	0.326611
Aharu	Amazon	54.4487	0.158889	Oct28	ot	L	AharuAmazon	MM	52.8042	0.326611
Amazon	Aharu	68.9193	0.0730556	Oct29	ot	L	AharuAmazon	MM	52.8042	0.326611
Bakushin	Aharu	60.5117	0.175	Nov1	sa	L	AharuBakushin	MM	47.1575	0.302056
Bakushin	Aharu	51.5799	0.298889	Nov2	ot	L	AharuBakushin	MM	47.1575	0.302056
Bakushin	Aharu	27.9242	0.729444	Nov4	sa	L	AharuBakushin	MM	47.1575	0.302056
Aharu	Bakushin	55.147	0.152778	Nov5	sa	L	AharuBakushin	MM	47.1575	0.302056
Aharu	Bakushin	52.9409	0.325278	Nov9	ot	L	AharuBakushin	MM	47.1575	0.302056
Bakushin	Aharu	59.8726	0.0948946	Oct22	ot	L	AharuBakushin	MM	47.1575	0.302056
Aharu	Bakushin	47.7489	0.213889	Oct26	sa	L	AharuBakushin	MM	47.1575	0.302056
Aharu	Bakushin	44.4556	0.239167	Oct27	sa	L	AharuBakushin	MM	47.1575	0.302056
Aharu	Bakushin	39.5512	0.393333	Oct28	ot	L	AharuBakushin	MM	47.1575	0.302056
Aharu	Bakushin	57.4058	0	Oct29	ot	L	AharuBakushin	MM	47.1575	0.302056
Bakushin	Amazon	38.9713	0.486944	Nov1	sa	L	AmazonBakushin	MM	36.9256	0.536111
Amazon	Bakushin	25.7963	0.7775	Nov4	sa	L	AmazonBakushin	MM	36.9256	0.536111
Bakushin	Amazon	55.6728	0.0994444	Nov5	sa	L	AmazonBakushin	MM	36.9256	0.536111
Amazon	Bakushin	37.2193	0.518611	Nov9	ot	L	AmazonBakushin	MM	36.9256	0.536111
Bakushin	Amazon	65.5116	0.27525	Oct22	ot	L	AmazonBakushin	MM	36.9256	0.536111
Amazon	Bakushin	32.5778	0.685	Oct26	sa	L	AmazonBakushin	MM	36.9256	0.536111
Amazon	Bakushin	31.6099	0.631667	Oct27	sa	L	AmazonBakushin	MM	36.9256	0.536111
Amazon	Bakushin	39.838	0.598889	Oct28	ot	L	AmazonBakushin	MM	36.9256	0.536111
Amazon	Bakushin	39.1811	0.3975	Oct29	ot	L	AmazonBakushin	MM	36.9256	0.536111
Bright2	Aharu	53.3029	0.0538889	Nov1	sa	L	AharuBright2	MM	50.619	0.217
Bright2	Aharu	39.6396	0.5925	Nov2	ot	L	AharuBright2	MM	50.619	0.217
Aharu	Bright2	58.9759	0.163611	Nov4	sa	L	AharuBright2	MM	50.619	0.217
Aharu	Bright2	53.7221	0.122222	Nov5	sa	L	AharuBright2	MM	50.619	0.217
Bright2	Aharu	62.1663	0.316389	Nov9	ot	L	AharuBright2	MM	50.619	0.217
Aharu	Bright2	28.1715	0.58768	Oct22	ot	L	AharuBright2	MM	50.619	0.217
Aharu	Bright2	62.0495	0.0641667	Oct26	sa	L	AharuBright2	MM	50.619	0.217
Bright2	Aharu	25.0442	0.681111	Oct27	sa	L	AharuBright2	MM	50.619	0.217
Aharu	Bright2	35.3976	0.535	Oct28	ot	L	AharuBright2	MM	50.619	0.217
Bright2	Aharu	44.8591	0.292222	Oct29	ot	L	AharuBright2	MM	50.619	0.217
Amazon	Bright2	30.5551	0.746944	Nov1	sa	L	AmazonBright2	MM	35.7618	0.639167
Amazon	Bright2	52.1816	0.391667	Nov4	sa	L	AmazonBright2	MM	35.7618	0.639167
Bright2	Amazon	46.6128	0.434722	Nov5	sa	L	AmazonBright2	MM	35.7618	0.639167
Bright2	Amazon	34.4338	0.628889	Nov9	ot	L	AmazonBright2	MM	35.7618	0.639167
Bright2	Amazon	27.9478	0.674251	Oct22	ot	L	AmazonBright2	MM	35.7618	0.639167
Amazon	Bright2	21.8945	0.928056	Oct26	sa	L	AmazonBright2	MM	35.7618	0.639167
Amazon	Bright2	27.565	0.694444	Oct27	sa	L	AmazonBright2	MM	35.7618	0.639167
Bright2	Amazon	40.2725	0.653611	Oct28	ot	L	AmazonBright2	MM	35.7618	0.639167
Amazon	Bright2	34.8906	0.365556	Oct29	ot	L	AmazonBright2	MM	35.7618	0.639167
Bakushin	Bright2	21.1376	0.963333	Nov1	sa	L	BakushinBright2	MM	25.5595	0.792
Bright2	Bakushin	44.6212	0.428056	Nov2	ot	L	BakushinBright2	MM	25.5595	0.792
Bright2	Bakushin	43.6042	0.544444	Nov4	sa	L	BakushinBright2	MM	25.5595	0.792
Bright2	Bakushin	11.6974	1	Nov5	sa	L	BakushinBright2	MM	25.5595	0.792
Bakushin	Bright2	36.1071	0.552222	Nov9	ot	L	BakushinBright2	MM	25.5595	0.792
Bakushin	Bright2	68.6044	0.168979	Oct22	ot	L	BakushinBright2	MM	25.5595	0.792
Bright2	Bakushin	23.4531	0.910278	Oct26	sa	L	BakushinBright2	MM	25.5595	0.792
Bright2	Bakushin	27.9053	0.541944	Oct27	sa	L	BakushinBright2	MM	25.5595	0.792
Bright2	Bakushin	9.97454	1	Oct28	ot	L	BakushinBright2	MM	25.5595	0.792
Bright2	Bakushin	24.0467	0.793889	Oct29	ot	L	BakushinBright2	MM	25.5595	0.792
Camisol	Aharu	14.0359	0.915	Nov1	sa	L	AharuCamisol	MF	30.4561	0.621556
Aharu	Camisol	28.5863	0.665278	Nov2	ot	L	AharuCamisol	MM	30.4561	0.621556
Aharu	Camisol	22.2682	0.765278	Nov4	sa	L	AharuCamisol	MM	30.4561	0.621556
Camisol	Aharu	35.8048	0.336944	Nov5	sa	L	AharuCamisol	MF	30.4561	0.621556
Aharu	Camisol	19.8539	0.981111	Nov9	ot	L	AharuCamisol	MM	30.4561	0.621556
Camisol	Aharu	16.569	0.933685	Oct22	ot	L	AharuCamisol	MF	30.4561	0.621556
Aharu	Camisol	21.6605	0.793611	Oct26	sa	L	AharuCamisol	MM	30.4561	0.621556
Camisol	Aharu	58.511	0.296944	Oct27	sa	L	AharuCamisol	MF	30.4561	0.621556
Aharu	Camisol	8.97069	1	Oct28	ot	L	AharuCamisol	MM	30.4561	0.621556
Aharu	Camisol	19.6611	0.884444	Oct29	ot	L	AharuCamisol	MM	30.4561	0.621556
Camisol	Amazon	43.4649	0.297778	Nov1	sa	L	AmazonCamisol	MF	53.0219	0.336111
Camisol	Amazon	18.253	1	Nov4	sa	L	AmazonCamisol	MF	53.0219	0.336111
Camisol	Amazon	87.7129	0	Nov5	sa	L	AmazonCamisol	MF	53.0219	0.336111
Camisol	Amazon	49.1663	0.538611	Nov9	ot	L	AmazonCamisol	MF	53.0219	0.336111
Amazon	Camisol	38.8401	0.370422	Oct22	ot	L	AmazonCamisol	MM	53.0219	0.336111
Amazon	Camisol	52.8606	0.0994444	Oct26	sa	L	AmazonCamisol	MM	53.0219	0.336111
Camisol	Amazon	62.818	0.283333	Oct27	sa	L	AmazonCamisol	MF	53.0219	0.336111
Camisol	Amazon	56.4184	0.151944	Oct28	ot	L	AmazonCamisol	MF	53.0219	0.336111
Amazon	Camisol	56.5351	0.261944	Oct29	ot	L	AmazonCamisol	MM	53.0219	0.336111
Camisol	Bakushin	61.7606	0.142222	Nov1	sa	L	BakushinCamisol	MF	45.1095	0.498056
Camisol	Bakushin	65.2173	0.00805556	Nov2	ot	L	BakushinCamisol	MF	45.1095	0.498056
Bakushin	Camisol	26.9105	0.94	Nov4	sa	L	BakushinCamisol	MM	45.1095	0.498056
Bakushin	Camisol	41.6817	0.633056	Nov5	sa	L	BakushinCamisol	MM	45.1095	0.498056
Bakushin	Camisol	49.5824	0.402222	Nov9	ot	L	BakushinCamisol	MM	45.1095	0.498056
Camisol	Bakushin	62.6153	0.0840733	Oct22	ot	L	BakushinCamisol	MF	45.1095	0.498056
Camisol	Bakushin	34.3123	0.416667	Oct26	sa	L	BakushinCamisol	MF	45.1095	0.498056
Camisol	Bakushin	60.8822	0.358333	Oct27	sa	L	BakushinCamisol	MF	45.1095	0.498056
Bakushin	Camisol	37.9901	0.44	Oct28	ot	L	BakushinCamisol	MM	45.1095	0.498056
Camisol	Bakushin	47.7385	0.167222	Oct29	ot	L	BakushinCamisol	MF	45.1095	0.498056
Camisol	Bright2	51.791	0.137778	Nov1	sa	L	Bright2Camisol	MF	51.3664	0.309444
Bright2	Camisol	38.8558	0.648889	Nov2	ot	L	Bright2Camisol	MM	51.3664	0.309444
Camisol	Bright2	49.336	0.238889	Nov4	sa	L	Bright2Camisol	MF	51.3664	0.309444
Camisol	Bright2	44.2631	0.486667	Nov5	sa	L	Bright2Camisol	MF	51.3664	0.309444
Camisol	Bright2	63.4037	0.459167	Nov9	ot	L	Bright2Camisol	MF	51.3664	0.309444
Bright2	Camisol	26.807	0.785239	Oct22	ot	L	Bright2Camisol	MM	51.3664	0.309444
Camisol	Bright2	45.3009	0.349444	Oct26	sa	L	Bright2Camisol	MF	51.3664	0.309444
Bright2	Camisol	66.1408	0.334444	Oct27	sa	L	Bright2Camisol	MM	51.3664	0.309444
Bright2	Camisol	33.77	0.435	Oct28	ot	L	Bright2Camisol	MM	51.3664	0.309444
Camisol	Bright2	31.7976	0.667778	Oct29	ot	L	Bright2Camisol	MF	51.3664	0.309444
Cona	Aharu	14.2265	0.978056	Nov1	sa	L	AharuCona	MM	19.2161	0.875444
Cona	Aharu	25.2924	0.690278	Nov2	ot	L	AharuCona	MM	19.2161	0.875444
Cona	Aharu	21.5213	0.902222	Nov4	sa	L	AharuCona	MM	19.2161	0.875444
Cona	Aharu	10.1062	0.979167	Nov5	sa	L	AharuCona	MM	19.2161	0.875444
Aharu	Cona	8.53735	1	Nov9	ot	L	AharuCona	MM	19.2161	0.875444
Aharu	Cona	20.087	0.84434	Oct22	ot	L	AharuCona	MM	19.2161	0.875444
Aharu	Cona	7.06348	1	Oct26	sa	L	AharuCona	MM	19.2161	0.875444
Cona	Aharu	43.1628	0.517778	Oct27	sa	L	AharuCona	MM	19.2161	0.875444
Aharu	Cona	8.02166	1	Oct28	ot	L	AharuCona	MM	19.2161	0.875444
Cona	Aharu	15.5752	0.984444	Oct29	ot	L	AharuCona	MM	19.2161	0.875444
Cona	Amazon	48.2863	0.385833	Nov1	sa	L	AmazonCona	MM	55.4981	0.31
Cona	Amazon	17.4153	0.987222	Nov4	sa	L	AmazonCona	MM	55.4981	0.31
Amazon	Cona	93.6237	0	Nov5	sa	L	AmazonCona	MM	55.4981	0.31
Amazon	Cona	50.9734	0.466944	Nov9	ot	L	AmazonCona	MM	55.4981	0.31
Cona	Amazon	46.434	0.305216	Oct22	ot	L	AmazonCona	MM	55.4981	0.31
Amazon	Cona	68.1442	0.00611111	Oct26	sa	L	AmazonCona	MM	55.4981	0.31
Cona	Amazon	50.0211	0.170833	Oct27	sa	L	AmazonCona	MM	55.4981	0.31
Amazon	Cona	55.4721	0.163056	Oct28	ot	L	AmazonCona	MM	55.4981	0.31
Amazon	Cona	58.6803	0.171111	Oct29	ot	L	AmazonCona	MM	55.4981	0.31
Cona	Bakushin	57.7832	0.139722	Nov1	sa	L	BakushinCona	MM	46.953	0.345222
Bakushin	Cona	52.3064	0.176389	Nov2	ot	L	BakushinCona	MM	46.953	0.345222
Bakushin	Cona	18.9497	0.945556	Nov4	sa	L	BakushinCona	MM	46.953	0.345222
Bakushin	Cona	60.5763	0.198333	Nov5	sa	L	BakushinCona	MM	46.953	0.345222
Bakushin	Cona	52.8505	0.352222	Nov9	ot	L	BakushinCona	MM	46.953	0.345222
Cona	Bakushin	59.2199	0.208657	Oct22	ot	L	BakushinCona	MM	46.953	0.345222
Cona	Bakushin	47.8607	0.187778	Oct26	sa	L	BakushinCona	MM	46.953	0.345222
Bakushin	Cona	49.5949	0.254722	Oct27	sa	L	BakushinCona	MM	46.953	0.345222
Cona	Bakushin	35.5981	0.533611	Oct28	ot	L	BakushinCona	MM	46.953	0.345222
Cona	Bakushin	52.7108	0.112222	Oct29	ot	L	BakushinCona	MM	46.953	0.345222
Bright2	Cona	51.0363	0.0219444	Nov1	sa	L	Bright2Cona	MM	54.6472	0.2015
Bright2	Cona	29.012	0.751389	Nov2	ot	L	Bright2Cona	MM	54.6472	0.2015
Cona	Bright2	47.2517	0.491389	Nov4	sa	L	Bright2Cona	MM	54.6472	0.2015
Bright2	Cona	59.0241	0.196389	Nov5	sa	L	Bright2Cona	MM	54.6472	0.2015
Cona	Bright2	64.093	0.369444	Nov9	ot	L	Bright2Cona	MM	54.6472	0.2015
Cona	Bright2	34.1629	0.573807	Oct22	ot	L	Bright2Cona	MM	54.6472	0.2015
Bright2	Cona	61.8841	0.0827778	Oct26	sa	L	Bright2Cona	MM	54.6472	0.2015
Cona	Bright2	54.0398	0.215	Oct27	sa	L	Bright2Cona	MM	54.6472	0.2015
Bright2	Cona	32.1764	0.593611	Oct28	ot	L	Bright2Cona	MM	54.6472	0.2015
Cona	Bright2	36.3745	0.488056	Oct29	ot	L	Bright2Cona	MM	54.6472	0.2015
Camisol	Cona	18.1951	0.906944	Nov1	sa	L	CamisolCona	MF	27.0212	0.6975
Cona	Camisol	27.731	0.659167	Nov2	ot	L	CamisolCona	MM	27.0212	0.6975
Cona	Camisol	12.3961	1	Nov4	sa	L	CamisolCona	MM	27.0212	0.6975
Cona	Camisol	38.657	0.294167	Nov5	sa	L	CamisolCona	MM	27.0212	0.6975
Camisol	Cona	16.9116	1	Nov9	ot	L	CamisolCona	MF	27.0212	0.6975
Cona	Camisol	17.4542	0.972808	Oct22	ot	L	CamisolCona	MM	27.0212	0.6975
Cona	Camisol	24.4292	0.783889	Oct26	sa	L	CamisolCona	MM	27.0212	0.6975
Cona	Camisol	41.4284	0.5025	Oct27	sa	L	CamisolCona	MM	27.0212	0.6975
Cona	Camisol	8.49535	1	Oct28	ot	L	CamisolCona	MM	27.0212	0.6975
Camisol	Cona	13.8447	0.982778	Oct29	ot	L	CamisolCona	MF	27.0212	0.6975
Aharu	CrystalIcing	62.328	0.195	Nov1	sa	L	AharuCrystalIcing	MM	51.4275	0.252889
Aharu	CrystalIcing	50.0204	0.324167	Nov2	ot	L	AharuCrystalIcing	MM	51.4275	0.252889
Aharu	CrystalIcing	36.8196	0.375278	Nov4	sa	L	AharuCrystalIcing	MM	51.4275	0.252889
Aharu	CrystalIcing	65.5386	0.005	Nov5	sa	L	AharuCrystalIcing	MM	51.4275	0.252889
Aharu	CrystalIcing	51.3159	0.511389	Nov9	ot	L	AharuCrystalIcing	MM	51.4275	0.252889
Aharu	CrystalIcing	44.616	0.43091	Oct22	ot	L	AharuCrystalIcing	MM	51.4275	0.252889
CrystalIcing	Aharu	56.0281	0.0688889	Oct26	sa	L	AharuCrystalIcing	MM	51.4275	0.252889
CrystalIcing	Aharu	36.4233	0.620278	Oct27	sa	L	AharuCrystalIcing	MM	51.4275	0.252889
Aharu	CrystalIcing	34.701	0.502778	Oct28	ot	L	AharuCrystalIcing	MM	51.4275	0.252889
Aharu	CrystalIcing	66.2379	0	Oct29	ot	L	AharuCrystalIcing	MM	51.4275	0.252889
Amazon	CrystalIcing	19.5635	1	Nov1	sa	L	AmazonCrystalIcing	MM	26.5067	0.790556
Amazon	CrystalIcing	36.5611	0.492778	Nov4	sa	L	AmazonCrystalIcing	MM	26.5067	0.790556
CrystalIcing	Amazon	36.3398	0.461944	Nov5	sa	L	AmazonCrystalIcing	MM	26.5067	0.790556
Amazon	CrystalIcing	31.0205	0.737778	Nov9	ot	L	AmazonCrystalIcing	MM	26.5067	0.790556
Amazon	CrystalIcing	53.374	0.480855	Oct22	ot	L	AmazonCrystalIcing	MM	26.5067	0.790556
Amazon	CrystalIcing	24.7361	0.998056	Oct26	sa	L	AmazonCrystalIcing	MM	26.5067	0.790556
Amazon	CrystalIcing	15.3331	1	Oct27	sa	L	AmazonCrystalIcing	MM	26.5067	0.790556
CrystalIcing	Amazon	36.083	0.669167	Oct28	ot	L	AmazonCrystalIcing	MM	26.5067	0.790556
CrystalIcing	Amazon	28.191	0.666944	Oct29	ot	L	AmazonCrystalIcing	MM	26.5067	0.790556
CrystalIcing	Bakushin	32.6529	0.488611	Nov1	sa	L	BakushinCrystalIcing	MM	24.0843	0.797778
Bakushin	CrystalIcing	8.74321	1	Nov2	ot	L	BakushinCrystalIcing	MM	24.0843	0.797778
CrystalIcing	Bakushin	29.7862	0.682222	Nov4	sa	L	BakushinCrystalIcing	MM	24.0843	0.797778
Bakushin	CrystalIcing	21.8708	1	Nov5	sa	L	BakushinCrystalIcing	MM	24.0843	0.797778
Bakushin	CrystalIcing	39.6103	0.444444	Nov9	ot	L	BakushinCrystalIcing	MM	24.0843	0.797778
Bakushin	CrystalIcing	21.4182	0.978635	Oct22	ot	L	BakushinCrystalIcing	MM	24.0843	0.797778
CrystalIcing	Bakushin	16.1882	1	Oct26	sa	L	BakushinCrystalIcing	MM	24.0843	0.797778
Bakushin	CrystalIcing	19.9233	0.818056	Oct27	sa	L	BakushinCrystalIcing	MM	24.0843	0.797778
Bakushin	CrystalIcing	8.97528	1	Oct28	ot	L	BakushinCrystalIcing	MM	24.0843	0.797778
CrystalIcing	Bakushin	18.479	0.751389	Oct29	ot	L	BakushinCrystalIcing	MM	24.0843	0.797778
CrystalIcing	Bright2	31.0231	0.653056	Nov1	sa	L	Bright2CrystalIcing	MM	28.0329	0.787889
CrystalIcing	Bright2	44.349	0.471111	Nov2	ot	L	Bright2CrystalIcing	MM	28.0329	0.787889
CrystalIcing	Bright2	51.7514	0.347778	Nov4	sa	L	Bright2CrystalIcing	MM	28.0329	0.787889
CrystalIcing	Bright2	14.5056	1	Nov5	sa	L	Bright2CrystalIcing	MM	28.0329	0.787889
Bright2	CrystalIcing	23.6466	0.895	Nov9	ot	L	Bright2CrystalIcing	MM	28.0329	0.787889
Bright2	CrystalIcing	53.9016	0.468646	Oct22	ot	L	Bright2CrystalIcing	MM	28.0329	0.787889
CrystalIcing	Bright2	17.3	0.966111	Oct26	sa	L	Bright2CrystalIcing	MM	28.0329	0.787889
Bright2	CrystalIcing	25.5842	0.9725	Oct27	sa	L	Bright2CrystalIcing	MM	28.0329	0.787889
CrystalIcing	Bright2	12.2247	1	Oct28	ot	L	Bright2CrystalIcing	MM	28.0329	0.787889
CrystalIcing	Bright2	29.6013	0.749722	Oct29	ot	L	Bright2CrystalIcing	MM	28.0329	0.787889
CrystalIcing	Camisol	60.4791	0.198333	Nov1	sa	L	CamisolCrystalIcing	MM	52.2721	0.274111
CrystalIcing	Camisol	63.1562	0.0436111	Nov2	ot	L	CamisolCrystalIcing	MM	52.2721	0.274111
CrystalIcing	Camisol	41.7143	0.324722	Nov4	sa	L	CamisolCrystalIcing	MM	52.2721	0.274111
CrystalIcing	Camisol	57.1168	0.141111	Nov5	sa	L	CamisolCrystalIcing	MM	52.2721	0.274111
CrystalIcing	Camisol	55.5051	0.461111	Nov9	ot	L	CamisolCrystalIcing	MM	52.2721	0.274111
Camisol	CrystalIcing	47.0197	0.490011	Oct22	ot	L	CamisolCrystalIcing	MF	52.2721	0.274111
CrystalIcing	Camisol	41.7996	0.259167	Oct26	sa	L	CamisolCrystalIcing	MM	52.2721	0.274111
Camisol	CrystalIcing	60.2507	0.447222	Oct27	sa	L	CamisolCrystalIcing	MF	52.2721	0.274111
Camisol	CrystalIcing	34.9443	0.460833	Oct28	ot	L	CamisolCrystalIcing	MF	52.2721	0.274111
Camisol	CrystalIcing	54.1985	0.127222	Oct29	ot	L	CamisolCrystalIcing	MF	52.2721	0.274111
CrystalIcing	Cona	63.3844	0.188056	Nov1	sa	L	ConaCrystalIcing	MM	55.9766	0.203889
CrystalIcing	Cona	50.5032	0.137778	Nov2	ot	L	ConaCrystalIcing	MM	55.9766	0.203889
CrystalIcing	Cona	38.2312	0.499167	Nov4	sa	L	ConaCrystalIcing	MM	55.9766	0.203889
CrystalIcing	Cona	71.7967	0.00611111	Nov5	sa	L	ConaCrystalIcing	MM	55.9766	0.203889
Cona	CrystalIcing	54.2982	0.505833	Nov9	ot	L	ConaCrystalIcing	MM	55.9766	0.203889
Cona	CrystalIcing	44.683	0.40788	Oct22	ot	L	ConaCrystalIcing	MM	55.9766	0.203889
Cona	CrystalIcing	54.6981	0.0827778	Oct26	sa	L	ConaCrystalIcing	MM	55.9766	0.203889
CrystalIcing	Cona	51.7726	0.243333	Oct27	sa	L	ConaCrystalIcing	MM	55.9766	0.203889
CrystalIcing	Cona	32.3257	0.533333	Oct28	ot	L	ConaCrystalIcing	MM	55.9766	0.203889
CrystalIcing	Cona	59.3922	0.0186111	Oct29	ot	L	ConaCrystalIcing	MM	55.9766	0.203889
Aharu	Dear	12.0821	1	Nov1	sa	L	AharuDear	MM	20.001	0.817278
Aharu	Dear	37.1769	0.418611	Nov2	ot	L	AharuDear	MM	20.001	0.817278
Dear	Aharu	16.0527	0.871667	Nov4	sa	L	AharuDear	MM	20.001	0.817278
Dear	Aharu	9.61521	0.979167	Nov5	sa	L	AharuDear	MM	20.001	0.817278
Dear	Aharu	9.60202	1	Nov9	ot	L	AharuDear	MM	20.001	0.817278
Dear	Aharu	15.5621	0.968646	Oct22	ot	L	AharuDear	MM	20.001	0.817278
Aharu	Dear	16.9212	0.843889	Oct26	sa	L	AharuDear	MM	20.001	0.817278
Dear	Aharu	45.3339	0.391667	Oct27	sa	L	AharuDear	MM	20.001	0.817278
Aharu	Dear	19.2083	0.813056	Oct28	ot	L	AharuDear	MM	20.001	0.817278
Aharu	Dear	14.4052	0.889444	Oct29	ot	L	AharuDear	MM	20.001	0.817278
Dear	Amazon	45.4236	0.343611	Nov1	sa	L	AmazonDear	MM	52.6311	0.370333
Amazon	Dear	23.5165	0.845278	Nov4	sa	L	AmazonDear	MM	52.6311	0.370333
Amazon	Dear	86.8736	0	Nov5	sa	L	AmazonDear	MM	52.6311	0.370333
Dear	Amazon	48.1086	0.556111	Nov9	ot	L	AmazonDear	MM	52.6311	0.370333
Amazon	Dear	42.7724	0.324084	Oct22	ot	L	AmazonDear	MM	52.6311	0.370333
Dear	Amazon	62.5352	0.120278	Oct26	sa	L	AmazonDear	MM	52.6311	0.370333
Dear	Amazon	44.8068	0.5425	Oct27	sa	L	AmazonDear	MM	52.6311	0.370333
Dear	Amazon	44.9576	0.255	Oct28	ot	L	AmazonDear	MM	52.6311	0.370333
Amazon	Dear	60.3718	0.253889	Oct29	ot	L	AmazonDear	MM	52.6311	0.370333
Dear	Bakushin	60.1039	0.140556	Nov1	sa	L	BakushinDear	MM	44.7682	0.368111
Dear	Bakushin	33.9346	0.584444	Nov2	ot	L	BakushinDear	MM	44.7682	0.368111
Bakushin	Dear	26.6621	0.812778	Nov4	sa	L	BakushinDear	MM	44.7682	0.368111
Dear	Bakushin	52.716	0.204722	Nov5	sa	L	BakushinDear	MM	44.7682	0.368111
Bakushin	Dear	52.4512	0.355556	Nov9	ot	L	BakushinDear	MM	44.7682	0.368111
Dear	Bakushin	63.2885	0.0899001	Oct22	ot	L	BakushinDear	MM	44.7682	0.368111
Dear	Bakushin	46.2752	0.200556	Oct26	sa	L	BakushinDear	MM	44.7682	0.368111
Dear	Bakushin	38.0838	0.481944	Oct27	sa	L	BakushinDear	MM	44.7682	0.368111
Bakushin	Dear	24.463	0.845556	Oct28	ot	L	BakushinDear	MM	44.7682	0.368111
Dear	Bakushin	53.5562	0.045	Oct29	ot	L	BakushinDear	MM	44.7682	0.368111
Dear	Bright2	50.883	0.0972222	Nov1	sa	L	Bright2Dear	MM	51.4512	0.204833
Bright2	Dear	19.4199	0.935	Nov2	ot	L	Bright2Dear	MM	51.4512	0.204833
Bright2	Dear	50.459	0.286111	Nov4	sa	L	Bright2Dear	MM	51.4512	0.204833
Dear	Bright2	51.4777	0.225556	Nov5	sa	L	Bright2Dear	MM	51.4512	0.204833
Bright2	Dear	63.964	0.366111	Nov9	ot	L	Bright2Dear	MM	51.4512	0.204833
Bright2	Dear	27.0102	0.725028	Oct22	ot	L	Bright2Dear	MM	51.4512	0.204833
Dear	Bright2	57.3356	0.105278	Oct26	sa	L	Bright2Dear	MM	51.4512	0.204833
Bright2	Dear	47.1007	0.31	Oct27	sa	L	Bright2Dear	MM	51.4512	0.204833
Bright2	Dear	23.3668	0.88	Oct28	ot	L	Bright2Dear	MM	51.4512	0.204833
Dear	Bright2	37.4248	0.4725	Oct29	ot	L	Bright2Dear	MM	51.4512	0.204833
Camisol	Dear	11.13	1	Nov1	sa	L	CamisolDear	MF	27.362	0.701222
Dear	Camisol	40.4741	0.426111	Nov2	ot	L	CamisolDear	MM	27.362	0.701222
Dear	Camisol	20.2778	0.808889	Nov4	sa	L	CamisolDear	MM	27.362	0.701222
Dear	Camisol	32.2717	0.470556	Nov5	sa	L	CamisolDear	MM	27.362	0.701222
Dear	Camisol	13.5878	1	Nov9	ot	L	CamisolDear	MM	27.362	0.701222
Camisol	Dear	10.2482	0.99889	Oct22	ot	L	CamisolDear	MF	27.362	0.701222
Camisol	Dear	18.2008	0.876667	Oct26	sa	L	CamisolDear	MF	27.362	0.701222
Dear	Camisol	54.9296	0.35	Oct27	sa	L	CamisolDear	MM	27.362	0.701222
Camisol	Dear	18.4537	0.8125	Oct28	ot	L	CamisolDear	MF	27.362	0.701222
Camisol	Dear	11.2554	1	Oct29	ot	L	CamisolDear	MF	27.362	0.701222
Cona	Dear	11.603	1	Nov1	sa	L	ConaDear	MM	18.65	0.862944
Cona	Dear	23.7286	0.821111	Nov2	ot	L	ConaDear	MM	18.65	0.862944
Dear	Cona	20.8476	0.850556	Nov4	sa	L	ConaDear	MM	18.65	0.862944
Cona	Dear	14.4162	0.95	Nov5	sa	L	ConaDear	MM	18.65	0.862944
Dear	Cona	8.48954	1	Nov9	ot	L	ConaDear	MM	18.65	0.862944
Dear	Cona	16.9536	0.99889	Oct22	ot	L	ConaDear	MM	18.65	0.862944
Dear	Cona	19.054	0.8675	Oct26	sa	L	ConaDear	MM	18.65	0.862944
Cona	Dear	27.3291	0.646667	Oct27	sa	L	ConaDear	MM	18.65	0.862944
Dear	Cona	20.3712	0.812222	Oct28	ot	L	ConaDear	MM	18.65	0.862944
Cona	Dear	11.2277	0.988889	Oct29	ot	L	ConaDear	MM	18.65	0.862944
Dear	CrystalIcing	62.4003	0.195	Nov1	sa	L	CrystalIcingDear	MM	51.3534	0.303056
CrystalIcing	Dear	33.5913	0.691389	Nov2	ot	L	CrystalIcingDear	MM	51.3534	0.303056
CrystalIcing	Dear	31.7128	0.79	Nov4	sa	L	CrystalIcingDear	MM	51.3534	0.303056
Dear	CrystalIcing	62.8065	0.100833	Nov5	sa	L	CrystalIcingDear	MM	51.3534	0.303056
CrystalIcing	Dear	53.3006	0.499167	Nov9	ot	L	CrystalIcingDear	MM	51.3534	0.303056
CrystalIcing	Dear	47.9712	0.487791	Oct22	ot	L	CrystalIcingDear	MM	51.3534	0.303056
Dear	CrystalIcing	52.4135	0.197778	Oct26	sa	L	CrystalIcingDear	MM	51.3534	0.303056
Dear	CrystalIcing	47.434	0.231667	Oct27	sa	L	CrystalIcingDear	MM	51.3534	0.303056
Dear	CrystalIcing	21.3519	0.946111	Oct28	ot	L	CrystalIcingDear	MM	51.3534	0.303056
Dear	CrystalIcing	59.2081	0.14	Oct29	ot	L	CrystalIcingDear	MM	51.3534	0.303056
Faudi	Aharu	60.7101	0.184722	Nov1	sa	L	AharuFaudi	MM	50.803	0.240111
Faudi	Aharu	46.8826	0.413056	Nov2	ot	L	AharuFaudi	MM	50.803	0.240111
Aharu	Faudi	37.1818	0.308333	Nov4	sa	L	AharuFaudi	MM	50.803	0.240111
Faudi	Aharu	63.5897	0.00361111	Nov5	sa	L	AharuFaudi	MM	50.803	0.240111
Aharu	Faudi	51.7569	0.498333	Nov9	ot	L	AharuFaudi	MM	50.803	0.240111
Aharu	Faudi	48.9339	0.149001	Oct22	ot	L	AharuFaudi	MM	50.803	0.240111
Aharu	Faudi	56.2535	0.0658333	Oct26	sa	L	AharuFaudi	MM	50.803	0.240111
Faudi	Aharu	36.28	0.638056	Oct27	sa	L	AharuFaudi	MM	50.803	0.240111
Faudi	Aharu	33.1994	0.567778	Oct28	ot	L	AharuFaudi	MM	50.803	0.240111
Faudi	Aharu	63.4312	0	Oct29	ot	L	AharuFaudi	MM	50.803	0.240111
Faudi	Amazon	18.1334	1	Nov1	sa	L	AmazonFaudi	MM	27.6592	0.759278
Faudi	Amazon	37.0488	0.540556	Nov4	sa	L	AmazonFaudi	MM	27.6592	0.759278
Amazon	Faudi	36.1228	0.488333	Nov5	sa	L	AmazonFaudi	MM	27.6592	0.759278
Amazon	Faudi	31.8652	0.706111	Nov9	ot	L	AmazonFaudi	MM	27.6592	0.759278
Amazon	Faudi	57.5313	0.409545	Oct22	ot	L	AmazonFaudi	MM	27.6592	0.759278
Faudi	Amazon	31.7003	0.7675	Oct26	sa	L	AmazonFaudi	MM	27.6592	0.759278
Amazon	Faudi	15.2905	1	Oct27	sa	L	AmazonFaudi	MM	27.6592	0.759278
Amazon	Faudi	37.0275	0.683333	Oct28	ot	L	AmazonFaudi	MM	27.6592	0.759278
Amazon	Faudi	27.6847	0.684722	Oct29	ot	L	AmazonFaudi	MM	27.6592	0.759278
Faudi	Bakushin	31.6607	0.481944	Nov1	sa	L	BakushinFaudi	MM	24.0913	0.784
Bakushin	Faudi	10.3998	1	Nov2	ot	L	BakushinFaudi	MM	24.0913	0.784
Bakushin	Faudi	30.1208	0.629722	Nov4	sa	L	BakushinFaudi	MM	24.0913	0.784
Faudi	Bakushin	21.6952	0.966667	Nov5	sa	L	BakushinFaudi	MM	24.0913	0.784
Bakushin	Faudi	40.1715	0.448333	Nov9	ot	L	BakushinFaudi	MM	24.0913	0.784
Bakushin	Faudi	22.1899	0.93535	Oct22	ot	L	BakushinFaudi	MM	24.0913	0.784
Bakushin	Faudi	17.8849	0.936944	Oct26	sa	L	BakushinFaudi	MM	24.0913	0.784
Bakushin	Faudi	19.0949	0.904722	Oct27	sa	L	BakushinFaudi	MM	24.0913	0.784
Faudi	Bakushin	9.63904	1	Oct28	ot	L	BakushinFaudi	MM	24.0913	0.784
Bakushin	Faudi	20.174	0.741944	Oct29	ot	L	BakushinFaudi	MM	24.0913	0.784
Bright2	Faudi	29.5762	0.672778	Nov1	sa	L	Bright2Faudi	MM	29.0529	0.753
Faudi	Bright2	41.7652	0.560556	Nov2	ot	L	Bright2Faudi	MM	29.0529	0.753
Faudi	Bright2	50.6952	0.485	Nov4	sa	L	Bright2Faudi	MM	29.0529	0.753
Faudi	Bright2	13.3714	1	Nov5	sa	L	Bright2Faudi	MM	29.0529	0.753
Faudi	Bright2	24.3934	0.884444	Nov9	ot	L	Bright2Faudi	MM	29.0529	0.753
Bright2	Faudi	57.9154	0.38263	Oct22	ot	L	Bright2Faudi	MM	29.0529	0.753
Faudi	Bright2	27.0846	0.707222	Oct26	sa	L	Bright2Faudi	MM	29.0529	0.753
Bright2	Faudi	24.5372	0.9	Oct27	sa	L	Bright2Faudi	MM	29.0529	0.753
Bright2	Faudi	11.2484	1	Oct28	ot	L	Bright2Faudi	MM	29.0529	0.753
Faudi	Bright2	30.8266	0.702778	Oct29	ot	L	Bright2Faudi	MM	29.0529	0.753
Camisol	Faudi	58.6152	0.198611	Nov1	sa	L	CamisolFaudi	MF	52.0513	0.303278
Camisol	Faudi	59.663	0.000833333	Nov2	ot	L	CamisolFaudi	MF	52.0513	0.303278
Faudi	Camisol	41.4505	0.335556	Nov4	sa	L	CamisolFaudi	MM	52.0513	0.303278
Faudi	Camisol	56.434	0.1725	Nov5	sa	L	CamisolFaudi	MM	52.0513	0.303278
Faudi	Camisol	56.9343	0.428889	Nov9	ot	L	CamisolFaudi	MM	52.0513	0.303278
Faudi	Camisol	52.4764	0.32242	Oct22	ot	L	CamisolFaudi	MM	52.0513	0.303278
Camisol	Faudi	42.5928	0.330833	Oct26	sa	L	CamisolFaudi	MF	52.0513	0.303278
Faudi	Camisol	61.1638	0.478889	Oct27	sa	L	CamisolFaudi	MM	52.0513	0.303278
Camisol	Faudi	33.215	0.511944	Oct28	ot	L	CamisolFaudi	MF	52.0513	0.303278
Camisol	Faudi	51.9346	0.143333	Oct29	ot	L	CamisolFaudi	MF	52.0513	0.303278
Cona	Faudi	61.6203	0.1725	Nov1	sa	L	ConaFaudi	MM	55.3174	0.187389
Cona	Faudi	47.5523	0.269167	Nov2	ot	L	ConaFaudi	MM	55.3174	0.187389
Faudi	Cona	38.2323	0.495556	Nov4	sa	L	ConaFaudi	MM	55.3174	0.187389
Faudi	Cona	69.9516	0.00333333	Nov5	sa	L	ConaFaudi	MM	55.3174	0.187389
Faudi	Cona	54.4503	0.499167	Nov9	ot	L	ConaFaudi	MM	55.3174	0.187389
Faudi	Cona	50.363	0.308269	Oct22	ot	L	ConaFaudi	MM	55.3174	0.187389
Cona	Faudi	54.8426	0.0822222	Oct26	sa	L	ConaFaudi	MM	55.3174	0.187389
Faudi	Cona	51.9402	0.183333	Oct27	sa	L	ConaFaudi	MM	55.3174	0.187389
Faudi	Cona	30.4189	0.608056	Oct28	ot	L	ConaFaudi	MM	55.3174	0.187389
Faudi	Cona	56.4094	0.0725	Oct29	ot	L	ConaFaudi	MM	55.3174	0.187389
Faudi	CrystalIcing	4.17338	1	Nov1	sa	L	CrystalIcingFaudi	MM	6.11595	0.986
Faudi	CrystalIcing	5.76873	1	Nov2	ot	L	CrystalIcingFaudi	MM	6.11595	0.986
CrystalIcing	Faudi	4.60914	1	Nov4	sa	L	CrystalIcingFaudi	MM	6.11595	0.986
Faudi	CrystalIcing	4.274	1	Nov5	sa	L	CrystalIcingFaudi	MM	6.11595	0.986
CrystalIcing	Faudi	5.1261	0.984444	Nov9	ot	L	CrystalIcingFaudi	MM	6.11595	0.986
Faudi	CrystalIcing	7.46777	0.947281	Oct22	ot	L	CrystalIcingFaudi	MM	6.11595	0.986
Faudi	CrystalIcing	13.0425	0.93	Oct26	sa	L	CrystalIcingFaudi	MM	6.11595	0.986
Faudi	CrystalIcing	4.48072	1	Oct27	sa	L	CrystalIcingFaudi	MM	6.11595	0.986
Faudi	CrystalIcing	3.51625	1	Oct28	ot	L	CrystalIcingFaudi	MM	6.11595	0.986
Faudi	CrystalIcing	5.42784	1	Oct29	ot	L	CrystalIcingFaudi	MM	6.11595	0.986
Faudi	Dear	60.3801	0.1875	Nov1	sa	L	DearFaudi	MM	50.4176	0.289389
Faudi	Dear	31.0344	0.7625	Nov2	ot	L	DearFaudi	MM	50.4176	0.289389
Faudi	Dear	30.6203	0.858056	Nov4	sa	L	DearFaudi	MM	50.4176	0.289389
Faudi	Dear	60.9482	0.0486111	Nov5	sa	L	DearFaudi	MM	50.4176	0.289389
Faudi	Dear	54.0834	0.496944	Nov9	ot	L	DearFaudi	MM	50.4176	0.289389
Dear	Faudi	53.2395	0.36071	Oct22	ot	L	DearFaudi	MM	50.4176	0.289389
Faudi	Dear	52.7774	0.214722	Oct26	sa	L	DearFaudi	MM	50.4176	0.289389
Faudi	Dear	47.3619	0.138056	Oct27	sa	L	DearFaudi	MM	50.4176	0.289389
Faudi	Dear	20.1828	0.948889	Oct28	ot	L	DearFaudi	MM	50.4176	0.289389
Faudi	Dear	56.3315	0.144167	Oct29	ot	L	DearFaudi	MM	50.4176	0.289389
Forte	Aharu	54.4223	0.256389	Nov1	sa	L	AharuForte	MM	47.3104	0.328167
[truncated: 1,268 more rows]

## Sheet: Legend
Column	Meaning
condition	Experimental condition: ot indicates the oxytocin experimental condition, and sa indicates the saline placebo control condition
group	Unique group identifier
trial	Trial number (1-10)
sex	Sex category of the dyad (MM: male-male, MF: male-female, FF: female-female)
dist	The mean distance between the two horses in that trial
thresh	The proportion of time the two horses spent within the group-specific distance threshold (median distance between group members across all trials)
baseline_dist	The mean distance between the two horses across saline placebo control trials
baseline_thresh	The average proportion of time the two horses spent within the group-specific distance threshold (median distance between group members across all trials)across saline placebo control trials
