# Supplementary material for: Oxytocin homogenizes horse group organization
Source: iScience. 2024 Jun 24;27(7):110356. doi: 10.1016/j.isci.2024.110356 (PMC11277748; doi:10.1016/j.isci.2024.110356)
Supplement: Data S1. All data and code described in this manuscript, related to STAR Methods — Contains all original data, processing code, formatted data, analysis, and figure code. [file mmc2.zip › data/dyadmetricsdata-acrossgroupmedian.xlsx]

## Sheet: Sheet 1
id1	id2	dist	thresh	date	condition	group	dyad	sex	baseline_dist	baseline_thresh
Camui	Ace	77.8929	0	Nov1	ot	A	AceCamui	MM	49.0477	0.172444
Camui	Ace	56.2198	0.0994444	Nov2	sa	A	AceCamui	MM	49.0477	0.172444
Ace	Camui	49.7004	0.00527778	Nov4	sa	A	AceCamui	MM	49.0477	0.172444
Camui	Ace	96.173	0	Nov5	ot	A	AceCamui	MM	49.0477	0.172444
Camui	Ace	37.5431	0.371389	Oct19	sa	A	AceCamui	MM	49.0477	0.172444
Ace	Camui	36.8087	0.266667	Oct22	ot	A	AceCamui	MM	49.0477	0.172444
Ace	Camui	58.7139	0.293056	Oct26	sa	A	AceCamui	MM	49.0477	0.172444
Ace	Camui	39.3833	0.402222	Oct27	ot	A	AceCamui	MM	49.0477	0.172444
Camui	Ace	7.81905	0.945278	Oct28	ot	A	AceCamui	MM	49.0477	0.172444
Ace	Camui	43.0614	0.0930556	Oct29	sa	A	AceCamui	MM	49.0477	0.172444
Ace	Fantasista	61.3422	0.244444	Nov1	ot	A	AceFantasista	MM	26.4769	0.461944
Ace	Fantasista	30.8376	0.390833	Nov2	sa	A	AceFantasista	MM	26.4769	0.461944
Ace	Fantasista	22.5098	0.598056	Nov4	sa	A	AceFantasista	MM	26.4769	0.461944
Fantasista	Ace	75.3572	0.0777778	Nov5	ot	A	AceFantasista	MM	26.4769	0.461944
Ace	Fantasista	19.3691	0.609167	Oct19	sa	A	AceFantasista	MM	26.4769	0.461944
Ace	Fantasista	37.9498	0.101944	Oct22	ot	A	AceFantasista	MM	26.4769	0.461944
Fantasista	Ace	30.8769	0.254444	Oct26	sa	A	AceFantasista	MM	26.4769	0.461944
Ace	Fantasista	40.7186	0.204722	Oct27	ot	A	AceFantasista	MM	26.4769	0.461944
Fantasista	Ace	22.9169	0.592222	Oct28	ot	A	AceFantasista	MM	26.4769	0.461944
Fantasista	Ace	28.7909	0.457222	Oct29	sa	A	AceFantasista	MM	26.4769	0.461944
Fantasista	Camui	74.8814	0	Nov1	ot	A	CamuiFantasista	MM	46.9085	0.170167
Fantasista	Camui	34.494	0.195833	Nov2	sa	A	CamuiFantasista	MM	46.9085	0.170167
Camui	Fantasista	56.6359	0.00805556	Nov4	sa	A	CamuiFantasista	MM	46.9085	0.170167
Fantasista	Camui	50.8952	0.190556	Nov5	ot	A	CamuiFantasista	MM	46.9085	0.170167
Fantasista	Camui	28.49	0.408889	Oct19	sa	A	CamuiFantasista	MM	46.9085	0.170167
Fantasista	Camui	30.8548	0.275278	Oct22	ot	A	CamuiFantasista	MM	46.9085	0.170167
Camui	Fantasista	70.0755	0.0225	Oct26	sa	A	CamuiFantasista	MM	46.9085	0.170167
Fantasista	Camui	66.9614	0.179167	Oct27	ot	A	CamuiFantasista	MM	46.9085	0.170167
Camui	Fantasista	57.8182	0.19	Oct28	ot	A	CamuiFantasista	MM	46.9085	0.170167
Fantasista	Camui	44.8471	0.215556	Oct29	sa	A	CamuiFantasista	MM	46.9085	0.170167
Godiva	Ace	55.5512	0.139722	Nov1	ot	A	AceGodiva	MM	27.0844	0.491167
Godiva	Ace	25.2388	0.531667	Nov2	sa	A	AceGodiva	MM	27.0844	0.491167
Godiva	Ace	22.7441	0.543333	Nov4	sa	A	AceGodiva	MM	27.0844	0.491167
Godiva	Ace	64.8954	0.196667	Nov5	ot	A	AceGodiva	MM	27.0844	0.491167
Ace	Godiva	23.6326	0.604444	Oct19	sa	A	AceGodiva	MM	27.0844	0.491167
Ace	Godiva	41.0577	0.138333	Oct22	ot	A	AceGodiva	MM	27.0844	0.491167
Ace	Godiva	36.8935	0.218333	Oct26	sa	A	AceGodiva	MM	27.0844	0.491167
Godiva	Ace	38.6828	0.165278	Oct27	ot	A	AceGodiva	MM	27.0844	0.491167
Godiva	Ace	21.1554	0.585	Oct28	ot	A	AceGodiva	MM	27.0844	0.491167
Godiva	Ace	26.9129	0.558056	Oct29	sa	A	AceGodiva	MM	27.0844	0.491167
Camui	Godiva	75.094	0	Nov1	ot	A	CamuiGodiva	MM	44.4884	0.140056
Camui	Godiva	41.1841	0.0780556	Nov2	sa	A	CamuiGodiva	MM	44.4884	0.140056
Camui	Godiva	57.8564	0	Nov4	sa	A	CamuiGodiva	MM	44.4884	0.140056
Camui	Godiva	54.047	0.0963889	Nov5	ot	A	CamuiGodiva	MM	44.4884	0.140056
Camui	Godiva	30.2767	0.276944	Oct19	sa	A	CamuiGodiva	MM	44.4884	0.140056
Godiva	Camui	42.2072	0.0730556	Oct22	ot	A	CamuiGodiva	MM	44.4884	0.140056
Godiva	Camui	47.7018	0.209444	Oct26	sa	A	CamuiGodiva	MM	44.4884	0.140056
Camui	Godiva	63.9164	0.107222	Oct27	ot	A	CamuiGodiva	MM	44.4884	0.140056
Godiva	Camui	27.1171	0.571944	Oct28	ot	A	CamuiGodiva	MM	44.4884	0.140056
Camui	Godiva	45.423	0.135833	Oct29	sa	A	CamuiGodiva	MM	44.4884	0.140056
Fantasista	Godiva	25.8529	0.684167	Nov1	ot	A	FantasistaGodiva	MM	15.6752	0.806167
Godiva	Fantasista	16.1245	0.788889	Nov2	sa	A	FantasistaGodiva	MM	15.6752	0.806167
Fantasista	Godiva	10.5303	0.988889	Nov4	sa	A	FantasistaGodiva	MM	15.6752	0.806167
Fantasista	Godiva	28.8144	0.45	Nov5	ot	A	FantasistaGodiva	MM	15.6752	0.806167
Fantasista	Godiva	11.9643	0.925	Oct19	sa	A	FantasistaGodiva	MM	15.6752	0.806167
Fantasista	Godiva	21.1227	0.670833	Oct22	ot	A	FantasistaGodiva	MM	15.6752	0.806167
Fantasista	Godiva	26.5613	0.379444	Oct26	sa	A	FantasistaGodiva	MM	15.6752	0.806167
Fantasista	Godiva	11.4943	0.885833	Oct27	ot	A	FantasistaGodiva	MM	15.6752	0.806167
Fantasista	Godiva	44.7187	0.4475	Oct28	ot	A	FantasistaGodiva	MM	15.6752	0.806167
Godiva	Fantasista	13.1953	0.948611	Oct29	sa	A	FantasistaGodiva	MM	15.6752	0.806167
Ace	Miyabi	39.9656	0.652222	Nov1	ot	A	AceMiyabi	MM	51.2283	0.282222
Ace	Miyabi	30.1441	0.273889	Nov2	sa	A	AceMiyabi	MM	51.2283	0.282222
Miyabi	Ace	44.373	0.226111	Nov4	sa	A	AceMiyabi	MM	51.2283	0.282222
Miyabi	Ace	95.6399	0	Nov5	ot	A	AceMiyabi	MM	51.2283	0.282222
Miyabi	Ace	52.5889	0.492222	Oct19	sa	A	AceMiyabi	MM	51.2283	0.282222
Miyabi	Ace	70.1589	0.0230556	Oct22	ot	A	AceMiyabi	MM	51.2283	0.282222
Miyabi	Ace	101.123	0.0958333	Oct26	sa	A	AceMiyabi	MM	51.2283	0.282222
Miyabi	Ace	60.4075	0.112222	Oct27	ot	A	AceMiyabi	MM	51.2283	0.282222
Miyabi	Ace	67.5215	0.416667	Oct28	ot	A	AceMiyabi	MM	51.2283	0.282222
Ace	Miyabi	27.9122	0.323056	Oct29	sa	A	AceMiyabi	MM	51.2283	0.282222
Camui	Miyabi	92.3846	0	Nov1	ot	A	CamuiMiyabi	MM	45.8967	0.236667
Miyabi	Camui	34.5383	0.120278	Nov2	sa	A	CamuiMiyabi	MM	45.8967	0.236667
Miyabi	Camui	37.3086	0.236944	Nov4	sa	A	CamuiMiyabi	MM	45.8967	0.236667
Camui	Miyabi	45.305	0.124167	Nov5	ot	A	CamuiMiyabi	MM	45.8967	0.236667
Miyabi	Camui	37.6328	0.4625	Oct19	sa	A	CamuiMiyabi	MM	45.8967	0.236667
Miyabi	Camui	75.1877	0	Oct22	ot	A	CamuiMiyabi	MM	45.8967	0.236667
Camui	Miyabi	69.7619	0.138889	Oct26	sa	A	CamuiMiyabi	MM	45.8967	0.236667
Miyabi	Camui	73.3919	0	Oct27	ot	A	CamuiMiyabi	MM	45.8967	0.236667
Miyabi	Camui	101.593	0	Oct28	ot	A	CamuiMiyabi	MM	45.8967	0.236667
Miyabi	Camui	50.2419	0.224722	Oct29	sa	A	CamuiMiyabi	MM	45.8967	0.236667
Fantasista	Miyabi	98.3688	0	Nov1	ot	A	FantasistaMiyabi	MM	46.8308	0.469
Fantasista	Miyabi	21.4175	0.663056	Nov2	sa	A	FantasistaMiyabi	MM	46.8308	0.469
Miyabi	Fantasista	45.8024	0.345278	Nov4	sa	A	FantasistaMiyabi	MM	46.8308	0.469
Miyabi	Fantasista	47.1048	0.315833	Nov5	ot	A	FantasistaMiyabi	MM	46.8308	0.469
Fantasista	Miyabi	38.4457	0.498056	Oct19	sa	A	FantasistaMiyabi	MM	46.8308	0.469
Miyabi	Fantasista	50.1515	0.0894444	Oct22	ot	A	FantasistaMiyabi	MM	46.8308	0.469
Fantasista	Miyabi	106.121	0.311944	Oct26	sa	A	FantasistaMiyabi	MM	46.8308	0.469
Miyabi	Fantasista	49.4654	0.276667	Oct27	ot	A	FantasistaMiyabi	MM	46.8308	0.469
Miyabi	Fantasista	63.5062	0.278611	Oct28	ot	A	FantasistaMiyabi	MM	46.8308	0.469
Fantasista	Miyabi	22.3671	0.526667	Oct29	sa	A	FantasistaMiyabi	MM	46.8308	0.469
Miyabi	Godiva	91.2628	0	Nov1	ot	A	GodivaMiyabi	MM	42.8066	0.473278
Miyabi	Godiva	20.7453	0.699722	Nov2	sa	A	GodivaMiyabi	MM	42.8066	0.473278
Godiva	Miyabi	48.3726	0.357778	Nov4	sa	A	GodivaMiyabi	MM	42.8066	0.473278
Miyabi	Godiva	48.4043	0.201667	Nov5	ot	A	GodivaMiyabi	MM	42.8066	0.473278
Miyabi	Godiva	36.5103	0.440833	Oct19	sa	A	GodivaMiyabi	MM	42.8066	0.473278
Miyabi	Godiva	52.5417	0.235	Oct22	ot	A	GodivaMiyabi	MM	42.8066	0.473278
Godiva	Miyabi	86.3281	0.308889	Oct26	sa	A	GodivaMiyabi	MM	42.8066	0.473278
Godiva	Miyabi	44.4335	0.266111	Oct27	ot	A	GodivaMiyabi	MM	42.8066	0.473278
Miyabi	Godiva	64.5552	0.190556	Oct28	ot	A	GodivaMiyabi	MM	42.8066	0.473278
Godiva	Miyabi	22.0768	0.559167	Oct29	sa	A	GodivaMiyabi	MM	42.8066	0.473278
Ace	Uchiwa	36.7737	0.651944	Nov1	ot	A	AceUchiwa	MM	55.1748	0.280167
Ace	Uchiwa	39.0497	0.206667	Nov2	sa	A	AceUchiwa	MM	55.1748	0.280167
Ace	Uchiwa	48.9176	0.1475	Nov4	sa	A	AceUchiwa	MM	55.1748	0.280167
Ace	Uchiwa	93.2194	0	Nov5	ot	A	AceUchiwa	MM	55.1748	0.280167
Uchiwa	Ace	53.9652	0.525833	Oct19	sa	A	AceUchiwa	MM	55.1748	0.280167
Ace	Uchiwa	55.7293	0.113333	Oct22	ot	A	AceUchiwa	MM	55.1748	0.280167
Uchiwa	Ace	105.087	0.0983333	Oct26	sa	A	AceUchiwa	MM	55.1748	0.280167
Uchiwa	Ace	51.3481	0.445278	Oct27	ot	A	AceUchiwa	MM	55.1748	0.280167
Uchiwa	Ace	66.368	0.416667	Oct28	ot	A	AceUchiwa	MM	55.1748	0.280167
Ace	Uchiwa	28.8548	0.4225	Oct29	sa	A	AceUchiwa	MM	55.1748	0.280167
Camui	Uchiwa	85.7817	0.0102778	Nov1	ot	A	CamuiUchiwa	MM	47.6947	0.169667
Camui	Uchiwa	42.14	0.0194444	Nov2	sa	A	CamuiUchiwa	MM	47.6947	0.169667
Uchiwa	Camui	31.6093	0.408056	Nov4	sa	A	CamuiUchiwa	MM	47.6947	0.169667
Uchiwa	Camui	44.5775	0.0844444	Nov5	ot	A	CamuiUchiwa	MM	47.6947	0.169667
Uchiwa	Camui	43.9288	0.135556	Oct19	sa	A	CamuiUchiwa	MM	47.6947	0.169667
Camui	Uchiwa	61.9628	0.0213889	Oct22	ot	A	CamuiUchiwa	MM	47.6947	0.169667
Uchiwa	Camui	71.2684	0.137778	Oct26	sa	A	CamuiUchiwa	MM	47.6947	0.169667
Camui	Uchiwa	69.2226	0.0158333	Oct27	ot	A	CamuiUchiwa	MM	47.6947	0.169667
Camui	Uchiwa	104.047	0	Oct28	ot	A	CamuiUchiwa	MM	47.6947	0.169667
Uchiwa	Camui	49.5269	0.1475	Oct29	sa	A	CamuiUchiwa	MM	47.6947	0.169667
Fantasista	Uchiwa	95.5101	0.0708333	Nov1	ot	A	FantasistaUchiwa	MM	52.0376	0.396389
Uchiwa	Fantasista	29.7854	0.461111	Nov2	sa	A	FantasistaUchiwa	MM	52.0376	0.396389
Fantasista	Uchiwa	54.1142	0.157778	Nov4	sa	A	FantasistaUchiwa	MM	52.0376	0.396389
Fantasista	Uchiwa	51.2468	0.252778	Nov5	ot	A	FantasistaUchiwa	MM	52.0376	0.396389
Uchiwa	Fantasista	39.7676	0.533333	Oct19	sa	A	FantasistaUchiwa	MM	52.0376	0.396389
Fantasista	Uchiwa	35.3193	0.319722	Oct22	ot	A	FantasistaUchiwa	MM	52.0376	0.396389
Fantasista	Uchiwa	109.72	0.314722	Oct26	sa	A	FantasistaUchiwa	MM	52.0376	0.396389
Uchiwa	Fantasista	57.1735	0.108611	Oct27	ot	A	FantasistaUchiwa	MM	52.0376	0.396389
Fantasista	Uchiwa	78.6565	0	Oct28	ot	A	FantasistaUchiwa	MM	52.0376	0.396389
Uchiwa	Fantasista	26.8004	0.515	Oct29	sa	A	FantasistaUchiwa	MM	52.0376	0.396389
Uchiwa	Godiva	88.5094	0.015	Nov1	ot	A	GodivaUchiwa	MM	47.5552	0.367667
Godiva	Uchiwa	29.2254	0.466389	Nov2	sa	A	GodivaUchiwa	MM	47.5552	0.367667
Uchiwa	Godiva	56.7194	0.135278	Nov4	sa	A	GodivaUchiwa	MM	47.5552	0.367667
Uchiwa	Godiva	48.2514	0.254444	Nov5	ot	A	GodivaUchiwa	MM	47.5552	0.367667
Godiva	Uchiwa	35.9467	0.526944	Oct19	sa	A	GodivaUchiwa	MM	47.5552	0.367667
Uchiwa	Godiva	36.5023	0.391944	Oct22	ot	A	GodivaUchiwa	MM	47.5552	0.367667
Godiva	Uchiwa	89.1605	0.313056	Oct26	sa	A	GodivaUchiwa	MM	47.5552	0.367667
Uchiwa	Godiva	52.0022	0.1125	Oct27	ot	A	GodivaUchiwa	MM	47.5552	0.367667
Uchiwa	Godiva	100.331	0	Oct28	ot	A	GodivaUchiwa	MM	47.5552	0.367667
Godiva	Uchiwa	26.7238	0.396667	Oct29	sa	A	GodivaUchiwa	MM	47.5552	0.367667
Uchiwa	Miyabi	14.0708	0.931944	Nov1	ot	A	MiyabiUchiwa	MM	15.4819	0.85
Miyabi	Uchiwa	20.4657	0.784444	Nov2	sa	A	MiyabiUchiwa	MM	15.4819	0.85
Uchiwa	Miyabi	23.1804	0.590278	Nov4	sa	A	MiyabiUchiwa	MM	15.4819	0.85
Uchiwa	Miyabi	23.4559	0.596111	Nov5	ot	A	MiyabiUchiwa	MM	15.4819	0.85
Miyabi	Uchiwa	12.2051	0.966389	Oct19	sa	A	MiyabiUchiwa	MM	15.4819	0.85
Uchiwa	Miyabi	27.3129	0.432222	Oct22	ot	A	MiyabiUchiwa	MM	15.4819	0.85
Uchiwa	Miyabi	10.2858	0.958889	Oct26	sa	A	MiyabiUchiwa	MM	15.4819	0.85
Uchiwa	Miyabi	27.7678	0.606944	Oct27	ot	A	MiyabiUchiwa	MM	15.4819	0.85
Miyabi	Uchiwa	40.5523	0.583333	Oct28	ot	A	MiyabiUchiwa	MM	15.4819	0.85
Miyabi	Uchiwa	11.2723	0.95	Oct29	sa	A	MiyabiUchiwa	MM	15.4819	0.85
Victory	Ace	52.9928	0.200833	Nov1	ot	A	AceVictory	MF	24.0319	0.5425
Victory	Ace	35.6202	0.207778	Nov2	sa	A	AceVictory	MF	24.0319	0.5425
Victory	Ace	22.2623	0.5475	Nov4	sa	A	AceVictory	MF	24.0319	0.5425
Victory	Ace	76.8444	0.0341667	Nov5	ot	A	AceVictory	MF	24.0319	0.5425
Victory	Ace	21.3116	0.627778	Oct19	sa	A	AceVictory	MF	24.0319	0.5425
Victory	Ace	50.6727	0.0102778	Oct22	ot	A	AceVictory	MF	24.0319	0.5425
Ace	Victory	22.602	0.625278	Oct26	sa	A	AceVictory	MM	24.0319	0.5425
Victory	Ace	39.0242	0.354722	Oct27	ot	A	AceVictory	MF	24.0319	0.5425
Victory	Ace	15.4158	0.680833	Oct28	ot	A	AceVictory	MF	24.0319	0.5425
Ace	Victory	18.3634	0.704167	Oct29	sa	A	AceVictory	MM	24.0319	0.5425
Camui	Victory	59.0214	0	Nov1	ot	A	CamuiVictory	MM	47.6537	0.113167
Camui	Victory	50.5274	0.01	Nov2	sa	A	CamuiVictory	MM	47.6537	0.113167
Victory	Camui	52.992	0	Nov4	sa	A	CamuiVictory	MF	47.6537	0.113167
Victory	Camui	50.302	0.139722	Nov5	ot	A	CamuiVictory	MF	47.6537	0.113167
Victory	Camui	27.9168	0.419722	Oct19	sa	A	CamuiVictory	MF	47.6537	0.113167
Victory	Camui	50.8857	0.0905556	Oct22	ot	A	CamuiVictory	MF	47.6537	0.113167
Victory	Camui	64.4061	0.0194444	Oct26	sa	A	CamuiVictory	MF	47.6537	0.113167
Camui	Victory	63.3233	0.191944	Oct27	ot	A	CamuiVictory	MM	47.6537	0.113167
Camui	Victory	24.6145	0.438056	Oct28	ot	A	CamuiVictory	MM	47.6537	0.113167
Camui	Victory	42.4264	0.116667	Oct29	sa	A	CamuiVictory	MM	47.6537	0.113167
Fantasista	Victory	34.6104	0.1925	Nov1	ot	A	FantasistaVictory	MM	22.6427	0.589778
Fantasista	Victory	30.4383	0.348889	Nov2	sa	A	FantasistaVictory	MM	22.6427	0.589778
Victory	Fantasista	32.4512	0.184444	Nov4	sa	A	FantasistaVictory	MF	22.6427	0.589778
Fantasista	Victory	18.7314	0.7375	Nov5	ot	A	FantasistaVictory	MM	22.6427	0.589778
Victory	Fantasista	12.0268	0.948056	Oct19	sa	A	FantasistaVictory	MF	22.6427	0.589778
Fantasista	Victory	41.6563	0.0544444	Oct22	ot	A	FantasistaVictory	MM	22.6427	0.589778
Victory	Fantasista	20.0122	0.681389	Oct26	sa	A	FantasistaVictory	MF	22.6427	0.589778
Victory	Fantasista	25.0466	0.532222	Oct27	ot	A	FantasistaVictory	MF	22.6427	0.589778
Victory	Fantasista	49.6087	0.358889	Oct28	ot	A	FantasistaVictory	MF	22.6427	0.589778
Fantasista	Victory	18.2851	0.786111	Oct29	sa	A	FantasistaVictory	MM	22.6427	0.589778
Godiva	Victory	40.4637	0.171667	Nov1	ot	A	GodivaVictory	MM	22.9896	0.551944
Godiva	Victory	30.2243	0.374167	Nov2	sa	A	GodivaVictory	MM	22.9896	0.551944
Victory	Godiva	32.7558	0.2025	Nov4	sa	A	GodivaVictory	MF	22.9896	0.551944
Victory	Godiva	26.4999	0.502778	Nov5	ot	A	GodivaVictory	MF	22.9896	0.551944
Godiva	Victory	12.1232	0.916667	Oct19	sa	A	GodivaVictory	MM	22.9896	0.551944
Victory	Godiva	53.9093	0.0161111	Oct22	ot	A	GodivaVictory	MF	22.9896	0.551944
Victory	Godiva	22.9249	0.505278	Oct26	sa	A	GodivaVictory	MF	22.9896	0.551944
Victory	Godiva	25.0266	0.543056	Oct27	ot	A	GodivaVictory	MF	22.9896	0.551944
Victory	Godiva	44.6605	0.371111	Oct28	ot	A	GodivaVictory	MF	22.9896	0.551944
Victory	Godiva	16.9198	0.761111	Oct29	sa	A	GodivaVictory	MF	22.9896	0.551944
Victory	Miyabi	79.8373	0	Nov1	ot	A	MiyabiVictory	MF	46.7772	0.357389
Miyabi	Victory	33.6324	0.236944	Nov2	sa	A	MiyabiVictory	MM	46.7772	0.357389
Miyabi	Victory	47.3565	0.0919444	Nov4	sa	A	MiyabiVictory	MM	46.7772	0.357389
Miyabi	Victory	46.825	0.128889	Nov5	ot	A	MiyabiVictory	MM	46.7772	0.357389
Victory	Miyabi	38.3039	0.496389	Oct19	sa	A	MiyabiVictory	MF	46.7772	0.357389
Victory	Miyabi	56.76	0.16	Oct22	ot	A	MiyabiVictory	MF	46.7772	0.357389
Victory	Miyabi	93.9696	0.311389	Oct26	sa	A	MiyabiVictory	MF	46.7772	0.357389
Victory	Miyabi	56.1097	0.2	Oct27	ot	A	MiyabiVictory	MF	46.7772	0.357389
Miyabi	Victory	85.113	0	Oct28	ot	A	MiyabiVictory	MM	46.7772	0.357389
Victory	Miyabi	20.6235	0.650278	Oct29	sa	A	MiyabiVictory	MF	46.7772	0.357389
Victory	Uchiwa	78.7126	0	Nov1	ot	A	UchiwaVictory	MF	48.4839	0.341889
Uchiwa	Victory	33.7138	0.229167	Nov2	sa	A	UchiwaVictory	MM	48.4839	0.341889
Victory	Uchiwa	49.3573	0.117778	Nov4	sa	A	UchiwaVictory	MF	48.4839	0.341889
Victory	Uchiwa	47.8385	0.180278	Nov5	ot	A	UchiwaVictory	MF	48.4839	0.341889
Uchiwa	Victory	38.9977	0.499167	Oct19	sa	A	UchiwaVictory	MM	48.4839	0.341889
Uchiwa	Victory	46.0035	0.100833	Oct22	ot	A	UchiwaVictory	MM	48.4839	0.341889
Uchiwa	Victory	97.2247	0.314167	Oct26	sa	A	UchiwaVictory	MM	48.4839	0.341889
Victory	Uchiwa	57.4052	0.249722	Oct27	ot	A	UchiwaVictory	MF	48.4839	0.341889
Victory	Uchiwa	68.4672	0.114444	Oct28	ot	A	UchiwaVictory	MF	48.4839	0.341889
Uchiwa	Victory	23.1261	0.549167	Oct29	sa	A	UchiwaVictory	MM	48.4839	0.341889
Waffle	Ace	20.6798	0.770833	Nov1	ot	A	AceWaffle	MM	40.375	0.462611
Ace	Waffle	27.8092	0.356944	Nov2	sa	A	AceWaffle	MM	40.375	0.462611
Waffle	Ace	39.088	0.156389	Nov4	sa	A	AceWaffle	MM	40.375	0.462611
Ace	Waffle	81.3399	0	Nov5	ot	A	AceWaffle	MM	40.375	0.462611
Waffle	Ace	10.6892	0.991389	Oct19	sa	A	AceWaffle	MM	40.375	0.462611
Ace	Waffle	36.8867	0.363889	Oct22	ot	A	AceWaffle	MM	40.375	0.462611
Ace	Waffle	98.8052	0.289722	Oct26	sa	A	AceWaffle	MM	40.375	0.462611
Waffle	Ace	33.1442	0.348333	Oct27	ot	A	AceWaffle	MM	40.375	0.462611
Waffle	Ace	66.2348	0.416667	Oct28	ot	A	AceWaffle	MM	40.375	0.462611
Ace	Waffle	25.4831	0.518611	Oct29	sa	A	AceWaffle	MM	40.375	0.462611
Waffle	Camui	77.2057	0	Nov1	ot	A	CamuiWaffle	MM	40.9262	0.360556
Waffle	Camui	40.9475	0.0391667	Nov2	sa	A	CamuiWaffle	MM	40.9262	0.360556
Waffle	Camui	24.0992	0.556944	Nov4	sa	A	CamuiWaffle	MM	40.9262	0.360556
Waffle	Camui	45.0986	0.255278	Nov5	ot	A	CamuiWaffle	MM	40.9262	0.360556
Waffle	Camui	35.7974	0.329722	Oct19	sa	A	CamuiWaffle	MM	40.9262	0.360556
Waffle	Camui	48.2152	0.109444	Oct22	ot	A	CamuiWaffle	MM	40.9262	0.360556
Waffle	Camui	64.387	0.418611	Oct26	sa	A	CamuiWaffle	MM	40.9262	0.360556
Waffle	Camui	43.2953	0.394444	Oct27	ot	A	CamuiWaffle	MM	40.9262	0.360556
Waffle	Camui	69.046	0.416667	Oct28	ot	A	CamuiWaffle	MM	40.9262	0.360556
Waffle	Camui	39.3999	0.458333	Oct29	sa	A	CamuiWaffle	MM	40.9262	0.360556
Waffle	Fantasista	64.3623	0.281667	Nov1	ot	A	FantasistaWaffle	MM	45.0101	0.449778
Waffle	Fantasista	23.6371	0.535833	Nov2	sa	A	FantasistaWaffle	MM	45.0101	0.449778
Waffle	Fantasista	46.6588	0.268056	Nov4	sa	A	FantasistaWaffle	MM	45.0101	0.449778
Waffle	Fantasista	30.7543	0.486667	Nov5	ot	A	FantasistaWaffle	MM	45.0101	0.449778
Waffle	Fantasista	16.0894	0.708611	Oct19	sa	A	FantasistaWaffle	MM	45.0101	0.449778
Fantasista	Waffle	29.2672	0.390833	Oct22	ot	A	FantasistaWaffle	MM	45.0101	0.449778
Waffle	Fantasista	118.608	0.0602778	Oct26	sa	A	FantasistaWaffle	MM	45.0101	0.449778
Waffle	Fantasista	41.0844	0.19	Oct27	ot	A	FantasistaWaffle	MM	45.0101	0.449778
Waffle	Fantasista	86.2399	0.0769444	Oct28	ot	A	FantasistaWaffle	MM	45.0101	0.449778
Waffle	Fantasista	20.0574	0.676111	Oct29	sa	A	FantasistaWaffle	MM	45.0101	0.449778
Godiva	Waffle	55.9858	0.203333	Nov1	ot	A	GodivaWaffle	MM	41.9562	0.454444
Godiva	Waffle	23.4011	0.521111	Nov2	sa	A	GodivaWaffle	MM	41.9562	0.454444
Waffle	Godiva	48.8283	0.270833	Nov4	sa	A	GodivaWaffle	MM	41.9562	0.454444
Waffle	Godiva	30.7904	0.300833	Nov5	ot	A	GodivaWaffle	MM	41.9562	0.454444
Waffle	Godiva	20.5099	0.616944	Oct19	sa	A	GodivaWaffle	MM	41.9562	0.454444
Waffle	Godiva	21.709	0.651667	Oct22	ot	A	GodivaWaffle	MM	41.9562	0.454444
Waffle	Godiva	98.6877	0.0744444	Oct26	sa	A	GodivaWaffle	MM	41.9562	0.454444
Waffle	Godiva	37.8326	0.144167	Oct27	ot	A	GodivaWaffle	MM	41.9562	0.454444
Waffle	Godiva	66.7156	0.170278	Oct28	ot	A	GodivaWaffle	MM	41.9562	0.454444
Godiva	Waffle	18.354	0.788889	Oct29	sa	A	GodivaWaffle	MM	41.9562	0.454444
Miyabi	Waffle	38.1314	0.639444	Nov1	ot	A	MiyabiWaffle	MM	27.354	0.631167
Waffle	Miyabi	16.4481	0.773889	Nov2	sa	A	MiyabiWaffle	MM	27.354	0.631167
Waffle	Miyabi	28.026	0.597222	Nov4	sa	A	MiyabiWaffle	MM	27.354	0.631167
Waffle	Miyabi	30.7921	0.489722	Nov5	ot	A	MiyabiWaffle	MM	27.354	0.631167
Miyabi	Waffle	46.5142	0.540556	Oct19	sa	A	MiyabiWaffle	MM	27.354	0.631167
Waffle	Miyabi	58.218	0	Oct22	ot	A	MiyabiWaffle	MM	27.354	0.631167
Miyabi	Waffle	25.7114	0.635	Oct26	sa	A	MiyabiWaffle	MM	27.354	0.631167
Miyabi	Waffle	40.2857	0.608889	Oct27	ot	A	MiyabiWaffle	MM	27.354	0.631167
Waffle	Miyabi	53.8991	0.583333	Oct28	ot	A	MiyabiWaffle	MM	27.354	0.631167
Waffle	Miyabi	20.0702	0.609167	Oct29	sa	A	MiyabiWaffle	MM	27.354	0.631167
Waffle	Uchiwa	34.6302	0.65	Nov1	ot	A	UchiwaWaffle	MM	27.9788	0.623611
Waffle	Uchiwa	23.1261	0.730556	Nov2	sa	A	UchiwaWaffle	MM	27.9788	0.623611
Uchiwa	Waffle	23.7159	0.660833	Nov4	sa	A	UchiwaWaffle	MM	27.9788	0.623611
Uchiwa	Waffle	32.0857	0.563611	Nov5	ot	A	UchiwaWaffle	MM	27.9788	0.623611
Uchiwa	Waffle	47.3129	0.536944	Oct19	sa	A	UchiwaWaffle	MM	27.9788	0.623611
Uchiwa	Waffle	39.42	0.203889	Oct22	ot	A	UchiwaWaffle	MM	27.9788	0.623611
Waffle	Uchiwa	21.5888	0.653611	Oct26	sa	A	UchiwaWaffle	MM	27.9788	0.623611
Waffle	Uchiwa	59.2297	0.228056	Oct27	ot	A	UchiwaWaffle	MM	27.9788	0.623611
Waffle	Uchiwa	52.0824	0.562222	Oct28	ot	A	UchiwaWaffle	MM	27.9788	0.623611
Uchiwa	Waffle	24.1503	0.536111	Oct29	sa	A	UchiwaWaffle	MM	27.9788	0.623611
Waffle	Victory	53.4061	0.168056	Nov1	ot	A	VictoryWaffle	MM	43.6109	0.347
Waffle	Victory	34.4314	0.238889	Nov2	sa	A	VictoryWaffle	MM	43.6109	0.347
Waffle	Victory	40.8208	0.0105556	Nov4	sa	A	VictoryWaffle	MM	43.6109	0.347
Waffle	Victory	33.0431	0.336667	Nov5	ot	A	VictoryWaffle	MM	43.6109	0.347
Waffle	Victory	18.1121	0.709722	Oct19	sa	A	VictoryWaffle	MM	43.6109	0.347
Victory	Waffle	52.3893	0	Oct22	ot	A	VictoryWaffle	MF	43.6109	0.347
Victory	Waffle	107.022	0.0663889	Oct26	sa	A	VictoryWaffle	MF	43.6109	0.347
Victory	Waffle	52.8065	0.155	Oct27	ot	A	VictoryWaffle	MF	43.6109	0.347
Victory	Waffle	71.844	0.117222	Oct28	ot	A	VictoryWaffle	MF	43.6109	0.347
Victory	Waffle	17.6682	0.709444	Oct29	sa	A	VictoryWaffle	MF	43.6109	0.347
Wizard	Ace	35.8166	0.653611	Nov1	ot	A	AceWizard	MM	55.1484	0.336889
Wizard	Ace	45.925	0.292222	Nov2	sa	A	AceWizard	MM	55.1484	0.336889
Wizard	Ace	39.189	0.228611	Nov4	sa	A	AceWizard	MM	55.1484	0.336889
Wizard	Ace	55.4171	0.469722	Oct19	sa	A	AceWizard	MM	55.1484	0.336889
Wizard	Ace	37.1019	0.0869444	Oct22	ot	A	AceWizard	MM	55.1484	0.336889
Wizard	Ace	115.218	0.1	Oct26	sa	A	AceWizard	MM	55.1484	0.336889
Wizard	Ace	81.9837	0	Oct27	ot	A	AceWizard	MM	55.1484	0.336889
Ace	Wizard	86.9187	0.0769444	Oct28	ot	A	AceWizard	MM	55.1484	0.336889
Ace	Wizard	19.993	0.593889	Oct29	sa	A	AceWizard	MM	55.1484	0.336889
Wizard	Camui	85.4939	0	Nov1	ot	A	CamuiWizard	MM	42.2278	0.380389
Wizard	Camui	24.4572	0.603611	Nov2	sa	A	CamuiWizard	MM	42.2278	0.380389
Wizard	Camui	26.1789	0.571111	Nov4	sa	A	CamuiWizard	MM	42.2278	0.380389
Wizard	Camui	36.4855	0.5275	Oct19	sa	A	CamuiWizard	MM	42.2278	0.380389
Camui	Wizard	28.7148	0.470278	Oct22	ot	A	CamuiWizard	MM	42.2278	0.380389
Camui	Wizard	83.686	0.08	Oct26	sa	A	CamuiWizard	MM	42.2278	0.380389
Wizard	Camui	83.5287	0	Oct27	ot	A	CamuiWizard	MM	42.2278	0.380389
Camui	Wizard	56.7649	0.416667	Oct28	ot	A	CamuiWizard	MM	42.2278	0.380389
Camui	Wizard	40.3314	0.119722	Oct29	sa	A	CamuiWizard	MM	42.2278	0.380389
Fantasista	Wizard	94.6957	0.0244444	Nov1	ot	A	FantasistaWizard	MM	52.2666	0.436833
Wizard	Fantasista	29.2756	0.451667	Nov2	sa	A	FantasistaWizard	MM	52.2666	0.436833
Fantasista	Wizard	44.5359	0.294444	Nov4	sa	A	FantasistaWizard	MM	52.2666	0.436833
Fantasista	Wizard	43.5728	0.447222	Oct19	sa	A	FantasistaWizard	MM	52.2666	0.436833
Wizard	Fantasista	23.0697	0.568333	Oct22	ot	A	FantasistaWizard	MM	52.2666	0.436833
Wizard	Fantasista	123.19	0.2675	Oct26	sa	A	FantasistaWizard	MM	52.2666	0.436833
Fantasista	Wizard	69.7357	0.00805556	Oct27	ot	A	FantasistaWizard	MM	52.2666	0.436833
Wizard	Fantasista	68.8963	0.0769444	Oct28	ot	A	FantasistaWizard	MM	52.2666	0.436833
Fantasista	Wizard	20.7584	0.723333	Oct29	sa	A	FantasistaWizard	MM	52.2666	0.436833
Wizard	Godiva	88.7274	0	Nov1	ot	A	GodivaWizard	MM	47.8043	0.430111
Wizard	Godiva	33.5255	0.364167	Nov2	sa	A	GodivaWizard	MM	47.8043	0.430111
Wizard	Godiva	46.8884	0.27	Nov4	sa	A	GodivaWizard	MM	47.8043	0.430111
Godiva	Wizard	38.373	0.454167	Oct19	sa	A	GodivaWizard	MM	47.8043	0.430111
Wizard	Godiva	37.481	0.263056	Oct22	ot	A	GodivaWizard	MM	47.8043	0.430111
Godiva	Wizard	102.941	0.306944	Oct26	sa	A	GodivaWizard	MM	47.8043	0.430111
Wizard	Godiva	66.0333	0.00527778	Oct27	ot	A	GodivaWizard	MM	47.8043	0.430111
Wizard	Godiva	80.3974	0	Oct28	ot	A	GodivaWizard	MM	47.8043	0.430111
Wizard	Godiva	17.2934	0.755278	Oct29	sa	A	GodivaWizard	MM	47.8043	0.430111
Miyabi	Wizard	14.0058	0.912222	Nov1	ot	A	MiyabiWizard	MM	22.8837	0.596722
Miyabi	Wizard	30.0022	0.329722	Nov2	sa	A	MiyabiWizard	MM	22.8837	0.596722
Wizard	Miyabi	24.0792	0.709167	Nov4	sa	A	MiyabiWizard	MM	22.8837	0.596722
Miyabi	Wizard	20.9481	0.715556	Oct19	sa	A	MiyabiWizard	MM	22.8837	0.596722
Wizard	Miyabi	54.9106	0.111667	Oct22	ot	A	MiyabiWizard	MM	22.8837	0.596722
Miyabi	Wizard	18.7263	0.615278	Oct26	sa	A	MiyabiWizard	MM	22.8837	0.596722
Miyabi	Wizard	28.5711	0.461944	Oct27	ot	A	MiyabiWizard	MM	22.8837	0.596722
Miyabi	Wizard	56.0042	0.0338889	Oct28	ot	A	MiyabiWizard	MM	22.8837	0.596722
Miyabi	Wizard	20.6627	0.613889	Oct29	sa	A	MiyabiWizard	MM	22.8837	0.596722
Uchiwa	Wizard	14.5069	0.918889	Nov1	ot	A	UchiwaWizard	MM	26.0082	0.608611
Wizard	Uchiwa	39.3308	0.305278	Nov2	sa	A	UchiwaWizard	MM	26.0082	0.608611
Uchiwa	Wizard	27.425	0.541667	Nov4	sa	A	UchiwaWizard	MM	26.0082	0.608611
Uchiwa	Wizard	19.5569	0.858889	Oct19	sa	A	UchiwaWizard	MM	26.0082	0.608611
Uchiwa	Wizard	41.6395	0.313889	Oct22	ot	A	UchiwaWizard	MM	26.0082	0.608611
Wizard	Uchiwa	20.1769	0.791111	Oct26	sa	A	UchiwaWizard	MM	26.0082	0.608611
Wizard	Uchiwa	45.4479	0.309444	Oct27	ot	A	UchiwaWizard	MM	26.0082	0.608611
Uchiwa	Wizard	42.9441	0.141944	Oct28	ot	A	UchiwaWizard	MM	26.0082	0.608611
Wizard	Uchiwa	23.5514	0.546111	Oct29	sa	A	UchiwaWizard	MM	26.0082	0.608611
Victory	Wizard	75.9162	0	Nov1	ot	A	VictoryWizard	MF	51.1517	0.329333
Wizard	Victory	43.7712	0.149722	Nov2	sa	A	VictoryWizard	MM	51.1517	0.329333
Wizard	Victory	42.7738	0.0161111	Nov4	sa	A	VictoryWizard	MM	51.1517	0.329333
Wizard	Victory	41.6363	0.463056	Oct19	sa	A	VictoryWizard	MM	51.1517	0.329333
Victory	Wizard	42.9262	0.0927778	Oct22	ot	A	VictoryWizard	MF	51.1517	0.329333
Victory	Wizard	110.631	0.267222	Oct26	sa	A	VictoryWizard	MF	51.1517	0.329333
Wizard	Victory	72.3989	0	Oct27	ot	A	VictoryWizard	MM	51.1517	0.329333
Victory	Wizard	82.6516	0	Oct28	ot	A	VictoryWizard	MF	51.1517	0.329333
Wizard	Victory	16.9466	0.750556	Oct29	sa	A	VictoryWizard	MM	51.1517	0.329333
Waffle	Wizard	35.1282	0.672222	Nov1	ot	A	WaffleWizard	MM	30.2423	0.557611
Wizard	Waffle	35.36	0.337778	Nov2	sa	A	WaffleWizard	MM	30.2423	0.557611
Waffle	Wizard	15.5714	0.805278	Nov4	sa	A	WaffleWizard	MM	30.2423	0.557611
Waffle	Wizard	52.3323	0.494722	Oct19	sa	A	WaffleWizard	MM	30.2423	0.557611
Waffle	Wizard	43.7532	0.257778	Oct22	ot	A	WaffleWizard	MM	30.2423	0.557611
Wizard	Waffle	26.6708	0.555278	Oct26	sa	A	WaffleWizard	MM	30.2423	0.557611
Wizard	Waffle	59.8347	0.290556	Oct27	ot	A	WaffleWizard	MM	30.2423	0.557611
Waffle	Wizard	45.7691	0.266389	Oct28	ot	A	WaffleWizard	MM	30.2423	0.557611
Waffle	Wizard	21.2772	0.595	Oct29	sa	A	WaffleWizard	MM	30.2423	0.557611
Allure	BigGrass	33.9599	0.215278	Nov1	sa	E	AllureBigGrass	MM	20.5693	0.649778
Allure	BigGrass	19.2635	0.736389	Nov2	ot	E	AllureBigGrass	MM	20.5693	0.649778
Allure	BigGrass	16.1769	0.924722	Nov4	ot	E	AllureBigGrass	MM	20.5693	0.649778
BigGrass	Allure	11.0124	1	Nov5	sa	E	AllureBigGrass	MM	20.5693	0.649778
BigGrass	Allure	19.9354	0.645833	Oct20	sa	E	AllureBigGrass	MM	20.5693	0.649778
Allure	BigGrass	18.0329	0.7875	Oct22	sa	E	AllureBigGrass	MM	20.5693	0.649778
BigGrass	Allure	36.1629	0.284167	Oct26	ot	E	AllureBigGrass	MM	20.5693	0.649778
BigGrass	Allure	11.8039	0.981944	Oct27	ot	E	AllureBigGrass	MM	20.5693	0.649778
Allure	BigGrass	19.9058	0.600278	Oct28	sa	E	AllureBigGrass	MM	20.5693	0.649778
Allure	BigGrass	15.8967	0.845086	Oct29	ot	E	AllureBigGrass	MM	20.5693	0.649778
Allure	Kurofune	32.3665	0.568889	Nov1	sa	E	AllureKurofune	MM	19.6412	0.684722
Kurofune	Allure	13.3817	0.915556	Nov4	ot	E	AllureKurofune	MM	19.6412	0.684722
Allure	Kurofune	21.7417	0.498056	Nov5	sa	E	AllureKurofune	MM	19.6412	0.684722
Kurofune	Allure	21.1346	0.523889	Oct20	sa	E	AllureKurofune	MM	19.6412	0.684722
Allure	Kurofune	8.39292	0.977222	Oct22	sa	E	AllureKurofune	MM	19.6412	0.684722
Kurofune	Allure	52.3556	0.481667	Oct26	ot	E	AllureKurofune	MM	19.6412	0.684722
Kurofune	Allure	12.8616	0.903333	Oct27	ot	E	AllureKurofune	MM	19.6412	0.684722
Allure	Kurofune	14.5701	0.855556	Oct28	sa	E	AllureKurofune	MM	19.6412	0.684722
Kurofune	Allure	14.7434	0.965852	Oct29	ot	E	AllureKurofune	MM	19.6412	0.684722
BigGrass	Kurofune	36.4794	0.201111	Nov1	sa	E	BigGrassKurofune	MM	21.2508	0.6315
Kurofune	BigGrass	18.1253	0.695	Nov4	ot	E	BigGrassKurofune	MM	21.2508	0.6315
Kurofune	BigGrass	16.0137	0.903056	Nov5	sa	E	BigGrassKurofune	MM	21.2508	0.6315
Kurofune	BigGrass	10.497	0.974167	Oct20	sa	E	BigGrassKurofune	MM	21.2508	0.6315
BigGrass	Kurofune	17.7491	0.768333	Oct22	sa	E	BigGrassKurofune	MM	21.2508	0.6315
Kurofune	BigGrass	31.2664	0.328889	Oct26	ot	E	BigGrassKurofune	MM	21.2508	0.6315
BigGrass	Kurofune	17.8507	0.765833	Oct27	ot	E	BigGrassKurofune	MM	21.2508	0.6315
Kurofune	BigGrass	25.5148	0.310833	Oct28	sa	E	BigGrassKurofune	MM	21.2508	0.6315
BigGrass	Kurofune	9.15359	1	Oct29	ot	E	BigGrassKurofune	MM	21.2508	0.6315
Allure	Mash	29.9336	0.311944	Nov1	sa	E	AllureMash	MM	17.5411	0.795667
Allure	Mash	36.2698	0.378056	Nov2	ot	E	AllureMash	MM	17.5411	0.795667
Allure	Mash	16.3019	0.905	Nov4	ot	E	AllureMash	MM	17.5411	0.795667
Allure	Mash	12.5031	0.991944	Nov5	sa	E	AllureMash	MM	17.5411	0.795667
Allure	Mash	15.6626	0.896111	Oct20	sa	E	AllureMash	MM	17.5411	0.795667
Mash	Allure	14.5182	0.8775	Oct22	sa	E	AllureMash	MM	17.5411	0.795667
Mash	Allure	15.9799	0.736667	Oct26	ot	E	AllureMash	MM	17.5411	0.795667
Mash	Allure	9.91655	0.99	Oct27	ot	E	AllureMash	MM	17.5411	0.795667
Mash	Allure	15.0878	0.900833	Oct28	sa	E	AllureMash	MM	17.5411	0.795667
Allure	Mash	10.8917	1	Oct29	ot	E	AllureMash	MM	17.5411	0.795667
BigGrass	Mash	13.4185	0.851667	Nov1	sa	E	BigGrassMash	MM	9.10246	0.934889
Mash	BigGrass	32.8761	0.506944	Nov2	ot	E	BigGrassMash	MM	9.10246	0.934889
Mash	BigGrass	16.6821	0.7	Nov4	ot	E	BigGrassMash	MM	9.10246	0.934889
BigGrass	Mash	5.32458	1	Nov5	sa	E	BigGrassMash	MM	9.10246	0.934889
Mash	BigGrass	10.3671	0.971389	Oct20	sa	E	BigGrassMash	MM	9.10246	0.934889
Mash	BigGrass	5.60626	0.955833	Oct22	sa	E	BigGrassMash	MM	9.10246	0.934889
Mash	BigGrass	23.6507	0.494722	Oct26	ot	E	BigGrassMash	MM	9.10246	0.934889
Mash	BigGrass	6.03046	0.998056	Oct27	ot	E	BigGrassMash	MM	9.10246	0.934889
Mash	BigGrass	10.7959	0.895556	Oct28	sa	E	BigGrassMash	MM	9.10246	0.934889
BigGrass	Mash	9.3127	1	Oct29	ot	E	BigGrassMash	MM	9.10246	0.934889
Kurofune	Mash	28.1245	0.4575	Nov1	sa	E	KurofuneMash	MM	18.4773	0.740667
Kurofune	Mash	13.2117	0.881389	Nov4	ot	E	KurofuneMash	MM	18.4773	0.740667
Mash	Kurofune	14.7998	0.908056	Nov5	sa	E	KurofuneMash	MM	18.4773	0.740667
Kurofune	Mash	14.1176	0.952222	Oct20	sa	E	KurofuneMash	MM	18.4773	0.740667
Kurofune	Mash	14.9277	0.886944	Oct22	sa	E	KurofuneMash	MM	18.4773	0.740667
Kurofune	Mash	40.7073	0.483333	Oct26	ot	E	KurofuneMash	MM	18.4773	0.740667
Kurofune	Mash	18.6005	0.7375	Oct27	ot	E	KurofuneMash	MM	18.4773	0.740667
Kurofune	Mash	20.417	0.498611	Oct28	sa	E	KurofuneMash	MM	18.4773	0.740667
Kurofune	Mash	10.1616	1	Oct29	ot	E	KurofuneMash	MM	18.4773	0.740667
Allure	Royal	10.0649	0.987778	Nov1	sa	E	AllureRoyal	MM	12.2892	0.929111
Royal	Allure	12.5992	0.971389	Nov2	ot	E	AllureRoyal	MM	12.2892	0.929111
Royal	Allure	14.9076	0.863056	Nov4	ot	E	AllureRoyal	MM	12.2892	0.929111
Allure	Royal	10.6067	0.995	Nov5	sa	E	AllureRoyal	MM	12.2892	0.929111
Allure	Royal	13.5331	0.933889	Oct20	sa	E	AllureRoyal	MM	12.2892	0.929111
Allure	Royal	9.33566	0.970556	Oct22	sa	E	AllureRoyal	MM	12.2892	0.929111
Royal	Allure	10.4169	0.990833	Oct26	ot	E	AllureRoyal	MM	12.2892	0.929111
Allure	Royal	9.92907	0.957222	Oct27	ot	E	AllureRoyal	MM	12.2892	0.929111
Allure	Royal	17.9057	0.758333	Oct28	sa	E	AllureRoyal	MM	12.2892	0.929111
Allure	Royal	8.58303	1	Oct29	ot	E	AllureRoyal	MM	12.2892	0.929111
Royal	BigGrass	33.1766	0.315	Nov1	sa	E	BigGrassRoyal	MM	17.6045	0.791611
BigGrass	Royal	21.5629	0.611667	Nov2	ot	E	BigGrassRoyal	MM	17.6045	0.791611
BigGrass	Royal	16.1715	0.869167	Nov4	ot	E	BigGrassRoyal	MM	17.6045	0.791611
BigGrass	Royal	12.0875	1	Nov5	sa	E	BigGrassRoyal	MM	17.6045	0.791611
BigGrass	Royal	16.3259	0.866944	Oct20	sa	E	BigGrassRoyal	MM	17.6045	0.791611
BigGrass	Royal	16.941	0.818889	Oct22	sa	E	BigGrassRoyal	MM	17.6045	0.791611
BigGrass	Royal	35.4768	0.204167	Oct26	ot	E	BigGrassRoyal	MM	17.6045	0.791611
Royal	BigGrass	12.9633	0.896667	Oct27	ot	E	BigGrassRoyal	MM	17.6045	0.791611
BigGrass	Royal	9.49163	0.957222	Oct28	sa	E	BigGrassRoyal	MM	17.6045	0.791611
Royal	BigGrass	16.3852	0.993892	Oct29	ot	E	BigGrassRoyal	MM	17.6045	0.791611
Royal	Kurofune	37.3096	0.497778	Nov1	sa	E	KurofuneRoyal	MM	23.0286	0.588111
Royal	Kurofune	12.1128	0.8925	Nov4	ot	E	KurofuneRoyal	MM	23.0286	0.588111
Kurofune	Royal	22.5875	0.408333	Nov5	sa	E	KurofuneRoyal	MM	23.0286	0.588111
Kurofune	Royal	16.1298	0.879167	Oct20	sa	E	KurofuneRoyal	MM	23.0286	0.588111
Royal	Kurofune	12.8862	0.851389	Oct22	sa	E	KurofuneRoyal	MM	23.0286	0.588111
Kurofune	Royal	47.5656	0.484444	Oct26	ot	E	KurofuneRoyal	MM	23.0286	0.588111
Royal	Kurofune	10.8253	1	Oct27	ot	E	KurofuneRoyal	MM	23.0286	0.588111
Royal	Kurofune	26.2298	0.303889	Oct28	sa	E	KurofuneRoyal	MM	23.0286	0.588111
Royal	Kurofune	14.1345	1	Oct29	ot	E	KurofuneRoyal	MM	23.0286	0.588111
Royal	Mash	30.9817	0.405833	Nov1	sa	E	MashRoyal	MM	16.3222	0.839778
Mash	Royal	33.9396	0.469167	Nov2	ot	E	MashRoyal	MM	16.3222	0.839778
Mash	Royal	12.8096	0.906944	Nov4	ot	E	MashRoyal	MM	16.3222	0.839778
Mash	Royal	12.932	0.994722	Nov5	sa	E	MashRoyal	MM	16.3222	0.839778
Royal	Mash	11.8911	0.954722	Oct20	sa	E	MashRoyal	MM	16.3222	0.839778
Royal	Mash	14.7274	0.954722	Oct22	sa	E	MashRoyal	MM	16.3222	0.839778
Mash	Royal	15.0241	0.938056	Oct26	ot	E	MashRoyal	MM	16.3222	0.839778
Royal	Mash	12.669	0.961111	Oct27	ot	E	MashRoyal	MM	16.3222	0.839778
Royal	Mash	11.0786	0.888889	Oct28	sa	E	MashRoyal	MM	16.3222	0.839778
Royal	Mash	11.0999	1	Oct29	ot	E	MashRoyal	MM	16.3222	0.839778
Songoku	Allure	31.8454	0.223611	Nov1	sa	E	AllureSongoku	MM	21.5996	0.647722
Allure	Songoku	12.5513	0.948889	Nov2	ot	E	AllureSongoku	MM	21.5996	0.647722
Songoku	Allure	17.7035	0.923333	Nov4	ot	E	AllureSongoku	MM	21.5996	0.647722
Allure	Songoku	14.4983	0.940556	Nov5	sa	E	AllureSongoku	MM	21.5996	0.647722
Allure	Songoku	21.1674	0.599444	Oct20	sa	E	AllureSongoku	MM	21.5996	0.647722
Songoku	Allure	24.0101	0.704444	Oct22	sa	E	AllureSongoku	MM	21.5996	0.647722
Songoku	Allure	37.8296	0.314167	Oct26	ot	E	AllureSongoku	MM	21.5996	0.647722
Songoku	Allure	12.3248	0.982222	Oct27	ot	E	AllureSongoku	MM	21.5996	0.647722
Allure	Songoku	16.4768	0.770556	Oct28	sa	E	AllureSongoku	MM	21.5996	0.647722
Allure	Songoku	7.33357	1	Oct29	ot	E	AllureSongoku	MM	21.5996	0.647722
Songoku	BigGrass	4.35096	0.992778	Nov1	sa	E	BigGrassSongoku	MM	9.11577	0.970778
Songoku	BigGrass	13.4707	0.792778	Nov2	ot	E	BigGrassSongoku	MM	9.11577	0.970778
Songoku	BigGrass	16.0024	0.9175	Nov4	ot	E	BigGrassSongoku	MM	9.11577	0.970778
Songoku	BigGrass	7.24663	1	Nov5	sa	E	BigGrassSongoku	MM	9.11577	0.970778
Songoku	BigGrass	11.5603	0.991944	Oct20	sa	E	BigGrassSongoku	MM	9.11577	0.970778
Songoku	BigGrass	10.9953	0.9225	Oct22	sa	E	BigGrassSongoku	MM	9.11577	0.970778
Songoku	BigGrass	12.3544	0.856667	Oct26	ot	E	BigGrassSongoku	MM	9.11577	0.970778
Songoku	BigGrass	4.61916	1	Oct27	ot	E	BigGrassSongoku	MM	9.11577	0.970778
Songoku	BigGrass	11.4257	0.946667	Oct28	sa	E	BigGrassSongoku	MM	9.11577	0.970778
BigGrass	Songoku	13.1754	0.991671	Oct29	ot	E	BigGrassSongoku	MM	9.11577	0.970778
Songoku	Kurofune	34.1752	0.360278	Nov1	sa	E	KurofuneSongoku	MM	21.5995	0.692944
Songoku	Kurofune	16.9256	0.862222	Nov4	ot	E	KurofuneSongoku	MM	21.5995	0.692944
Kurofune	Songoku	14.1168	0.943056	Nov5	sa	E	KurofuneSongoku	MM	21.5995	0.692944
Kurofune	Songoku	13.6201	0.918611	Oct20	sa	E	KurofuneSongoku	MM	21.5995	0.692944
Kurofune	Songoku	23.5822	0.751667	Oct22	sa	E	KurofuneSongoku	MM	21.5995	0.692944
Kurofune	Songoku	30.6213	0.429722	Oct26	ot	E	KurofuneSongoku	MM	21.5995	0.692944
Songoku	Kurofune	18.9331	0.733333	Oct27	ot	E	KurofuneSongoku	MM	21.5995	0.692944
Kurofune	Songoku	22.5035	0.491111	Oct28	sa	E	KurofuneSongoku	MM	21.5995	0.692944
Songoku	Kurofune	9.75712	1	Oct29	ot	E	KurofuneSongoku	MM	21.5995	0.692944
Songoku	Mash	11.1484	0.960278	Nov1	sa	E	MashSongoku	MM	10.6911	0.940111
Songoku	Mash	37.1586	0.398611	Nov2	ot	E	MashSongoku	MM	10.6911	0.940111
Mash	Songoku	17.8511	0.842222	Nov4	ot	E	MashSongoku	MM	10.6911	0.940111
Mash	Songoku	6.52726	1	Nov5	sa	E	MashSongoku	MM	10.6911	0.940111
Mash	Songoku	14.0824	0.860556	Oct20	sa	E	MashSongoku	MM	10.6911	0.940111
Songoku	Mash	11.9657	0.922222	Oct22	sa	E	MashSongoku	MM	10.6911	0.940111
Mash	Songoku	25.0819	0.527222	Oct26	ot	E	MashSongoku	MM	10.6911	0.940111
Mash	Songoku	6.74855	0.98	Oct27	ot	E	MashSongoku	MM	10.6911	0.940111
Mash	Songoku	9.73176	0.9575	Oct28	sa	E	MashSongoku	MM	10.6911	0.940111
Mash	Songoku	7.14995	1	Oct29	ot	E	MashSongoku	MM	10.6911	0.940111
Royal	Songoku	31.0503	0.429722	Nov1	sa	E	RoyalSongoku	MM	20.0707	0.757278
Songoku	Royal	15.933	0.851667	Nov2	ot	E	RoyalSongoku	MM	20.0707	0.757278
Songoku	Royal	17.6974	0.861944	Nov4	ot	E	RoyalSongoku	MM	20.0707	0.757278
Songoku	Royal	15.0578	0.923333	Nov5	sa	E	RoyalSongoku	MM	20.0707	0.757278
Royal	Songoku	17.9779	0.746111	Oct20	sa	E	RoyalSongoku	MM	20.0707	0.757278
Royal	Songoku	23.7856	0.82	Oct22	sa	E	RoyalSongoku	MM	20.0707	0.757278
Royal	Songoku	36.5746	0.274444	Oct26	ot	E	RoyalSongoku	MM	20.0707	0.757278
Royal	Songoku	14.5527	0.899167	Oct27	ot	E	RoyalSongoku	MM	20.0707	0.757278
Royal	Songoku	12.4818	0.867222	Oct28	sa	E	RoyalSongoku	MM	20.0707	0.757278
Songoku	Royal	7.30717	1	Oct29	ot	E	RoyalSongoku	MM	20.0707	0.757278
Tiamo	Allure	11.5868	0.924444	Nov1	sa	E	AllureTiamo	MM	13.3644	0.884944
Allure	Tiamo	10.0154	1	Nov2	ot	E	AllureTiamo	MM	13.3644	0.884944
Allure	Tiamo	18.8864	0.650556	Nov4	ot	E	AllureTiamo	MM	13.3644	0.884944
Tiamo	Allure	11.5917	0.991944	Nov5	sa	E	AllureTiamo	MM	13.3644	0.884944
Allure	Tiamo	19.2126	0.730556	Oct20	sa	E	AllureTiamo	MM	13.3644	0.884944
Tiamo	Allure	10.2459	0.930556	Oct22	sa	E	AllureTiamo	MM	13.3644	0.884944
Tiamo	Allure	16.8921	0.840833	Oct26	ot	E	AllureTiamo	MM	13.3644	0.884944
Allure	Tiamo	12.7776	0.913889	Oct27	ot	E	AllureTiamo	MM	13.3644	0.884944
Allure	Tiamo	14.1849	0.847222	Oct28	sa	E	AllureTiamo	MM	13.3644	0.884944
Tiamo	Allure	18.1932	0.881732	Oct29	ot	E	AllureTiamo	MM	13.3644	0.884944
BigGrass	Tiamo	41.8596	0.0833333	Nov1	sa	E	BigGrassTiamo	MM	19.1035	0.720778
Tiamo	BigGrass	19.8289	0.645833	Nov2	ot	E	BigGrassTiamo	MM	19.1035	0.720778
Tiamo	BigGrass	27.1014	0.355278	Nov4	ot	E	BigGrassTiamo	MM	19.1035	0.720778
BigGrass	Tiamo	11.8688	0.944722	Nov5	sa	E	BigGrassTiamo	MM	19.1035	0.720778
Tiamo	BigGrass	10.3555	0.990833	Oct20	sa	E	BigGrassTiamo	MM	19.1035	0.720778
BigGrass	Tiamo	20.0788	0.615	Oct22	sa	E	BigGrassTiamo	MM	19.1035	0.720778
Tiamo	BigGrass	25.8769	0.481944	Oct26	ot	E	BigGrassTiamo	MM	19.1035	0.720778
BigGrass	Tiamo	14.6016	0.857222	Oct27	ot	E	BigGrassTiamo	MM	19.1035	0.720778
BigGrass	Tiamo	11.3548	0.97	Oct28	sa	E	BigGrassTiamo	MM	19.1035	0.720778
BigGrass	Tiamo	8.73777	0.99417	Oct29	ot	E	BigGrassTiamo	MM	19.1035	0.720778
Kurofune	Tiamo	37.7118	0.360556	Nov1	sa	E	KurofuneTiamo	MM	21.4851	0.665389
Kurofune	Tiamo	19.0574	0.807778	Nov4	ot	E	KurofuneTiamo	MM	21.4851	0.665389
Kurofune	Tiamo	18.4382	0.73	Nov5	sa	E	KurofuneTiamo	MM	21.4851	0.665389
Tiamo	Kurofune	14.0817	0.969444	Oct20	sa	E	KurofuneTiamo	MM	21.4851	0.665389
Kurofune	Tiamo	15.398	0.767778	Oct22	sa	E	KurofuneTiamo	MM	21.4851	0.665389
Kurofune	Tiamo	41.6068	0.486667	Oct26	ot	E	KurofuneTiamo	MM	21.4851	0.665389
Tiamo	Kurofune	17.7729	0.716667	Oct27	ot	E	KurofuneTiamo	MM	21.4851	0.665389
Tiamo	Kurofune	21.7959	0.499167	Oct28	sa	E	KurofuneTiamo	MM	21.4851	0.665389
Tiamo	Kurofune	9.30569	1	Oct29	ot	E	KurofuneTiamo	MM	21.4851	0.665389
Mash	Tiamo	39.02	0.184444	Nov1	sa	E	MashTiamo	MM	18.0281	0.763778
Tiamo	Mash	35.218	0.2725	Nov2	ot	E	MashTiamo	MM	18.0281	0.763778
Tiamo	Mash	21.0968	0.679444	Nov4	ot	E	MashTiamo	MM	18.0281	0.763778
Mash	Tiamo	11.5328	0.998611	Nov5	sa	E	MashTiamo	MM	18.0281	0.763778
Mash	Tiamo	11.6142	0.908889	Oct20	sa	E	MashTiamo	MM	18.0281	0.763778
Mash	Tiamo	17.6276	0.726944	Oct22	sa	E	MashTiamo	MM	18.0281	0.763778
Mash	Tiamo	9.52344	1	Oct26	ot	E	MashTiamo	MM	18.0281	0.763778
Mash	Tiamo	14.6277	0.905	Oct27	ot	E	MashTiamo	MM	18.0281	0.763778
Tiamo	Mash	10.3461	1	Oct28	sa	E	MashTiamo	MM	18.0281	0.763778
Mash	Tiamo	10.1329	1	Oct29	ot	E	MashTiamo	MM	18.0281	0.763778
Tiamo	Royal	11.7515	0.945833	Nov1	sa	E	RoyalTiamo	MM	11.7766	0.937889
Tiamo	Royal	15.9506	0.766667	Nov2	ot	E	RoyalTiamo	MM	11.7766	0.937889
Tiamo	Royal	24.7857	0.456389	Nov4	ot	E	RoyalTiamo	MM	11.7766	0.937889
Royal	Tiamo	15.2494	0.955556	Nov5	sa	E	RoyalTiamo	MM	11.7766	0.937889
Royal	Tiamo	15.7443	0.806667	Oct20	sa	E	RoyalTiamo	MM	11.7766	0.937889
Tiamo	Royal	6.70037	1	Oct22	sa	E	RoyalTiamo	MM	11.7766	0.937889
Tiamo	Royal	12.6594	0.975833	Oct26	ot	E	RoyalTiamo	MM	11.7766	0.937889
Tiamo	Royal	11.9068	0.805278	Oct27	ot	E	RoyalTiamo	MM	11.7766	0.937889
Tiamo	Royal	9.43765	0.981389	Oct28	sa	E	RoyalTiamo	MM	11.7766	0.937889
Royal	Tiamo	15.2548	0.998057	Oct29	ot	E	RoyalTiamo	MM	11.7766	0.937889
Tiamo	Songoku	39.8947	0.131667	Nov1	sa	E	SongokuTiamo	MM	20.1314	0.723
Songoku	Tiamo	11.989	0.9725	Nov2	ot	E	SongokuTiamo	MM	20.1314	0.723
Tiamo	Songoku	24.2145	0.480278	Nov4	ot	E	SongokuTiamo	MM	20.1314	0.723
Songoku	Tiamo	10.7682	0.879167	Nov5	sa	E	SongokuTiamo	MM	20.1314	0.723
Tiamo	Songoku	9.75926	0.996944	Oct20	sa	E	SongokuTiamo	MM	20.1314	0.723
Tiamo	Songoku	27.0306	0.634444	Oct22	sa	E	SongokuTiamo	MM	20.1314	0.723
Tiamo	Songoku	27.8196	0.510833	Oct26	ot	E	SongokuTiamo	MM	20.1314	0.723
Tiamo	Songoku	13.246	0.960556	Oct27	ot	E	SongokuTiamo	MM	20.1314	0.723
Songoku	Tiamo	13.2043	0.972778	Oct28	sa	E	SongokuTiamo	MM	20.1314	0.723
Songoku	Tiamo	12.1262	1	Oct29	ot	E	SongokuTiamo	MM	20.1314	0.723
Daia	Asuka	30.3094	0.4575	Nov12	ot	HI	AsukaDaia	MF	34.9765	0.584944
Asuka	Daia	58.9858	0.439444	Nov15	sa	HI	AsukaDaia	MM	34.9765	0.584944
Asuka	Daia	31.5338	0.548056	Nov16	ot	HI	AsukaDaia	MM	34.9765	0.584944
Asuka	Daia	26.4902	0.585	Nov17	sa	HI	AsukaDaia	MM	34.9765	0.584944
Daia	Asuka	20.7244	0.787778	Nov18	ot	HI	AsukaDaia	MF	34.9765	0.584944
Asuka	Daia	46.6037	0.286667	Nov19	sa	HI	AsukaDaia	MM	34.9765	0.584944
Daia	Asuka	19.5728	0.804444	Nov21	sa	HI	AsukaDaia	MF	34.9765	0.584944
Asuka	Daia	19.7742	0.801111	Nov23	ot	HI	AsukaDaia	MM	34.9765	0.584944
Asuka	Daia	24.7161	0.605556	Nov24	ot	HI	AsukaDaia	MM	34.9765	0.584944
Asuka	Daia	23.2302	0.809167	Nov25	sa	HI	AsukaDaia	MM	34.9765	0.584944
Delfoy	Asuka	29.7758	0.4375	Nov12	ot	HI	AsukaDelfoy	MM	39.6994	0.637444
Asuka	Delfoy	74.3172	0.511944	Nov15	sa	HI	AsukaDelfoy	MM	39.6994	0.637444
Asuka	Delfoy	58.8232	0.320278	Nov16	ot	HI	AsukaDelfoy	MM	39.6994	0.637444
Delfoy	Asuka	46.6593	0.437222	Nov17	sa	HI	AsukaDelfoy	MM	39.6994	0.637444
Delfoy	Asuka	14.7908	0.898333	Nov18	ot	HI	AsukaDelfoy	MM	39.6994	0.637444
Asuka	Delfoy	43.9612	0.457222	Nov19	sa	HI	AsukaDelfoy	MM	39.6994	0.637444
Delfoy	Asuka	12.7052	0.88	Nov21	sa	HI	AsukaDelfoy	MM	39.6994	0.637444
Delfoy	Asuka	48.7795	0.606944	Nov23	ot	HI	AsukaDelfoy	MM	39.6994	0.637444
Delfoy	Asuka	15.6943	0.923333	Nov24	ot	HI	AsukaDelfoy	MM	39.6994	0.637444
Delfoy	Asuka	20.8541	0.900833	Nov25	sa	HI	AsukaDelfoy	MM	39.6994	0.637444
Delfoy	Daia	12.62	0.904722	Nov12	ot	HI	DaiaDelfoy	MM	29.2487	0.752722
Delfoy	Daia	34.3536	0.731111	Nov15	sa	HI	DaiaDelfoy	MM	29.2487	0.752722
Daia	Delfoy	47.2429	0.545833	Nov16	ot	HI	DaiaDelfoy	MF	29.2487	0.752722
Daia	Delfoy	45.2617	0.548611	Nov17	sa	HI	DaiaDelfoy	MF	29.2487	0.752722
Delfoy	Daia	15.8111	0.849167	Nov18	ot	HI	DaiaDelfoy	MM	29.2487	0.752722
Daia	Delfoy	37.3496	0.673889	Nov19	sa	HI	DaiaDelfoy	MF	29.2487	0.752722
Delfoy	Daia	13.5655	0.917222	Nov21	sa	HI	DaiaDelfoy	MM	29.2487	0.752722
Delfoy	Daia	40.7864	0.710278	Nov23	ot	HI	DaiaDelfoy	MM	29.2487	0.752722
Daia	Delfoy	16.1407	0.893333	Nov24	ot	HI	DaiaDelfoy	MF	29.2487	0.752722
Daia	Delfoy	15.7129	0.892778	Nov25	sa	HI	DaiaDelfoy	MF	29.2487	0.752722
Asuka	Eritage	24.404	0.378611	Nov12	ot	HI	AsukaEritage	MM	22.1179	0.7875
Asuka	Eritage	16.3221	0.898333	Nov15	sa	HI	AsukaEritage	MM	22.1179	0.7875
Asuka	Eritage	23.6724	0.563056	Nov16	ot	HI	AsukaEritage	MM	22.1179	0.7875
Eritage	Asuka	21.8124	0.7125	Nov17	sa	HI	AsukaEritage	MM	22.1179	0.7875
Asuka	Eritage	12.6003	0.948333	Nov18	ot	HI	AsukaEritage	MM	22.1179	0.7875
Eritage	Asuka	38.7758	0.524722	Nov19	sa	HI	AsukaEritage	MM	22.1179	0.7875
Asuka	Eritage	14.7645	0.916944	Nov21	sa	HI	AsukaEritage	MM	22.1179	0.7875
Asuka	Eritage	22.4267	0.527778	Nov23	ot	HI	AsukaEritage	MM	22.1179	0.7875
Eritage	Asuka	15.7614	0.913333	Nov24	ot	HI	AsukaEritage	MM	22.1179	0.7875
Asuka	Eritage	18.9143	0.885	Nov25	sa	HI	AsukaEritage	MM	22.1179	0.7875
Daia	Eritage	32.1351	0.637222	Nov12	ot	HI	DaiaEritage	MF	29.1428	0.5965
Eritage	Daia	52.3475	0.531111	Nov15	sa	HI	DaiaEritage	MM	29.1428	0.5965
Eritage	Daia	28.2712	0.463889	Nov16	ot	HI	DaiaEritage	MM	29.1428	0.5965
Daia	Eritage	28.0729	0.335278	Nov17	sa	HI	DaiaEritage	MF	29.1428	0.5965
Eritage	Daia	19.2908	0.8225	Nov18	ot	HI	DaiaEritage	MM	29.1428	0.5965
Daia	Eritage	28.6638	0.319722	Nov19	sa	HI	DaiaEritage	MF	29.1428	0.5965
Eritage	Daia	19.3008	0.906944	Nov21	sa	HI	DaiaEritage	MM	29.1428	0.5965
Eritage	Daia	25.4403	0.531389	Nov23	ot	HI	DaiaEritage	MM	29.1428	0.5965
Daia	Eritage	23.6017	0.656944	Nov24	ot	HI	DaiaEritage	MF	29.1428	0.5965
Eritage	Daia	17.3288	0.889444	Nov25	sa	HI	DaiaEritage	MM	29.1428	0.5965
Eritage	Delfoy	25.708	0.662778	Nov12	ot	HI	DelfoyEritage	MM	33.3234	0.641833
Delfoy	Eritage	66.1882	0.515	Nov15	sa	HI	DelfoyEritage	MM	33.3234	0.641833
Eritage	Delfoy	45.823	0.573333	Nov16	ot	HI	DelfoyEritage	MM	33.3234	0.641833
Eritage	Delfoy	47.2608	0.286944	Nov17	sa	HI	DelfoyEritage	MM	33.3234	0.641833
Delfoy	Eritage	16.2472	0.872222	Nov18	ot	HI	DelfoyEritage	MM	33.3234	0.641833
Eritage	Delfoy	34.3772	0.414722	Nov19	sa	HI	DelfoyEritage	MM	33.3234	0.641833
Delfoy	Eritage	11.2858	0.9925	Nov21	sa	HI	DelfoyEritage	MM	33.3234	0.641833
Eritage	Delfoy	57.119	0.421389	Nov23	ot	HI	DelfoyEritage	MM	33.3234	0.641833
Delfoy	Eritage	16.7645	0.848333	Nov24	ot	HI	DelfoyEritage	MM	33.3234	0.641833
Eritage	Delfoy	7.50475	1	Nov25	sa	HI	DelfoyEritage	MM	33.3234	0.641833
Kizuna	Asuka	17.6169	0.628889	Nov12	ot	HI	AsukaKizuna	MF	23.282	0.692389
Kizuna	Asuka	19.948	0.732778	Nov15	sa	HI	AsukaKizuna	MF	23.282	0.692389
Asuka	Kizuna	16.9055	0.756389	Nov16	ot	HI	AsukaKizuna	MM	23.282	0.692389
Asuka	Kizuna	24.4921	0.620278	Nov17	sa	HI	AsukaKizuna	MM	23.282	0.692389
Kizuna	Asuka	14.9303	0.876389	Nov18	ot	HI	AsukaKizuna	MF	23.282	0.692389
Asuka	Kizuna	36.2005	0.415	Nov19	sa	HI	AsukaKizuna	MM	23.282	0.692389
Kizuna	Asuka	14.4877	0.896667	Nov21	sa	HI	AsukaKizuna	MF	23.282	0.692389
Asuka	Kizuna	36.8189	0.438333	Nov23	ot	HI	AsukaKizuna	MM	23.282	0.692389
Asuka	Kizuna	22.1385	0.802222	Nov24	ot	HI	AsukaKizuna	MM	23.282	0.692389
Kizuna	Asuka	21.2816	0.797222	Nov25	sa	HI	AsukaKizuna	MF	23.282	0.692389
Daia	Kizuna	35.5408	0.1875	Nov12	ot	HI	DaiaKizuna	FF	30.0752	0.685833
Kizuna	Daia	54.8741	0.454444	Nov15	sa	HI	DaiaKizuna	FF	30.0752	0.685833
Daia	Kizuna	34.3517	0.510278	Nov16	ot	HI	DaiaKizuna	FF	30.0752	0.685833
Kizuna	Daia	23.6406	0.756944	Nov17	sa	HI	DaiaKizuna	FF	30.0752	0.685833
Daia	Kizuna	18.479	0.774444	Nov18	ot	HI	DaiaKizuna	FF	30.0752	0.685833
Daia	Kizuna	31.5823	0.587778	Nov19	sa	HI	DaiaKizuna	FF	30.0752	0.685833
Daia	Kizuna	18.7665	0.824167	Nov21	sa	HI	DaiaKizuna	FF	30.0752	0.685833
Daia	Kizuna	39.1823	0.315556	Nov23	ot	HI	DaiaKizuna	FF	30.0752	0.685833
Kizuna	Daia	21.0889	0.81	Nov24	ot	HI	DaiaKizuna	FF	30.0752	0.685833
Daia	Kizuna	21.5127	0.805833	Nov25	sa	HI	DaiaKizuna	FF	30.0752	0.685833
Delfoy	Kizuna	33.1911	0.23	Nov12	ot	HI	DelfoyKizuna	MM	39.781	0.639389
Kizuna	Delfoy	72.6553	0.438056	Nov15	sa	HI	DelfoyKizuna	MF	39.781	0.639389
Kizuna	Delfoy	62.2586	0.234444	Nov16	ot	HI	DelfoyKizuna	MF	39.781	0.639389
Delfoy	Kizuna	50.0169	0.434167	Nov17	sa	HI	DelfoyKizuna	MM	39.781	0.639389
Delfoy	Kizuna	15.5899	0.920556	Nov18	ot	HI	DelfoyKizuna	MM	39.781	0.639389
Kizuna	Delfoy	42.1691	0.51	Nov19	sa	HI	DelfoyKizuna	MF	39.781	0.639389
Delfoy	Kizuna	14.0974	0.907222	Nov21	sa	HI	DelfoyKizuna	MM	39.781	0.639389
Delfoy	Kizuna	67.8676	0.176944	Nov23	ot	HI	DelfoyKizuna	MM	39.781	0.639389
Delfoy	Kizuna	19.3947	0.888889	Nov24	ot	HI	DelfoyKizuna	MM	39.781	0.639389
Kizuna	Delfoy	19.9665	0.9075	Nov25	sa	HI	DelfoyKizuna	MF	39.781	0.639389
Eritage	Kizuna	25.3586	0.251944	Nov12	ot	HI	EritageKizuna	MM	22.8626	0.736333
Eritage	Kizuna	21.8024	0.81	Nov15	sa	HI	EritageKizuna	MM	22.8626	0.736333
Kizuna	Eritage	28.3507	0.390556	Nov16	ot	HI	EritageKizuna	MF	22.8626	0.736333
Kizuna	Eritage	22.9415	0.735556	Nov17	sa	HI	EritageKizuna	MF	22.8626	0.736333
Eritage	Kizuna	14.6029	0.9125	Nov18	ot	HI	EritageKizuna	MM	22.8626	0.736333
Eritage	Kizuna	33.9209	0.323889	Nov19	sa	HI	EritageKizuna	MM	22.8626	0.736333
Eritage	Kizuna	16.1421	0.896944	Nov21	sa	HI	EritageKizuna	MM	22.8626	0.736333
Eritage	Kizuna	39.84	0.310556	Nov23	ot	HI	EritageKizuna	MM	22.8626	0.736333
Kizuna	Eritage	16.8804	0.879722	Nov24	ot	HI	EritageKizuna	MF	22.8626	0.736333
Eritage	Kizuna	19.5058	0.915278	Nov25	sa	HI	EritageKizuna	MM	22.8626	0.736333
Maie	Asuka	25.5813	0.620833	Nov12	ot	HI	AsukaMaie	MM	23.9988	0.614722
Maie	Asuka	16.3647	0.854722	Nov15	sa	HI	AsukaMaie	MM	23.9988	0.614722
Asuka	Maie	24.4131	0.696944	Nov16	ot	HI	AsukaMaie	MM	23.9988	0.614722
Maie	Asuka	26.1105	0.489167	Nov17	sa	HI	AsukaMaie	MM	23.9988	0.614722
Asuka	Maie	27.0479	0.599444	Nov18	ot	HI	AsukaMaie	MM	23.9988	0.614722
Asuka	Maie	33.1644	0.421111	Nov19	sa	HI	AsukaMaie	MM	23.9988	0.614722
Asuka	Maie	19.6752	0.733889	Nov21	sa	HI	AsukaMaie	MM	23.9988	0.614722
Maie	Asuka	35.9629	0.517778	Nov23	ot	HI	AsukaMaie	MM	23.9988	0.614722
Asuka	Maie	19.35	0.7375	Nov24	ot	HI	AsukaMaie	MM	23.9988	0.614722
Asuka	Maie	24.6791	0.574722	Nov25	sa	HI	AsukaMaie	MM	23.9988	0.614722
Daia	Maie	26.0797	0.557778	Nov12	ot	HI	DaiaMaie	MF	31.4925	0.572389
Daia	Maie	56.8407	0.421944	Nov15	sa	HI	DaiaMaie	MF	31.4925	0.572389
Maie	Daia	39.4468	0.468333	Nov16	ot	HI	DaiaMaie	MM	31.4925	0.572389
Daia	Maie	28.1309	0.441389	Nov17	sa	HI	DaiaMaie	MF	31.4925	0.572389
Maie	Daia	22.6478	0.477778	Nov18	ot	HI	DaiaMaie	MM	31.4925	0.572389
Maie	Daia	38.1831	0.541389	Nov19	sa	HI	DaiaMaie	MM	31.4925	0.572389
Maie	Daia	13.3979	0.835	Nov21	sa	HI	DaiaMaie	MM	31.4925	0.572389
Daia	Maie	36.2603	0.446667	Nov23	ot	HI	DaiaMaie	MF	31.4925	0.572389
Daia	Maie	19.4479	0.806667	Nov24	ot	HI	DaiaMaie	MF	31.4925	0.572389
Maie	Daia	20.9101	0.622222	Nov25	sa	HI	DaiaMaie	MM	31.4925	0.572389
Delfoy	Maie	23.3118	0.6	Nov12	ot	HI	DelfoyMaie	MM	43.8647	0.559111
Maie	Delfoy	72.644	0.454444	Nov15	sa	HI	DelfoyMaie	MM	43.8647	0.559111
Maie	Delfoy	64.1007	0.261389	Nov16	ot	HI	DelfoyMaie	MM	43.8647	0.559111
Delfoy	Maie	54.8081	0.418333	Nov17	sa	HI	DelfoyMaie	MM	43.8647	0.559111
Delfoy	Maie	27.3808	0.443611	Nov18	ot	HI	DelfoyMaie	MM	43.8647	0.559111
Maie	Delfoy	44.5548	0.563889	Nov19	sa	HI	DelfoyMaie	MM	43.8647	0.559111
Delfoy	Maie	17.5316	0.789722	Nov21	sa	HI	DelfoyMaie	MM	43.8647	0.559111
Maie	Delfoy	65.3699	0.308333	Nov23	ot	HI	DelfoyMaie	MM	43.8647	0.559111
Delfoy	Maie	14.6876	0.819444	Nov24	ot	HI	DelfoyMaie	MM	43.8647	0.559111
Maie	Delfoy	29.7849	0.569167	Nov25	sa	HI	DelfoyMaie	MM	43.8647	0.559111
Maie	Eritage	29.6959	0.390833	Nov12	ot	HI	EritageMaie	MM	25.3487	0.667278
Eritage	Maie	15.989	0.904444	Nov15	sa	HI	EritageMaie	MM	25.3487	0.667278
Maie	Eritage	29.8875	0.593611	Nov16	ot	HI	EritageMaie	MM	25.3487	0.667278
Maie	Eritage	24.2454	0.558889	Nov17	sa	HI	EritageMaie	MM	25.3487	0.667278
Maie	Eritage	27.0235	0.509167	Nov18	ot	HI	EritageMaie	MM	25.3487	0.667278
Eritage	Maie	37.9989	0.499444	Nov19	sa	HI	EritageMaie	MM	25.3487	0.667278
Maie	Eritage	19.2508	0.7875	Nov21	sa	HI	EritageMaie	MM	25.3487	0.667278
Eritage	Maie	41.6109	0.216111	Nov23	ot	HI	EritageMaie	MM	25.3487	0.667278
Eritage	Maie	12.974	0.908056	Nov24	ot	HI	EritageMaie	MM	25.3487	0.667278
Maie	Eritage	29.2594	0.586111	Nov25	sa	HI	EritageMaie	MM	25.3487	0.667278
Maie	Kizuna	22.0437	0.643889	Nov12	ot	HI	KizunaMaie	MM	24.9227	0.581556
Kizuna	Maie	19.372	0.783611	Nov15	sa	HI	KizunaMaie	MF	24.9227	0.581556
Kizuna	Maie	19.2132	0.788889	Nov16	ot	HI	KizunaMaie	MF	24.9227	0.581556
Kizuna	Maie	29.1341	0.371667	Nov17	sa	HI	KizunaMaie	MF	24.9227	0.581556
Maie	Kizuna	25.6979	0.618611	Nov18	ot	HI	KizunaMaie	MM	24.9227	0.581556
Maie	Kizuna	31.7883	0.546111	Nov19	sa	HI	KizunaMaie	MM	24.9227	0.581556
Maie	Kizuna	20.108	0.699444	Nov21	sa	HI	KizunaMaie	MM	24.9227	0.581556
Maie	Kizuna	10.4308	0.833333	Nov23	ot	HI	KizunaMaie	MM	24.9227	0.581556
Maie	Kizuna	16.0005	0.705833	Nov24	ot	HI	KizunaMaie	MM	24.9227	0.581556
Maie	Kizuna	24.2112	0.506944	Nov25	sa	HI	KizunaMaie	MM	24.9227	0.581556
Asuka	Mitsuyoshi	29.6726	0.348333	Nov12	ot	HI	AsukaMitsuyoshi	MM	21.9483	0.687556
Asuka	Mitsuyoshi	18.6625	0.7425	Nov15	sa	HI	AsukaMitsuyoshi	MM	21.9483	0.687556
Asuka	Mitsuyoshi	24.2137	0.735	Nov16	ot	HI	AsukaMitsuyoshi	MM	21.9483	0.687556
Asuka	Mitsuyoshi	20.34	0.730278	Nov17	sa	HI	AsukaMitsuyoshi	MM	21.9483	0.687556
Asuka	Mitsuyoshi	20.4188	0.6225	Nov18	ot	HI	AsukaMitsuyoshi	MM	21.9483	0.687556
Mitsuyoshi	Asuka	28.3057	0.546944	Nov19	sa	HI	AsukaMitsuyoshi	MM	21.9483	0.687556
Asuka	Mitsuyoshi	18.5538	0.774167	Nov21	sa	HI	AsukaMitsuyoshi	MM	21.9483	0.687556
Mitsuyoshi	Asuka	18.9158	0.526389	Nov23	ot	HI	AsukaMitsuyoshi	MM	21.9483	0.687556
Asuka	Mitsuyoshi	35.5225	0.435278	Nov24	ot	HI	AsukaMitsuyoshi	MM	21.9483	0.687556
Asuka	Mitsuyoshi	23.8797	0.643889	Nov25	sa	HI	AsukaMitsuyoshi	MM	21.9483	0.687556
Mitsuyoshi	Daia	20.8821	0.626944	Nov12	ot	HI	DaiaMitsuyoshi	MM	37.3194	0.528056
Daia	Mitsuyoshi	63.3261	0.462222	Nov15	sa	HI	DaiaMitsuyoshi	MF	37.3194	0.528056
Daia	Mitsuyoshi	32.9821	0.533333	Nov16	ot	HI	DaiaMitsuyoshi	MF	37.3194	0.528056
Daia	Mitsuyoshi	28.609	0.481667	Nov17	sa	HI	DaiaMitsuyoshi	MF	37.3194	0.528056
Mitsuyoshi	Daia	21.0001	0.639167	Nov18	ot	HI	DaiaMitsuyoshi	MM	37.3194	0.528056
Mitsuyoshi	Daia	48.2925	0.268889	Nov19	sa	HI	DaiaMitsuyoshi	MM	37.3194	0.528056
Mitsuyoshi	Daia	22.0225	0.739722	Nov21	sa	HI	DaiaMitsuyoshi	MM	37.3194	0.528056
Daia	Mitsuyoshi	31.5958	0.443889	Nov23	ot	HI	DaiaMitsuyoshi	MF	37.3194	0.528056
Daia	Mitsuyoshi	26.1225	0.476389	Nov24	ot	HI	DaiaMitsuyoshi	MF	37.3194	0.528056
Mitsuyoshi	Daia	24.3472	0.687778	Nov25	sa	HI	DaiaMitsuyoshi	MM	37.3194	0.528056
Delfoy	Mitsuyoshi	20.3726	0.6675	Nov12	ot	HI	DelfoyMitsuyoshi	MM	44.0914	0.531222
Delfoy	Mitsuyoshi	81.5435	0.467222	Nov15	sa	HI	DelfoyMitsuyoshi	MM	44.0914	0.531222
Delfoy	Mitsuyoshi	60.9885	0.377778	Nov16	ot	HI	DelfoyMitsuyoshi	MM	44.0914	0.531222
Mitsuyoshi	Delfoy	45.0436	0.372222	Nov17	sa	HI	DelfoyMitsuyoshi	MM	44.0914	0.531222
Mitsuyoshi	Delfoy	23.9594	0.569444	Nov18	ot	HI	DelfoyMitsuyoshi	MM	44.0914	0.531222
Mitsuyoshi	Delfoy	48.7875	0.296111	Nov19	sa	HI	DelfoyMitsuyoshi	MM	44.0914	0.531222
Delfoy	Mitsuyoshi	17.5758	0.809722	Nov21	sa	HI	DelfoyMitsuyoshi	MM	44.0914	0.531222
Delfoy	Mitsuyoshi	59.9651	0.354722	Nov23	ot	HI	DelfoyMitsuyoshi	MM	44.0914	0.531222
Mitsuyoshi	Delfoy	33.4712	0.448611	Nov24	ot	HI	DelfoyMitsuyoshi	MM	44.0914	0.531222
Delfoy	Mitsuyoshi	27.5065	0.710833	Nov25	sa	HI	DelfoyMitsuyoshi	MM	44.0914	0.531222
Mitsuyoshi	Eritage	30.6895	0.534167	Nov12	ot	HI	EritageMitsuyoshi	MM	25.5925	0.690278
Mitsuyoshi	Eritage	24.2521	0.700556	Nov15	sa	HI	EritageMitsuyoshi	MM	25.5925	0.690278
Eritage	Mitsuyoshi	23.0561	0.555278	Nov16	ot	HI	EritageMitsuyoshi	MM	25.5925	0.690278
Mitsuyoshi	Eritage	22.3528	0.727778	Nov17	sa	HI	EritageMitsuyoshi	MM	25.5925	0.690278
Eritage	Mitsuyoshi	19.5672	0.598333	Nov18	ot	HI	EritageMitsuyoshi	MM	25.5925	0.690278
Mitsuyoshi	Eritage	40.3668	0.476667	Nov19	sa	HI	EritageMitsuyoshi	MM	25.5925	0.690278
Mitsuyoshi	Eritage	16.5119	0.8325	Nov21	sa	HI	EritageMitsuyoshi	MM	25.5925	0.690278
Mitsuyoshi	Eritage	27.9405	0.378333	Nov23	ot	HI	EritageMitsuyoshi	MM	25.5925	0.690278
Eritage	Mitsuyoshi	28.3337	0.494722	Nov24	ot	HI	EritageMitsuyoshi	MM	25.5925	0.690278
Eritage	Mitsuyoshi	24.4786	0.713889	Nov25	sa	HI	EritageMitsuyoshi	MM	25.5925	0.690278
Mitsuyoshi	Kizuna	25.6998	0.5225	Nov12	ot	HI	KizunaMitsuyoshi	MM	25.8827	0.648333
Mitsuyoshi	Kizuna	24.487	0.716111	Nov15	sa	HI	KizunaMitsuyoshi	MM	25.8827	0.648333
Mitsuyoshi	Kizuna	27.9581	0.665	Nov16	ot	HI	KizunaMitsuyoshi	MM	25.8827	0.648333
Mitsuyoshi	Kizuna	26.7046	0.621944	Nov17	sa	HI	KizunaMitsuyoshi	MM	25.8827	0.648333
Mitsuyoshi	Kizuna	22.8572	0.571667	Nov18	ot	HI	KizunaMitsuyoshi	MM	25.8827	0.648333
Kizuna	Mitsuyoshi	28.8453	0.514722	Nov19	sa	HI	KizunaMitsuyoshi	MF	25.8827	0.648333
Mitsuyoshi	Kizuna	21.0091	0.746111	Nov21	sa	HI	KizunaMitsuyoshi	MM	25.8827	0.648333
Kizuna	Mitsuyoshi	44.9446	0.356389	Nov23	ot	HI	KizunaMitsuyoshi	MF	25.8827	0.648333
Kizuna	Mitsuyoshi	23.5431	0.566667	Nov24	ot	HI	KizunaMitsuyoshi	MF	25.8827	0.648333
Mitsuyoshi	Kizuna	28.3674	0.642778	Nov25	sa	HI	KizunaMitsuyoshi	MM	25.8827	0.648333
Mitsuyoshi	Maie	18.6381	0.708333	Nov12	ot	HI	MaieMitsuyoshi	MM	25.8622	0.609278
Mitsuyoshi	Maie	22.8364	0.705278	Nov15	sa	HI	MaieMitsuyoshi	MM	25.8622	0.609278
Maie	Mitsuyoshi	33.7423	0.529167	Nov16	ot	HI	MaieMitsuyoshi	MM	25.8622	0.609278
Mitsuyoshi	Maie	27.8499	0.559167	Nov17	sa	HI	MaieMitsuyoshi	MM	25.8622	0.609278
Maie	Mitsuyoshi	20.0941	0.780556	Nov18	ot	HI	MaieMitsuyoshi	MM	25.8622	0.609278
Maie	Mitsuyoshi	35.0271	0.385	Nov19	sa	HI	MaieMitsuyoshi	MM	25.8622	0.609278
Mitsuyoshi	Maie	20.6694	0.663056	Nov21	sa	HI	MaieMitsuyoshi	MM	25.8622	0.609278
Maie	Mitsuyoshi	44.8892	0.383889	Nov23	ot	HI	MaieMitsuyoshi	MM	25.8622	0.609278
Maie	Mitsuyoshi	30.0226	0.510278	Nov24	ot	HI	MaieMitsuyoshi	MM	25.8622	0.609278
Mitsuyoshi	Maie	22.9283	0.733889	Nov25	sa	HI	MaieMitsuyoshi	MM	25.8622	0.609278
Palace	Asuka	33.9379	0.0691667	Nov12	ot	HI	AsukaPalace	MF	18.7506	0.780889
Asuka	Palace	19.8741	0.856944	Nov15	sa	HI	AsukaPalace	MM	18.7506	0.780889
Palace	Asuka	27.589	0.685278	Nov16	ot	HI	AsukaPalace	MF	18.7506	0.780889
Palace	Asuka	21.0836	0.651389	Nov17	sa	HI	AsukaPalace	MF	18.7506	0.780889
Palace	Asuka	13.0564	0.934167	Nov18	ot	HI	AsukaPalace	MF	18.7506	0.780889
Asuka	Palace	19.9507	0.654167	Nov19	sa	HI	AsukaPalace	MM	18.7506	0.780889
Asuka	Palace	15.7074	0.817222	Nov21	sa	HI	AsukaPalace	MM	18.7506	0.780889
Palace	Asuka	44.5888	0.346389	Nov23	ot	HI	AsukaPalace	MF	18.7506	0.780889
Asuka	Palace	15.4438	0.916389	Nov24	ot	HI	AsukaPalace	MM	18.7506	0.780889
Palace	Asuka	17.1372	0.924722	Nov25	sa	HI	AsukaPalace	MF	18.7506	0.780889
Palace	Daia	22.5803	0.665	Nov12	ot	HI	DaiaPalace	FF	30.3351	0.652167
Daia	Palace	52.5465	0.535278	Nov15	sa	HI	DaiaPalace	FF	30.3351	0.652167
Daia	Palace	31.235	0.628333	Nov16	ot	HI	DaiaPalace	FF	30.3351	0.652167
Palace	Daia	28.2712	0.505556	Nov17	sa	HI	DaiaPalace	FF	30.3351	0.652167
Daia	Palace	14.5228	0.853333	Nov18	ot	HI	DaiaPalace	FF	30.3351	0.652167
Daia	Palace	40.0846	0.460833	Nov19	sa	HI	DaiaPalace	FF	30.3351	0.652167
Palace	Daia	17.832	0.856944	Nov21	sa	HI	DaiaPalace	FF	30.3351	0.652167
Palace	Daia	36.2496	0.305556	Nov23	ot	HI	DaiaPalace	FF	30.3351	0.652167
Palace	Daia	21.6081	0.735	Nov24	ot	HI	DaiaPalace	FF	30.3351	0.652167
Daia	Palace	12.9412	0.902222	Nov25	sa	HI	DaiaPalace	FF	30.3351	0.652167
Palace	Delfoy	18.6455	0.773611	Nov12	ot	HI	DelfoyPalace	MF	32.101	0.721611
Palace	Delfoy	68.3769	0.528056	Nov15	sa	HI	DelfoyPalace	MF	32.101	0.721611
Palace	Delfoy	61.1382	0.560278	Nov16	ot	HI	DelfoyPalace	MF	32.101	0.721611
Palace	Delfoy	33.3045	0.612778	Nov17	sa	HI	DelfoyPalace	MF	32.101	0.721611
Delfoy	Palace	8.37786	0.973333	Nov18	ot	HI	DelfoyPalace	MM	32.101	0.721611
Palace	Delfoy	39.7603	0.534444	Nov19	sa	HI	DelfoyPalace	MF	32.101	0.721611
Delfoy	Palace	11.8683	0.932778	Nov21	sa	HI	DelfoyPalace	MM	32.101	0.721611
Delfoy	Palace	69.0177	0.275833	Nov23	ot	HI	DelfoyPalace	MM	32.101	0.721611
Delfoy	Palace	15.2425	0.899722	Nov24	ot	HI	DelfoyPalace	MM	32.101	0.721611
Palace	Delfoy	7.19483	1	Nov25	sa	HI	DelfoyPalace	MF	32.101	0.721611
Palace	Eritage	27.4537	0.651944	Nov12	ot	HI	EritagePalace	MF	18.0105	0.822
Eritage	Palace	15.7824	0.9025	Nov15	sa	HI	EritagePalace	MM	18.0105	0.822
Palace	Eritage	27.0107	0.659722	Nov16	ot	HI	EritagePalace	MF	18.0105	0.822
Palace	Eritage	18.9739	0.696944	Nov17	sa	HI	EritagePalace	MF	18.0105	0.822
Eritage	Palace	15.2306	0.896111	Nov18	ot	HI	EritagePalace	MM	18.0105	0.822
Eritage	Palace	33.4475	0.612778	Nov19	sa	HI	EritagePalace	MM	18.0105	0.822
Palace	Eritage	13.3032	0.897778	Nov21	sa	HI	EritagePalace	MF	18.0105	0.822
Palace	Eritage	37.2268	0.507222	Nov23	ot	HI	EritagePalace	MF	18.0105	0.822
Eritage	Palace	8.41343	0.998611	Nov24	ot	HI	EritagePalace	MM	18.0105	0.822
Eritage	Palace	8.54553	1	Nov25	sa	HI	EritagePalace	MM	18.0105	0.822
Kizuna	Palace	28.4135	0.484444	Nov12	ot	HI	KizunaPalace	FF	23.0821	0.717
Kizuna	Palace	22.1076	0.775	Nov15	sa	HI	KizunaPalace	FF	23.0821	0.717
Palace	Kizuna	30.0578	0.655278	Nov16	ot	HI	KizunaPalace	FF	23.0821	0.717
Kizuna	Palace	26.022	0.540556	Nov17	sa	HI	KizunaPalace	FF	23.0821	0.717
Palace	Kizuna	14.6707	0.918611	Nov18	ot	HI	KizunaPalace	FF	23.0821	0.717
Palace	Kizuna	31.3212	0.54	Nov19	sa	HI	KizunaPalace	FF	23.0821	0.717
Palace	Kizuna	17.7835	0.808056	Nov21	sa	HI	KizunaPalace	FF	23.0821	0.717
Palace	Kizuna	20.2343	0.648333	Nov23	ot	HI	KizunaPalace	FF	23.0821	0.717
Palace	Kizuna	14.8169	0.8825	Nov24	ot	HI	KizunaPalace	FF	23.0821	0.717
Kizuna	Palace	18.1763	0.921389	Nov25	sa	HI	KizunaPalace	FF	23.0821	0.717
Maie	Palace	22.5575	0.565833	Nov12	ot	HI	MaiePalace	MM	23.9507	0.626167
Maie	Palace	16.2332	0.867222	Nov15	sa	HI	MaiePalace	MM	23.9507	0.626167
Palace	Maie	37.675	0.4475	Nov16	ot	HI	MaiePalace	MF	23.9507	0.626167
Palace	Maie	32.2371	0.41	Nov17	sa	HI	MaiePalace	MF	23.9507	0.626167
Palace	Maie	22.9022	0.578611	Nov18	ot	HI	MaiePalace	MF	23.9507	0.626167
Palace	Maie	26.5064	0.571667	Nov19	sa	HI	MaiePalace	MF	23.9507	0.626167
Maie	Palace	19.3823	0.697778	Nov21	sa	HI	MaiePalace	MM	23.9507	0.626167
Palace	Maie	13.7392	0.741667	Nov23	ot	HI	MaiePalace	MF	23.9507	0.626167
Maie	Palace	12.2741	0.901667	Nov24	ot	HI	MaiePalace	MM	23.9507	0.626167
Palace	Maie	25.3943	0.584167	Nov25	sa	HI	MaiePalace	MF	23.9507	0.626167
Palace	Mitsuyoshi	19.4261	0.684444	Nov12	ot	HI	MitsuyoshiPalace	MF	21.8079	0.732833
Mitsuyoshi	Palace	24.6574	0.759722	Nov15	sa	HI	MitsuyoshiPalace	MM	21.8079	0.732833
Mitsuyoshi	Palace	28.1915	0.541944	Nov16	ot	HI	MitsuyoshiPalace	MM	21.8079	0.732833
Palace	Mitsuyoshi	21.5721	0.686389	Nov17	sa	HI	MitsuyoshiPalace	MF	21.8079	0.732833
Palace	Mitsuyoshi	20.1769	0.5975	Nov18	ot	HI	MitsuyoshiPalace	MF	21.8079	0.732833
Mitsuyoshi	Palace	20.4091	0.782222	Nov19	sa	HI	MitsuyoshiPalace	MM	21.8079	0.732833
Palace	Mitsuyoshi	18.4827	0.722778	Nov21	sa	HI	MitsuyoshiPalace	MF	21.8079	0.732833
Palace	Mitsuyoshi	52.5183	0.284444	Nov23	ot	HI	MitsuyoshiPalace	MF	21.8079	0.732833
Palace	Mitsuyoshi	29.3207	0.509722	Nov24	ot	HI	MitsuyoshiPalace	MF	21.8079	0.732833
Mitsuyoshi	Palace	23.9181	0.713056	Nov25	sa	HI	MitsuyoshiPalace	MM	21.8079	0.732833
Asuka	San	19.9523	0.670278	Nov12	ot	HI	AsukaSan	MM	20.1426	0.728722
Asuka	San	19.0287	0.758333	Nov15	sa	HI	AsukaSan	MM	20.1426	0.728722
San	Asuka	31.7889	0.538611	Nov16	ot	HI	AsukaSan	MF	20.1426	0.728722
San	Asuka	19.4876	0.698056	Nov17	sa	HI	AsukaSan	MF	20.1426	0.728722
Asuka	San	23.7684	0.605833	Nov18	ot	HI	AsukaSan	MM	20.1426	0.728722
San	Asuka	23.459	0.581111	Nov19	sa	HI	AsukaSan	MF	20.1426	0.728722
San	Asuka	13.8256	0.901389	Nov21	sa	HI	AsukaSan	MF	20.1426	0.728722
San	Asuka	45.2491	0.373333	Nov23	ot	HI	AsukaSan	MF	20.1426	0.728722
San	Asuka	30.8578	0.581667	Nov24	ot	HI	AsukaSan	MF	20.1426	0.728722
Asuka	San	24.9122	0.704722	Nov25	sa	HI	AsukaSan	MM	20.1426	0.728722
San	Daia	37.3382	0.285	Nov12	ot	HI	DaiaSan	FF	39.0242	0.456556
Daia	San	59.9723	0.5025	Nov15	sa	HI	DaiaSan	FF	39.0242	0.456556
San	Daia	40.7486	0.35	Nov16	ot	HI	DaiaSan	FF	39.0242	0.456556
San	Daia	33.5467	0.365833	Nov17	sa	HI	DaiaSan	FF	39.0242	0.456556
Daia	San	26.2242	0.689444	Nov18	ot	HI	DaiaSan	FF	39.0242	0.456556
San	Daia	43.8359	0.257778	Nov19	sa	HI	DaiaSan	FF	39.0242	0.456556
Daia	San	28.3878	0.495556	Nov21	sa	HI	DaiaSan	FF	39.0242	0.456556
San	Daia	44.6984	0.136944	Nov23	ot	HI	DaiaSan	FF	39.0242	0.456556
San	Daia	30.6944	0.583889	Nov24	ot	HI	DaiaSan	FF	39.0242	0.456556
Daia	San	29.3784	0.661111	Nov25	sa	HI	DaiaSan	FF	39.0242	0.456556
Delfoy	San	34.9323	0.376111	Nov12	ot	HI	DelfoySan	MM	39.4923	0.585278
San	Delfoy	73.2801	0.506389	Nov15	sa	HI	DelfoySan	MF	39.4923	0.585278
San	Delfoy	62.2216	0.332778	Nov16	ot	HI	DelfoySan	MF	39.4923	0.585278
Delfoy	San	39.1669	0.456944	Nov17	sa	HI	DelfoySan	MM	39.4923	0.585278
San	Delfoy	21.5525	0.699444	Nov18	ot	HI	DelfoySan	MF	39.4923	0.585278
San	Delfoy	41.6352	0.485278	Nov19	sa	HI	DelfoySan	MF	39.4923	0.585278
Delfoy	San	20.9337	0.725278	Nov21	sa	HI	DelfoySan	MM	39.4923	0.585278
Delfoy	San	75.9809	0.184722	Nov23	ot	HI	DelfoySan	MM	39.4923	0.585278
Delfoy	San	28.3398	0.471667	Nov24	ot	HI	DelfoySan	MM	39.4923	0.585278
San	Delfoy	22.4455	0.7525	Nov25	sa	HI	DelfoySan	MF	39.4923	0.585278
San	Eritage	27.9773	0.498056	Nov12	ot	HI	EritageSan	MF	23.1047	0.706333
Eritage	San	16.5784	0.846111	Nov15	sa	HI	EritageSan	MM	23.1047	0.706333
Eritage	San	31.8125	0.463056	Nov16	ot	HI	EritageSan	MM	23.1047	0.706333
San	Eritage	26.4935	0.5	Nov17	sa	HI	EritageSan	MF	23.1047	0.706333
San	Eritage	20.5242	0.686667	Nov18	ot	HI	EritageSan	MF	23.1047	0.706333
San	Eritage	35.5637	0.5625	Nov19	sa	HI	EritageSan	MF	23.1047	0.706333
San	Eritage	16.0605	0.870278	Nov21	sa	HI	EritageSan	MF	23.1047	0.706333
San	Eritage	40.1176	0.427778	Nov23	ot	HI	EritageSan	MF	23.1047	0.706333
San	Eritage	23.0049	0.712222	Nov24	ot	HI	EritageSan	MF	23.1047	0.706333
Eritage	San	20.8275	0.752778	Nov25	sa	HI	EritageSan	MM	23.1047	0.706333
Kizuna	San	25.5631	0.560556	Nov12	ot	HI	KizunaSan	FF	25.1336	0.674722
San	Kizuna	27.2413	0.724722	Nov15	sa	HI	KizunaSan	FF	25.1336	0.674722
Kizuna	San	35.239	0.429444	Nov16	ot	HI	KizunaSan	FF	25.1336	0.674722
San	Kizuna	27.9106	0.480833	Nov17	sa	HI	KizunaSan	FF	25.1336	0.674722
Kizuna	San	24.6229	0.664722	Nov18	ot	HI	KizunaSan	FF	25.1336	0.674722
San	Kizuna	35.2272	0.414722	Nov19	sa	HI	KizunaSan	FF	25.1336	0.674722
Kizuna	San	14.0964	0.969722	Nov21	sa	HI	KizunaSan	FF	25.1336	0.674722
Kizuna	San	20.6237	0.707778	Nov23	ot	HI	KizunaSan	FF	25.1336	0.674722
Kizuna	San	28.719	0.631389	Nov24	ot	HI	KizunaSan	FF	25.1336	0.674722
San	Kizuna	21.1926	0.783611	Nov25	sa	HI	KizunaSan	FF	25.1336	0.674722
San	Maie	28.4568	0.527778	Nov12	ot	HI	MaieSan	MF	30.0599	0.545278
San	Maie	21.2711	0.785	Nov15	sa	HI	MaieSan	MF	30.0599	0.545278
San	Maie	29.4099	0.518611	Nov16	ot	HI	MaieSan	MF	30.0599	0.545278
Maie	San	38.5624	0.305	Nov17	sa	HI	MaieSan	MM	30.0599	0.545278
San	Maie	35.8841	0.346667	Nov18	ot	HI	MaieSan	MF	30.0599	0.545278
Maie	San	30.5744	0.569722	Nov19	sa	HI	MaieSan	MM	30.0599	0.545278
Maie	San	26.3425	0.666944	Nov21	sa	HI	MaieSan	MM	30.0599	0.545278
San	Maie	19.0237	0.706944	Nov23	ot	HI	MaieSan	MF	30.0599	0.545278
Maie	San	19.2065	0.830278	Nov24	ot	HI	MaieSan	MM	30.0599	0.545278
Maie	San	33.5488	0.399722	Nov25	sa	HI	MaieSan	MM	30.0599	0.545278
Mitsuyoshi	San	36.0307	0.303056	Nov12	ot	HI	MitsuyoshiSan	MM	24.5273	0.660611
San	Mitsuyoshi	17.5836	0.791667	Nov15	sa	HI	MitsuyoshiSan	MF	24.5273	0.660611
Mitsuyoshi	San	36.8252	0.448333	Nov16	ot	HI	MitsuyoshiSan	MM	24.5273	0.660611
Mitsuyoshi	San	28.5967	0.533889	Nov17	sa	HI	MitsuyoshiSan	MM	24.5273	0.660611
Mitsuyoshi	San	29.9487	0.407778	Nov18	ot	HI	MitsuyoshiSan	MM	24.5273	0.660611
Mitsuyoshi	San	28.4909	0.628889	Nov19	sa	HI	MitsuyoshiSan	MM	24.5273	0.660611
Mitsuyoshi	San	23.1288	0.7125	Nov21	sa	HI	MitsuyoshiSan	MM	24.5273	0.660611
San	Mitsuyoshi	49.5737	0.443889	Nov23	ot	HI	MitsuyoshiSan	MF	24.5273	0.660611
Mitsuyoshi	San	34.8832	0.503056	Nov24	ot	HI	MitsuyoshiSan	MM	24.5273	0.660611
Mitsuyoshi	San	24.8364	0.636111	Nov25	sa	HI	MitsuyoshiSan	MM	24.5273	0.660611
San	Palace	32.489	0.283611	Nov12	ot	HI	PalaceSan	FF	18.984	0.793222
San	Palace	23.6717	0.763056	Nov15	sa	HI	PalaceSan	FF	18.984	0.793222
Palace	San	38.9794	0.518333	Nov16	ot	HI	PalaceSan	FF	18.984	0.793222
Palace	San	13.1891	0.904167	Nov17	sa	HI	PalaceSan	FF	18.984	0.793222
San	Palace	21.2146	0.645	Nov18	ot	HI	PalaceSan	FF	18.984	0.793222
San	Palace	17.5909	0.836389	Nov19	sa	HI	PalaceSan	FF	18.984	0.793222
Palace	San	19.9134	0.703611	Nov21	sa	HI	PalaceSan	FF	18.984	0.793222
Palace	San	17.6339	0.728889	Nov23	ot	HI	PalaceSan	FF	18.984	0.793222
Palace	San	21.1281	0.752778	Nov24	ot	HI	PalaceSan	FF	18.984	0.793222
Palace	San	20.5549	0.758889	Nov25	sa	HI	PalaceSan	FF	18.984	0.793222
Shekle	Asuka	29.7398	0.318333	Nov12	ot	HI	AsukaShekle	MM	19.8152	0.777444
Asuka	Shekle	23.1931	0.744722	Nov15	sa	HI	AsukaShekle	MM	19.8152	0.777444
Asuka	Shekle	26.1122	0.666667	Nov16	ot	HI	AsukaShekle	MM	19.8152	0.777444
Asuka	Shekle	16.3859	0.791944	Nov17	sa	HI	AsukaShekle	MM	19.8152	0.777444
Shekle	Asuka	27.265	0.488333	Nov18	ot	HI	AsukaShekle	MM	19.8152	0.777444
Asuka	Shekle	32.3969	0.4925	Nov19	sa	HI	AsukaShekle	MM	19.8152	0.777444
Shekle	Asuka	13.5772	0.929722	Nov21	sa	HI	AsukaShekle	MM	19.8152	0.777444
Shekle	Asuka	14.7525	0.775556	Nov23	ot	HI	AsukaShekle	MM	19.8152	0.777444
Asuka	Shekle	16.8177	0.925278	Nov24	ot	HI	AsukaShekle	MM	19.8152	0.777444
Shekle	Asuka	13.5228	0.928333	Nov25	sa	HI	AsukaShekle	MM	19.8152	0.777444
Daia	Shekle	22.9515	0.692778	Nov12	ot	HI	DaiaShekle	MF	28.0309	0.679667
Daia	Shekle	52.8735	0.419444	Nov15	sa	HI	DaiaShekle	MF	28.0309	0.679667
Daia	Shekle	17.732	0.7725	Nov16	ot	HI	DaiaShekle	MF	28.0309	0.679667
Shekle	Daia	22.994	0.586944	Nov17	sa	HI	DaiaShekle	MM	28.0309	0.679667
Shekle	Daia	20.3018	0.654444	Nov18	ot	HI	DaiaShekle	MM	28.0309	0.679667
Shekle	Daia	25.4183	0.619722	Nov19	sa	HI	DaiaShekle	MM	28.0309	0.679667
Shekle	Daia	17.5974	0.886111	Nov21	sa	HI	DaiaShekle	MM	28.0309	0.679667
Daia	Shekle	14.6982	0.913889	Nov23	ot	HI	DaiaShekle	MF	28.0309	0.679667
Daia	Shekle	16.9321	0.855	Nov24	ot	HI	DaiaShekle	MF	28.0309	0.679667
Daia	Shekle	21.2712	0.886111	Nov25	sa	HI	DaiaShekle	MF	28.0309	0.679667
Delfoy	Shekle	16.1843	0.855833	Nov12	ot	HI	DelfoyShekle	MM	32.2992	0.724667
Shekle	Delfoy	70.0097	0.495556	Nov15	sa	HI	DelfoyShekle	MM	32.2992	0.724667
Delfoy	Shekle	54.1149	0.454444	Nov16	ot	HI	DelfoyShekle	MM	32.2992	0.724667
Shekle	Delfoy	35.7983	0.617778	Nov17	sa	HI	DelfoyShekle	MM	32.2992	0.724667
Delfoy	Shekle	28.6976	0.541944	Nov18	ot	HI	DelfoyShekle	MM	32.2992	0.724667
Delfoy	Shekle	32.5486	0.540833	Nov19	sa	HI	DelfoyShekle	MM	32.2992	0.724667
Shekle	Delfoy	12.0429	0.969167	Nov21	sa	HI	DelfoyShekle	MM	32.2992	0.724667
Shekle	Delfoy	44.4845	0.718056	Nov23	ot	HI	DelfoyShekle	MM	32.2992	0.724667
Delfoy	Shekle	8.20259	0.993611	Nov24	ot	HI	DelfoyShekle	MM	32.2992	0.724667
Delfoy	Shekle	11.0967	1	Nov25	sa	HI	DelfoyShekle	MM	32.2992	0.724667
Eritage	Shekle	23.6763	0.700278	Nov12	ot	HI	EritageShekle	MM	16.0678	0.808778
Shekle	Eritage	17.412	0.871389	Nov15	sa	HI	EritageShekle	MM	16.0678	0.808778
Shekle	Eritage	25.2963	0.629722	Nov16	ot	HI	EritageShekle	MM	16.0678	0.808778
Shekle	Eritage	18.8947	0.703889	Nov17	sa	HI	EritageShekle	MM	16.0678	0.808778
Eritage	Shekle	27.6678	0.543056	Nov18	ot	HI	EritageShekle	MM	16.0678	0.808778
Shekle	Eritage	25.1857	0.476111	Nov19	sa	HI	EritageShekle	MM	16.0678	0.808778
Shekle	Eritage	8.39508	0.9925	Nov21	sa	HI	EritageShekle	MM	16.0678	0.808778
Eritage	Shekle	21.5026	0.531944	Nov23	ot	HI	EritageShekle	MM	16.0678	0.808778
Shekle	Eritage	13.2362	0.970278	Nov24	ot	HI	EritageShekle	MM	16.0678	0.808778
Shekle	Eritage	10.4514	1	Nov25	sa	HI	EritageShekle	MM	16.0678	0.808778
Shekle	Kizuna	27.2393	0.534722	Nov12	ot	HI	KizunaShekle	MM	21.118	0.776889
Kizuna	Shekle	23.409	0.732778	Nov15	sa	HI	KizunaShekle	MF	21.118	0.776889
Kizuna	Shekle	26.7232	0.666944	Nov16	ot	HI	KizunaShekle	MF	21.118	0.776889
Shekle	Kizuna	24.9229	0.571667	Nov17	sa	HI	KizunaShekle	MM	21.118	0.776889
Kizuna	Shekle	28.6708	0.463333	Nov18	ot	HI	KizunaShekle	MF	21.118	0.776889
Kizuna	Shekle	22.0624	0.765556	Nov19	sa	HI	KizunaShekle	MF	21.118	0.776889
Shekle	Kizuna	15.4811	0.904167	Nov21	sa	HI	KizunaShekle	MM	21.118	0.776889
Shekle	Kizuna	30.011	0.507222	Nov23	ot	HI	KizunaShekle	MM	21.118	0.776889
Kizuna	Shekle	16.266	0.865833	Nov24	ot	HI	KizunaShekle	MF	21.118	0.776889
Kizuna	Shekle	19.7147	0.910278	Nov25	sa	HI	KizunaShekle	MF	21.118	0.776889
Maie	Shekle	18.7337	0.769444	Nov12	ot	HI	MaieShekle	MM	24.522	0.679222
Maie	Shekle	20.5303	0.819722	Nov15	sa	HI	MaieShekle	MM	24.522	0.679222
Shekle	Maie	31.9142	0.603889	Nov16	ot	HI	MaieShekle	MM	24.522	0.679222
Shekle	Maie	25.7182	0.605	Nov17	sa	HI	MaieShekle	MM	24.522	0.679222
Shekle	Maie	19.7031	0.678333	Nov18	ot	HI	MaieShekle	MM	24.522	0.679222
Shekle	Maie	29.3099	0.564167	Nov19	sa	HI	MaieShekle	MM	24.522	0.679222
Shekle	Maie	18.6906	0.793056	Nov21	sa	HI	MaieShekle	MM	24.522	0.679222
Shekle	Maie	27.9398	0.554722	Nov23	ot	HI	MaieShekle	MM	24.522	0.679222
Maie	Shekle	11.4041	0.870556	Nov24	ot	HI	MaieShekle	MM	24.522	0.679222
Maie	Shekle	28.3609	0.614167	Nov25	sa	HI	MaieShekle	MM	24.522	0.679222
Mitsuyoshi	Shekle	17.8193	0.795	Nov12	ot	HI	MitsuyoshiShekle	MM	23.9912	0.6775
Mitsuyoshi	Shekle	29.7959	0.497222	Nov15	sa	HI	MitsuyoshiShekle	MM	23.9912	0.6775
Mitsuyoshi	Shekle	27.5019	0.676389	Nov16	ot	HI	MitsuyoshiShekle	MM	23.9912	0.6775
Shekle	Mitsuyoshi	15.859	0.822778	Nov17	sa	HI	MitsuyoshiShekle	MM	23.9912	0.6775
Shekle	Mitsuyoshi	15.3415	0.768333	Nov18	ot	HI	MitsuyoshiShekle	MM	23.9912	0.6775
Shekle	Mitsuyoshi	36.9721	0.519444	Nov19	sa	HI	MitsuyoshiShekle	MM	23.9912	0.6775
Mitsuyoshi	Shekle	15.7513	0.833333	Nov21	sa	HI	MitsuyoshiShekle	MM	23.9912	0.6775
Shekle	Mitsuyoshi	23.7298	0.525278	Nov23	ot	HI	MitsuyoshiShekle	MM	23.9912	0.6775
Shekle	Mitsuyoshi	32.2233	0.506111	Nov24	ot	HI	MitsuyoshiShekle	MM	23.9912	0.6775
Mitsuyoshi	Shekle	21.5776	0.714722	Nov25	sa	HI	MitsuyoshiShekle	MM	23.9912	0.6775
Shekle	Palace	11.9866	0.936389	Nov12	ot	HI	PalaceShekle	MM	17.7034	0.827333
Shekle	Palace	18.9291	0.778056	Nov15	sa	HI	PalaceShekle	MM	17.7034	0.827333
Palace	Shekle	28.3463	0.616667	Nov16	ot	HI	PalaceShekle	MF	17.7034	0.827333
Shekle	Palace	13.3554	0.839167	Nov17	sa	HI	PalaceShekle	MM	17.7034	0.827333
Palace	Shekle	24.4282	0.549167	Nov18	ot	HI	PalaceShekle	MF	17.7034	0.827333
Palace	Shekle	28.6678	0.651667	Nov19	sa	HI	PalaceShekle	MF	17.7034	0.827333
Palace	Shekle	14.9967	0.868056	Nov21	sa	HI	PalaceShekle	MF	17.7034	0.827333
Palace	Shekle	34.8943	0.464722	Nov23	ot	HI	PalaceShekle	MF	17.7034	0.827333
Shekle	Palace	12.778	0.931389	Nov24	ot	HI	PalaceShekle	MM	17.7034	0.827333
Palace	Shekle	12.5681	0.999722	Nov25	sa	HI	PalaceShekle	MF	17.7034	0.827333
San	Shekle	29.4849	0.411667	Nov12	ot	HI	SanShekle	MF	24.7964	0.671222
San	Shekle	27.2902	0.7275	Nov15	sa	HI	SanShekle	MF	24.7964	0.671222
San	Shekle	37.3009	0.410278	Nov16	ot	HI	SanShekle	MF	24.7964	0.671222
San	Shekle	22.8373	0.585556	Nov17	sa	HI	SanShekle	MF	24.7964	0.671222
Shekle	San	36.7588	0.449167	Nov18	ot	HI	SanShekle	MM	24.7964	0.671222
San	Shekle	33.695	0.482778	Nov19	sa	HI	SanShekle	MF	24.7964	0.671222
San	Shekle	18.678	0.797222	Nov21	sa	HI	SanShekle	MF	24.7964	0.671222
Shekle	San	37.6474	0.372778	Nov23	ot	HI	SanShekle	MM	24.7964	0.671222
San	Shekle	26.8781	0.651944	Nov24	ot	HI	SanShekle	MF	24.7964	0.671222
Shekle	San	21.4815	0.763056	Nov25	sa	HI	SanShekle	MM	24.7964	0.671222
WingChip	Asuka	26.4729	0.359722	Nov12	ot	HI	AsukaWingChip	MM	22.2873	0.649556
Asuka	WingChip	24.2165	0.550833	Nov15	sa	HI	AsukaWingChip	MM	22.2873	0.649556
Asuka	WingChip	28.6613	0.691389	Nov16	ot	HI	AsukaWingChip	MM	22.2873	0.649556
Asuka	WingChip	27.9107	0.543333	Nov17	sa	HI	AsukaWingChip	MM	22.2873	0.649556
WingChip	Asuka	18.9256	0.785833	Nov18	ot	HI	AsukaWingChip	MM	22.2873	0.649556
Asuka	WingChip	20.1042	0.6175	Nov19	sa	HI	AsukaWingChip	MM	22.2873	0.649556
Asuka	WingChip	16.381	0.801667	Nov21	sa	HI	AsukaWingChip	MM	22.2873	0.649556
WingChip	Asuka	47.8282	0.2875	Nov23	ot	HI	AsukaWingChip	MM	22.2873	0.649556
WingChip	Asuka	27.8946	0.463333	Nov24	ot	HI	AsukaWingChip	MM	22.2873	0.649556
WingChip	Asuka	22.8239	0.734444	Nov25	sa	HI	AsukaWingChip	MM	22.2873	0.649556
Daia	WingChip	26.9529	0.230556	Nov12	ot	HI	DaiaWingChip	MF	31.5792	0.588833
Daia	WingChip	48.2259	0.495278	Nov15	sa	HI	DaiaWingChip	MF	31.5792	0.588833
WingChip	Daia	32.4675	0.591667	Nov16	ot	HI	DaiaWingChip	MM	31.5792	0.588833
WingChip	Daia	35.4514	0.361944	Nov17	sa	HI	DaiaWingChip	MM	31.5792	0.588833
WingChip	Daia	14.5168	0.923889	Nov18	ot	HI	DaiaWingChip	MM	31.5792	0.588833
Daia	WingChip	38.01	0.478333	Nov19	sa	HI	DaiaWingChip	MF	31.5792	0.588833
WingChip	Daia	18.7933	0.823333	Nov21	sa	HI	DaiaWingChip	MM	31.5792	0.588833
WingChip	Daia	46.7089	0.0502778	Nov23	ot	HI	DaiaWingChip	MM	31.5792	0.588833
WingChip	Daia	22.7021	0.750278	Nov24	ot	HI	DaiaWingChip	MM	31.5792	0.588833
WingChip	Daia	17.4156	0.785278	Nov25	sa	HI	DaiaWingChip	MM	31.5792	0.588833
Delfoy	WingChip	26.0803	0.256389	Nov12	ot	HI	DelfoyWingChip	MM	37.8826	0.6065
WingChip	Delfoy	75.3048	0.363333	Nov15	sa	HI	DelfoyWingChip	MM	37.8826	0.6065
WingChip	Delfoy	60.7878	0.563056	Nov16	ot	HI	DelfoyWingChip	MM	37.8826	0.6065
Delfoy	WingChip	41.8373	0.401667	Nov17	sa	HI	DelfoyWingChip	MM	37.8826	0.6065
Delfoy	WingChip	17.2866	0.868889	Nov18	ot	HI	DelfoyWingChip	MM	37.8826	0.6065
WingChip	Delfoy	39.4096	0.508333	Nov19	sa	HI	DelfoyWingChip	MM	37.8826	0.6065
Delfoy	WingChip	12.5542	0.898333	Nov21	sa	HI	DelfoyWingChip	MM	37.8826	0.6065
WingChip	Delfoy	77.3958	0.117222	Nov23	ot	HI	DelfoyWingChip	MM	37.8826	0.6065
WingChip	Delfoy	21.2888	0.596944	Nov24	ot	HI	DelfoyWingChip	MM	37.8826	0.6065
WingChip	Delfoy	20.3072	0.860833	Nov25	sa	HI	DelfoyWingChip	MM	37.8826	0.6065
Eritage	WingChip	30.5858	0.389167	Nov12	ot	HI	EritageWingChip	MM	24.295	0.711278
WingChip	Eritage	20.6086	0.771667	Nov15	sa	HI	EritageWingChip	MM	24.295	0.711278
WingChip	Eritage	25.8291	0.716944	Nov16	ot	HI	EritageWingChip	MM	24.295	0.711278
WingChip	Eritage	29.0224	0.443889	Nov17	sa	HI	EritageWingChip	MM	24.295	0.711278
Eritage	WingChip	16.2066	0.898611	Nov18	ot	HI	EritageWingChip	MM	24.295	0.711278
Eritage	WingChip	34.2982	0.610278	Nov19	sa	HI	EritageWingChip	MM	24.295	0.711278
WingChip	Eritage	14.209	0.8775	Nov21	sa	HI	EritageWingChip	MM	24.295	0.711278
Eritage	WingChip	42.2386	0.488611	Nov23	ot	HI	EritageWingChip	MM	24.295	0.711278
Eritage	WingChip	18.4518	0.877778	Nov24	ot	HI	EritageWingChip	MM	24.295	0.711278
WingChip	Eritage	23.3369	0.853056	Nov25	sa	HI	EritageWingChip	MM	24.295	0.711278
WingChip	Kizuna	20.0454	0.671111	Nov12	ot	HI	KizunaWingChip	MM	24.4467	0.645056
Kizuna	WingChip	24.5695	0.675	Nov15	sa	HI	KizunaWingChip	MF	24.4467	0.645056
Kizuna	WingChip	32.6573	0.593611	Nov16	ot	HI	KizunaWingChip	MF	24.4467	0.645056
Kizuna	WingChip	29.4166	0.475833	Nov17	sa	HI	KizunaWingChip	MF	24.4467	0.645056
Kizuna	WingChip	20.7596	0.771667	Nov18	ot	HI	KizunaWingChip	MF	24.4467	0.645056
WingChip	Kizuna	31.1379	0.495833	Nov19	sa	HI	KizunaWingChip	MM	24.4467	0.645056
WingChip	Kizuna	18.2904	0.802222	Nov21	sa	HI	KizunaWingChip	MM	24.4467	0.645056
Kizuna	WingChip	22.0593	0.598611	Nov23	ot	HI	KizunaWingChip	MF	24.4467	0.645056
Kizuna	WingChip	19.1878	0.806944	Nov24	ot	HI	KizunaWingChip	MF	24.4467	0.645056
WingChip	Kizuna	18.8192	0.776389	Nov25	sa	HI	KizunaWingChip	MM	24.4467	0.645056
WingChip	Maie	22.2231	0.713056	Nov12	ot	HI	MaieWingChip	MM	24.9868	0.610667
Maie	WingChip	20.8105	0.718333	Nov15	sa	HI	MaieWingChip	MM	24.9868	0.610667
Maie	WingChip	40.2754	0.48	Nov16	ot	HI	MaieWingChip	MM	24.9868	0.610667
Maie	WingChip	40.5723	0.300278	Nov17	sa	HI	MaieWingChip	MM	24.9868	0.610667
Maie	WingChip	24.4733	0.630556	Nov18	ot	HI	MaieWingChip	MM	24.9868	0.610667
WingChip	Maie	24.9828	0.643056	Nov19	sa	HI	MaieWingChip	MM	24.9868	0.610667
Maie	WingChip	20.8401	0.688611	Nov21	sa	HI	MaieWingChip	MM	24.9868	0.610667
WingChip	Maie	21.2211	0.554722	Nov23	ot	HI	MaieWingChip	MM	24.9868	0.610667
Maie	WingChip	15.305	0.890556	Nov24	ot	HI	MaieWingChip	MM	24.9868	0.610667
WingChip	Maie	17.7284	0.703056	Nov25	sa	HI	MaieWingChip	MM	24.9868	0.610667
Mitsuyoshi	WingChip	19.3737	0.646944	Nov12	ot	HI	MitsuyoshiWingChip	MM	24.826	0.626
Mitsuyoshi	WingChip	29.8675	0.535	Nov15	sa	HI	MitsuyoshiWingChip	MM	24.826	0.626
Mitsuyoshi	WingChip	28.5841	0.554444	Nov16	ot	HI	MitsuyoshiWingChip	MM	24.826	0.626
WingChip	Mitsuyoshi	30.7345	0.476944	Nov17	sa	HI	MitsuyoshiWingChip	MM	24.826	0.626
Mitsuyoshi	WingChip	18.0885	0.620833	Nov18	ot	HI	MitsuyoshiWingChip	MM	24.826	0.626
WingChip	Mitsuyoshi	19.392	0.809444	Nov19	sa	HI	MitsuyoshiWingChip	MM	24.826	0.626
Mitsuyoshi	WingChip	19.4035	0.7175	Nov21	sa	HI	MitsuyoshiWingChip	MM	24.826	0.626
Mitsuyoshi	WingChip	53.7349	0.375278	Nov23	ot	HI	MitsuyoshiWingChip	MM	24.826	0.626
WingChip	Mitsuyoshi	32.1403	0.493333	Nov24	ot	HI	MitsuyoshiWingChip	MM	24.826	0.626
WingChip	Mitsuyoshi	24.7323	0.591111	Nov25	sa	HI	MitsuyoshiWingChip	MM	24.826	0.626
WingChip	Palace	17.6323	0.726667	Nov12	ot	HI	PalaceWingChip	MM	13.5333	0.8645
WingChip	Palace	19.1917	0.703889	Nov15	sa	HI	PalaceWingChip	MM	13.5333	0.8645
Palace	WingChip	6.78303	0.967222	Nov16	ot	HI	PalaceWingChip	MF	13.5333	0.8645
WingChip	Palace	15.7633	0.845556	Nov17	sa	HI	PalaceWingChip	MM	13.5333	0.8645
Palace	WingChip	14.6167	0.896944	Nov18	ot	HI	PalaceWingChip	MF	13.5333	0.8645
Palace	WingChip	6.63922	1	Nov19	sa	HI	PalaceWingChip	MF	13.5333	0.8645
WingChip	Palace	9.97465	0.901111	Nov21	sa	HI	PalaceWingChip	MM	13.5333	0.8645
Palace	WingChip	18.0544	0.626111	Nov23	ot	HI	PalaceWingChip	MF	13.5333	0.8645
Palace	WingChip	16.61	0.935	Nov24	ot	HI	PalaceWingChip	MF	13.5333	0.8645
Palace	WingChip	16.0978	0.871944	Nov25	sa	HI	PalaceWingChip	MF	13.5333	0.8645
San	WingChip	28.0449	0.472778	Nov12	ot	HI	SanWingChip	MF	24.6561	0.681222
San	WingChip	29.676	0.556944	Nov15	sa	HI	SanWingChip	MF	24.6561	0.681222
WingChip	San	39.5033	0.536667	Nov16	ot	HI	SanWingChip	MM	24.6561	0.681222
WingChip	San	22.1328	0.756944	Nov17	sa	HI	SanWingChip	MM	24.6561	0.681222
San	WingChip	21.8058	0.665278	Nov18	ot	HI	SanWingChip	MF	24.6561	0.681222
San	WingChip	20.5387	0.786944	Nov19	sa	HI	SanWingChip	MF	24.6561	0.681222
San	WingChip	21.0381	0.736667	Nov21	sa	HI	SanWingChip	MF	24.6561	0.681222
WingChip	San	14.237	0.803056	Nov23	ot	HI	SanWingChip	MM	24.6561	0.681222
San	WingChip	22.491	0.668333	Nov24	ot	HI	SanWingChip	MF	24.6561	0.681222
San	WingChip	29.8952	0.568611	Nov25	sa	HI	SanWingChip	MF	24.6561	0.681222
Shekle	WingChip	22.4489	0.661667	Nov12	ot	HI	ShekleWingChip	MM	20.5384	0.738333
WingChip	Shekle	13.724	0.852222	Nov15	sa	HI	ShekleWingChip	MM	20.5384	0.738333
WingChip	Shekle	29.7266	0.602778	Nov16	ot	HI	ShekleWingChip	MM	20.5384	0.738333
WingChip	Shekle	22.3438	0.658056	Nov17	sa	HI	ShekleWingChip	MM	20.5384	0.738333
Shekle	WingChip	21.6597	0.612778	Nov18	ot	HI	ShekleWingChip	MM	20.5384	0.738333
WingChip	Shekle	27.5781	0.699167	Nov19	sa	HI	ShekleWingChip	MM	20.5384	0.738333
WingChip	Shekle	15.254	0.857222	Nov21	sa	HI	ShekleWingChip	MM	20.5384	0.738333
Shekle	WingChip	40.676	0.358056	Nov23	ot	HI	ShekleWingChip	MM	20.5384	0.738333
Shekle	WingChip	18.0394	0.909167	Nov24	ot	HI	ShekleWingChip	MM	20.5384	0.738333
Shekle	WingChip	23.7921	0.625	Nov25	sa	HI	ShekleWingChip	MM	20.5384	0.738333
Grain	Dumain	29.7881	0.562222	Nov15	sa	U	DumainGrain	MM	30.3261	0.591528
Grain	Dumain	24.0769	0.799167	Nov16	ot	U	DumainGrain	MM	30.3261	0.591528
Dumain	Grain	31.0237	0.470833	Nov17	ot	U	DumainGrain	MM	30.3261	0.591528
Dumain	Grain	28.0015	0.695833	Nov18	sa	U	DumainGrain	MM	30.3261	0.591528
Grain	Dumain	23.3672	0.53985	Nov19	ot	U	DumainGrain	MM	30.3261	0.591528
Grain	Dumain	31.717	0.587222	Nov21	sa	U	DumainGrain	MM	30.3261	0.591528
Grain	Dumain	29.2845	0.549722	Nov23	ot	U	DumainGrain	MM	30.3261	0.591528
Dumain	Grain	31.7978	0.520833	Nov24	sa	U	DumainGrain	MM	30.3261	0.591528
Grain	Dumain	62.7826	0.115	Nov25	ot	U	DumainGrain	MM	30.3261	0.591528
Hakuryu	Dumain	16.8197	0.785833	Nov15	sa	U	DumainHakuryu	MF	24.1395	0.717778
Dumain	Hakuryu	21.3234	0.745833	Nov16	ot	U	DumainHakuryu	MM	24.1395	0.717778
Hakuryu	Dumain	24.5578	0.473333	Nov17	ot	U	DumainHakuryu	MF	24.1395	0.717778
Dumain	Hakuryu	21.5368	0.769167	Nov18	sa	U	DumainHakuryu	MM	24.1395	0.717778
Dumain	Hakuryu	28.3058	0.361844	Nov19	ot	U	DumainHakuryu	MM	24.1395	0.717778
Dumain	Hakuryu	32.4294	0.5675	Nov21	sa	U	DumainHakuryu	MM	24.1395	0.717778
Hakuryu	Dumain	25.8483	0.571389	Nov23	ot	U	DumainHakuryu	MF	24.1395	0.717778
Hakuryu	Dumain	25.772	0.748611	Nov24	sa	U	DumainHakuryu	MF	24.1395	0.717778
Dumain	Hakuryu	42.1396	0.499167	Nov25	ot	U	DumainHakuryu	MM	24.1395	0.717778
Hakuryu	Grain	19.1516	0.830556	Nov15	sa	U	GrainHakuryu	MF	19.4823	0.784389
Hakuryu	Grain	21.64	0.821944	Nov16	ot	U	GrainHakuryu	MF	19.4823	0.784389
Hakuryu	Grain	17.6739	0.846667	Nov17	ot	U	GrainHakuryu	MF	19.4823	0.784389
Hakuryu	Grain	20.3116	0.801667	Nov18	sa	U	GrainHakuryu	MF	19.4823	0.784389
Hakuryu	Grain	22.4473	0.692585	Nov19	ot	U	GrainHakuryu	MF	19.4823	0.784389
Hakuryu	Grain	29.4158	0.586389	Nov21	sa	U	GrainHakuryu	MF	19.4823	0.784389
Hakuryu	Grain	14.7044	0.910556	Nov23	ot	U	GrainHakuryu	MF	19.4823	0.784389
Hakuryu	Grain	16.7076	0.818333	Nov24	sa	U	GrainHakuryu	MF	19.4823	0.784389
Grain	Hakuryu	35.3701	0.105	Nov25	ot	U	GrainHakuryu	MM	19.4823	0.784389
Hakuryu	Grain	11.8249	0.885	Nov26	sa	U	GrainHakuryu	MF	19.4823	0.784389
Dumain	Iris	19.6887	0.646944	Nov15	sa	U	DumainIris	MM	22.2613	0.700486
Iris	Dumain	22.5763	0.764444	Nov16	ot	U	DumainIris	MF	22.2613	0.700486
Dumain	Iris	27.165	0.454167	Nov17	ot	U	DumainIris	MM	22.2613	0.700486
Iris	Dumain	20.6033	0.758333	Nov18	sa	U	DumainIris	MF	22.2613	0.700486
Dumain	Iris	25.5549	0.474868	Nov19	ot	U	DumainIris	MM	22.2613	0.700486
Iris	Dumain	26.442	0.6675	Nov21	sa	U	DumainIris	MF	22.2613	0.700486
Dumain	Iris	23.3036	0.599167	Nov23	ot	U	DumainIris	MM	22.2613	0.700486
Iris	Dumain	22.3114	0.729167	Nov24	sa	U	DumainIris	MF	22.2613	0.700486
Dumain	Iris	52.7315	0.224167	Nov25	ot	U	DumainIris	MM	22.2613	0.700486
Grain	Iris	25.2964	0.785833	Nov15	sa	U	GrainIris	MM	20.1258	0.8255
Iris	Grain	22.6291	0.843333	Nov16	ot	U	GrainIris	MF	20.1258	0.8255
Iris	Grain	19.6505	0.809167	Nov17	ot	U	GrainIris	MF	20.1258	0.8255
Iris	Grain	22.5736	0.787222	Nov18	sa	U	GrainIris	MF	20.1258	0.8255
Iris	Grain	9.59139	0.987781	Nov19	ot	U	GrainIris	MF	20.1258	0.8255
Grain	Iris	27.722	0.651111	Nov21	sa	U	GrainIris	MM	20.1258	0.8255
Grain	Iris	19.4314	0.794722	Nov23	ot	U	GrainIris	MM	20.1258	0.8255
Grain	Iris	14.2011	0.961111	Nov24	sa	U	GrainIris	MM	20.1258	0.8255
Iris	Grain	30.7898	0.516944	Nov25	ot	U	GrainIris	MF	20.1258	0.8255
Grain	Iris	10.8361	0.942222	Nov26	sa	U	GrainIris	MM	20.1258	0.8255
Hakuryu	Iris	18.3347	0.823333	Nov15	sa	U	HakuryuIris	FF	17.9671	0.843667
Iris	Hakuryu	19.6787	0.798056	Nov16	ot	U	HakuryuIris	FF	17.9671	0.843667
Hakuryu	Iris	16.1371	0.831944	Nov17	ot	U	HakuryuIris	FF	17.9671	0.843667
Hakuryu	Iris	17.9463	0.816389	Nov18	sa	U	HakuryuIris	FF	17.9671	0.843667
Iris	Hakuryu	23.5133	0.678978	Nov19	ot	U	HakuryuIris	FF	17.9671	0.843667
Iris	Hakuryu	20.4365	0.834167	Nov21	sa	U	HakuryuIris	FF	17.9671	0.843667
Hakuryu	Iris	15.3447	0.900833	Nov23	ot	U	HakuryuIris	FF	17.9671	0.843667
Iris	Hakuryu	18.5606	0.86	Nov24	sa	U	HakuryuIris	FF	17.9671	0.843667
Iris	Hakuryu	20.9105	0.742778	Nov25	ot	U	HakuryuIris	FF	17.9671	0.843667
Hakuryu	Iris	14.5572	0.884444	Nov26	sa	U	HakuryuIris	FF	17.9671	0.843667
Dumain	King	23.7757	0.64	Nov15	sa	U	DumainKing	MM	24.1004	0.719167
King	Dumain	22.8774	0.763611	Nov16	ot	U	DumainKing	MM	24.1004	0.719167
Dumain	King	28.1367	0.509444	Nov17	ot	U	DumainKing	MM	24.1004	0.719167
King	Dumain	22.0718	0.7225	Nov18	sa	U	DumainKing	MM	24.1004	0.719167
Dumain	King	48.8204	0.315746	Nov19	ot	U	DumainKing	MM	24.1004	0.719167
Dumain	King	25.8492	0.761667	Nov21	sa	U	DumainKing	MM	24.1004	0.719167
Dumain	King	17.9726	0.811389	Nov23	ot	U	DumainKing	MM	24.1004	0.719167
Dumain	King	24.7049	0.7525	Nov24	sa	U	DumainKing	MM	24.1004	0.719167
King	Dumain	36.5654	0.587222	Nov25	ot	U	DumainKing	MM	24.1004	0.719167
King	Grain	30.2691	0.562222	Nov15	sa	U	GrainKing	MM	23.9972	0.697833
Grain	King	24.7782	0.588889	Nov16	ot	U	GrainKing	MM	23.9972	0.697833
Grain	King	21.6967	0.736667	Nov17	ot	U	GrainKing	MM	23.9972	0.697833
Grain	King	21.856	0.814167	Nov18	sa	U	GrainKing	MM	23.9972	0.697833
Grain	King	54.9761	0.0916412	Nov19	ot	U	GrainKing	MM	23.9972	0.697833
King	Grain	19.8393	0.802222	Nov21	sa	U	GrainKing	MM	23.9972	0.697833
King	Grain	19.9076	0.807222	Nov23	ot	U	GrainKing	MM	23.9972	0.697833
Grain	King	20.5755	0.658611	Nov24	sa	U	GrainKing	MM	23.9972	0.697833
Grain	King	35.5423	0.390833	Nov25	ot	U	GrainKing	MM	23.9972	0.697833
Grain	King	27.4461	0.651944	Nov26	sa	U	GrainKing	MM	23.9972	0.697833
Hakuryu	King	28.3163	0.579167	Nov15	sa	U	HakuryuKing	MF	23.343	0.721833
King	Hakuryu	20.5174	0.747222	Nov16	ot	U	HakuryuKing	MM	23.343	0.721833
King	Hakuryu	22.7156	0.736667	Nov17	ot	U	HakuryuKing	MM	23.343	0.721833
King	Hakuryu	19.1007	0.843611	Nov18	sa	U	HakuryuKing	MM	23.343	0.721833
Hakuryu	King	43.746	0.127187	Nov19	ot	U	HakuryuKing	MF	23.343	0.721833
King	Hakuryu	26.1314	0.6725	Nov21	sa	U	HakuryuKing	MM	23.343	0.721833
Hakuryu	King	20.7648	0.777778	Nov23	ot	U	HakuryuKing	MF	23.343	0.721833
King	Hakuryu	16.0035	0.814722	Nov24	sa	U	HakuryuKing	MM	23.343	0.721833
Hakuryu	King	21.2592	0.7675	Nov25	ot	U	HakuryuKing	MF	23.343	0.721833
King	Hakuryu	27.1629	0.699167	Nov26	sa	U	HakuryuKing	MM	23.343	0.721833
Iris	King	18.8302	0.686389	Nov15	sa	U	IrisKing	MF	20.4395	0.746778
King	Iris	20.2882	0.826389	Nov16	ot	U	IrisKing	MM	20.4395	0.746778
King	Iris	21.5777	0.717778	Nov17	ot	U	IrisKing	MM	20.4395	0.746778
Iris	King	13.2226	0.878889	Nov18	sa	U	IrisKing	MF	20.4395	0.746778
Iris	King	55.5425	0.130519	Nov19	ot	U	IrisKing	MF	20.4395	0.746778
King	Iris	24.4003	0.716667	Nov21	sa	U	IrisKing	MM	20.4395	0.746778
Iris	King	18.5275	0.8025	Nov23	ot	U	IrisKing	MF	20.4395	0.746778
Iris	King	19.2274	0.770833	Nov24	sa	U	IrisKing	MF	20.4395	0.746778
King	Iris	27.1645	0.591667	Nov25	ot	U	IrisKing	MM	20.4395	0.746778
Iris	King	26.5172	0.681111	Nov26	sa	U	IrisKing	MF	20.4395	0.746778
Dumain	Koyu	26.3164	0.646667	Nov15	sa	U	DumainKoyu	MM	23.2699	0.729167
Koyu	Dumain	28.0593	0.680278	Nov16	ot	U	DumainKoyu	MF	23.2699	0.729167
Dumain	Koyu	25.9935	0.636667	Nov17	ot	U	DumainKoyu	MM	23.2699	0.729167
Dumain	Koyu	19.7693	0.800278	Nov18	sa	U	DumainKoyu	MM	23.2699	0.729167
Dumain	Koyu	32.0074	0.675368	Nov19	ot	U	DumainKoyu	MM	23.2699	0.729167
Dumain	Koyu	24.31	0.693611	Nov21	sa	U	DumainKoyu	MM	23.2699	0.729167
Koyu	Dumain	17.5146	0.8325	Nov23	ot	U	DumainKoyu	MF	23.2699	0.729167
Dumain	Koyu	22.6841	0.776111	Nov24	sa	U	DumainKoyu	MM	23.2699	0.729167
Dumain	Koyu	36.0048	0.423333	Nov25	ot	U	DumainKoyu	MM	23.2699	0.729167
Koyu	Grain	23.6486	0.778889	Nov15	sa	U	GrainKoyu	MF	22.0542	0.746889
Grain	Koyu	28.5991	0.596667	Nov16	ot	U	GrainKoyu	MM	22.0542	0.746889
Koyu	Grain	28.6735	0.530833	Nov17	ot	U	GrainKoyu	MF	22.0542	0.746889
Grain	Koyu	27.4756	0.607222	Nov18	sa	U	GrainKoyu	MM	22.0542	0.746889
Grain	Koyu	41.3335	0.195779	Nov19	ot	U	GrainKoyu	MM	22.0542	0.746889
Grain	Koyu	23.3373	0.776111	Nov21	sa	U	GrainKoyu	MM	22.0542	0.746889
Grain	Koyu	23.4943	0.663611	Nov23	ot	U	GrainKoyu	MM	22.0542	0.746889
Grain	Koyu	20.7021	0.6775	Nov24	sa	U	GrainKoyu	MM	22.0542	0.746889
Grain	Koyu	52.0639	0.0777778	Nov25	ot	U	GrainKoyu	MM	22.0542	0.746889
Koyu	Grain	15.1073	0.894722	Nov26	sa	U	GrainKoyu	MF	22.0542	0.746889
Hakuryu	Koyu	22.5109	0.801944	Nov15	sa	U	HakuryuKoyu	FF	18.5764	0.796167
Hakuryu	Koyu	14.6592	0.786944	Nov16	ot	U	HakuryuKoyu	FF	18.5764	0.796167
Hakuryu	Koyu	26.5453	0.611667	Nov17	ot	U	HakuryuKoyu	FF	18.5764	0.796167
Koyu	Hakuryu	25.0036	0.623056	Nov18	sa	U	HakuryuKoyu	FF	18.5764	0.796167
Koyu	Hakuryu	27.2125	0.560678	Nov19	ot	U	HakuryuKoyu	FF	18.5764	0.796167
Hakuryu	Koyu	11.2246	0.903333	Nov21	sa	U	HakuryuKoyu	FF	18.5764	0.796167
Hakuryu	Koyu	19.9597	0.710278	Nov23	ot	U	HakuryuKoyu	FF	18.5764	0.796167
Koyu	Hakuryu	18.4037	0.760278	Nov24	sa	U	HakuryuKoyu	FF	18.5764	0.796167
Hakuryu	Koyu	28.9622	0.598056	Nov25	ot	U	HakuryuKoyu	FF	18.5764	0.796167
Koyu	Hakuryu	15.739	0.892222	Nov26	sa	U	HakuryuKoyu	FF	18.5764	0.796167
Koyu	Iris	24.4207	0.761667	Nov15	sa	U	IrisKoyu	FF	19.168	0.806167
Iris	Koyu	25.5742	0.679444	Nov16	ot	U	IrisKoyu	FF	19.168	0.806167
Iris	Koyu	17.3749	0.734167	Nov17	ot	U	IrisKoyu	FF	19.168	0.806167
Iris	Koyu	25.1841	0.611389	Nov18	sa	U	IrisKoyu	FF	19.168	0.806167
Iris	Koyu	43.3684	0.188281	Nov19	ot	U	IrisKoyu	FF	19.168	0.806167
Koyu	Iris	14.5661	0.895556	Nov21	sa	U	IrisKoyu	FF	19.168	0.806167
Koyu	Iris	12.4592	0.919444	Nov23	ot	U	IrisKoyu	FF	19.168	0.806167
Iris	Koyu	17.5175	0.865556	Nov24	sa	U	IrisKoyu	FF	19.168	0.806167
Koyu	Iris	36.8728	0.33	Nov25	ot	U	IrisKoyu	FF	19.168	0.806167
Iris	Koyu	14.1517	0.896667	Nov26	sa	U	IrisKoyu	FF	19.168	0.806167
Koyu	King	24.2662	0.646389	Nov15	sa	U	KingKoyu	MF	20.1881	0.750889
King	Koyu	18.9026	0.806944	Nov16	ot	U	KingKoyu	MM	20.1881	0.750889
King	Koyu	24.0471	0.659444	Nov17	ot	U	KingKoyu	MM	20.1881	0.750889
King	Koyu	21.397	0.6675	Nov18	sa	U	KingKoyu	MM	20.1881	0.750889
King	Koyu	24.4052	0.605665	Nov19	ot	U	KingKoyu	MM	20.1881	0.750889
Koyu	King	18.612	0.808056	Nov21	sa	U	KingKoyu	MF	20.1881	0.750889
Koyu	King	16.6823	0.868889	Nov23	ot	U	KingKoyu	MF	20.1881	0.750889
King	Koyu	13.0819	0.920278	Nov24	sa	U	KingKoyu	MM	20.1881	0.750889
King	Koyu	34.7455	0.411944	Nov25	ot	U	KingKoyu	MM	20.1881	0.750889
King	Koyu	23.5834	0.712222	Nov26	sa	U	KingKoyu	MM	20.1881	0.750889
Dumain	LakeBlue	21.8218	0.678611	Nov15	sa	U	DumainLakeBlue	MM	23.9984	0.710903
LakeBlue	Dumain	23.4252	0.765833	Nov16	ot	U	DumainLakeBlue	MF	23.9984	0.710903
LakeBlue	Dumain	33.9168	0.420556	Nov17	ot	U	DumainLakeBlue	MF	23.9984	0.710903
Dumain	LakeBlue	24.6779	0.780833	Nov18	sa	U	DumainLakeBlue	MM	23.9984	0.710903
Dumain	LakeBlue	30.5053	0.366287	Nov19	ot	U	DumainLakeBlue	MM	23.9984	0.710903
LakeBlue	Dumain	25.8441	0.6825	Nov21	sa	U	DumainLakeBlue	MF	23.9984	0.710903
Dumain	LakeBlue	23.6499	0.637222	Nov23	ot	U	DumainLakeBlue	MM	23.9984	0.710903
LakeBlue	Dumain	23.6498	0.701667	Nov24	sa	U	DumainLakeBlue	MF	23.9984	0.710903
LakeBlue	Dumain	53.5765	0.406389	Nov25	ot	U	DumainLakeBlue	MF	23.9984	0.710903
LakeBlue	Grain	14.9433	0.894444	Nov15	sa	U	GrainLakeBlue	MF	21.6537	0.789056
LakeBlue	Grain	18.3516	0.850278	Nov16	ot	U	GrainLakeBlue	MF	21.6537	0.789056
Grain	LakeBlue	20.4864	0.801389	Nov17	ot	U	GrainLakeBlue	MM	21.6537	0.789056
Grain	LakeBlue	24.7791	0.788611	Nov18	sa	U	GrainLakeBlue	MM	21.6537	0.789056
LakeBlue	Grain	17.7144	0.772841	Nov19	ot	U	GrainLakeBlue	MF	21.6537	0.789056
LakeBlue	Grain	25.1027	0.718056	Nov21	sa	U	GrainLakeBlue	MF	21.6537	0.789056
Grain	LakeBlue	19.1242	0.847222	Nov23	ot	U	GrainLakeBlue	MM	21.6537	0.789056
Grain	LakeBlue	19.5844	0.826389	Nov24	sa	U	GrainLakeBlue	MM	21.6537	0.789056
Grain	LakeBlue	22.0392	0.701667	Nov25	ot	U	GrainLakeBlue	MM	21.6537	0.789056
Grain	LakeBlue	23.8591	0.717778	Nov26	sa	U	GrainLakeBlue	MM	21.6537	0.789056
Hakuryu	LakeBlue	18.1182	0.859444	Nov15	sa	U	HakuryuLakeBlue	FF	19.5258	0.851944
LakeBlue	Hakuryu	21.9705	0.795278	Nov16	ot	U	HakuryuLakeBlue	FF	19.5258	0.851944
Hakuryu	LakeBlue	23.3215	0.783056	Nov17	ot	U	HakuryuLakeBlue	FF	19.5258	0.851944
LakeBlue	Hakuryu	22.6705	0.818333	Nov18	sa	U	HakuryuLakeBlue	FF	19.5258	0.851944
LakeBlue	Hakuryu	32.7816	0.309359	Nov19	ot	U	HakuryuLakeBlue	FF	19.5258	0.851944
Hakuryu	LakeBlue	22.0444	0.810278	Nov21	sa	U	HakuryuLakeBlue	FF	19.5258	0.851944
Hakuryu	LakeBlue	17.6909	0.841667	Nov23	ot	U	HakuryuLakeBlue	FF	19.5258	0.851944
LakeBlue	Hakuryu	14.2582	0.934722	Nov24	sa	U	HakuryuLakeBlue	FF	19.5258	0.851944
Hakuryu	LakeBlue	22.2139	0.683056	Nov25	ot	U	HakuryuLakeBlue	FF	19.5258	0.851944
Hakuryu	LakeBlue	20.5378	0.836944	Nov26	sa	U	HakuryuLakeBlue	FF	19.5258	0.851944
Iris	LakeBlue	20.3671	0.804722	Nov15	sa	U	IrisLakeBlue	FF	17.9946	0.826667
Iris	LakeBlue	13.7903	0.909722	Nov16	ot	U	IrisLakeBlue	FF	17.9946	0.826667
LakeBlue	Iris	13.1545	0.932222	Nov17	ot	U	IrisLakeBlue	FF	17.9946	0.826667
Iris	LakeBlue	14.89	0.909167	Nov18	sa	U	IrisLakeBlue	FF	17.9946	0.826667
LakeBlue	Iris	20.5545	0.654263	Nov19	ot	U	IrisLakeBlue	FF	17.9946	0.826667
Iris	LakeBlue	19.0052	0.790556	Nov21	sa	U	IrisLakeBlue	FF	17.9946	0.826667
LakeBlue	Iris	17.8986	0.829722	Nov23	ot	U	IrisLakeBlue	FF	17.9946	0.826667
Iris	LakeBlue	16.2094	0.859167	Nov24	sa	U	IrisLakeBlue	FF	17.9946	0.826667
LakeBlue	Iris	18.6652	0.644722	Nov25	ot	U	IrisLakeBlue	FF	17.9946	0.826667
Iris	LakeBlue	19.501	0.769722	Nov26	sa	U	IrisLakeBlue	FF	17.9946	0.826667
LakeBlue	King	22.9472	0.598611	Nov15	sa	U	KingLakeBlue	MF	19.0533	0.769
King	LakeBlue	20.3019	0.793611	Nov16	ot	U	KingLakeBlue	MM	19.0533	0.769
King	LakeBlue	21.487	0.734444	Nov17	ot	U	KingLakeBlue	MM	19.0533	0.769
King	LakeBlue	14.7901	0.838056	Nov18	sa	U	KingLakeBlue	MM	19.0533	0.769
LakeBlue	King	53.9012	0.11108	Nov19	ot	U	KingLakeBlue	MF	19.0533	0.769
LakeBlue	King	14.5919	0.849722	Nov21	sa	U	KingLakeBlue	MF	19.0533	0.769
King	LakeBlue	19.1542	0.795	Nov23	ot	U	KingLakeBlue	MM	19.0533	0.769
LakeBlue	King	13.4104	0.859722	Nov24	sa	U	KingLakeBlue	MF	19.0533	0.769
King	LakeBlue	27.4609	0.73	Nov25	ot	U	KingLakeBlue	MM	19.0533	0.769
LakeBlue	King	29.5269	0.698889	Nov26	sa	U	KingLakeBlue	MF	19.0533	0.769
Koyu	LakeBlue	19.7204	0.778889	Nov15	sa	U	KoyuLakeBlue	FF	19.7164	0.767667
Koyu	LakeBlue	24.5194	0.758056	Nov16	ot	U	KoyuLakeBlue	FF	19.7164	0.767667
Koyu	LakeBlue	16.2179	0.695	Nov17	ot	U	KoyuLakeBlue	FF	19.7164	0.767667
Koyu	LakeBlue	26.7375	0.597778	Nov18	sa	U	KoyuLakeBlue	FF	19.7164	0.767667
LakeBlue	Koyu	45.3809	0.0777562	Nov19	ot	U	KoyuLakeBlue	FF	19.7164	0.767667
Koyu	LakeBlue	14.7158	0.930833	Nov21	sa	U	KoyuLakeBlue	FF	19.7164	0.767667
LakeBlue	Koyu	17.0898	0.761944	Nov23	ot	U	KoyuLakeBlue	FF	19.7164	0.767667
Koyu	LakeBlue	15.2617	0.878611	Nov24	sa	U	KoyuLakeBlue	FF	19.7164	0.767667
LakeBlue	Koyu	37.7421	0.416667	Nov25	ot	U	KoyuLakeBlue	FF	19.7164	0.767667
Koyu	LakeBlue	22.1466	0.652222	Nov26	sa	U	KoyuLakeBlue	FF	19.7164	0.767667
Dumain	Lime	19.1199	0.688333	Nov15	sa	U	DumainLime	MM	21.9916	0.700694
Dumain	Lime	25.8562	0.794722	Nov16	ot	U	DumainLime	MM	21.9916	0.700694
Dumain	Lime	20.1599	0.808889	Nov17	ot	U	DumainLime	MM	21.9916	0.700694
Lime	Dumain	23.2454	0.639167	Nov18	sa	U	DumainLime	MM	21.9916	0.700694
Lime	Dumain	20.9252	0.601777	Nov19	ot	U	DumainLime	MM	21.9916	0.700694
Lime	Dumain	19.736	0.806111	Nov21	sa	U	DumainLime	MM	21.9916	0.700694
Lime	Dumain	23.1704	0.724444	Nov23	ot	U	DumainLime	MM	21.9916	0.700694
Dumain	Lime	25.8652	0.669167	Nov24	sa	U	DumainLime	MM	21.9916	0.700694
Dumain	Lime	49.6255	0.257222	Nov25	ot	U	DumainLime	MM	21.9916	0.700694
Lime	Grain	25.1654	0.7175	Nov15	sa	U	GrainLime	MM	23.091	0.736722
Grain	Lime	20.1048	0.795278	Nov16	ot	U	GrainLime	MM	23.091	0.736722
Lime	Grain	18.6287	0.610278	Nov17	ot	U	GrainLime	MM	23.091	0.736722
Grain	Lime	22.6555	0.813056	Nov18	sa	U	GrainLime	MM	23.091	0.736722
Grain	Lime	26.3895	0.464871	Nov19	ot	U	GrainLime	MM	23.091	0.736722
Lime	Grain	21.1274	0.851667	Nov21	sa	U	GrainLime	MM	23.091	0.736722
Grain	Lime	13.8466	0.774722	Nov23	ot	U	GrainLime	MM	23.091	0.736722
Lime	Grain	25.3042	0.568611	Nov24	sa	U	GrainLime	MM	23.091	0.736722
Grain	Lime	31.27	0.266667	Nov25	ot	U	GrainLime	MM	23.091	0.736722
Grain	Lime	21.2023	0.732778	Nov26	sa	U	GrainLime	MM	23.091	0.736722
Lime	Hakuryu	21.9491	0.848056	Nov15	sa	U	HakuryuLime	MM	21.9494	0.731778
Hakuryu	Lime	22.0985	0.749444	Nov16	ot	U	HakuryuLime	MF	21.9494	0.731778
Lime	Hakuryu	17.9602	0.798333	Nov17	ot	U	HakuryuLime	MM	21.9494	0.731778
Hakuryu	Lime	20.2393	0.770556	Nov18	sa	U	HakuryuLime	MF	21.9494	0.731778
Lime	Hakuryu	29.0063	0.449597	Nov19	ot	U	HakuryuLime	MM	21.9494	0.731778
Lime	Hakuryu	23.8751	0.688889	Nov21	sa	U	HakuryuLime	MM	21.9494	0.731778
Hakuryu	Lime	14.7943	0.790833	Nov23	ot	U	HakuryuLime	MF	21.9494	0.731778
Hakuryu	Lime	21.3345	0.610278	Nov24	sa	U	HakuryuLime	MF	21.9494	0.731778
Lime	Hakuryu	23.3655	0.466667	Nov25	ot	U	HakuryuLime	MM	21.9494	0.731778
Lime	Hakuryu	22.3491	0.741111	Nov26	sa	U	HakuryuLime	MM	21.9494	0.731778
Lime	Iris	12.7118	0.928611	Nov15	sa	U	IrisLime	MM	17.6658	0.797944
Iris	Lime	19.3809	0.774444	Nov16	ot	U	IrisLime	MF	17.6658	0.797944
Lime	Iris	22.2886	0.666667	Nov17	ot	U	IrisLime	MM	17.6658	0.797944
Lime	Iris	21.8348	0.747222	Nov18	sa	U	IrisLime	MM	17.6658	0.797944
Iris	Lime	30.5256	0.455984	Nov19	ot	U	IrisLime	MF	17.6658	0.797944
Iris	Lime	17.3247	0.832778	Nov21	sa	U	IrisLime	MF	17.6658	0.797944
Iris	Lime	18.6773	0.837222	Nov23	ot	U	IrisLime	MF	17.6658	0.797944
Iris	Lime	22.0081	0.574167	Nov24	sa	U	IrisLime	MF	17.6658	0.797944
Iris	Lime	28.3959	0.480556	Nov25	ot	U	IrisLime	MF	17.6658	0.797944
Iris	Lime	14.4496	0.906944	Nov26	sa	U	IrisLime	MF	17.6658	0.797944
King	Lime	13.4576	0.827778	Nov15	sa	U	KingLime	MM	17.8807	0.821722
King	Lime	21.2505	0.704722	Nov16	ot	U	KingLime	MM	17.8807	0.821722
King	Lime	18.8805	0.8475	Nov17	ot	U	KingLime	MM	17.8807	0.821722
King	Lime	16.3312	0.887222	Nov18	sa	U	KingLime	MM	17.8807	0.821722
King	Lime	45.5068	0.401555	Nov19	ot	U	KingLime	MM	17.8807	0.821722
Lime	King	16.1784	0.898889	Nov21	sa	U	KingLime	MM	17.8807	0.821722
King	Lime	17.8156	0.865	Nov23	ot	U	KingLime	MM	17.8807	0.821722
Lime	King	21.0663	0.709722	Nov24	sa	U	KingLime	MM	17.8807	0.821722
King	Lime	27.6712	0.578056	Nov25	ot	U	KingLime	MM	17.8807	0.821722
Lime	King	22.3698	0.785	Nov26	sa	U	KingLime	MM	17.8807	0.821722
Lime	Koyu	20.6303	0.795278	Nov15	sa	U	KoyuLime	MM	18.76	0.818056
Lime	Koyu	24.9712	0.676111	Nov16	ot	U	KoyuLime	MM	18.76	0.818056
Lime	Koyu	24.2494	0.731667	Nov17	ot	U	KoyuLime	MM	18.76	0.818056
Lime	Koyu	21.5053	0.716944	Nov18	sa	U	KoyuLime	MM	18.76	0.818056
Lime	Koyu	33.4167	0.281311	Nov19	ot	U	KoyuLime	MM	18.76	0.818056
Lime	Koyu	15.3452	0.911389	Nov21	sa	U	KoyuLime	MM	18.76	0.818056
Koyu	Lime	18.2575	0.845	Nov23	ot	U	KoyuLime	MF	18.76	0.818056
Lime	Koyu	18.7593	0.810833	Nov24	sa	U	KoyuLime	MM	18.76	0.818056
Koyu	Lime	30.7314	0.645833	Nov25	ot	U	KoyuLime	MF	18.76	0.818056
Koyu	Lime	17.5601	0.855833	Nov26	sa	U	KoyuLime	MF	18.76	0.818056
Lime	LakeBlue	18.4293	0.828889	Nov15	sa	U	LakeBlueLime	MM	19.2186	0.795778
LakeBlue	Lime	18.5663	0.779722	Nov16	ot	U	LakeBlueLime	MF	19.2186	0.795778
Lime	LakeBlue	26.2505	0.575833	Nov17	ot	U	LakeBlueLime	MM	19.2186	0.795778
Lime	LakeBlue	20.9219	0.830833	Nov18	sa	U	LakeBlueLime	MM	19.2186	0.795778
Lime	LakeBlue	31.6287	0.185226	Nov19	ot	U	LakeBlueLime	MM	19.2186	0.795778
LakeBlue	Lime	11.6916	0.929722	Nov21	sa	U	LakeBlueLime	MF	19.2186	0.795778
Lime	LakeBlue	19.8184	0.741111	Nov23	ot	U	LakeBlueLime	MM	19.2186	0.795778
LakeBlue	Lime	24.3846	0.601111	Nov24	sa	U	LakeBlueLime	MF	19.2186	0.795778
LakeBlue	Lime	21.5474	0.701944	Nov25	ot	U	LakeBlueLime	MF	19.2186	0.795778
Lime	LakeBlue	20.6655	0.788333	Nov26	sa	U	LakeBlueLime	MM	19.2186	0.795778
Monsan	Dumain	22.8361	0.746389	Nov15	sa	U	DumainMonsan	MM	21.6929	0.775764
Dumain	Monsan	21.1995	0.733333	Nov16	ot	U	DumainMonsan	MM	21.6929	0.775764
Monsan	Dumain	25.4122	0.561111	Nov17	ot	U	DumainMonsan	MM	21.6929	0.775764
Monsan	Dumain	23.654	0.7475	Nov18	sa	U	DumainMonsan	MM	21.6929	0.775764
Monsan	Dumain	22.9101	0.499861	Nov19	ot	U	DumainMonsan	MM	21.6929	0.775764
Dumain	Monsan	28.6479	0.656111	Nov21	sa	U	DumainMonsan	MM	21.6929	0.775764
Dumain	Monsan	25.3261	0.689167	Nov23	ot	U	DumainMonsan	MM	21.6929	0.775764
Monsan	Dumain	11.6338	0.953056	Nov24	sa	U	DumainMonsan	MM	21.6929	0.775764
Dumain	Monsan	36.1482	0.516111	Nov25	ot	U	DumainMonsan	MM	21.6929	0.775764
Grain	Monsan	22.9184	0.779722	Nov15	sa	U	GrainMonsan	MM	21.9164	0.790333
Monsan	Grain	19.9991	0.814722	Nov16	ot	U	GrainMonsan	MM	21.9164	0.790333
Monsan	Grain	24.7554	0.775	Nov17	ot	U	GrainMonsan	MM	21.9164	0.790333
Grain	Monsan	12.6554	0.954444	Nov18	sa	U	GrainMonsan	MM	21.9164	0.790333
Grain	Monsan	13.7683	0.98306	Nov19	ot	U	GrainMonsan	MM	21.9164	0.790333
Monsan	Grain	30.1091	0.7125	Nov21	sa	U	GrainMonsan	MM	21.9164	0.790333
Monsan	Grain	21.0719	0.806389	Nov23	ot	U	GrainMonsan	MM	21.9164	0.790333
Monsan	Grain	29.5417	0.6575	Nov24	sa	U	GrainMonsan	MM	21.9164	0.790333
Grain	Monsan	39.5898	0.193333	Nov25	ot	U	GrainMonsan	MM	21.9164	0.790333
Monsan	Grain	14.3572	0.8475	Nov26	sa	U	GrainMonsan	MM	21.9164	0.790333
Monsan	Hakuryu	18.6603	0.809444	Nov15	sa	U	HakuryuMonsan	MM	19.6354	0.803056
Hakuryu	Monsan	6.64133	0.984722	Nov16	ot	U	HakuryuMonsan	MF	19.6354	0.803056
Monsan	Hakuryu	19.6252	0.779444	Nov17	ot	U	HakuryuMonsan	MM	19.6354	0.803056
Monsan	Hakuryu	21.7053	0.782778	Nov18	sa	U	HakuryuMonsan	MM	19.6354	0.803056
Hakuryu	Monsan	16.1756	0.755623	Nov19	ot	U	HakuryuMonsan	MF	19.6354	0.803056
Monsan	Hakuryu	25.9502	0.670556	Nov21	sa	U	HakuryuMonsan	MM	19.6354	0.803056
Monsan	Hakuryu	15.4226	0.905833	Nov23	ot	U	HakuryuMonsan	MM	19.6354	0.803056
Hakuryu	Monsan	24.4675	0.798889	Nov24	sa	U	HakuryuMonsan	MF	19.6354	0.803056
Hakuryu	Monsan	21.2388	0.7775	Nov25	ot	U	HakuryuMonsan	MF	19.6354	0.803056
Monsan	Hakuryu	7.39386	0.953611	Nov26	sa	U	HakuryuMonsan	MM	19.6354	0.803056
Iris	Monsan	20.8219	0.766389	Nov15	sa	U	IrisMonsan	MF	20.8556	0.788722
Monsan	Iris	20.4539	0.789444	Nov16	ot	U	IrisMonsan	MM	20.8556	0.788722
Iris	Monsan	22.4701	0.738056	Nov17	ot	U	IrisMonsan	MF	20.8556	0.788722
Monsan	Iris	21.163	0.7725	Nov18	sa	U	IrisMonsan	MM	20.8556	0.788722
Monsan	Iris	12.7806	0.966954	Nov19	ot	U	IrisMonsan	MM	20.8556	0.788722
Iris	Monsan	24.8568	0.7825	Nov21	sa	U	IrisMonsan	MF	20.8556	0.788722
Monsan	Iris	10.0049	0.9625	Nov23	ot	U	IrisMonsan	MM	20.8556	0.788722
Iris	Monsan	21.9074	0.766667	Nov24	sa	U	IrisMonsan	MF	20.8556	0.788722
Iris	Monsan	24.5702	0.675556	Nov25	ot	U	IrisMonsan	MF	20.8556	0.788722
Iris	Monsan	15.5288	0.855556	Nov26	sa	U	IrisMonsan	MF	20.8556	0.788722
Monsan	King	27.0524	0.598056	Nov15	sa	U	KingMonsan	MM	25.4259	0.709889
King	Monsan	21.8214	0.727222	Nov16	ot	U	KingMonsan	MM	25.4259	0.709889
Monsan	King	25.68	0.729722	Nov17	ot	U	KingMonsan	MM	25.4259	0.709889
Monsan	King	21.8296	0.808611	Nov18	sa	U	KingMonsan	MM	25.4259	0.709889
King	Monsan	45.8873	0.227437	Nov19	ot	U	KingMonsan	MM	25.4259	0.709889
King	Monsan	24.7244	0.769722	Nov21	sa	U	KingMonsan	MM	25.4259	0.709889
Monsan	King	20.319	0.810556	Nov23	ot	U	KingMonsan	MM	25.4259	0.709889
King	Monsan	24.3669	0.755833	Nov24	sa	U	KingMonsan	MM	25.4259	0.709889
Monsan	King	28.8387	0.583611	Nov25	ot	U	KingMonsan	MM	25.4259	0.709889
Monsan	King	29.156	0.617222	Nov26	sa	U	KingMonsan	MM	25.4259	0.709889
Koyu	Monsan	23.477	0.770833	Nov15	sa	U	KoyuMonsan	MF	20.5778	0.796833
Koyu	Monsan	13.5959	0.769444	Nov16	ot	U	KoyuMonsan	MF	20.5778	0.796833
Koyu	Monsan	24.516	0.7075	Nov17	ot	U	KoyuMonsan	MF	20.5778	0.796833
Monsan	Koyu	24.3801	0.6425	Nov18	sa	U	KoyuMonsan	MM	20.5778	0.796833
Koyu	Monsan	34.0525	0.502638	Nov19	ot	U	KoyuMonsan	MF	20.5778	0.796833
Monsan	Koyu	19.419	0.865556	Nov21	sa	U	KoyuMonsan	MM	20.5778	0.796833
Monsan	Koyu	13.0514	0.862778	Nov23	ot	U	KoyuMonsan	MM	20.5778	0.796833
Koyu	Monsan	18.9445	0.859167	Nov24	sa	U	KoyuMonsan	MF	20.5778	0.796833
Koyu	Monsan	29.6055	0.464444	Nov25	ot	U	KoyuMonsan	MF	20.5778	0.796833
Koyu	Monsan	16.6684	0.846111	Nov26	sa	U	KoyuMonsan	MF	20.5778	0.796833
Monsan	LakeBlue	21.6573	0.785556	Nov15	sa	U	LakeBlueMonsan	MM	21.5313	0.799222
Monsan	LakeBlue	19.9558	0.785	Nov16	ot	U	LakeBlueMonsan	MM	21.5313	0.799222
LakeBlue	Monsan	24.7732	0.726111	Nov17	ot	U	LakeBlueMonsan	MF	21.5313	0.799222
Monsan	LakeBlue	21.7755	0.777778	Nov18	sa	U	LakeBlueMonsan	MM	21.5313	0.799222
Monsan	LakeBlue	18.4809	0.719245	Nov19	ot	U	LakeBlueMonsan	MM	21.5313	0.799222
LakeBlue	Monsan	23.0286	0.815	Nov21	sa	U	LakeBlueMonsan	MF	21.5313	0.799222
Monsan	LakeBlue	19.2457	0.809722	Nov23	ot	U	LakeBlueMonsan	MM	21.5313	0.799222
Monsan	LakeBlue	20.0657	0.795278	Nov24	sa	U	LakeBlueMonsan	MM	21.5313	0.799222
Monsan	LakeBlue	27.9589	0.498333	Nov25	ot	U	LakeBlueMonsan	MM	21.5313	0.799222
LakeBlue	Monsan	21.1293	0.8225	Nov26	sa	U	LakeBlueMonsan	MF	21.5313	0.799222
Lime	Monsan	21.9904	0.796389	Nov15	sa	U	LimeMonsan	MM	22.3985	0.764889
Monsan	Lime	22.5135	0.740556	Nov16	ot	U	LimeMonsan	MM	22.3985	0.764889
Monsan	Lime	23.4136	0.731111	Nov17	ot	U	LimeMonsan	MM	22.3985	0.764889
Monsan	Lime	20.0398	0.815556	Nov18	sa	U	LimeMonsan	MM	22.3985	0.764889
Monsan	Lime	25.901	0.485143	Nov19	ot	U	LimeMonsan	MM	22.3985	0.764889
Monsan	Lime	18.7804	0.865	Nov21	sa	U	LimeMonsan	MM	22.3985	0.764889
Lime	Monsan	20.8741	0.809722	Nov23	ot	U	LimeMonsan	MM	22.3985	0.764889
Monsan	Lime	27.7064	0.5425	Nov24	sa	U	LimeMonsan	MM	22.3985	0.764889
Lime	Monsan	27.5006	0.468056	Nov25	ot	U	LimeMonsan	MM	22.3985	0.764889
Monsan	Lime	23.4754	0.805	Nov26	sa	U	LimeMonsan	MM	22.3985	0.764889
Runariro	Dumain	22.8528	0.684444	Nov15	sa	U	DumainRunariro	MM	23.4689	0.709931
Runariro	Dumain	20.7492	0.793889	Nov16	ot	U	DumainRunariro	MM	23.4689	0.709931
Dumain	Runariro	28.7343	0.503889	Nov17	ot	U	DumainRunariro	MM	23.4689	0.709931
Runariro	Dumain	22.608	0.773333	Nov18	sa	U	DumainRunariro	MM	23.4689	0.709931
Dumain	Runariro	36.8793	0.273535	Nov19	ot	U	DumainRunariro	MM	23.4689	0.709931
Runariro	Dumain	25.4925	0.696389	Nov21	sa	U	DumainRunariro	MM	23.4689	0.709931
Runariro	Dumain	16.619	0.744444	Nov23	ot	U	DumainRunariro	MM	23.4689	0.709931
Dumain	Runariro	22.9222	0.685556	Nov24	sa	U	DumainRunariro	MM	23.4689	0.709931
Dumain	Runariro	52.5523	0.320833	Nov25	ot	U	DumainRunariro	MM	23.4689	0.709931
Runariro	Grain	21.9711	0.840833	Nov15	sa	U	GrainRunariro	MM	21.1345	0.825389
Runariro	Grain	21.4132	0.857778	Nov16	ot	U	GrainRunariro	MM	21.1345	0.825389
Runariro	Grain	13.7901	0.926944	Nov17	ot	U	GrainRunariro	MM	21.1345	0.825389
Grain	Runariro	19.9405	0.820556	Nov18	sa	U	GrainRunariro	MM	21.1345	0.825389
Runariro	Grain	19.4875	0.689531	Nov19	ot	U	GrainRunariro	MM	21.1345	0.825389
Grain	Runariro	26.3258	0.743056	Nov21	sa	U	GrainRunariro	MM	21.1345	0.825389
Runariro	Grain	20.8404	0.778333	Nov23	ot	U	GrainRunariro	MM	21.1345	0.825389
Grain	Runariro	22.2698	0.849722	Nov24	sa	U	GrainRunariro	MM	21.1345	0.825389
Runariro	Grain	31.2935	0.373333	Nov25	ot	U	GrainRunariro	MM	21.1345	0.825389
Runariro	Grain	15.1653	0.872778	Nov26	sa	U	GrainRunariro	MM	21.1345	0.825389
Hakuryu	Runariro	19.9731	0.866111	Nov15	sa	U	HakuryuRunariro	MF	19.2181	0.864222
Runariro	Hakuryu	17.8599	0.821944	Nov16	ot	U	HakuryuRunariro	MM	19.2181	0.864222
Hakuryu	Runariro	16.8242	0.861389	Nov17	ot	U	HakuryuRunariro	MF	19.2181	0.864222
Hakuryu	Runariro	19.2222	0.838611	Nov18	sa	U	HakuryuRunariro	MF	19.2181	0.864222
Hakuryu	Runariro	35.1143	0.238545	Nov19	ot	U	HakuryuRunariro	MF	19.2181	0.864222
Runariro	Hakuryu	25.6248	0.813056	Nov21	sa	U	HakuryuRunariro	MM	19.2181	0.864222
Runariro	Hakuryu	20.3203	0.829722	Nov23	ot	U	HakuryuRunariro	MM	19.2181	0.864222
Hakuryu	Runariro	17.8561	0.8925	Nov24	sa	U	HakuryuRunariro	MF	19.2181	0.864222
Hakuryu	Runariro	23.2993	0.676944	Nov25	ot	U	HakuryuRunariro	MF	19.2181	0.864222
Runariro	Hakuryu	13.4142	0.910833	Nov26	sa	U	HakuryuRunariro	MM	19.2181	0.864222
Runariro	Iris	19.9262	0.823889	Nov15	sa	U	IrisRunariro	MM	16.0306	0.862
Runariro	Iris	18.5966	0.845556	Nov16	ot	U	IrisRunariro	MM	16.0306	0.862
Iris	Runariro	19.0277	0.819722	Nov17	ot	U	IrisRunariro	MF	16.0306	0.862
Runariro	Iris	13.6646	0.884444	Nov18	sa	U	IrisRunariro	MM	16.0306	0.862
Runariro	Iris	15.5342	0.697862	Nov19	ot	U	IrisRunariro	MM	16.0306	0.862
Runariro	Iris	14.8536	0.868333	Nov21	sa	U	IrisRunariro	MM	16.0306	0.862
Iris	Runariro	16.1782	0.845	Nov23	ot	U	IrisRunariro	MF	16.0306	0.862
Iris	Runariro	15.8578	0.841111	Nov24	sa	U	IrisRunariro	MF	16.0306	0.862
Iris	Runariro	15.7123	0.875	Nov25	ot	U	IrisRunariro	MF	16.0306	0.862
Iris	Runariro	15.8507	0.892222	Nov26	sa	U	IrisRunariro	MF	16.0306	0.862
King	Runariro	23.0109	0.669167	Nov15	sa	U	KingRunariro	MM	21.6324	0.7525
King	Runariro	19.2856	0.708056	Nov16	ot	U	KingRunariro	MM	21.6324	0.7525
King	Runariro	18.6986	0.858889	Nov17	ot	U	KingRunariro	MM	21.6324	0.7525
King	Runariro	17.3631	0.852222	Nov18	sa	U	KingRunariro	MM	21.6324	0.7525
Runariro	King	66.7065	0.130797	Nov19	ot	U	KingRunariro	MM	21.6324	0.7525
Runariro	King	20.9064	0.840556	Nov21	sa	U	KingRunariro	MM	21.6324	0.7525
Runariro	King	15.8104	0.852222	Nov23	ot	U	KingRunariro	MM	21.6324	0.7525
Runariro	King	20.0421	0.692222	Nov24	sa	U	KingRunariro	MM	21.6324	0.7525
King	Runariro	26.5537	0.558611	Nov25	ot	U	KingRunariro	MM	21.6324	0.7525
Runariro	King	26.8394	0.708333	Nov26	sa	U	KingRunariro	MM	21.6324	0.7525
Runariro	Koyu	19.581	0.805	Nov15	sa	U	KoyuRunariro	MM	19.0974	0.799833
Runariro	Koyu	24.3188	0.683611	Nov16	ot	U	KoyuRunariro	MM	19.0974	0.799833
Koyu	Runariro	27.4845	0.498333	Nov17	ot	U	KoyuRunariro	MF	19.0974	0.799833
Runariro	Koyu	24.3484	0.610278	Nov18	sa	U	KoyuRunariro	MM	19.0974	0.799833
Runariro	Koyu	55.6796	0.0727576	Nov19	ot	U	KoyuRunariro	MM	19.0974	0.799833
Runariro	Koyu	19.8303	0.903889	Nov21	sa	U	KoyuRunariro	MM	19.0974	0.799833
Runariro	Koyu	17.4207	0.841389	Nov23	ot	U	KoyuRunariro	MM	19.0974	0.799833
Runariro	Koyu	17.362	0.769444	Nov24	sa	U	KoyuRunariro	MM	19.0974	0.799833
Runariro	Koyu	37.7033	0.280833	Nov25	ot	U	KoyuRunariro	MM	19.0974	0.799833
Runariro	Koyu	14.3651	0.910556	Nov26	sa	U	KoyuRunariro	MM	19.0974	0.799833
Runariro	LakeBlue	18.9805	0.835278	Nov15	sa	U	LakeBlueRunariro	MM	18.7266	0.839722
Runariro	LakeBlue	19.2722	0.8475	Nov16	ot	U	LakeBlueRunariro	MM	18.7266	0.839722
LakeBlue	Runariro	20.8386	0.761667	Nov17	ot	U	LakeBlueRunariro	MF	18.7266	0.839722
LakeBlue	Runariro	18.7006	0.852222	Nov18	sa	U	LakeBlueRunariro	MF	18.7266	0.839722
LakeBlue	Runariro	29.1082	0.29353	Nov19	ot	U	LakeBlueRunariro	MF	18.7266	0.839722
LakeBlue	Runariro	20.7238	0.851389	Nov21	sa	U	LakeBlueRunariro	MF	18.7266	0.839722
LakeBlue	Runariro	17.6953	0.858333	Nov23	ot	U	LakeBlueRunariro	MF	18.7266	0.839722
LakeBlue	Runariro	17.0352	0.874722	Nov24	sa	U	LakeBlueRunariro	MF	18.7266	0.839722
Runariro	LakeBlue	21.9825	0.636667	Nov25	ot	U	LakeBlueRunariro	MM	18.7266	0.839722
LakeBlue	Runariro	18.193	0.785	Nov26	sa	U	LakeBlueRunariro	MF	18.7266	0.839722
Lime	Runariro	19.0056	0.853333	Nov15	sa	U	LimeRunariro	MM	19.833	0.805944
Runariro	Lime	15.2772	0.858056	Nov16	ot	U	LimeRunariro	MM	19.833	0.805944
Runariro	Lime	19.1384	0.754722	Nov17	ot	U	LimeRunariro	MM	19.833	0.805944
Runariro	Lime	20.5848	0.838889	Nov18	sa	U	LimeRunariro	MM	19.833	0.805944
Lime	Runariro	39.0217	0.203277	Nov19	ot	U	LimeRunariro	MM	19.833	0.805944
Lime	Runariro	16.6021	0.876111	Nov21	sa	U	LimeRunariro	MM	19.833	0.805944
Lime	Runariro	19.5319	0.843889	Nov23	ot	U	LimeRunariro	MM	19.833	0.805944
Runariro	Lime	22.2467	0.609444	Nov24	sa	U	LimeRunariro	MM	19.833	0.805944
Runariro	Lime	30.2438	0.353889	Nov25	ot	U	LimeRunariro	MM	19.833	0.805944
Runariro	Lime	20.7255	0.851944	Nov26	sa	U	LimeRunariro	MM	19.833	0.805944
Monsan	Runariro	23.1835	0.8075	Nov15	sa	U	MonsanRunariro	MM	20.3222	0.821667
Runariro	Monsan	19.6435	0.813611	Nov16	ot	U	MonsanRunariro	MM	20.3222	0.821667
Monsan	Runariro	22.9902	0.786944	Nov17	ot	U	MonsanRunariro	MM	20.3222	0.821667
Runariro	Monsan	20.2923	0.809722	Nov18	sa	U	MonsanRunariro	MM	20.3222	0.821667
Monsan	Runariro	24.3666	0.535129	Nov19	ot	U	MonsanRunariro	MM	20.3222	0.821667
Monsan	Runariro	23.1042	0.799167	Nov21	sa	U	MonsanRunariro	MM	20.3222	0.821667
Monsan	Runariro	20.2694	0.822778	Nov23	ot	U	MonsanRunariro	MM	20.3222	0.821667
Runariro	Monsan	19.1737	0.815556	Nov24	sa	U	MonsanRunariro	MM	20.3222	0.821667
Runariro	Monsan	26.9302	0.608889	Nov25	ot	U	MonsanRunariro	MM	20.3222	0.821667
Monsan	Runariro	15.8573	0.876389	Nov26	sa	U	MonsanRunariro	MM	20.3222	0.821667
Sharbet	Dumain	26.2592	0.680278	Nov15	sa	U	DumainSharbet	MM	23.7225	0.695556
Dumain	Sharbet	26.8979	0.691389	Nov16	ot	U	DumainSharbet	MM	23.7225	0.695556
Sharbet	Dumain	24.9357	0.645833	Nov17	ot	U	DumainSharbet	MM	23.7225	0.695556
Sharbet	Dumain	22.7478	0.652778	Nov18	sa	U	DumainSharbet	MM	23.7225	0.695556
Sharbet	Dumain	45.8536	0.271869	Nov19	ot	U	DumainSharbet	MM	23.7225	0.695556
Sharbet	Dumain	21.0734	0.716944	Nov21	sa	U	DumainSharbet	MM	23.7225	0.695556
Dumain	Sharbet	21.4329	0.768611	Nov23	ot	U	DumainSharbet	MM	23.7225	0.695556
Dumain	Sharbet	24.8096	0.732222	Nov24	sa	U	DumainSharbet	MM	23.7225	0.695556
Dumain	Sharbet	50.2988	0.391111	Nov25	ot	U	DumainSharbet	MM	23.7225	0.695556
Grain	Sharbet	23.1045	0.772778	Nov15	sa	U	GrainSharbet	MM	25.4068	0.721
Grain	Sharbet	23.3709	0.774167	Nov16	ot	U	GrainSharbet	MM	25.4068	0.721
Grain	Sharbet	26.8403	0.681389	Nov17	ot	U	GrainSharbet	MM	25.4068	0.721
Grain	Sharbet	21.7376	0.806944	Nov18	sa	U	GrainSharbet	MM	25.4068	0.721
Grain	Sharbet	29.7724	0.401	Nov19	ot	U	GrainSharbet	MM	25.4068	0.721
Grain	Sharbet	41.2417	0.514167	Nov21	sa	U	GrainSharbet	MM	25.4068	0.721
Grain	Sharbet	17.9433	0.708611	Nov23	ot	U	GrainSharbet	MM	25.4068	0.721
Grain	Sharbet	18.6081	0.740833	Nov24	sa	U	GrainSharbet	MM	25.4068	0.721
Grain	Sharbet	32.8231	0.322222	Nov25	ot	U	GrainSharbet	MM	25.4068	0.721
Sharbet	Grain	22.3419	0.770278	Nov26	sa	U	GrainSharbet	MM	25.4068	0.721
Sharbet	Hakuryu	22.4088	0.793333	Nov15	sa	U	HakuryuSharbet	MM	22.8534	0.756111
Hakuryu	Sharbet	11.1881	0.928056	Nov16	ot	U	HakuryuSharbet	MF	22.8534	0.756111
Hakuryu	Sharbet	29.0753	0.652222	Nov17	ot	U	HakuryuSharbet	MF	22.8534	0.756111
Hakuryu	Sharbet	19.3493	0.759444	Nov18	sa	U	HakuryuSharbet	MF	22.8534	0.756111
Sharbet	Hakuryu	31.1578	0.252152	Nov19	ot	U	HakuryuSharbet	MM	22.8534	0.756111
Hakuryu	Sharbet	37.603	0.549722	Nov21	sa	U	HakuryuSharbet	MF	22.8534	0.756111
Sharbet	Hakuryu	17.0788	0.860833	Nov23	ot	U	HakuryuSharbet	MM	22.8534	0.756111
Hakuryu	Sharbet	16.5084	0.780833	Nov24	sa	U	HakuryuSharbet	MF	22.8534	0.756111
Hakuryu	Sharbet	20.0607	0.808333	Nov25	ot	U	HakuryuSharbet	MF	22.8534	0.756111
Sharbet	Hakuryu	18.3976	0.897222	Nov26	sa	U	HakuryuSharbet	MM	22.8534	0.756111
Iris	Sharbet	23.5553	0.748611	Nov15	sa	U	IrisSharbet	MF	22.9802	0.7185
Sharbet	Iris	23.5184	0.743611	Nov16	ot	U	IrisSharbet	MM	22.9802	0.7185
Sharbet	Iris	27.9135	0.675556	Nov17	ot	U	IrisSharbet	MM	22.9802	0.7185
Sharbet	Iris	18.9189	0.748889	Nov18	sa	U	IrisSharbet	MM	22.9802	0.7185
Sharbet	Iris	25.8011	0.464593	Nov19	ot	U	IrisSharbet	MM	22.9802	0.7185
Iris	Sharbet	34.2439	0.500278	Nov21	sa	U	IrisSharbet	MF	22.9802	0.7185
Iris	Sharbet	18.6728	0.836389	Nov23	ot	U	IrisSharbet	MF	22.9802	0.7185
Sharbet	Iris	20.5301	0.721944	Nov24	sa	U	IrisSharbet	MM	22.9802	0.7185
Sharbet	Iris	23.3613	0.702778	Nov25	ot	U	IrisSharbet	MM	22.9802	0.7185
Sharbet	Iris	17.6526	0.872778	Nov26	sa	U	IrisSharbet	MM	22.9802	0.7185
Sharbet	King	24.3299	0.683056	Nov15	sa	U	KingSharbet	MM	25.0735	0.699833
Sharbet	King	24.8821	0.601389	Nov16	ot	U	KingSharbet	MM	25.0735	0.699833
King	Sharbet	31.5042	0.573889	Nov17	ot	U	KingSharbet	MM	25.0735	0.699833
King	Sharbet	19.1344	0.793611	Nov18	sa	U	KingSharbet	MM	25.0735	0.699833
Sharbet	King	64.4405	0.0883088	Nov19	ot	U	KingSharbet	MM	25.0735	0.699833
King	Sharbet	35.905	0.536111	Nov21	sa	U	KingSharbet	MM	25.0735	0.699833
King	Sharbet	11.7031	0.935278	Nov23	ot	U	KingSharbet	MM	25.0735	0.699833
King	Sharbet	17.0634	0.801944	Nov24	sa	U	KingSharbet	MM	25.0735	0.699833
King	Sharbet	30.0297	0.482222	Nov25	ot	U	KingSharbet	MM	25.0735	0.699833
King	Sharbet	28.9346	0.684444	Nov26	sa	U	KingSharbet	MM	25.0735	0.699833
Koyu	Sharbet	22.0973	0.699167	Nov15	sa	U	KoyuSharbet	MF	22.4182	0.720722
Sharbet	Koyu	14.1469	0.826389	Nov16	ot	U	KoyuSharbet	MM	22.4182	0.720722
Koyu	Sharbet	28.8573	0.640556	Nov17	ot	U	KoyuSharbet	MF	22.4182	0.720722
Koyu	Sharbet	25.4484	0.618889	Nov18	sa	U	KoyuSharbet	MF	22.4182	0.720722
Sharbet	Koyu	52.7972	0.0527631	Nov19	ot	U	KoyuSharbet	MM	22.4182	0.720722
Sharbet	Koyu	30.2239	0.655833	Nov21	sa	U	KoyuSharbet	MM	22.4182	0.720722
Koyu	Sharbet	17.8005	0.854167	Nov23	ot	U	KoyuSharbet	MF	22.4182	0.720722
Koyu	Sharbet	15.3795	0.881389	Nov24	sa	U	KoyuSharbet	MF	22.4182	0.720722
Koyu	Sharbet	33.1887	0.477222	Nov25	ot	U	KoyuSharbet	MF	22.4182	0.720722
Koyu	Sharbet	18.9417	0.748333	Nov26	sa	U	KoyuSharbet	MF	22.4182	0.720722
LakeBlue	Sharbet	18.6683	0.7725	Nov15	sa	U	LakeBlueSharbet	MF	20.257	0.785444
Sharbet	LakeBlue	26.2814	0.748333	Nov16	ot	U	LakeBlueSharbet	MM	20.257	0.785444
LakeBlue	Sharbet	29.246	0.681667	Nov17	ot	U	LakeBlueSharbet	MF	20.257	0.785444
Sharbet	LakeBlue	15.997	0.912778	Nov18	sa	U	LakeBlueSharbet	MM	20.257	0.785444
LakeBlue	Sharbet	40.6617	0.092752	Nov19	ot	U	LakeBlueSharbet	MF	20.257	0.785444
Sharbet	LakeBlue	32.719	0.585833	Nov21	sa	U	LakeBlueSharbet	MM	20.257	0.785444
LakeBlue	Sharbet	20.2185	0.838333	Nov23	ot	U	LakeBlueSharbet	MF	20.257	0.785444
LakeBlue	Sharbet	21.6778	0.761944	Nov24	sa	U	LakeBlueSharbet	MF	20.257	0.785444
Sharbet	LakeBlue	20.4248	0.646667	Nov25	ot	U	LakeBlueSharbet	MM	20.257	0.785444
Sharbet	LakeBlue	12.2232	0.894167	Nov26	sa	U	LakeBlueSharbet	MM	20.257	0.785444
Lime	Sharbet	18.1444	0.7725	Nov15	sa	U	LimeSharbet	MM	19.9701	0.763056
Sharbet	Lime	25.5805	0.702222	Nov16	ot	U	LimeSharbet	MM	19.9701	0.763056
Sharbet	Lime	32.2246	0.466944	Nov17	ot	U	LimeSharbet	MM	19.9701	0.763056
Sharbet	Lime	18.7429	0.7775	Nov18	sa	U	LimeSharbet	MM	19.9701	0.763056
Lime	Sharbet	39.0921	0.520966	Nov19	ot	U	LimeSharbet	MM	19.9701	0.763056
Lime	Sharbet	28.7379	0.651667	Nov21	sa	U	LimeSharbet	MM	19.9701	0.763056
Sharbet	Lime	14.3212	0.928056	Nov23	ot	U	LimeSharbet	MM	19.9701	0.763056
Sharbet	Lime	15.0604	0.851389	Nov24	sa	U	LimeSharbet	MM	19.9701	0.763056
Lime	Sharbet	20.9241	0.622222	Nov25	ot	U	LimeSharbet	MM	19.9701	0.763056
Sharbet	Lime	19.1652	0.762222	Nov26	sa	U	LimeSharbet	MM	19.9701	0.763056
Sharbet	Monsan	21.1922	0.790556	Nov15	sa	U	MonsanSharbet	MM	23.2768	0.737833
Sharbet	Monsan	10.4415	0.932778	Nov16	ot	U	MonsanSharbet	MM	23.2768	0.737833
Monsan	Sharbet	26.0106	0.695	Nov17	ot	U	MonsanSharbet	MM	23.2768	0.737833
Monsan	Sharbet	20.8783	0.776389	Nov18	sa	U	MonsanSharbet	MM	23.2768	0.737833
Monsan	Sharbet	31.9578	0.257706	Nov19	ot	U	MonsanSharbet	MM	23.2768	0.737833
Monsan	Sharbet	31.9153	0.518056	Nov21	sa	U	MonsanSharbet	MM	23.2768	0.737833
Monsan	Sharbet	20.004	0.841667	Nov23	ot	U	MonsanSharbet	MM	23.2768	0.737833
Sharbet	Monsan	24.2669	0.687222	Nov24	sa	U	MonsanSharbet	MM	23.2768	0.737833
Monsan	Sharbet	26.1983	0.578333	Nov25	ot	U	MonsanSharbet	MM	23.2768	0.737833
Monsan	Sharbet	18.1315	0.916944	Nov26	sa	U	MonsanSharbet	MM	23.2768	0.737833
Sharbet	Runariro	24.8501	0.751667	Nov15	sa	U	RunariroSharbet	MM	22.2422	0.727278
Runariro	Sharbet	22.7123	0.775	Nov16	ot	U	RunariroSharbet	MM	22.2422	0.727278
Sharbet	Runariro	30.4578	0.650556	Nov17	ot	U	RunariroSharbet	MM	22.2422	0.727278
Runariro	Sharbet	18.0767	0.770278	Nov18	sa	U	RunariroSharbet	MM	22.2422	0.727278
Sharbet	Runariro	26.4684	0.324354	Nov19	ot	U	RunariroSharbet	MM	22.2422	0.727278
Sharbet	Runariro	33.7388	0.570833	Nov21	sa	U	RunariroSharbet	MM	22.2422	0.727278
Sharbet	Runariro	17.8189	0.843333	Nov23	ot	U	RunariroSharbet	MM	22.2422	0.727278
Sharbet	Runariro	18.5575	0.759722	Nov24	sa	U	RunariroSharbet	MM	22.2422	0.727278
Sharbet	Runariro	29.436	0.346111	Nov25	ot	U	RunariroSharbet	MM	22.2422	0.727278
Sharbet	Runariro	15.9882	0.783889	Nov26	sa	U	RunariroSharbet	MM	22.2422	0.727278
Aharu	Amazon	47.4934	0.179167	Nov1	sa	L	AharuAmazon	MM	52.8042	0.152278
Amazon	Aharu	25.1009	0.560278	Nov4	sa	L	AharuAmazon	MM	52.8042	0.152278
Aharu	Amazon	88.2727	0	Nov5	sa	L	AharuAmazon	MM	52.8042	0.152278
Aharu	Amazon	49.3883	0.399722	Nov9	ot	L	AharuAmazon	MM	52.8042	0.152278
Aharu	Amazon	40.3282	0.300777	Oct22	ot	L	AharuAmazon	MM	52.8042	0.152278
Amazon	Aharu	68.6325	0	Oct26	sa	L	AharuAmazon	MM	52.8042	0.152278
Amazon	Aharu	34.5217	0.0219444	Oct27	sa	L	AharuAmazon	MM	52.8042	0.152278
Aharu	Amazon	54.4487	0.0438889	Oct28	ot	L	AharuAmazon	MM	52.8042	0.152278
Aharu	Amazon	68.9193	0.00472222	Oct29	ot	L	AharuAmazon	MM	52.8042	0.152278
Aharu	Bakushin	60.5117	0.134167	Nov1	sa	L	AharuBakushin	MM	47.1575	0.197889
Bakushin	Aharu	51.5799	0.0991667	Nov2	ot	L	AharuBakushin	MM	47.1575	0.197889
Aharu	Bakushin	27.9242	0.465833	Nov4	sa	L	AharuBakushin	MM	47.1575	0.197889
Bakushin	Aharu	55.147	0.0858333	Nov5	sa	L	AharuBakushin	MM	47.1575	0.197889
Aharu	Bakushin	52.9409	0.0438889	Nov9	ot	L	AharuBakushin	MM	47.1575	0.197889
Aharu	Bakushin	59.8726	0.0371809	Oct22	ot	L	AharuBakushin	MM	47.1575	0.197889
Aharu	Bakushin	47.7489	0.105	Oct26	sa	L	AharuBakushin	MM	47.1575	0.197889
Bakushin	Aharu	44.4556	0.198611	Oct27	sa	L	AharuBakushin	MM	47.1575	0.197889
Bakushin	Aharu	39.5512	0.120278	Oct28	ot	L	AharuBakushin	MM	47.1575	0.197889
Bakushin	Aharu	57.4058	0	Oct29	ot	L	AharuBakushin	MM	47.1575	0.197889
Bakushin	Amazon	38.9713	0.217222	Nov1	sa	L	AmazonBakushin	MM	36.9256	0.211611
Bakushin	Amazon	25.7963	0.549167	Nov4	sa	L	AmazonBakushin	MM	36.9256	0.211611
Amazon	Bakushin	55.6728	0	Nov5	sa	L	AmazonBakushin	MM	36.9256	0.211611
Bakushin	Amazon	37.2193	0.331389	Nov9	ot	L	AmazonBakushin	MM	36.9256	0.211611
Bakushin	Amazon	65.5116	0.00832408	Oct22	ot	L	AmazonBakushin	MM	36.9256	0.211611
Amazon	Bakushin	32.5778	0.168611	Oct26	sa	L	AmazonBakushin	MM	36.9256	0.211611
Amazon	Bakushin	31.6099	0.123056	Oct27	sa	L	AmazonBakushin	MM	36.9256	0.211611
Amazon	Bakushin	39.838	0.00388889	Oct28	ot	L	AmazonBakushin	MM	36.9256	0.211611
Bakushin	Amazon	39.1811	0.0691667	Oct29	ot	L	AmazonBakushin	MM	36.9256	0.211611
Bright2	Aharu	53.3029	0	Nov1	sa	L	AharuBright2	MM	50.619	0.135611
Aharu	Bright2	39.6396	0.199167	Nov2	ot	L	AharuBright2	MM	50.619	0.135611
Bright2	Aharu	58.9759	0	Nov4	sa	L	AharuBright2	MM	50.619	0.135611
Bright2	Aharu	53.7221	0.0505556	Nov5	sa	L	AharuBright2	MM	50.619	0.135611
Aharu	Bright2	62.1663	0.00972222	Nov9	ot	L	AharuBright2	MM	50.619	0.135611
Bright2	Aharu	28.1715	0.451998	Oct22	ot	L	AharuBright2	MM	50.619	0.135611
Aharu	Bright2	62.0495	0.0238889	Oct26	sa	L	AharuBright2	MM	50.619	0.135611
Aharu	Bright2	25.0442	0.603611	Oct27	sa	L	AharuBright2	MM	50.619	0.135611
Bright2	Aharu	35.3976	0.238611	Oct28	ot	L	AharuBright2	MM	50.619	0.135611
Aharu	Bright2	44.8591	0.256111	Oct29	ot	L	AharuBright2	MM	50.619	0.135611
Amazon	Bright2	30.5551	0.272222	Nov1	sa	L	AmazonBright2	MM	35.7618	0.2485
Amazon	Bright2	52.1816	0.0361111	Nov4	sa	L	AmazonBright2	MM	35.7618	0.2485
Bright2	Amazon	46.6128	0.120833	Nov5	sa	L	AmazonBright2	MM	35.7618	0.2485
Bright2	Amazon	34.4338	0.32	Nov9	ot	L	AmazonBright2	MM	35.7618	0.2485
Bright2	Amazon	27.9478	0.538568	Oct22	ot	L	AmazonBright2	MM	35.7618	0.2485
Amazon	Bright2	21.8945	0.389167	Oct26	sa	L	AmazonBright2	MM	35.7618	0.2485
Amazon	Bright2	27.565	0.424167	Oct27	sa	L	AmazonBright2	MM	35.7618	0.2485
Amazon	Bright2	40.2725	0	Oct28	ot	L	AmazonBright2	MM	35.7618	0.2485
Amazon	Bright2	34.8906	0.178889	Oct29	ot	L	AmazonBright2	MM	35.7618	0.2485
Bakushin	Bright2	21.1376	0.576389	Nov1	sa	L	BakushinBright2	MM	25.5595	0.517722
Bakushin	Bright2	44.6212	0.148333	Nov2	ot	L	BakushinBright2	MM	25.5595	0.517722
Bakushin	Bright2	43.6042	0.194722	Nov4	sa	L	BakushinBright2	MM	25.5595	0.517722
Bakushin	Bright2	11.6974	0.851389	Nov5	sa	L	BakushinBright2	MM	25.5595	0.517722
Bright2	Bakushin	36.1071	0.160556	Nov9	ot	L	BakushinBright2	MM	25.5595	0.517722
Bright2	Bakushin	68.6044	0.0713097	Oct22	ot	L	BakushinBright2	MM	25.5595	0.517722
Bakushin	Bright2	23.4531	0.548056	Oct26	sa	L	BakushinBright2	MM	25.5595	0.517722
Bakushin	Bright2	27.9053	0.418056	Oct27	sa	L	BakushinBright2	MM	25.5595	0.517722
Bright2	Bakushin	9.97454	1	Oct28	ot	L	BakushinBright2	MM	25.5595	0.517722
Bakushin	Bright2	24.0467	0.509167	Oct29	ot	L	BakushinBright2	MM	25.5595	0.517722
Aharu	Camisol	14.0359	0.8575	Nov1	sa	L	AharuCamisol	MM	30.4561	0.485667
Aharu	Camisol	28.5863	0.45	Nov2	ot	L	AharuCamisol	MM	30.4561	0.485667
Aharu	Camisol	22.2682	0.646111	Nov4	sa	L	AharuCamisol	MM	30.4561	0.485667
Aharu	Camisol	35.8048	0.0775	Nov5	sa	L	AharuCamisol	MM	30.4561	0.485667
Camisol	Aharu	19.8539	0.6425	Nov9	ot	L	AharuCamisol	MF	30.4561	0.485667
Aharu	Camisol	16.569	0.732519	Oct22	ot	L	AharuCamisol	MM	30.4561	0.485667
Aharu	Camisol	21.6605	0.679722	Oct26	sa	L	AharuCamisol	MM	30.4561	0.485667
Aharu	Camisol	58.511	0.1675	Oct27	sa	L	AharuCamisol	MM	30.4561	0.485667
Aharu	Camisol	8.97069	0.985556	Oct28	ot	L	AharuCamisol	MM	30.4561	0.485667
Camisol	Aharu	19.6611	0.713333	Oct29	ot	L	AharuCamisol	MF	30.4561	0.485667
Camisol	Amazon	43.4649	0.218889	Nov1	sa	L	AmazonCamisol	MF	53.0219	0.203389
Amazon	Camisol	18.253	0.65	Nov4	sa	L	AmazonCamisol	MM	53.0219	0.203389
Camisol	Amazon	87.7129	0	Nov5	sa	L	AmazonCamisol	MF	53.0219	0.203389
Amazon	Camisol	49.1663	0.469167	Nov9	ot	L	AmazonCamisol	MM	53.0219	0.203389
Amazon	Camisol	38.8401	0.301332	Oct22	ot	L	AmazonCamisol	MM	53.0219	0.203389
Camisol	Amazon	52.8606	0.0461111	Oct26	sa	L	AmazonCamisol	MF	53.0219	0.203389
Camisol	Amazon	62.818	0.101944	Oct27	sa	L	AmazonCamisol	MF	53.0219	0.203389
Amazon	Camisol	56.4184	0.0338889	Oct28	ot	L	AmazonCamisol	MM	53.0219	0.203389
Amazon	Camisol	56.5351	0.0905556	Oct29	ot	L	AmazonCamisol	MM	53.0219	0.203389
Camisol	Bakushin	61.7606	0.136944	Nov1	sa	L	BakushinCamisol	MF	45.1095	0.278444
Camisol	Bakushin	65.2173	0	Nov2	ot	L	BakushinCamisol	MF	45.1095	0.278444
Bakushin	Camisol	26.9105	0.487222	Nov4	sa	L	BakushinCamisol	MM	45.1095	0.278444
Camisol	Bakushin	41.6817	0.187222	Nov5	sa	L	BakushinCamisol	MF	45.1095	0.278444
Camisol	Bakushin	49.5824	0.296111	Nov9	ot	L	BakushinCamisol	MF	45.1095	0.278444
Camisol	Bakushin	62.6153	0.00693674	Oct22	ot	L	BakushinCamisol	MF	45.1095	0.278444
Bakushin	Camisol	34.3123	0.386389	Oct26	sa	L	BakushinCamisol	MM	45.1095	0.278444
Bakushin	Camisol	60.8822	0.194444	Oct27	sa	L	BakushinCamisol	MM	45.1095	0.278444
Camisol	Bakushin	37.9901	0.112778	Oct28	ot	L	BakushinCamisol	MF	45.1095	0.278444
Camisol	Bakushin	47.7385	0.0280556	Oct29	ot	L	BakushinCamisol	MF	45.1095	0.278444
Camisol	Bright2	51.791	0.0136111	Nov1	sa	L	Bright2Camisol	MF	51.3664	0.135778
Camisol	Bright2	38.8558	0.224444	Nov2	ot	L	Bright2Camisol	MF	51.3664	0.135778
Camisol	Bright2	49.336	0.194444	Nov4	sa	L	Bright2Camisol	MF	51.3664	0.135778
Camisol	Bright2	44.2631	0.152222	Nov5	sa	L	Bright2Camisol	MF	51.3664	0.135778
Camisol	Bright2	63.4037	0.035	Nov9	ot	L	Bright2Camisol	MF	51.3664	0.135778
Camisol	Bright2	26.807	0.508324	Oct22	ot	L	Bright2Camisol	MF	51.3664	0.135778
Bright2	Camisol	45.3009	0.0205556	Oct26	sa	L	Bright2Camisol	MM	51.3664	0.135778
Camisol	Bright2	66.1408	0.298056	Oct27	sa	L	Bright2Camisol	MF	51.3664	0.135778
Bright2	Camisol	33.77	0.2375	Oct28	ot	L	Bright2Camisol	MM	51.3664	0.135778
Camisol	Bright2	31.7976	0.243056	Oct29	ot	L	Bright2Camisol	MF	51.3664	0.135778
Aharu	Cona	14.2265	0.885833	Nov1	sa	L	AharuCona	MM	19.2161	0.757389
Aharu	Cona	25.2924	0.498889	Nov2	ot	L	AharuCona	MM	19.2161	0.757389
Cona	Aharu	21.5213	0.634444	Nov4	sa	L	AharuCona	MM	19.2161	0.757389
Cona	Aharu	10.1062	0.950556	Nov5	sa	L	AharuCona	MM	19.2161	0.757389
Aharu	Cona	8.53735	0.949722	Nov9	ot	L	AharuCona	MM	19.2161	0.757389
Cona	Aharu	20.087	0.658435	Oct22	ot	L	AharuCona	MM	19.2161	0.757389
Aharu	Cona	7.06348	0.996111	Oct26	sa	L	AharuCona	MM	19.2161	0.757389
Cona	Aharu	43.1628	0.32	Oct27	sa	L	AharuCona	MM	19.2161	0.757389
Cona	Aharu	8.02166	0.983611	Oct28	ot	L	AharuCona	MM	19.2161	0.757389
Aharu	Cona	15.5752	0.824167	Oct29	ot	L	AharuCona	MM	19.2161	0.757389
Amazon	Cona	48.2863	0.160556	Nov1	sa	L	AmazonCona	MM	55.4981	0.170611
Amazon	Cona	17.4153	0.688056	Nov4	sa	L	AmazonCona	MM	55.4981	0.170611
Amazon	Cona	93.6237	0	Nov5	sa	L	AmazonCona	MM	55.4981	0.170611
Amazon	Cona	50.9734	0.389167	Nov9	ot	L	AmazonCona	MM	55.4981	0.170611
Amazon	Cona	46.434	0.140122	Oct22	ot	L	AmazonCona	MM	55.4981	0.170611
Cona	Amazon	68.1442	0	Oct26	sa	L	AmazonCona	MM	55.4981	0.170611
Cona	Amazon	50.0211	0.00444444	Oct27	sa	L	AmazonCona	MM	55.4981	0.170611
Cona	Amazon	55.4721	0.0327778	Oct28	ot	L	AmazonCona	MM	55.4981	0.170611
Amazon	Cona	58.6803	0.0155556	Oct29	ot	L	AmazonCona	MM	55.4981	0.170611
Cona	Bakushin	57.7832	0.133056	Nov1	sa	L	BakushinCona	MM	46.953	0.236778
Cona	Bakushin	52.3064	0.00527778	Nov2	ot	L	BakushinCona	MM	46.953	0.236778
Cona	Bakushin	18.9497	0.737778	Nov4	sa	L	BakushinCona	MM	46.953	0.236778
Cona	Bakushin	60.5763	0.0841667	Nov5	sa	L	BakushinCona	MM	46.953	0.236778
Cona	Bakushin	52.8505	0.0647222	Nov9	ot	L	BakushinCona	MM	46.953	0.236778
Cona	Bakushin	59.2199	0.00166482	Oct22	ot	L	BakushinCona	MM	46.953	0.236778
Cona	Bakushin	47.8607	0.0838889	Oct26	sa	L	BakushinCona	MM	46.953	0.236778
Cona	Bakushin	49.5949	0.145	Oct27	sa	L	BakushinCona	MM	46.953	0.236778
Cona	Bakushin	35.5981	0.241667	Oct28	ot	L	BakushinCona	MM	46.953	0.236778
Bakushin	Cona	52.7108	0	Oct29	ot	L	BakushinCona	MM	46.953	0.236778
Bright2	Cona	51.0363	0	Nov1	sa	L	Bright2Cona	MM	54.6472	0.0812778
Cona	Bright2	29.012	0.348889	Nov2	ot	L	Bright2Cona	MM	54.6472	0.0812778
Bright2	Cona	47.2517	0.188333	Nov4	sa	L	Bright2Cona	MM	54.6472	0.0812778
Cona	Bright2	59.0241	0.0216667	Nov5	sa	L	Bright2Cona	MM	54.6472	0.0812778
Cona	Bright2	64.093	0	Nov9	ot	L	Bright2Cona	MM	54.6472	0.0812778
Bright2	Cona	34.1629	0.1798	Oct22	ot	L	Bright2Cona	MM	54.6472	0.0812778
Bright2	Cona	61.8841	0.0788889	Oct26	sa	L	Bright2Cona	MM	54.6472	0.0812778
Cona	Bright2	54.0398	0.1175	Oct27	sa	L	Bright2Cona	MM	54.6472	0.0812778
Bright2	Cona	32.1764	0.249722	Oct28	ot	L	Bright2Cona	MM	54.6472	0.0812778
Bright2	Cona	36.3745	0.295833	Oct29	ot	L	Bright2Cona	MM	54.6472	0.0812778
Camisol	Cona	18.1951	0.809444	Nov1	sa	L	CamisolCona	MF	27.0212	0.568556
Cona	Camisol	27.731	0.601667	Nov2	ot	L	CamisolCona	MM	27.0212	0.568556
Cona	Camisol	12.3961	0.845278	Nov4	sa	L	CamisolCona	MM	27.0212	0.568556
Camisol	Cona	38.657	0.159722	Nov5	sa	L	CamisolCona	MF	27.0212	0.568556
Camisol	Cona	16.9116	0.760278	Nov9	ot	L	CamisolCona	MF	27.0212	0.568556
Camisol	Cona	17.4542	0.631521	Oct22	ot	L	CamisolCona	MF	27.0212	0.568556
Camisol	Cona	24.4292	0.615	Oct26	sa	L	CamisolCona	MF	27.0212	0.568556
Camisol	Cona	41.4284	0.413333	Oct27	sa	L	CamisolCona	MF	27.0212	0.568556
Cona	Camisol	8.49535	1	Oct28	ot	L	CamisolCona	MM	27.0212	0.568556
Camisol	Cona	13.8447	0.946944	Oct29	ot	L	CamisolCona	MF	27.0212	0.568556
CrystalIcing	Aharu	62.328	0.162222	Nov1	sa	L	AharuCrystalIcing	MM	51.4275	0.0827222
Aharu	CrystalIcing	50.0204	0.00166667	Nov2	ot	L	AharuCrystalIcing	MM	51.4275	0.0827222
CrystalIcing	Aharu	36.8196	0.183056	Nov4	sa	L	AharuCrystalIcing	MM	51.4275	0.0827222
CrystalIcing	Aharu	65.5386	0	Nov5	sa	L	AharuCrystalIcing	MM	51.4275	0.0827222
CrystalIcing	Aharu	51.3159	0.308333	Nov9	ot	L	AharuCrystalIcing	MM	51.4275	0.0827222
CrystalIcing	Aharu	44.616	0.0643729	Oct22	ot	L	AharuCrystalIcing	MM	51.4275	0.0827222
CrystalIcing	Aharu	56.0281	0.00361111	Oct26	sa	L	AharuCrystalIcing	MM	51.4275	0.0827222
Aharu	CrystalIcing	36.4233	0.0647222	Oct27	sa	L	AharuCrystalIcing	MM	51.4275	0.0827222
Aharu	CrystalIcing	34.701	0.266667	Oct28	ot	L	AharuCrystalIcing	MM	51.4275	0.0827222
Aharu	CrystalIcing	66.2379	0	Oct29	ot	L	AharuCrystalIcing	MM	51.4275	0.0827222
Amazon	CrystalIcing	19.5635	0.750556	Nov1	sa	L	AmazonCrystalIcing	MM	26.5067	0.476667
Amazon	CrystalIcing	36.5611	0.160278	Nov4	sa	L	AmazonCrystalIcing	MM	26.5067	0.476667
Amazon	CrystalIcing	36.3398	0.126944	Nov5	sa	L	AmazonCrystalIcing	MM	26.5067	0.476667
CrystalIcing	Amazon	31.0205	0.375278	Nov9	ot	L	AmazonCrystalIcing	MM	26.5067	0.476667
Amazon	CrystalIcing	53.374	0.168424	Oct22	ot	L	AmazonCrystalIcing	MM	26.5067	0.476667
Amazon	CrystalIcing	24.7361	0.392778	Oct26	sa	L	AmazonCrystalIcing	MM	26.5067	0.476667
CrystalIcing	Amazon	15.3331	0.952778	Oct27	sa	L	AmazonCrystalIcing	MM	26.5067	0.476667
CrystalIcing	Amazon	36.083	0.0155556	Oct28	ot	L	AmazonCrystalIcing	MM	26.5067	0.476667
Amazon	CrystalIcing	28.191	0.386667	Oct29	ot	L	AmazonCrystalIcing	MM	26.5067	0.476667
Bakushin	CrystalIcing	32.6529	0.451111	Nov1	sa	L	BakushinCrystalIcing	MM	24.0843	0.567944
CrystalIcing	Bakushin	8.74321	0.972778	Nov2	ot	L	BakushinCrystalIcing	MM	24.0843	0.567944
Bakushin	CrystalIcing	29.7862	0.404167	Nov4	sa	L	BakushinCrystalIcing	MM	24.0843	0.567944
CrystalIcing	Bakushin	21.8708	0.599444	Nov5	sa	L	BakushinCrystalIcing	MM	24.0843	0.567944
CrystalIcing	Bakushin	39.6103	0.123889	Nov9	ot	L	BakushinCrystalIcing	MM	24.0843	0.567944
Bakushin	CrystalIcing	21.4182	0.672863	Oct22	ot	L	BakushinCrystalIcing	MM	24.0843	0.567944
CrystalIcing	Bakushin	16.1882	0.752778	Oct26	sa	L	BakushinCrystalIcing	MM	24.0843	0.567944
CrystalIcing	Bakushin	19.9233	0.632222	Oct27	sa	L	BakushinCrystalIcing	MM	24.0843	0.567944
CrystalIcing	Bakushin	8.97528	0.998056	Oct28	ot	L	BakushinCrystalIcing	MM	24.0843	0.567944
Bakushin	CrystalIcing	18.479	0.698333	Oct29	ot	L	BakushinCrystalIcing	MM	24.0843	0.567944
Bright2	CrystalIcing	31.0231	0.379167	Nov1	sa	L	Bright2CrystalIcing	MM	28.0329	0.473
Bright2	CrystalIcing	44.349	0.131389	Nov2	ot	L	Bright2CrystalIcing	MM	28.0329	0.473
CrystalIcing	Bright2	51.7514	0	Nov4	sa	L	Bright2CrystalIcing	MM	28.0329	0.473
Bright2	CrystalIcing	14.5056	0.689722	Nov5	sa	L	Bright2CrystalIcing	MM	28.0329	0.473
CrystalIcing	Bright2	23.6466	0.560833	Nov9	ot	L	Bright2CrystalIcing	MM	28.0329	0.473
CrystalIcing	Bright2	53.9016	0.214206	Oct22	ot	L	Bright2CrystalIcing	MM	28.0329	0.473
Bright2	CrystalIcing	17.3	0.854167	Oct26	sa	L	Bright2CrystalIcing	MM	28.0329	0.473
Bright2	CrystalIcing	25.5842	0.441944	Oct27	sa	L	Bright2CrystalIcing	MM	28.0329	0.473
CrystalIcing	Bright2	12.2247	1	Oct28	ot	L	Bright2CrystalIcing	MM	28.0329	0.473
Bright2	CrystalIcing	29.6013	0.210278	Oct29	ot	L	Bright2CrystalIcing	MM	28.0329	0.473
CrystalIcing	Camisol	60.4791	0.0713889	Nov1	sa	L	CamisolCrystalIcing	MM	52.2721	0.0748333
CrystalIcing	Camisol	63.1562	0	Nov2	ot	L	CamisolCrystalIcing	MM	52.2721	0.0748333
Camisol	CrystalIcing	41.7143	0.0419444	Nov4	sa	L	CamisolCrystalIcing	MF	52.2721	0.0748333
Camisol	CrystalIcing	57.1168	0	Nov5	sa	L	CamisolCrystalIcing	MF	52.2721	0.0748333
Camisol	CrystalIcing	55.5051	0.23	Nov9	ot	L	CamisolCrystalIcing	MF	52.2721	0.0748333
CrystalIcing	Camisol	47.0197	0.11293	Oct22	ot	L	CamisolCrystalIcing	MM	52.2721	0.0748333
CrystalIcing	Camisol	41.7996	0.202778	Oct26	sa	L	CamisolCrystalIcing	MM	52.2721	0.0748333
CrystalIcing	Camisol	60.2507	0.0580556	Oct27	sa	L	CamisolCrystalIcing	MM	52.2721	0.0748333
CrystalIcing	Camisol	34.9443	0.325278	Oct28	ot	L	CamisolCrystalIcing	MM	52.2721	0.0748333
CrystalIcing	Camisol	54.1985	0.0552778	Oct29	ot	L	CamisolCrystalIcing	MM	52.2721	0.0748333
CrystalIcing	Cona	63.3844	0.133333	Nov1	sa	L	ConaCrystalIcing	MM	55.9766	0.0456667
Cona	CrystalIcing	50.5032	0.000277778	Nov2	ot	L	ConaCrystalIcing	MM	55.9766	0.0456667
Cona	CrystalIcing	38.2312	0	Nov4	sa	L	ConaCrystalIcing	MM	55.9766	0.0456667
Cona	CrystalIcing	71.7967	0	Nov5	sa	L	ConaCrystalIcing	MM	55.9766	0.0456667
Cona	CrystalIcing	54.2982	0.283889	Nov9	ot	L	ConaCrystalIcing	MM	55.9766	0.0456667
Cona	CrystalIcing	44.683	0.095172	Oct22	ot	L	ConaCrystalIcing	MM	55.9766	0.0456667
Cona	CrystalIcing	54.6981	0.0783333	Oct26	sa	L	ConaCrystalIcing	MM	55.9766	0.0456667
CrystalIcing	Cona	51.7726	0.0166667	Oct27	sa	L	ConaCrystalIcing	MM	55.9766	0.0456667
CrystalIcing	Cona	32.3257	0.303889	Oct28	ot	L	ConaCrystalIcing	MM	55.9766	0.0456667
CrystalIcing	Cona	59.3922	0	Oct29	ot	L	ConaCrystalIcing	MM	55.9766	0.0456667
Aharu	Dear	12.0821	0.945556	Nov1	sa	L	AharuDear	MM	20.001	0.759056
Dear	Aharu	37.1769	0.0897222	Nov2	ot	L	AharuDear	MM	20.001	0.759056
Dear	Aharu	16.0527	0.803056	Nov4	sa	L	AharuDear	MM	20.001	0.759056
Aharu	Dear	9.61521	0.929167	Nov5	sa	L	AharuDear	MM	20.001	0.759056
Aharu	Dear	9.60202	0.991389	Nov9	ot	L	AharuDear	MM	20.001	0.759056
Dear	Aharu	15.5621	0.886515	Oct22	ot	L	AharuDear	MM	20.001	0.759056
Aharu	Dear	16.9212	0.776667	Oct26	sa	L	AharuDear	MM	20.001	0.759056
Aharu	Dear	45.3339	0.340833	Oct27	sa	L	AharuDear	MM	20.001	0.759056
Dear	Aharu	19.2083	0.604722	Oct28	ot	L	AharuDear	MM	20.001	0.759056
Aharu	Dear	14.4052	0.854722	Oct29	ot	L	AharuDear	MM	20.001	0.759056
Amazon	Dear	45.4236	0.198056	Nov1	sa	L	AmazonDear	MM	52.6311	0.220278
Amazon	Dear	23.5165	0.692222	Nov4	sa	L	AmazonDear	MM	52.6311	0.220278
Amazon	Dear	86.8736	0	Nov5	sa	L	AmazonDear	MM	52.6311	0.220278
Amazon	Dear	48.1086	0.476944	Nov9	ot	L	AmazonDear	MM	52.6311	0.220278
Amazon	Dear	42.7724	0.272752	Oct22	ot	L	AmazonDear	MM	52.6311	0.220278
Amazon	Dear	62.5352	0.0797222	Oct26	sa	L	AmazonDear	MM	52.6311	0.220278
Dear	Amazon	44.8068	0.131389	Oct27	sa	L	AmazonDear	MM	52.6311	0.220278
Dear	Amazon	44.9576	0.143889	Oct28	ot	L	AmazonDear	MM	52.6311	0.220278
Dear	Amazon	60.3718	0.0847222	Oct29	ot	L	AmazonDear	MM	52.6311	0.220278
Bakushin	Dear	60.1039	0.133056	Nov1	sa	L	BakushinDear	MM	44.7682	0.238444
Bakushin	Dear	33.9346	0.187778	Nov2	ot	L	BakushinDear	MM	44.7682	0.238444
Bakushin	Dear	26.6621	0.694444	Nov4	sa	L	BakushinDear	MM	44.7682	0.238444
Bakushin	Dear	52.716	0.0877778	Nov5	sa	L	BakushinDear	MM	44.7682	0.238444
Bakushin	Dear	52.4512	0.0969444	Nov9	ot	L	BakushinDear	MM	44.7682	0.238444
Dear	Bakushin	63.2885	0.00776915	Oct22	ot	L	BakushinDear	MM	44.7682	0.238444
Bakushin	Dear	46.2752	0.158333	Oct26	sa	L	BakushinDear	MM	44.7682	0.238444
Bakushin	Dear	38.0838	0.118611	Oct27	sa	L	BakushinDear	MM	44.7682	0.238444
Bakushin	Dear	24.463	0.493889	Oct28	ot	L	BakushinDear	MM	44.7682	0.238444
Dear	Bakushin	53.5562	0	Oct29	ot	L	BakushinDear	MM	44.7682	0.238444
Bright2	Dear	50.883	0.0266667	Nov1	sa	L	Bright2Dear	MM	51.4512	0.0436667
Bright2	Dear	19.4199	0.651111	Nov2	ot	L	Bright2Dear	MM	51.4512	0.0436667
Bright2	Dear	50.459	0.00194444	Nov4	sa	L	Bright2Dear	MM	51.4512	0.0436667
Bright2	Dear	51.4777	0.0741667	Nov5	sa	L	Bright2Dear	MM	51.4512	0.0436667
Dear	Bright2	63.964	0.00222222	Nov9	ot	L	Bright2Dear	MM	51.4512	0.0436667
Bright2	Dear	27.0102	0.393729	Oct22	ot	L	Bright2Dear	MM	51.4512	0.0436667
Bright2	Dear	57.3356	0.06	Oct26	sa	L	Bright2Dear	MM	51.4512	0.0436667
Bright2	Dear	47.1007	0.0555556	Oct27	sa	L	Bright2Dear	MM	51.4512	0.0436667
Dear	Bright2	23.3668	0.478611	Oct28	ot	L	Bright2Dear	MM	51.4512	0.0436667
Bright2	Dear	37.4248	0.298889	Oct29	ot	L	Bright2Dear	MM	51.4512	0.0436667
Dear	Camisol	11.13	0.901389	Nov1	sa	L	CamisolDear	MM	27.362	0.590556
Camisol	Dear	40.4741	0.130278	Nov2	ot	L	CamisolDear	MF	27.362	0.590556
Dear	Camisol	20.2778	0.777222	Nov4	sa	L	CamisolDear	MM	27.362	0.590556
Camisol	Dear	32.2717	0.356389	Nov5	sa	L	CamisolDear	MF	27.362	0.590556
Dear	Camisol	13.5878	0.890556	Nov9	ot	L	CamisolDear	MM	27.362	0.590556
Camisol	Dear	10.2482	0.88374	Oct22	ot	L	CamisolDear	MF	27.362	0.590556
Dear	Camisol	18.2008	0.687778	Oct26	sa	L	CamisolDear	MM	27.362	0.590556
Camisol	Dear	54.9296	0.23	Oct27	sa	L	CamisolDear	MF	27.362	0.590556
Dear	Camisol	18.4537	0.658611	Oct28	ot	L	CamisolDear	MM	27.362	0.590556
Dear	Camisol	11.2554	0.912778	Oct29	ot	L	CamisolDear	MM	27.362	0.590556
Cona	Dear	11.603	0.933889	Nov1	sa	L	ConaDear	MM	18.65	0.778667
Dear	Cona	23.7286	0.469722	Nov2	ot	L	ConaDear	MM	18.65	0.778667
Dear	Cona	20.8476	0.795833	Nov4	sa	L	ConaDear	MM	18.65	0.778667
Cona	Dear	14.4162	0.860278	Nov5	sa	L	ConaDear	MM	18.65	0.778667
Dear	Cona	8.48954	0.947778	Nov9	ot	L	ConaDear	MM	18.65	0.778667
Dear	Cona	16.9536	0.692841	Oct22	ot	L	ConaDear	MM	18.65	0.778667
Dear	Cona	19.054	0.773333	Oct26	sa	L	ConaDear	MM	18.65	0.778667
Dear	Cona	27.3291	0.53	Oct27	sa	L	ConaDear	MM	18.65	0.778667
Dear	Cona	20.3712	0.610833	Oct28	ot	L	ConaDear	MM	18.65	0.778667
Dear	Cona	11.2277	0.915833	Oct29	ot	L	ConaDear	MM	18.65	0.778667
Dear	CrystalIcing	62.4003	0.0747222	Nov1	sa	L	CrystalIcingDear	MM	51.3534	0.0718889
CrystalIcing	Dear	33.5913	0.124722	Nov2	ot	L	CrystalIcingDear	MM	51.3534	0.0718889
CrystalIcing	Dear	31.7128	0.0852778	Nov4	sa	L	CrystalIcingDear	MM	51.3534	0.0718889
Dear	CrystalIcing	62.8065	0	Nov5	sa	L	CrystalIcingDear	MM	51.3534	0.0718889
CrystalIcing	Dear	53.3006	0.288611	Nov9	ot	L	CrystalIcingDear	MM	51.3534	0.0718889
CrystalIcing	Dear	47.9712	0.0885128	Oct22	ot	L	CrystalIcingDear	MM	51.3534	0.0718889
CrystalIcing	Dear	52.4135	0.145	Oct26	sa	L	CrystalIcingDear	MM	51.3534	0.0718889
Dear	CrystalIcing	47.434	0.0544444	Oct27	sa	L	CrystalIcingDear	MM	51.3534	0.0718889
CrystalIcing	Dear	21.3519	0.639167	Oct28	ot	L	CrystalIcingDear	MM	51.3534	0.0718889
CrystalIcing	Dear	59.2081	0.0380556	Oct29	ot	L	CrystalIcingDear	MM	51.3534	0.0718889
Faudi	Aharu	60.7101	0.163889	Nov1	sa	L	AharuFaudi	MM	50.803	0.0865
Aharu	Faudi	46.8826	0.118889	Nov2	ot	L	AharuFaudi	MM	50.803	0.0865
Faudi	Aharu	37.1818	0.1775	Nov4	sa	L	AharuFaudi	MM	50.803	0.0865
Faudi	Aharu	63.5897	0	Nov5	sa	L	AharuFaudi	MM	50.803	0.0865
Faudi	Aharu	51.7569	0.350278	Nov9	ot	L	AharuFaudi	MM	50.803	0.0865
Aharu	Faudi	48.9339	0.063263	Oct22	ot	L	AharuFaudi	MM	50.803	0.0865
Aharu	Faudi	56.2535	0.0191667	Oct26	sa	L	AharuFaudi	MM	50.803	0.0865
Faudi	Aharu	36.28	0.0719444	Oct27	sa	L	AharuFaudi	MM	50.803	0.0865
Faudi	Aharu	33.1994	0.31	Oct28	ot	L	AharuFaudi	MM	50.803	0.0865
Aharu	Faudi	63.4312	0	Oct29	ot	L	AharuFaudi	MM	50.803	0.0865
Amazon	Faudi	18.1334	0.775556	Nov1	sa	L	AmazonFaudi	MM	27.6592	0.433389
Faudi	Amazon	37.0488	0.154167	Nov4	sa	L	AmazonFaudi	MM	27.6592	0.433389
Faudi	Amazon	36.1228	0.194444	Nov5	sa	L	AmazonFaudi	MM	27.6592	0.433389
Amazon	Faudi	31.8652	0.414167	Nov9	ot	L	AmazonFaudi	MM	27.6592	0.433389
Faudi	Amazon	57.5313	0.125694	Oct22	ot	L	AmazonFaudi	MM	27.6592	0.433389
Amazon	Faudi	31.7003	0.196944	Oct26	sa	L	AmazonFaudi	MM	27.6592	0.433389
Faudi	Amazon	15.2905	0.845833	Oct27	sa	L	AmazonFaudi	MM	27.6592	0.433389
Faudi	Amazon	37.0275	0.0305556	Oct28	ot	L	AmazonFaudi	MM	27.6592	0.433389
Faudi	Amazon	27.6847	0.456111	Oct29	ot	L	AmazonFaudi	MM	27.6592	0.433389
Bakushin	Faudi	31.6607	0.440556	Nov1	sa	L	BakushinFaudi	MM	24.0913	0.573722
Faudi	Bakushin	10.3998	0.9825	Nov2	ot	L	BakushinFaudi	MM	24.0913	0.573722
Bakushin	Faudi	30.1208	0.431389	Nov4	sa	L	BakushinFaudi	MM	24.0913	0.573722
Faudi	Bakushin	21.6952	0.649722	Nov5	sa	L	BakushinFaudi	MM	24.0913	0.573722
Faudi	Bakushin	40.1715	0.177222	Nov9	ot	L	BakushinFaudi	MM	24.0913	0.573722
Bakushin	Faudi	22.1899	0.663152	Oct22	ot	L	BakushinFaudi	MM	24.0913	0.573722
Bakushin	Faudi	17.8849	0.714722	Oct26	sa	L	BakushinFaudi	MM	24.0913	0.573722
Faudi	Bakushin	19.0949	0.632222	Oct27	sa	L	BakushinFaudi	MM	24.0913	0.573722
Faudi	Bakushin	9.63904	0.996111	Oct28	ot	L	BakushinFaudi	MM	24.0913	0.573722
Bakushin	Faudi	20.174	0.607222	Oct29	ot	L	BakushinFaudi	MM	24.0913	0.573722
Faudi	Bright2	29.5762	0.409722	Nov1	sa	L	Bright2Faudi	MM	29.0529	0.420056
Faudi	Bright2	41.7652	0.148889	Nov2	ot	L	Bright2Faudi	MM	29.0529	0.420056
Bright2	Faudi	50.6952	0	Nov4	sa	L	Bright2Faudi	MM	29.0529	0.420056
Bright2	Faudi	13.3714	0.783333	Nov5	sa	L	Bright2Faudi	MM	29.0529	0.420056
Bright2	Faudi	24.3934	0.648889	Nov9	ot	L	Bright2Faudi	MM	29.0529	0.420056
Faudi	Bright2	57.9154	0.20727	Oct22	ot	L	Bright2Faudi	MM	29.0529	0.420056
Faudi	Bright2	27.0846	0.571389	Oct26	sa	L	Bright2Faudi	MM	29.0529	0.420056
Faudi	Bright2	24.5372	0.335833	Oct27	sa	L	Bright2Faudi	MM	29.0529	0.420056
Bright2	Faudi	11.2484	0.978056	Oct28	ot	L	Bright2Faudi	MM	29.0529	0.420056
Bright2	Faudi	30.8266	0.151111	Oct29	ot	L	Bright2Faudi	MM	29.0529	0.420056
Camisol	Faudi	58.6152	0.134722	Nov1	sa	L	CamisolFaudi	MF	52.0513	0.0812222
Camisol	Faudi	59.663	0	Nov2	ot	L	CamisolFaudi	MF	52.0513	0.0812222
Faudi	Camisol	41.4505	0.0519444	Nov4	sa	L	CamisolFaudi	MM	52.0513	0.0812222
Camisol	Faudi	56.434	0	Nov5	sa	L	CamisolFaudi	MF	52.0513	0.0812222
Camisol	Faudi	56.9343	0.25	Nov9	ot	L	CamisolFaudi	MF	52.0513	0.0812222
Faudi	Camisol	52.4764	0.0971143	Oct22	ot	L	CamisolFaudi	MM	52.0513	0.0812222
Faudi	Camisol	42.5928	0.204167	Oct26	sa	L	CamisolFaudi	MM	52.0513	0.0812222
Faudi	Camisol	61.1638	0.0152778	Oct27	sa	L	CamisolFaudi	MM	52.0513	0.0812222
Faudi	Camisol	33.215	0.366944	Oct28	ot	L	CamisolFaudi	MM	52.0513	0.0812222
Camisol	Faudi	51.9346	0.114722	Oct29	ot	L	CamisolFaudi	MF	52.0513	0.0812222
Cona	Faudi	61.6203	0.150556	Nov1	sa	L	ConaFaudi	MM	55.3174	0.0467778
Cona	Faudi	47.5523	0.00138889	Nov2	ot	L	ConaFaudi	MM	55.3174	0.0467778
Faudi	Cona	38.2323	0	Nov4	sa	L	ConaFaudi	MM	55.3174	0.0467778
Cona	Faudi	69.9516	0	Nov5	sa	L	ConaFaudi	MM	55.3174	0.0467778
Cona	Faudi	54.4503	0.32	Nov9	ot	L	ConaFaudi	MM	55.3174	0.0467778
Cona	Faudi	50.363	0.0857381	Oct22	ot	L	ConaFaudi	MM	55.3174	0.0467778
Faudi	Cona	54.8426	0.0783333	Oct26	sa	L	ConaFaudi	MM	55.3174	0.0467778
Cona	Faudi	51.9402	0.005	Oct27	sa	L	ConaFaudi	MM	55.3174	0.0467778
Faudi	Cona	30.4189	0.391944	Oct28	ot	L	ConaFaudi	MM	55.3174	0.0467778
Faudi	Cona	56.4094	0	Oct29	ot	L	ConaFaudi	MM	55.3174	0.0467778
CrystalIcing	Faudi	4.17338	1	Nov1	sa	L	CrystalIcingFaudi	MM	6.11595	0.952611
Faudi	CrystalIcing	5.76873	0.996944	Nov2	ot	L	CrystalIcingFaudi	MM	6.11595	0.952611
Faudi	CrystalIcing	4.60914	1	Nov4	sa	L	CrystalIcingFaudi	MM	6.11595	0.952611
CrystalIcing	Faudi	4.274	1	Nov5	sa	L	CrystalIcingFaudi	MM	6.11595	0.952611
CrystalIcing	Faudi	5.1261	0.978333	Nov9	ot	L	CrystalIcingFaudi	MM	6.11595	0.952611
CrystalIcing	Faudi	7.46777	0.935627	Oct22	ot	L	CrystalIcingFaudi	MM	6.11595	0.952611
CrystalIcing	Faudi	13.0425	0.763056	Oct26	sa	L	CrystalIcingFaudi	MM	6.11595	0.952611
Faudi	CrystalIcing	4.48072	1	Oct27	sa	L	CrystalIcingFaudi	MM	6.11595	0.952611
CrystalIcing	Faudi	3.51625	1	Oct28	ot	L	CrystalIcingFaudi	MM	6.11595	0.952611
Faudi	CrystalIcing	5.42784	0.916667	Oct29	ot	L	CrystalIcingFaudi	MM	6.11595	0.952611
Faudi	Dear	60.3801	0.0858333	Nov1	sa	L	DearFaudi	MM	50.4176	0.0815556
Dear	Faudi	31.0344	0.163889	Nov2	ot	L	DearFaudi	MM	50.4176	0.0815556
Faudi	Dear	30.6203	0.1175	Nov4	sa	L	DearFaudi	MM	50.4176	0.0815556
Dear	Faudi	60.9482	0	Nov5	sa	L	DearFaudi	MM	50.4176	0.0815556
Faudi	Dear	54.0834	0.288611	Nov9	ot	L	DearFaudi	MM	50.4176	0.0815556
Dear	Faudi	53.2395	0.0793563	Oct22	ot	L	DearFaudi	MM	50.4176	0.0815556
Faudi	Dear	52.7774	0.151944	Oct26	sa	L	DearFaudi	MM	50.4176	0.0815556
Faudi	Dear	47.3619	0.0525	Oct27	sa	L	DearFaudi	MM	50.4176	0.0815556
Faudi	Dear	20.1828	0.744444	Oct28	ot	L	DearFaudi	MM	50.4176	0.0815556
Faudi	Dear	56.3315	0.108889	Oct29	ot	L	DearFaudi	MM	50.4176	0.0815556
Aharu	Forte	54.4223	0.02	Nov1	sa	L	AharuForte	MM	47.3104	0.153778
[truncated: 1,268 more rows]

## Sheet: Legend
Column	Meaning
condition	Experimental condition: ot indicates the oxytocin experimental condition, and sa indicates the saline placebo control condition
group	Unique group identifier
trial	Trial number (1-10)
sex	Sex category of the dyad (MM: male-male, MF: male-female, FF: female-female)
dist	The mean distance between the two horses in that trial
thresh	The proportion of time the two horses spent within the across-group distance threshold (median distance between group members across all trials)
baseline_dist	The mean distance between the two horses across saline placebo control trials
baseline_thresh	The average proportion of time the two horses spent within the across-group distance threshold (median distance between group members across all trials)across saline placebo control trials
