# Supplementary material for: Oxytocin homogenizes horse group organization
Source: iScience. 2024 Jun 24;27(7):110356. doi: 10.1016/j.isci.2024.110356 (PMC11277748; doi:10.1016/j.isci.2024.110356)
Supplement: Data S1. All data and code described in this manuscript, related to STAR Methods — Contains all original data, processing code, formatted data, analysis, and figure code. [file mmc2.zip › data/Dyads.xlsx]

## Sheet: Sheet 1
group	dyad
A	AceCamui
A	AceFantasista
A	CamuiFantasista
A	AceGodiva
A	CamuiGodiva
A	FantasistaGodiva
A	AceMiyabi
A	CamuiMiyabi
A	FantasistaMiyabi
A	GodivaMiyabi
A	AceUchiwa
A	CamuiUchiwa
A	FantasistaUchiwa
A	GodivaUchiwa
A	MiyabiUchiwa
A	AceVictory
A	CamuiVictory
A	FantasistaVictory
A	GodivaVictory
A	MiyabiVictory
A	UchiwaVictory
A	AceWaffle
A	CamuiWaffle
A	FantasistaWaffle
A	GodivaWaffle
A	MiyabiWaffle
A	UchiwaWaffle
A	VictoryWaffle
A	AceWizard
A	CamuiWizard
A	FantasistaWizard
A	GodivaWizard
A	MiyabiWizard
A	UchiwaWizard
A	VictoryWizard
A	WaffleWizard
E	AllureBigGrass
E	AllureKurofune
E	BigGrassKurofune
E	AllureMash
E	BigGrassMash
E	KurofuneMash
E	AllureRoyal
E	BigGrassRoyal
E	KurofuneRoyal
E	MashRoyal
E	AllureSongoku
E	BigGrassSongoku
E	KurofuneSongoku
E	MashSongoku
E	RoyalSongoku
E	AllureTiamo
E	BigGrassTiamo
E	KurofuneTiamo
E	MashTiamo
E	RoyalTiamo
E	SongokuTiamo
HI	AsukaDaia
HI	AsukaDelfoy
HI	DaiaDelfoy
HI	AsukaEritage
HI	DaiaEritage
HI	DelfoyEritage
HI	AsukaKizuna
HI	DaiaKizuna
HI	DelfoyKizuna
HI	EritageKizuna
HI	AsukaMaie
HI	DaiaMaie
HI	DelfoyMaie
HI	EritageMaie
HI	KizunaMaie
HI	AsukaMitsuyoshi
HI	DaiaMitsuyoshi
HI	DelfoyMitsuyoshi
HI	EritageMitsuyoshi
HI	KizunaMitsuyoshi
HI	MaieMitsuyoshi
HI	AsukaPalace
HI	DaiaPalace
HI	DelfoyPalace
HI	EritagePalace
HI	KizunaPalace
HI	MaiePalace
HI	MitsuyoshiPalace
HI	AsukaSan
HI	DaiaSan
HI	DelfoySan
HI	EritageSan
HI	KizunaSan
HI	MaieSan
HI	MitsuyoshiSan
HI	PalaceSan
HI	AsukaShekle
HI	DaiaShekle
HI	DelfoyShekle
HI	EritageShekle
HI	KizunaShekle
HI	MaieShekle
HI	MitsuyoshiShekle
HI	PalaceShekle
HI	SanShekle
HI	AsukaWingChip
HI	DaiaWingChip
HI	DelfoyWingChip
HI	EritageWingChip
HI	KizunaWingChip
HI	MaieWingChip
HI	MitsuyoshiWingChip
HI	PalaceWingChip
HI	SanWingChip
HI	ShekleWingChip
U	DumainGrain
U	DumainHakuryu
U	GrainHakuryu
U	DumainIris
U	GrainIris
U	HakuryuIris
U	DumainKing
U	GrainKing
U	HakuryuKing
U	IrisKing
U	DumainKoyu
U	GrainKoyu
U	HakuryuKoyu
U	IrisKoyu
U	KingKoyu
U	DumainLakeBlue
U	GrainLakeBlue
U	HakuryuLakeBlue
U	IrisLakeBlue
U	KingLakeBlue
U	KoyuLakeBlue
U	DumainLime
U	GrainLime
U	HakuryuLime
U	IrisLime
U	KingLime
U	KoyuLime
U	LakeBlueLime
U	DumainMonsan
U	GrainMonsan
U	HakuryuMonsan
U	IrisMonsan
U	KingMonsan
U	KoyuMonsan
U	LakeBlueMonsan
U	LimeMonsan
U	DumainRunariro
U	GrainRunariro
U	HakuryuRunariro
U	IrisRunariro
U	KingRunariro
U	KoyuRunariro
U	LakeBlueRunariro
U	LimeRunariro
U	MonsanRunariro
U	DumainSharbet
U	GrainSharbet
U	HakuryuSharbet
U	IrisSharbet
U	KingSharbet
U	KoyuSharbet
U	LakeBlueSharbet
U	LimeSharbet
U	MonsanSharbet
U	RunariroSharbet
L	AharuAmazon
L	AharuBakushin
L	AmazonBakushin
L	AharuBright2
L	AmazonBright2
L	BakushinBright2
L	AharuCamisol
L	AmazonCamisol
L	BakushinCamisol
L	Bright2Camisol
L	AharuCona
L	AmazonCona
L	BakushinCona
L	Bright2Cona
L	CamisolCona
L	AharuCrystalIcing
L	AmazonCrystalIcing
L	BakushinCrystalIcing
L	Bright2CrystalIcing
L	CamisolCrystalIcing
L	ConaCrystalIcing
L	AharuDear
L	AmazonDear
L	BakushinDear
L	Bright2Dear
L	CamisolDear
L	ConaDear
L	CrystalIcingDear
L	AharuFaudi
L	AmazonFaudi
L	BakushinFaudi
L	Bright2Faudi
L	CamisolFaudi
L	ConaFaudi
L	CrystalIcingFaudi
L	DearFaudi
L	AharuForte
L	AmazonForte
L	BakushinForte
L	Bright2Forte
L	CamisolForte
L	ConaForte
L	CrystalIcingForte
L	DearForte
L	FaudiForte
L	AharuGoldenChip
L	AmazonGoldenChip
L	BakushinGoldenChip
L	Bright2GoldenChip
L	CamisolGoldenChip
L	ConaGoldenChip
L	CrystalIcingGoldenChip
L	DearGoldenChip
L	FaudiGoldenChip
L	ForteGoldenChip
L	AharuJayro
L	AmazonJayro
L	BakushinJayro
L	Bright2Jayro
L	CamisolJayro
L	ConaJayro
L	CrystalIcingJayro
L	DearJayro
L	FaudiJayro
L	ForteJayro
L	GoldenChipJayro
L	AharuKoyo
L	AmazonKoyo
L	BakushinKoyo
L	Bright2Koyo
L	CamisolKoyo
L	ConaKoyo
L	CrystalIcingKoyo
L	DearKoyo
L	FaudiKoyo
L	ForteKoyo
L	GoldenChipKoyo
L	JayroKoyo
L	AharuMay
L	AmazonMay
L	BakushinMay
L	Bright2May
L	CamisolMay
L	ConaMay
L	CrystalIcingMay
L	DearMay
L	FaudiMay
L	ForteMay
L	GoldenChipMay
L	JayroMay
L	KoyoMay
L	AharuRandi
L	AmazonRandi
L	BakushinRandi
L	Bright2Randi
L	CamisolRandi
L	ConaRandi
L	CrystalIcingRandi
L	DearRandi
L	FaudiRandi
L	ForteRandi
L	GoldenChipRandi
L	JayroRandi
L	KoyoRandi
L	MayRandi
L	AharuSymphony
L	AmazonSymphony
L	BakushinSymphony
L	Bright2Symphony
L	CamisolSymphony
L	ConaSymphony
L	CrystalIcingSymphony
L	DearSymphony
L	FaudiSymphony
L	ForteSymphony
L	GoldenChipSymphony
L	JayroSymphony
L	KoyoSymphony
L	MaySymphony
L	RandiSymphony
L	AharuWoodnote
L	AmazonWoodnote
L	BakushinWoodnote
L	Bright2Woodnote
L	CamisolWoodnote
L	ConaWoodnote
L	CrystalIcingWoodnote
L	DearWoodnote
L	FaudiWoodnote
L	ForteWoodnote
L	GoldenChipWoodnote
L	JayroWoodnote
L	KoyoWoodnote
L	MayWoodnote
L	RandiWoodnote
L	SymphonyWoodnote
L	AharuYamashiro
L	AmazonYamashiro
L	BakushinYamashiro
L	Bright2Yamashiro
L	CamisolYamashiro
L	ConaYamashiro
L	CrystalIcingYamashiro
L	DearYamashiro
L	FaudiYamashiro
L	ForteYamashiro
L	GoldenChipYamashiro
L	JayroYamashiro
L	KoyoYamashiro
L	MayYamashiro
L	RandiYamashiro
L	SymphonyYamashiro
L	WoodnoteYamashiro
L	AharuYuritaro
L	AmazonYuritaro
L	BakushinYuritaro
L	Bright2Yuritaro
L	CamisolYuritaro
L	ConaYuritaro
L	CrystalIcingYuritaro
L	DearYuritaro
L	FaudiYuritaro
L	ForteYuritaro
L	GoldenChipYuritaro
L	JayroYuritaro
L	KoyoYuritaro
L	MayYuritaro
L	RandiYuritaro
L	SymphonyYuritaro
L	WoodnoteYuritaro
L	YamashiroYuritaro
