# Supplementary material for: Oxytocin homogenizes horse group organization
Source: iScience. 2024 Jun 24;27(7):110356. doi: 10.1016/j.isci.2024.110356 (PMC11277748; doi:10.1016/j.isci.2024.110356)
Supplement: Data S1. All data and code described in this manuscript, related to STAR Methods — Contains all original data, processing code, formatted data, analysis, and figure code. [file mmc2.zip › data/individualmetricsdata.xlsx]

## Sheet: Sheet 1
group	date	condition	individual	sex	centrality	eigen	trial	baseline_centrality	baseline_eigen
A	Nov1	ot	Ace	M	4.36972	0.987527	7	5.53883	0.903119
A	Nov2	sa	Ace	M	5.72556	0.856677	8	5.53883	0.903119
A	Nov4	sa	Ace	M	5.63944	1	9	5.53883	0.903119
A	Nov5	ot	Ace	M	1.30389	0.307505	10	5.53883	0.903119
A	Oct19	sa	Ace	M	5.84833	0.917672	1	5.53883	0.903119
A	Oct22	ot	Ace	M	3.82722	0.691371	2	5.53883	0.903119
A	Oct26	sa	Ace	M	3.77194	0.823077	3	5.53883	0.903119
A	Oct27	ot	Ace	M	4.07639	0.862234	4	5.53883	0.903119
A	Oct28	ot	Ace	M	2.58167	0.7599	5	5.53883	0.903119
A	Oct29	sa	Ace	M	6.70889	0.918171	6	5.53883	0.903119
A	Nov1	ot	Camui	M	0.0702778	0.0135689	7	4.43828	0.728431
A	Nov2	sa	Camui	M	4.97	0.745464	8	4.43828	0.728431
A	Nov4	sa	Camui	M	3.78083	0.706693	9	4.43828	0.728431
A	Nov5	ot	Camui	M	2.915	0.683905	10	4.43828	0.728431
A	Oct19	sa	Camui	M	6.07194	0.937512	1	4.43828	0.728431
A	Oct22	ot	Camui	M	3.92639	0.717773	2	4.43828	0.728431
A	Oct26	sa	Camui	M	2.50417	0.571485	3	4.43828	0.728431
A	Oct27	ot	Camui	M	2.46944	0.539584	4	4.43828	0.728431
A	Oct28	ot	Camui	M	2.31889	0.6911	5	4.43828	0.728431
A	Oct29	sa	Camui	M	4.86444	0.681	6	4.43828	0.728431
A	Nov1	ot	Fantasista	M	3.26583	0.712755	7	5.74283	0.926949
A	Nov2	sa	Fantasista	M	6.68889	0.968104	8	5.74283	0.926949
A	Nov4	sa	Fantasista	M	4.43278	0.817974	9	5.74283	0.926949
A	Nov5	ot	Fantasista	M	4.10806	0.901913	10	5.74283	0.926949
A	Oct19	sa	Fantasista	M	6.44222	1	1	5.74283	0.926949
A	Oct22	ot	Fantasista	M	6.05694	1	2	5.74283	0.926949
A	Oct26	sa	Fantasista	M	4.06611	0.886384	3	5.74283	0.926949
A	Oct27	ot	Fantasista	M	4.36139	0.917328	4	5.74283	0.926949
A	Oct28	ot	Fantasista	M	2.53611	0.781833	5	5.74283	0.926949
A	Oct29	sa	Fantasista	M	7.08417	0.962285	6	5.74283	0.926949
A	Nov1	ot	Godiva	M	3.56333	0.774012	7	5.67422	0.917461
A	Nov2	sa	Godiva	M	6.58472	0.961329	8	5.67422	0.917461
A	Nov4	sa	Godiva	M	4.39556	0.812208	9	5.67422	0.917461
A	Nov5	ot	Godiva	M	4.11	0.89379	10	5.67422	0.917461
A	Oct19	sa	Godiva	M	6.21028	0.968622	1	5.67422	0.917461
A	Oct22	ot	Godiva	M	4.84333	0.852724	2	5.67422	0.917461
A	Oct26	sa	Godiva	M	4.08083	0.878487	3	5.67422	0.917461
A	Oct27	ot	Godiva	M	4.81694	1	4	5.67422	0.917461
A	Oct28	ot	Godiva	M	3.11278	0.930426	5	5.67422	0.917461
A	Oct29	sa	Godiva	M	7.09972	0.966661	6	5.67422	0.917461
A	Nov1	ot	Miyabi	M	3.61583	0.893838	7	5.819	0.949839
A	Nov2	sa	Miyabi	M	6.94861	1	8	5.819	0.949839
A	Nov4	sa	Miyabi	M	5.12278	0.926494	9	5.819	0.949839
A	Nov5	ot	Miyabi	M	3.76056	0.850308	10	5.819	0.949839
A	Oct19	sa	Miyabi	M	5.48389	0.840903	1	5.819	0.949839
A	Oct22	ot	Miyabi	M	2.96611	0.528771	2	5.819	0.949839
A	Oct26	sa	Miyabi	M	4.32139	0.99349	3	5.819	0.949839
A	Oct27	ot	Miyabi	M	4.36472	0.871321	4	5.819	0.949839
A	Oct28	ot	Miyabi	M	2.85056	0.885935	5	5.819	0.949839
A	Oct29	sa	Miyabi	M	7.21833	0.988309	6	5.819	0.949839
A	Nov1	ot	Uchiwa	M	3.92278	0.93567	7	5.46578	0.903321
A	Nov2	sa	Uchiwa	M	6.20806	0.906865	8	5.46578	0.903321
A	Nov4	sa	Uchiwa	M	4.79028	0.874198	9	5.46578	0.903321
A	Nov5	ot	Uchiwa	M	3.76278	0.846209	10	5.46578	0.903321
A	Oct19	sa	Uchiwa	M	5.40139	0.829275	1	5.46578	0.903321
A	Oct22	ot	Uchiwa	M	4.37139	0.735117	2	5.46578	0.903321
A	Oct26	sa	Uchiwa	M	4.26167	0.984225	3	5.46578	0.903321
A	Oct27	ot	Uchiwa	M	3.58778	0.74631	4	5.46578	0.903321
A	Oct28	ot	Uchiwa	M	2.99083	0.89782	5	5.46578	0.903321
A	Oct29	sa	Uchiwa	M	6.6675	0.922042	6	5.46578	0.903321
A	Nov1	ot	Victory	F	2.54472	0.561691	7	5.60328	0.914115
A	Nov2	sa	Victory	F	5.14917	0.774243	8	5.60328	0.914115
A	Nov4	sa	Victory	F	5.20333	0.939821	9	5.60328	0.914115
A	Nov5	ot	Victory	F	4.1925	0.913453	10	5.60328	0.914115
A	Oct19	sa	Victory	F	6.36056	0.988711	1	5.60328	0.914115
A	Oct22	ot	Victory	F	2.8675	0.502514	2	5.60328	0.914115
A	Oct26	sa	Victory	F	3.97528	0.874798	3	5.60328	0.914115
A	Oct27	ot	Victory	F	3.65833	0.793025	4	5.60328	0.914115
A	Oct28	ot	Victory	F	3.41611	1	5	5.60328	0.914115
A	Oct29	sa	Victory	F	7.32806	0.993004	6	5.60328	0.914115
A	Nov1	ot	Waffle	M	4.42056	1	7	5.81206	0.949969
A	Nov2	sa	Waffle	M	6.35611	0.931933	8	5.81206	0.949969
A	Nov4	sa	Waffle	M	5.08583	0.916149	9	5.81206	0.949969
A	Nov5	ot	Waffle	M	4.55778	1	10	5.81206	0.949969
A	Oct19	sa	Waffle	M	6.18139	0.964474	1	5.81206	0.949969
A	Oct22	ot	Waffle	M	4.50694	0.806312	2	5.81206	0.949969
A	Oct26	sa	Waffle	M	4.19139	0.951961	3	5.81206	0.949969
A	Oct27	ot	Waffle	M	4.70917	0.939348	4	5.81206	0.949969
A	Oct28	ot	Waffle	M	2.44194	0.754497	5	5.81206	0.949969
A	Oct29	sa	Waffle	M	7.24556	0.985329	6	5.81206	0.949969
A	Nov1	ot	Wizard	M	3.79917	0.924316	7	5.59539	0.917259
A	Nov2	sa	Wizard	M	5.35833	0.789774	8	5.59539	0.917259
A	Nov4	sa	Wizard	M	5.5625	0.984425	9	5.59539	0.917259
A	Oct19	sa	Wizard	M	5.27	0.812095	1	5.59539	0.917259
A	Oct22	ot	Wizard	M	5.02417	0.857793	2	5.59539	0.917259
A	Oct26	sa	Wizard	M	4.38056	1	3	5.59539	0.917259
A	Oct27	ot	Wizard	M	2.62194	0.56395	4	5.59539	0.917259
A	Oct28	ot	Wizard	M	3.11111	0.945235	5	5.59539	0.917259
A	Oct29	sa	Wizard	M	7.40556	1	6	5.59539	0.917259
E	Nov1	sa	Allure	M	2.30944	0.937548	7	2.93422	0.797976
E	Nov2	ot	Allure	M	2.99306	1	8	2.93422	0.797976
E	Nov4	ot	Allure	M	3.20861	0.917358	9	2.93422	0.797976
E	Nov5	sa	Allure	M	3.41722	0.78209	10	2.93422	0.797976
E	Oct20	sa	Allure	M	2.25861	0.573944	1	2.93422	0.797976
E	Oct22	sa	Allure	M	3.85806	0.995799	2	2.93422	0.797976
E	Oct26	ot	Allure	M	2.58972	0.896793	3	2.93422	0.797976
E	Oct27	ot	Allure	M	4.26389	0.999564	4	2.93422	0.797976
E	Oct28	sa	Allure	M	2.82778	0.700501	5	2.93422	0.797976
E	Oct29	ot	Allure	M	3.93059	0.792732	6	2.93422	0.797976
E	Nov1	sa	BigGrass	M	1.89667	0.885516	7	3.51939	0.956343
E	Nov2	ot	BigGrass	M	2.25444	0.776841	8	3.51939	0.956343
E	Nov4	ot	BigGrass	M	3.10194	0.90699	9	3.51939	0.956343
E	Nov5	sa	BigGrass	M	4.5025	1	10	3.51939	0.956343
E	Oct20	sa	BigGrass	M	4.04556	1	1	3.51939	0.956343
E	Oct22	sa	BigGrass	M	3.47639	0.917236	2	3.51939	0.956343
E	Oct26	ot	BigGrass	M	1.55417	0.480647	3	3.51939	0.956343
E	Oct27	ot	BigGrass	M	4.135	1	4	3.51939	0.956343
E	Oct28	sa	BigGrass	M	3.67583	0.978965	5	3.51939	0.956343
E	Oct29	ot	BigGrass	M	4.07996	0.813665	6	3.51939	0.956343
E	Nov1	sa	Kurofune	M	0.997222	0.449073	7	2.37361	0.64069
E	Nov4	ot	Kurofune	M	3.5025	1	9	2.37361	0.64069
E	Nov5	sa	Kurofune	M	2.37444	0.562752	10	2.37361	0.64069
E	Oct20	sa	Kurofune	M	3.29333	0.840491	1	2.37361	0.64069
E	Oct22	sa	Kurofune	M	3.56306	0.937933	2	2.37361	0.64069
E	Oct26	ot	Kurofune	M	2.0925	0.744241	3	2.37361	0.64069
E	Oct27	ot	Kurofune	M	2.72667	0.67637	4	2.37361	0.64069
E	Oct28	sa	Kurofune	M	1.64	0.413204	5	2.37361	0.64069
E	Oct29	ot	Kurofune	M	4.603	0.902106	6	2.37361	0.64069
E	Nov1	sa	Mash	M	2.26333	0.96038	7	3.72133	0.989771
E	Nov2	ot	Mash	M	1.43472	0.489804	8	3.72133	0.989771
E	Nov4	ot	Mash	M	3.31444	0.948371	9	3.72133	0.989771
E	Nov5	sa	Mash	M	4.5075	0.996179	10	3.72133	0.989771
E	Oct20	sa	Mash	M	4.08972	0.992298	1	3.72133	0.989771
E	Oct22	sa	Mash	M	3.87139	1	2	3.72133	0.989771
E	Oct26	ot	Mash	M	2.81222	0.969414	3	3.72133	0.989771
E	Oct27	ot	Mash	M	4.07583	0.991878	4	3.72133	0.989771
E	Oct28	sa	Mash	M	3.87472	1	5	3.72133	0.989771
E	Oct29	ot	Mash	M	5.14214	0.985851	6	3.72133	0.989771
E	Nov1	sa	Royal	M	2.40083	1	7	3.35011	0.915353
E	Nov2	ot	Royal	M	2.25556	0.761517	8	3.35011	0.915353
E	Nov4	ot	Royal	M	3.40889	0.996235	9	3.35011	0.915353
E	Nov5	sa	Royal	M	3.50167	0.807729	10	3.35011	0.915353
E	Oct20	sa	Royal	M	3.35167	0.813179	1	3.35011	0.915353
E	Oct22	sa	Royal	M	3.725	0.963105	2	3.35011	0.915353
E	Oct26	ot	Royal	M	2.76889	0.974551	3	3.35011	0.915353
E	Oct27	ot	Royal	M	4.12167	0.965495	4	3.35011	0.915353
E	Oct28	sa	Royal	M	3.77139	0.992754	5	3.35011	0.915353
E	Oct29	ot	Royal	M	3.86785	0.782781	6	3.35011	0.915353
E	Nov1	sa	Songoku	M	2.16444	0.968115	7	3.38583	0.93148
E	Nov2	ot	Songoku	M	2.92	0.967405	8	3.38583	0.93148
E	Nov4	ot	Songoku	M	3.46361	0.980515	9	3.38583	0.93148
E	Nov5	sa	Songoku	M	4.33778	0.963554	10	3.38583	0.93148
E	Oct20	sa	Songoku	M	3.33472	0.860972	1	3.38583	0.93148
E	Oct22	sa	Songoku	M	3.42833	0.907162	2	3.38583	0.93148
E	Oct26	ot	Songoku	M	1.95389	0.595394	3	3.38583	0.93148
E	Oct27	ot	Songoku	M	3.89056	0.954426	4	3.38583	0.93148
E	Oct28	sa	Songoku	M	3.66389	0.957596	5	3.38583	0.93148
E	Oct29	ot	Songoku	M	5.23903	1	6	3.38583	0.93148
E	Nov1	sa	Tiamo	M	1.7475	0.777211	7	3.31706	0.892685
E	Nov2	ot	Tiamo	M	2.61222	0.917716	8	3.31706	0.892685
E	Nov4	ot	Tiamo	M	1.80833	0.538066	9	3.31706	0.892685
E	Nov5	sa	Tiamo	M	3.77556	0.850363	10	3.31706	0.892685
E	Oct20	sa	Tiamo	M	4.03139	0.988595	1	3.31706	0.892685
E	Oct22	sa	Tiamo	M	3.18056	0.849776	2	3.31706	0.892685
E	Oct26	ot	Tiamo	M	2.91028	1	3	3.31706	0.892685
E	Oct27	ot	Tiamo	M	3.40972	0.833042	4	3.31706	0.892685
E	Oct28	sa	Tiamo	M	3.85028	0.997479	5	3.31706	0.892685
E	Oct29	ot	Tiamo	M	3.90422	0.794353	6	3.31706	0.892685
HI	Nov12	ot	Asuka	M	2.78222	0.490654	1	5.47933	0.835472
HI	Nov15	sa	Asuka	M	5.23417	0.840096	2	5.47933	0.835472
HI	Nov16	ot	Asuka	M	4.43306	0.858683	3	5.47933	0.835472
HI	Nov17	sa	Asuka	M	4.73583	0.876462	4	5.47933	0.835472
HI	Nov18	ot	Asuka	M	6.67361	0.957864	5	5.47933	0.835472
HI	Nov19	sa	Asuka	M	3.89722	0.756046	6	5.47933	0.835472
HI	Nov21	sa	Asuka	M	7.72806	0.932559	7	5.47933	0.835472
HI	Nov23	ot	Asuka	M	3.76778	0.900986	8	5.47933	0.835472
HI	Nov24	ot	Asuka	M	5.77472	0.806482	9	5.47933	0.835472
HI	Nov25	sa	Asuka	M	5.80139	0.772195	10	5.47933	0.835472
HI	Nov12	ot	Daia	F	3.74111	0.763639	1	4.72317	0.699772
HI	Nov15	sa	Daia	F	3.59472	0.570331	2	4.72317	0.699772
HI	Nov16	ot	Daia	F	4.34528	0.854486	3	4.72317	0.699772
HI	Nov17	sa	Daia	F	3.61361	0.661541	4	4.72317	0.699772
HI	Nov18	ot	Daia	F	6.91667	0.984285	5	4.72317	0.699772
HI	Nov19	sa	Daia	F	3.03639	0.567987	6	4.72317	0.699772
HI	Nov21	sa	Daia	F	6.65889	0.81787	7	4.72317	0.699772
HI	Nov23	ot	Daia	F	3.24333	0.795766	8	4.72317	0.699772
HI	Nov24	ot	Daia	F	5.43833	0.754025	9	4.72317	0.699772
HI	Nov25	sa	Daia	F	6.71222	0.881133	10	4.72317	0.699772
HI	Nov12	ot	Delfoy	M	4.61417	0.934446	1	5.11289	0.750191
HI	Nov15	sa	Delfoy	M	3.99111	0.635487	2	5.11289	0.750191
HI	Nov16	ot	Delfoy	M	3.34972	0.667001	3	5.11289	0.750191
HI	Nov17	sa	Delfoy	M	3.30333	0.615802	4	5.11289	0.750191
HI	Nov18	ot	Delfoy	M	6.47611	0.940108	5	5.11289	0.750191
HI	Nov19	sa	Delfoy	M	3.25139	0.602749	6	5.11289	0.750191
HI	Nov21	sa	Delfoy	M	8.08444	0.971762	7	5.11289	0.750191
HI	Nov23	ot	Delfoy	M	2.93639	0.725668	8	5.11289	0.750191
HI	Nov24	ot	Delfoy	M	6.22611	0.858778	9	5.11289	0.750191
HI	Nov25	sa	Delfoy	M	6.93417	0.925155	10	5.11289	0.750191
HI	Nov12	ot	Eritage	M	3.62972	0.742164	1	5.79478	0.869304
HI	Nov15	sa	Eritage	M	6.38	1	2	5.79478	0.869304
HI	Nov16	ot	Eritage	M	4.17972	0.804292	3	5.79478	0.869304
HI	Nov17	sa	Eritage	M	3.83583	0.741524	4	5.79478	0.869304
HI	Nov18	ot	Eritage	M	6.2825	0.909799	5	5.79478	0.869304
HI	Nov19	sa	Eritage	M	3.49333	0.675373	6	5.79478	0.869304
HI	Nov21	sa	Eritage	M	8.35917	1	7	5.79478	0.869304
HI	Nov23	ot	Eritage	M	2.14472	0.491965	8	5.79478	0.869304
HI	Nov24	ot	Eritage	M	6.68417	0.908321	9	5.79478	0.869304
HI	Nov25	sa	Eritage	M	6.90556	0.929626	10	5.79478	0.869304
HI	Nov12	ot	Kizuna	F	3.08722	0.563018	1	5.48917	0.819111
HI	Nov15	sa	Kizuna	F	5.60333	0.881816	2	5.48917	0.819111
HI	Nov16	ot	Kizuna	F	4.42083	0.858192	3	5.48917	0.819111
HI	Nov17	sa	Kizuna	F	4.06667	0.745507	4	5.48917	0.819111
HI	Nov18	ot	Kizuna	F	6.56	0.941351	5	5.48917	0.819111
HI	Nov19	sa	Kizuna	F	3.82639	0.719906	6	5.48917	0.819111
HI	Nov21	sa	Kizuna	F	7.95333	0.954673	7	5.48917	0.819111
HI	Nov23	ot	Kizuna	F	3.56694	0.865236	8	5.48917	0.819111
HI	Nov24	ot	Kizuna	F	7.33028	0.971834	9	5.48917	0.819111
HI	Nov25	sa	Kizuna	F	5.99611	0.793655	10	5.48917	0.819111
HI	Nov12	ot	Maie	M	4.48056	0.857684	1	4.97844	0.753633
HI	Nov15	sa	Maie	M	6.32056	0.985104	2	4.97844	0.753633
HI	Nov16	ot	Maie	M	3.705	0.724755	3	4.97844	0.753633
HI	Nov17	sa	Maie	M	3.25139	0.615016	4	4.97844	0.753633
HI	Nov18	ot	Maie	M	4.43778	0.6407	5	4.97844	0.753633
HI	Nov19	sa	Maie	M	3.80806	0.716295	6	4.97844	0.753633
HI	Nov21	sa	Maie	M	6.84639	0.834163	7	4.97844	0.753633
HI	Nov23	ot	Maie	M	3.97167	0.950514	8	4.97844	0.753633
HI	Nov24	ot	Maie	M	7.6175	1	9	4.97844	0.753633
HI	Nov25	sa	Maie	M	4.66583	0.617588	10	4.97844	0.753633
HI	Nov12	ot	Mitsuyoshi	M	4.17083	0.840761	1	5.11278	0.791834
HI	Nov15	sa	Mitsuyoshi	M	4.47972	0.733865	2	5.11278	0.791834
HI	Nov16	ot	Mitsuyoshi	M	4.12861	0.802626	3	5.11278	0.791834
HI	Nov17	sa	Mitsuyoshi	M	4.46139	0.837755	4	5.11278	0.791834
HI	Nov18	ot	Mitsuyoshi	M	5.37306	0.760043	5	5.11278	0.791834
HI	Nov19	sa	Mitsuyoshi	M	3.82417	0.763212	6	5.11278	0.791834
HI	Nov21	sa	Mitsuyoshi	M	7.3	0.884261	7	5.11278	0.791834
HI	Nov23	ot	Mitsuyoshi	M	2.65	0.663316	8	5.11278	0.791834
HI	Nov24	ot	Mitsuyoshi	M	4.23333	0.585654	9	5.11278	0.791834
HI	Nov25	sa	Mitsuyoshi	M	5.49861	0.740078	10	5.11278	0.791834
HI	Nov12	ot	Palace	F	4.53306	0.927219	1	6.44117	0.970858
HI	Nov15	sa	Palace	F	5.98	0.932515	2	6.44117	0.970858
HI	Nov16	ot	Palace	F	5.18417	1	3	6.44117	0.970858
HI	Nov17	sa	Palace	F	5.47278	0.991296	4	6.44117	0.970858
HI	Nov18	ot	Palace	F	6.99667	1	5	6.44117	0.970858
HI	Nov19	sa	Palace	F	5.27806	0.993153	6	6.44117	0.970858
HI	Nov21	sa	Palace	F	7.77194	0.937327	7	6.44117	0.970858
HI	Nov23	ot	Palace	F	3.42583	0.78947	8	6.44117	0.970858
HI	Nov24	ot	Palace	F	7.24944	0.968295	9	6.44117	0.970858
HI	Nov25	sa	Palace	F	7.70306	1	10	6.44117	0.970858
HI	Nov12	ot	San	F	2.90444	0.526268	1	5.04528	0.789998
HI	Nov15	sa	San	F	5.54278	0.880958	2	5.04528	0.789998
HI	Nov16	ot	San	F	3.44556	0.670504	3	5.04528	0.789998
HI	Nov17	sa	San	F	4.06583	0.781082	4	5.04528	0.789998
HI	Nov18	ot	San	F	4.74889	0.696461	5	5.04528	0.789998
HI	Nov19	sa	San	F	4.18583	0.800602	6	5.04528	0.789998
HI	Nov21	sa	San	F	6.28694	0.777498	7	5.04528	0.789998
HI	Nov23	ot	San	F	3.34972	0.748561	8	5.04528	0.789998
HI	Nov24	ot	San	F	4.81611	0.666246	9	5.04528	0.789998
HI	Nov25	sa	San	F	5.145	0.709851	10	5.04528	0.789998
HI	Nov12	ot	Shekle	M	5.02139	1	1	6.10711	0.918282
HI	Nov15	sa	Shekle	M	5.16833	0.825573	2	6.10711	0.918282
HI	Nov16	ot	Shekle	M	5.10083	0.972128	3	6.10711	0.918282
HI	Nov17	sa	Shekle	M	5.56056	1	4	6.10711	0.918282
HI	Nov18	ot	Shekle	M	5.40222	0.769051	5	6.10711	0.918282
HI	Nov19	sa	Shekle	M	4.51444	0.844639	6	6.10711	0.918282
HI	Nov21	sa	Shekle	M	8.15972	0.979516	7	6.10711	0.918282
HI	Nov23	ot	Shekle	M	4.315	1	8	6.10711	0.918282
HI	Nov24	ot	Shekle	M	7.23389	0.974229	9	6.10711	0.918282
HI	Nov25	sa	Shekle	M	7.1325	0.941682	10	6.10711	0.918282
HI	Nov12	ot	WingChip	M	3.70194	0.702699	1	5.25156	0.815414
HI	Nov15	sa	WingChip	M	4.56861	0.74174	2	5.25156	0.815414
HI	Nov16	ot	WingChip	M	5.18167	0.99409	3	5.25156	0.815414
HI	Nov17	sa	WingChip	M	4.13278	0.791927	4	5.25156	0.815414
HI	Nov18	ot	WingChip	M	6.43472	0.920094	5	5.25156	0.815414
HI	Nov19	sa	WingChip	M	5.33806	1	6	5.25156	0.815414
HI	Nov21	sa	WingChip	M	7.48889	0.908454	7	5.25156	0.815414
HI	Nov23	ot	WingChip	M	2.80583	0.633245	8	5.25156	0.815414
HI	Nov24	ot	WingChip	M	5.60833	0.776999	9	5.25156	0.815414
HI	Nov25	sa	WingChip	M	4.72944	0.63495	10	5.25156	0.815414
U	Nov15	sa	Dumain	M	5.28278	0.804703	1	5.3875	0.836012
U	Nov16	ot	Dumain	M	5.72111	0.790178	2	5.3875	0.836012
U	Nov17	ot	Dumain	M	4.03944	0.646465	3	5.3875	0.836012
U	Nov18	sa	Dumain	M	5.52194	0.803432	4	5.3875	0.836012
U	Nov19	ot	Dumain	M	2.9439	0.692346	5	5.3875	0.836012
U	Nov21	sa	Dumain	M	5.32167	0.905605	6	5.3875	0.836012
U	Nov23	ot	Dumain	M	5.08944	0.714139	7	5.3875	0.836012
U	Nov24	sa	Dumain	M	5.42361	0.830307	8	5.3875	0.836012
U	Nov25	ot	Dumain	M	1.91667	0.564897	9	5.3875	0.836012
U	Nov15	sa	Grain	M	4.6675	0.721494	1	4.77878	0.759608
U	Nov16	ot	Grain	M	4.60778	0.649916	2	4.77878	0.759608
U	Nov17	ot	Grain	M	6.15361	0.964672	3	4.77878	0.759608
U	Nov18	sa	Grain	M	5.9075	0.860379	4	4.77878	0.759608
U	Nov19	ot	Grain	M	3.27437	0.898563	5	4.77878	0.759608
U	Nov21	sa	Grain	M	3.71667	0.654283	6	4.77878	0.759608
U	Nov23	ot	Grain	M	5.23778	0.73006	7	4.77878	0.759608
U	Nov24	sa	Grain	M	4.74083	0.733617	8	4.77878	0.759608
U	Nov25	ot	Grain	M	1.72194	0.518449	9	4.77878	0.759608
U	Nov26	sa	Grain	M	4.86139	0.828266	10	4.77878	0.759608
U	Nov15	sa	Hakuryu	F	6.26333	0.931767	1	5.50439	0.857177
U	Nov16	ot	Hakuryu	F	7.00361	0.948885	2	5.50439	0.857177
U	Nov17	ot	Hakuryu	F	5.42694	0.874165	3	5.50439	0.857177
U	Nov18	sa	Hakuryu	F	6.18861	0.893883	4	5.50439	0.857177
U	Nov19	ot	Hakuryu	F	2.7895	0.744317	5	5.50439	0.857177
U	Nov21	sa	Hakuryu	F	3.63861	0.664863	6	5.50439	0.857177
U	Nov23	ot	Hakuryu	F	6.06083	0.833332	7	5.50439	0.857177
U	Nov24	sa	Hakuryu	F	5.90889	0.888638	8	5.50439	0.857177
U	Nov25	ot	Hakuryu	F	3.03278	0.891782	9	5.50439	0.857177
U	Nov26	sa	Hakuryu	F	5.5225	0.906734	10	5.50439	0.857177
U	Nov15	sa	Iris	F	6.72917	0.994704	1	6.49783	0.995411
U	Nov16	ot	Iris	F	6.18667	0.850307	2	6.49783	0.995411
U	Nov17	ot	Iris	F	6.44028	1	3	6.49783	0.995411
U	Nov18	sa	Iris	F	6.89	0.982425	4	6.49783	0.995411
U	Nov19	ot	Iris	F	3.9203	1	5	6.49783	0.995411
U	Nov21	sa	Iris	F	5.84306	0.999928	6	6.49783	0.995411
U	Nov23	ot	Iris	F	7.42306	1	7	6.49783	0.995411
U	Nov24	sa	Iris	F	6.71667	1	8	6.49783	0.995411
U	Nov25	ot	Iris	F	2.97	0.876406	9	6.49783	0.995411
U	Nov26	sa	Iris	F	6.31028	1	10	6.49783	0.995411
U	Nov15	sa	King	M	4.77778	0.725803	1	5.387	0.835073
U	Nov16	ot	King	M	5.05222	0.697062	2	5.387	0.835073
U	Nov17	ot	King	M	5.19	0.814528	3	5.387	0.835073
U	Nov18	sa	King	M	6.17167	0.889609	4	5.387	0.835073
U	Nov19	ot	King	M	1.33157	0.258052	5	5.387	0.835073
U	Nov21	sa	King	M	5.24556	0.896274	6	5.387	0.835073
U	Nov23	ot	King	M	6.30417	0.86662	7	5.387	0.835073
U	Nov24	sa	King	M	6.195	0.928307	8	5.387	0.835073
U	Nov25	ot	King	M	3.23583	0.90063	9	5.387	0.835073
U	Nov26	sa	King	M	4.545	0.735372	10	5.387	0.835073
U	Nov15	sa	Koyu	F	6.4575	0.953377	1	5.65261	0.881887
U	Nov16	ot	Koyu	F	5.52	0.761283	2	5.65261	0.881887
U	Nov17	ot	Koyu	F	4.35194	0.687073	3	5.65261	0.881887
U	Nov18	sa	Koyu	F	5.335	0.773765	4	5.65261	0.881887
U	Nov19	ot	Koyu	F	1.79672	0.384208	5	5.65261	0.881887
U	Nov21	sa	Koyu	F	5.42806	0.936371	6	5.65261	0.881887
U	Nov23	ot	Koyu	F	6.59889	0.898001	7	5.65261	0.881887
U	Nov24	sa	Koyu	F	5.59111	0.851384	8	5.65261	0.881887
U	Nov25	ot	Koyu	F	2.15889	0.618704	9	5.65261	0.881887
U	Nov26	sa	Koyu	F	5.45139	0.894537	10	5.65261	0.881887
U	Nov15	sa	LakeBlue	F	6.81056	1	1	5.65678	0.876643
U	Nov16	ot	LakeBlue	F	6.18306	0.839452	2	5.65678	0.876643
U	Nov17	ot	LakeBlue	F	4.90028	0.79069	3	5.65678	0.876643
U	Nov18	sa	LakeBlue	F	6.13861	0.888293	4	5.65678	0.876643
U	Nov19	ot	LakeBlue	F	1.79228	0.511473	5	5.65678	0.876643
U	Nov21	sa	LakeBlue	F	5.74222	1	6	5.65678	0.876643
U	Nov23	ot	LakeBlue	F	6.735	0.916034	7	5.65678	0.876643
U	Nov24	sa	LakeBlue	F	5.90028	0.899522	8	5.65678	0.876643
U	Nov25	ot	LakeBlue	F	3.63139	1	9	5.65678	0.876643
U	Nov26	sa	LakeBlue	F	3.69222	0.595399	10	5.65678	0.876643
U	Nov15	sa	Lime	M	6.08056	0.909517	1	5.42639	0.850274
U	Nov16	ot	Lime	M	6.15333	0.837958	2	5.42639	0.850274
U	Nov17	ot	Lime	M	4.80528	0.760444	3	5.42639	0.850274
U	Nov18	sa	Lime	M	5.31306	0.776243	4	5.42639	0.850274
U	Nov19	ot	Lime	M	2.35879	0.559367	5	5.42639	0.850274
U	Nov21	sa	Lime	M	5.48389	0.964475	6	5.42639	0.850274
U	Nov23	ot	Lime	M	5.75639	0.791079	7	5.42639	0.850274
U	Nov24	sa	Lime	M	5.33611	0.810103	8	5.42639	0.850274
U	Nov25	ot	Lime	M	2.40778	0.672005	9	5.42639	0.850274
U	Nov26	sa	Lime	M	4.91833	0.791032	10	5.42639	0.850274
U	Nov15	sa	Monsan	M	6.58722	0.972275	1	5.77939	0.897198
U	Nov16	ot	Monsan	M	7.50361	1	2	5.77939	0.897198
U	Nov17	ot	Monsan	M	5.78972	0.905838	3	5.77939	0.897198
U	Nov18	sa	Monsan	M	7.06667	1	4	5.77939	0.897198
U	Nov19	ot	Monsan	M	3.6476	0.945523	5	5.77939	0.897198
U	Nov21	sa	Monsan	M	4.68472	0.823665	6	5.77939	0.897198
U	Nov23	ot	Monsan	M	6.34278	0.874189	7	5.77939	0.897198
U	Nov24	sa	Monsan	M	5.4025	0.831624	8	5.77939	0.897198
U	Nov25	ot	Monsan	M	2.88389	0.816894	9	5.77939	0.897198
U	Nov26	sa	Monsan	M	5.15583	0.858428	10	5.77939	0.897198
U	Nov15	sa	Runariro	M	6.07444	0.907068	1	5.89383	0.914443
U	Nov16	ot	Runariro	M	6.13083	0.843789	2	5.89383	0.914443
U	Nov17	ot	Runariro	M	5.81028	0.920479	3	5.89383	0.914443
U	Nov18	sa	Runariro	M	6.46222	0.931903	4	5.89383	0.914443
U	Nov19	ot	Runariro	M	2.41183	0.660535	5	5.89383	0.914443
U	Nov21	sa	Runariro	M	5.04583	0.877975	6	5.89383	0.914443
U	Nov23	ot	Runariro	M	6.84472	0.93155	7	5.89383	0.914443
U	Nov24	sa	Runariro	M	6.21083	0.937192	8	5.89383	0.914443
U	Nov25	ot	Runariro	M	2.93861	0.840702	9	5.89383	0.914443
U	Nov26	sa	Runariro	M	5.67583	0.918076	10	5.89383	0.914443
U	Nov15	sa	Sharbet	M	5.99583	0.895456	1	5.14156	0.795036
U	Nov16	ot	Sharbet	M	6.56778	0.894834	2	5.14156	0.795036
U	Nov17	ot	Sharbet	M	4.97222	0.789046	3	5.14156	0.795036
U	Nov18	sa	Sharbet	M	5.70472	0.829217	4	5.14156	0.795036
U	Nov19	ot	Sharbet	M	1.46765	0.364302	5	5.14156	0.795036
U	Nov21	sa	Sharbet	M	3.80583	0.672724	6	5.14156	0.795036
U	Nov23	ot	Sharbet	M	6.54861	0.895736	7	5.14156	0.795036
U	Nov24	sa	Sharbet	M	5.57306	0.84234	8	5.14156	0.795036
U	Nov25	ot	Sharbet	M	2.85167	0.801485	9	5.14156	0.795036
U	Nov26	sa	Sharbet	M	4.62833	0.735444	10	5.14156	0.795036
L	Nov1	sa	Aharu	M	6.01028	0.388808	6	6.79539	0.441542
L	Nov2	ot	Aharu	M	7.34222	0.805553	7	6.79539	0.441542
L	Nov4	sa	Aharu	M	11.6325	0.805709	8	6.79539	0.441542
L	Nov5	sa	Aharu	M	4.4775	0.252261	9	6.79539	0.441542
L	Nov9	ot	Aharu	M	7.9625	0.867867	10	6.79539	0.441542
L	Oct22	ot	Aharu	M	7.48918	0.685399	1	6.79539	0.441542
L	Oct26	sa	Aharu	M	3.98222	0.170988	2	6.79539	0.441542
L	Oct27	sa	Aharu	M	7.87444	0.589946	3	6.79539	0.441542
L	Oct28	ot	Aharu	M	9.68	0.707164	4	6.79539	0.441542
L	Oct29	ot	Aharu	M	5.25639	0.353121	5	6.79539	0.441542
L	Nov1	sa	Amazon	M	12.1639	1	6	10.5591	0.813858
L	Nov4	sa	Amazon	M	13.1425	0.894516	8	10.5591	0.813858
L	Nov5	sa	Amazon	M	4.63944	0.379081	9	10.5591	0.813858
L	Nov9	ot	Amazon	M	8.78639	0.917954	10	10.5591	0.813858
L	Oct22	ot	Amazon	M	7.62125	0.689878	1	10.5591	0.813858
L	Oct26	sa	Amazon	M	10.9772	0.843668	2	10.5591	0.813858
L	Oct27	sa	Amazon	M	11.8722	0.952027	3	10.5591	0.813858
L	Oct28	ot	Amazon	M	9.08917	0.671017	4	10.5591	0.813858
L	Oct29	ot	Amazon	M	8.01861	0.627001	5	10.5591	0.813858
L	Nov1	sa	Bakushin	M	8.86972	0.762704	6	11.5399	0.895126
L	Nov2	ot	Bakushin	M	7.7925	0.878244	7	11.5399	0.895126
L	Nov4	sa	Bakushin	M	14.6322	0.983047	8	11.5399	0.895126
L	Nov5	sa	Bakushin	M	11.9567	1	9	11.5399	0.895126
L	Nov9	ot	Bakushin	M	8.52028	0.880606	10	11.5399	0.895126
L	Oct22	ot	Bakushin	M	7.89262	0.769108	1	11.5399	0.895126
L	Oct26	sa	Bakushin	M	12.3308	0.914991	2	11.5399	0.895126
L	Oct27	sa	Bakushin	M	9.91028	0.814888	3	11.5399	0.895126
L	Oct28	ot	Bakushin	M	12.8592	0.954085	4	11.5399	0.895126
L	Oct29	ot	Bakushin	M	10.1083	0.86325	5	11.5399	0.895126
L	Nov1	sa	Bright2	M	9.96472	0.876177	6	10.5949	0.842962
L	Nov2	ot	Bright2	M	7.80222	0.882014	7	10.5949	0.842962
L	Nov4	sa	Bright2	M	8.84806	0.608764	8	10.5949	0.842962
L	Nov5	sa	Bright2	M	12.0164	0.996013	9	10.5949	0.842962
L	Nov9	ot	Bright2	M	8.21556	0.850362	10	10.5949	0.842962
L	Oct22	ot	Bright2	M	7.59184	0.686236	1	10.5949	0.842962
L	Oct26	sa	Bright2	M	12.1289	0.910314	2	10.5949	0.842962
L	Oct27	sa	Bright2	M	10.0164	0.82354	3	10.5949	0.842962
L	Oct28	ot	Bright2	M	12.6081	0.939677	4	10.5949	0.842962
L	Oct29	ot	Bright2	M	12.6469	0.997401	5	10.5949	0.842962
L	Nov1	sa	Camisol	F	5.57861	0.357333	6	7.65106	0.520321
L	Nov2	ot	Camisol	F	5.44472	0.606296	7	7.65106	0.520321
L	Nov4	sa	Camisol	F	12.7572	0.877303	8	7.65106	0.520321
L	Nov5	sa	Camisol	F	7.60028	0.581047	9	7.65106	0.520321
L	Nov9	ot	Camisol	F	8.38694	0.908868	10	7.65106	0.520321
L	Oct22	ot	Camisol	F	9.06715	0.817644	1	7.65106	0.520321
L	Oct26	sa	Camisol	F	6.33111	0.357906	2	7.65106	0.520321
L	Oct27	sa	Camisol	F	5.98806	0.428017	3	7.65106	0.520321
L	Oct28	ot	Camisol	F	9.46389	0.69335	4	7.65106	0.520321
L	Oct29	ot	Camisol	F	8.04944	0.56854	5	7.65106	0.520321
L	Nov1	sa	Cona	M	5.86222	0.376768	6	6.823	0.422651
L	Nov2	ot	Cona	M	7.36972	0.812653	7	6.823	0.422651
L	Nov4	sa	Cona	M	14.6853	0.988535	8	6.823	0.422651
L	Nov5	sa	Cona	M	4.83361	0.286828	9	6.823	0.422651
L	Nov9	ot	Cona	M	8.09722	0.879516	10	6.823	0.422651
L	Oct22	ot	Cona	M	8.41315	0.768659	1	6.823	0.422651
L	Oct26	sa	Cona	M	4.21472	0.185201	2	6.823	0.422651
L	Oct27	sa	Cona	M	4.51917	0.275924	3	6.823	0.422651
L	Oct28	ot	Cona	M	9.95639	0.731652	4	6.823	0.422651
L	Oct29	ot	Cona	M	7.30583	0.507394	5	6.823	0.422651
L	Nov1	sa	CrystalIcing		11.1044	0.934822	6	11.7745	0.925663
L	Nov2	ot	CrystalIcing		7.99278	0.901398	7	11.7745	0.925663
L	Nov4	sa	CrystalIcing		11.1219	0.755987	8	11.7745	0.925663
L	Nov5	sa	CrystalIcing		10.8961	0.944245	9	11.7745	0.925663
L	Nov9	ot	CrystalIcing		8.83583	0.900674	10	11.7745	0.925663
L	Oct22	ot	CrystalIcing		10.8077	1	1	11.7745	0.925663
L	Oct26	sa	CrystalIcing		13.3569	1	2	11.7745	0.925663
L	Oct27	sa	CrystalIcing		12.3931	0.993259	3	11.7745	0.925663
L	Oct28	ot	CrystalIcing		13.5003	0.989842	4	11.7745	0.925663
L	Oct29	ot	CrystalIcing		9.87306	0.825637	5	11.7745	0.925663
L	Nov1	sa	Dear	M	5.90778	0.379795	6	7.02572	0.445214
L	Nov2	ot	Dear	M	8.97361	1	7	7.02572	0.445214
L	Nov4	sa	Dear	M	13.2883	0.898232	8	7.02572	0.445214
L	Nov5	sa	Dear	M	5.20639	0.308723	9	7.02572	0.445214
L	Nov9	ot	Dear	M	8.22889	0.894436	10	7.02572	0.445214
L	Oct22	ot	Dear	M	8.95255	0.810955	1	7.02572	0.445214
L	Oct26	sa	Dear	M	5.08333	0.25358	2	7.02572	0.445214
L	Oct27	sa	Dear	M	5.64278	0.385741	3	7.02572	0.445214
L	Oct28	ot	Dear	M	13.4608	0.986238	4	7.02572	0.445214
L	Oct29	ot	Dear	M	6.39944	0.439876	5	7.02572	0.445214
L	Nov1	sa	Faudi	M	11.1628	0.942354	6	11.4954	0.905985
L	Nov2	ot	Faudi	M	8.57806	0.959605	7	11.4954	0.905985
L	Nov4	sa	Faudi	M	11.1881	0.757055	8	11.4954	0.905985
L	Nov5	sa	Faudi	M	10.895	0.94284	9	11.4954	0.905985
L	Nov9	ot	Faudi	M	8.67944	0.887643	10	11.4954	0.905985
L	Oct22	ot	Faudi	M	9.27886	0.877596	1	11.4954	0.905985
L	Oct26	sa	Faudi	M	11.8019	0.887677	2	11.4954	0.905985
L	Oct27	sa	Faudi	M	12.4294	1	3	11.4954	0.905985
L	Oct28	ot	Faudi	M	13.6306	0.997608	4	11.4954	0.905985
L	Oct29	ot	Faudi	M	10.0661	0.837811	5	11.4954	0.905985
L	Nov1	sa	Forte	M	10.7192	0.898203	6	11.0266	0.831002
L	Nov2	ot	Forte	M	5.98611	0.697383	7	11.0266	0.831002
L	Nov4	sa	Forte	M	14.0289	0.937539	8	11.0266	0.831002
L	Nov5	sa	Forte	M	11.055	0.856768	9	11.0266	0.831002
L	Nov9	ot	Forte	M	3.2	0.267701	10	11.0266	0.831002
L	Oct22	ot	Forte	M	8.66038	0.804831	1	11.0266	0.831002
L	Oct26	sa	Forte	M	11.9256	0.88729	2	11.0266	0.831002
L	Oct27	sa	Forte	M	7.40417	0.57521	3	11.0266	0.831002
L	Oct28	ot	Forte	M	13.1675	0.947559	4	11.0266	0.831002
L	Oct29	ot	Forte	M	12.9317	1	5	11.0266	0.831002
L	Nov1	sa	GoldenChip	M	6.15194	0.531198	6	9.1905	0.676292
L	Nov4	sa	GoldenChip	M	14.8647	0.993415	8	9.1905	0.676292
L	Nov5	sa	GoldenChip	M	8.30139	0.621332	9	9.1905	0.676292
L	Nov9	ot	GoldenChip	M	8.24639	0.894403	10	9.1905	0.676292
L	Oct26	sa	GoldenChip	M	9.53778	0.731103	2	9.1905	0.676292
L	Oct27	sa	GoldenChip	M	7.09667	0.504413	3	9.1905	0.676292
L	Oct28	ot	GoldenChip	M	12.0375	0.869882	4	9.1905	0.676292
L	Oct29	ot	GoldenChip	M	8.51611	0.647334	5	9.1905	0.676292
L	Nov1	sa	Jayro	M	10.7519	0.936486	6	11.3849	0.903075
L	Nov2	ot	Jayro	M	7.21583	0.788288	7	11.3849	0.903075
L	Nov4	sa	Jayro	M	10.7767	0.733059	8	11.3849	0.903075
L	Nov5	sa	Jayro	M	11.7189	0.990738	9	11.3849	0.903075
L	Nov9	ot	Jayro	M	7.76417	0.800442	10	11.3849	0.903075
L	Oct22	ot	Jayro	M	7.21837	0.717175	1	11.3849	0.903075
L	Oct26	sa	Jayro	M	11.7394	0.878393	2	11.3849	0.903075
L	Oct27	sa	Jayro	M	11.9375	0.9767	3	11.3849	0.903075
L	Oct28	ot	Jayro	M	12.97	0.959769	4	11.3849	0.903075
L	Oct29	ot	Jayro	M	8.78111	0.761954	5	11.3849	0.903075
L	Nov1	sa	Koyo	M	7.75222	0.622669	6	8.3285	0.652338
L	Nov2	ot	Koyo	M	7.36611	0.802594	7	8.3285	0.652338
L	Nov4	sa	Koyo	M	10.5686	0.715641	8	8.3285	0.652338
L	Nov5	sa	Koyo	M	10.1225	0.881539	9	8.3285	0.652338
L	Nov9	ot	Koyo	M	3.82583	0.389398	10	8.3285	0.652338
L	Oct22	ot	Koyo	M	7.07408	0.682844	1	8.3285	0.652338
L	Oct26	sa	Koyo	M	7.24028	0.562853	2	8.3285	0.652338
L	Oct27	sa	Koyo	M	5.95889	0.47899	3	8.3285	0.652338
L	Oct28	ot	Koyo	M	10.4525	0.801122	4	8.3285	0.652338
L	Oct29	ot	Koyo	M	9.01778	0.765356	5	8.3285	0.652338
L	Nov1	sa	May	F	12.1631	0.996006	6	10.7938	0.829366
L	Nov2	ot	May	F	6.36	0.707041	7	10.7938	0.829366
L	Nov4	sa	May	F	14.1264	0.952038	8	10.7938	0.829366
L	Nov5	sa	May	F	5.45472	0.445895	9	10.7938	0.829366
L	Nov9	ot	May	F	8.82222	0.913029	10	10.7938	0.829366
L	Oct22	ot	May	F	7.1773	0.650599	1	10.7938	0.829366
L	Oct26	sa	May	F	10.7772	0.824033	2	10.7938	0.829366
L	Oct27	sa	May	F	11.4478	0.928859	3	10.7938	0.829366
L	Oct28	ot	May	F	8.55056	0.632313	4	10.7938	0.829366
L	Oct29	ot	May	F	9.90917	0.761365	5	10.7938	0.829366
L	Nov1	sa	Randi	M	8.73167	0.756871	6	11.5557	0.904796
L	Nov2	ot	Randi	M	7.68472	0.866507	7	11.5557	0.904796
L	Nov4	sa	Randi	M	13.7425	0.931269	8	11.5557	0.904796
L	Nov5	sa	Randi	M	11.7453	0.989967	9	11.5557	0.904796
L	Nov9	ot	Randi	M	8.28639	0.854231	10	11.5557	0.904796
L	Oct22	ot	Randi	M	7.86681	0.76514	1	11.5557	0.904796
L	Oct26	sa	Randi	M	12.5403	0.935541	2	11.5557	0.904796
L	Oct27	sa	Randi	M	11.0189	0.910332	3	11.5557	0.904796
L	Oct28	ot	Randi	M	12.9389	0.959172	4	11.5557	0.904796
L	Oct29	ot	Randi	M	10.2756	0.87429	5	11.5557	0.904796
L	Nov1	sa	Symphony	M	10.8928	0.942617	6	11.9969	0.940697
L	Nov2	ot	Symphony	M	6.23639	0.67492	7	11.9969	0.940697
L	Nov4	sa	Symphony	M	13.4992	0.907251	8	11.9969	0.940697
L	Nov5	sa	Symphony	M	11.7339	0.982637	9	11.9969	0.940697
L	Nov9	ot	Symphony	M	8.36111	0.830946	10	11.9969	0.940697
L	Oct22	ot	Symphony	M	10.2705	0.962523	1	11.9969	0.940697
L	Oct26	sa	Symphony	M	12.1408	0.90494	2	11.9969	0.940697
L	Oct27	sa	Symphony	M	11.7181	0.966042	3	11.9969	0.940697
L	Oct29	ot	Symphony	M	11.8714	0.980614	5	11.9969	0.940697
L	Nov1	sa	Woodnote	M	10.8781	0.912076	6	11.243	0.844227
L	Nov2	ot	Woodnote	M	6.15917	0.716316	7	11.243	0.844227
L	Nov4	sa	Woodnote	M	15.0758	1	8	11.243	0.844227
L	Nov5	sa	Woodnote	M	10.8719	0.847136	9	11.243	0.844227
L	Nov9	ot	Woodnote	M	3.24528	0.271732	10	11.243	0.844227
L	Oct22	ot	Woodnote	M	8.85766	0.820558	1	11.243	0.844227
L	Oct26	sa	Woodnote	M	12.0672	0.892776	2	11.243	0.844227
L	Oct27	sa	Woodnote	M	7.32194	0.569145	3	11.243	0.844227
L	Oct28	ot	Woodnote	M	13.2483	0.953235	4	11.243	0.844227
L	Oct29	ot	Woodnote	M	11.6886	0.902179	5	11.243	0.844227
L	Nov1	sa	Yamashiro	F	4.80111	0.417045	6	7.27433	0.538427
L	Nov2	ot	Yamashiro	F	5.28139	0.610398	7	7.27433	0.538427
L	Nov4	sa	Yamashiro	F	11.565	0.79994	8	7.27433	0.538427
L	Nov5	sa	Yamashiro	F	6.16639	0.463205	9	7.27433	0.538427
L	Oct22	ot	Yamashiro	F	6.80133	0.605944	1	7.27433	0.538427
L	Oct26	sa	Yamashiro	F	8.25417	0.639396	2	7.27433	0.538427
L	Oct27	sa	Yamashiro	F	5.585	0.372549	3	7.27433	0.538427
L	Oct28	ot	Yamashiro	F	9.15972	0.666604	4	7.27433	0.538427
L	Oct29	ot	Yamashiro	F	3.89778	0.312634	5	7.27433	0.538427
L	Nov1	sa	Yuritaro	M	10.7697	0.927051	6	11.9511	0.936458
L	Nov2	ot	Yuritaro	M	7.415	0.808116	7	11.9511	0.936458
L	Nov4	sa	Yuritaro	M	13.2417	0.893244	8	11.9511	0.936458
L	Nov5	sa	Yuritaro	M	11.9597	0.995335	9	11.9511	0.936458
L	Nov9	ot	Yuritaro	M	10.0072	1	10	11.9511	0.936458
L	Oct22	ot	Yuritaro	M	10.4376	0.974447	1	11.9511	0.936458
L	Oct26	sa	Yuritaro	M	12.2344	0.909437	2	11.9511	0.936458
L	Oct27	sa	Yuritaro	M	11.5497	0.957222	3	11.9511	0.936458
L	Oct28	ot	Yuritaro	M	13.5889	1	4	11.9511	0.936458
L	Oct29	ot	Yuritaro	M	11.8211	0.972343	5	11.9511	0.936458

## Sheet: Legend
Column	Meaning
condition	Experimental condition: ot indicates the oxytocin experimental condition, and sa indicates the saline placebo control condition
group	Unique group identifier
trial	Trial number (1-10)
sex	Sex category of the dyad (MM: male-male, MF: male-female, FF: female-female)
centrality	Social network strength centrality (using network based on group-specific distance thresholds for association)
eigen	Social network eigenvector centrality (using network based on group-specific distance thresholds for association)
baseline_centrality	Mean social network strength centrality across saline placebo control trials (using network based on group-specific distance thresholds for association)
baseline_eigen	Mean social network eigenvector centrality across saline placebo control trials (using network based on group-specific distance thresholds for association)
