# Supplementary material for: Oxytocin homogenizes horse group organization
Source: iScience. 2024 Jun 24;27(7):110356. doi: 10.1016/j.isci.2024.110356 (PMC11277748; doi:10.1016/j.isci.2024.110356)
Supplement: Data S1. All data and code described in this manuscript, related to STAR Methods — Contains all original data, processing code, formatted data, analysis, and figure code. [file mmc2.zip › data/individualmetricsdata-acrossgroupmedian.xlsx]

## Sheet: Sheet 1
group	date	condition	individual	sex	centrality	eigen	trial	baseline_centrality	baseline_eigen
A	Nov1	ot	Ace	M	3.31361	0.907224	7	3.02994	0.680235
A	Nov2	sa	Ace	M	2.35944	0.614708	8	3.02994	0.680235
A	Nov4	sa	Ace	M	2.45278	0.62478	9	3.02994	0.680235
A	Nov5	ot	Ace	M	0.308611	0.130675	10	3.02994	0.680235
A	Oct19	sa	Ace	M	4.69194	0.930431	1	3.02994	0.680235
A	Oct22	ot	Ace	M	1.10444	0.438266	2	3.02994	0.680235
A	Oct26	sa	Ace	M	1.975	0.471491	3	3.02994	0.680235
A	Oct27	ot	Ace	M	2.03278	0.790216	4	3.02994	0.680235
A	Oct28	ot	Ace	M	1.57806	0.653664	5	3.02994	0.680235
A	Oct29	sa	Ace	M	3.67056	0.759767	6	3.02994	0.680235
A	Nov1	ot	Camui	M	0.0102778	0.0033769	7	1.74311	0.423638
A	Nov2	sa	Camui	M	1.16583	0.276976	8	1.74311	0.423638
A	Nov4	sa	Camui	M	1.78639	0.596913	9	1.74311	0.423638
A	Nov5	ot	Camui	M	0.890556	0.398396	10	1.74311	0.423638
A	Oct19	sa	Camui	M	2.93222	0.592164	1	1.74311	0.423638
A	Oct22	ot	Camui	M	1.30667	0.508379	2	1.74311	0.423638
A	Oct26	sa	Camui	M	1.31972	0.341297	3	1.74311	0.423638
A	Oct27	ot	Camui	M	1.29083	0.53376	4	1.74311	0.423638
A	Oct28	ot	Camui	M	1.53889	0.643273	5	1.74311	0.423638
A	Oct29	sa	Camui	M	1.51139	0.31084	6	1.74311	0.423638
A	Nov1	ot	Fantasista	M	1.49806	0.234817	7	3.78006	0.862678
A	Nov2	sa	Fantasista	M	3.83611	0.95204	8	3.78006	0.862678
A	Nov4	sa	Fantasista	M	2.845	0.778831	9	3.78006	0.862678
A	Nov5	ot	Fantasista	M	2.51111	1	10	3.78006	0.862678
A	Oct19	sa	Fantasista	M	5.07833	1	1	3.78006	0.862678
A	Oct22	ot	Fantasista	M	2.47083	1	2	3.78006	0.862678
A	Oct26	sa	Fantasista	M	2.29222	0.614054	3	3.78006	0.862678
A	Oct27	ot	Fantasista	M	2.38528	1	4	3.78006	0.862678
A	Oct28	ot	Fantasista	M	1.75889	0.768783	5	3.78006	0.862678
A	Oct29	sa	Fantasista	M	4.84861	0.968467	6	3.78006	0.862678
A	Nov1	ot	Godiva	M	1.21389	0.167893	7	3.71483	0.853484
A	Nov2	sa	Godiva	M	3.82417	0.961213	8	3.71483	0.853484
A	Nov4	sa	Godiva	M	2.76861	0.762495	9	3.71483	0.853484
A	Nov5	ot	Godiva	M	2.00278	0.798705	10	3.71483	0.853484
A	Oct19	sa	Godiva	M	4.76194	0.954354	1	3.71483	0.853484
A	Oct22	ot	Godiva	M	2.44	0.992323	2	3.71483	0.853484
A	Oct26	sa	Godiva	M	2.31583	0.603393	3	3.71483	0.853484
A	Oct27	ot	Godiva	M	2.22944	0.96422	4	3.71483	0.853484
A	Oct28	ot	Godiva	M	2.09	0.840632	5	3.71483	0.853484
A	Oct29	sa	Godiva	M	4.90361	0.985965	6	3.71483	0.853484
A	Nov1	ot	Miyabi	M	3.13583	0.991143	7	3.89644	0.933451
A	Nov2	sa	Miyabi	M	3.88194	1	8	3.89644	0.933451
A	Nov4	sa	Miyabi	M	3.15472	0.933489	9	3.89644	0.933451
A	Nov5	ot	Miyabi	M	1.85639	0.793804	10	3.89644	0.933451
A	Oct19	sa	Miyabi	M	4.6125	0.897226	1	3.89644	0.933451
A	Oct22	ot	Miyabi	M	1.05139	0.397151	2	3.89644	0.933451
A	Oct26	sa	Miyabi	M	3.37611	0.953835	3	3.89644	0.933451
A	Oct27	ot	Miyabi	M	2.53278	0.95957	4	3.89644	0.933451
A	Oct28	ot	Miyabi	M	1.88167	0.939805	5	3.89644	0.933451
A	Oct29	sa	Miyabi	M	4.45694	0.882703	6	3.89644	0.933451
A	Nov1	ot	Uchiwa	M	3.24889	1	7	3.638	0.884126
A	Nov2	sa	Uchiwa	M	3.20306	0.864064	8	3.638	0.884126
A	Nov4	sa	Uchiwa	M	2.75917	0.827917	9	3.638	0.884126
A	Nov5	ot	Uchiwa	M	1.93167	0.824484	10	3.638	0.884126
A	Oct19	sa	Uchiwa	M	4.58306	0.911075	1	3.638	0.884126
A	Oct22	ot	Uchiwa	M	1.89722	0.72163	2	3.638	0.884126
A	Oct26	sa	Uchiwa	M	3.58167	1	3	3.638	0.884126
A	Oct27	ot	Uchiwa	M	2.07639	0.813189	4	3.638	0.884126
A	Oct28	ot	Uchiwa	M	2.07389	1	5	3.638	0.884126
A	Oct29	sa	Uchiwa	M	4.06306	0.817571	6	3.638	0.884126
A	Nov1	ot	Victory	F	0.733056	0.134555	7	3.173	0.695144
A	Nov2	sa	Victory	F	1.79556	0.487962	8	3.173	0.695144
A	Nov4	sa	Victory	F	1.17083	0.301217	9	3.173	0.695144
A	Nov5	ot	Victory	F	2.06	0.877603	10	3.173	0.695144
A	Oct19	sa	Victory	F	5.08056	0.999618	1	3.173	0.695144
A	Oct22	ot	Victory	F	0.525	0.17363	2	3.173	0.695144
A	Oct26	sa	Victory	F	2.79056	0.686924	3	3.173	0.695144
A	Oct27	ot	Victory	F	2.22667	0.925481	4	3.173	0.695144
A	Oct28	ot	Victory	F	2.23944	0.973005	5	3.173	0.695144
A	Oct29	sa	Victory	F	5.0275	1	6	3.173	0.695144
A	Nov1	ot	Waffle	M	3.38556	0.912194	7	3.88678	0.916921
A	Nov2	sa	Waffle	M	3.53417	0.92391	8	3.88678	0.916921
A	Nov4	sa	Waffle	M	3.32611	0.977664	9	3.88678	0.916921
A	Nov5	ot	Waffle	M	2.43278	0.975738	10	3.88678	0.916921
A	Oct19	sa	Waffle	M	4.92861	0.973638	1	3.88678	0.916921
A	Oct22	ot	Waffle	M	1.9775	0.837688	2	3.88678	0.916921
A	Oct26	sa	Waffle	M	2.75333	0.768674	3	3.88678	0.916921
A	Oct27	ot	Waffle	M	2.35944	0.873921	4	3.88678	0.916921
A	Oct28	ot	Waffle	M	1.86083	0.882989	5	3.88678	0.916921
A	Oct29	sa	Waffle	M	4.89167	0.940718	6	3.88678	0.916921
A	Nov1	ot	Wizard	M	3.18139	0.997171	7	3.6765	0.86419
A	Nov2	sa	Wizard	M	2.83417	0.65207	8	3.6765	0.86419
A	Nov4	sa	Wizard	M	3.43639	1	9	3.6765	0.86419
A	Oct19	sa	Wizard	M	4.43083	0.860594	1	3.6765	0.86419
A	Oct22	ot	Wizard	M	2.16472	0.834839	2	3.6765	0.86419
A	Oct26	sa	Wizard	M	2.98333	0.864026	3	3.6765	0.86419
A	Oct27	ot	Wizard	M	1.07528	0.45214	4	3.6765	0.86419
A	Oct28	ot	Wizard	M	1.11	0.513794	5	3.6765	0.86419
A	Oct29	sa	Wizard	M	4.69778	0.944261	6	3.6765	0.86419
E	Nov1	sa	Allure	M	3.23194	0.923274	7	4.59194	0.906848
E	Nov2	ot	Allure	M	4.03472	1	8	4.59194	0.906848
E	Nov4	ot	Allure	M	5.18222	1	9	4.59194	0.906848
E	Nov5	sa	Allure	M	5.4175	0.940705	10	4.59194	0.906848
E	Oct20	sa	Allure	M	4.32972	0.807549	1	4.59194	0.906848
E	Oct22	sa	Allure	M	5.24778	0.974778	2	4.59194	0.906848
E	Oct26	ot	Allure	M	3.64833	0.88804	3	4.59194	0.906848
E	Oct27	ot	Allure	M	5.72861	1	4	4.59194	0.906848
E	Oct28	sa	Allure	M	4.73278	0.887932	5	4.59194	0.906848
E	Oct29	ot	Allure	M	5.69267	0.956377	6	4.59194	0.906848
E	Nov1	sa	BigGrass	M	2.65917	0.78078	7	4.69933	0.91899
E	Nov2	ot	BigGrass	M	3.29361	0.826331	8	4.69933	0.91899
E	Nov4	ot	BigGrass	M	4.46167	0.891276	9	4.69933	0.91899
E	Nov5	sa	BigGrass	M	5.84778	0.993435	10	4.69933	0.91899
E	Oct20	sa	BigGrass	M	5.44111	0.990307	1	4.69933	0.91899
E	Oct22	sa	BigGrass	M	4.86806	0.914142	2	4.69933	0.91899
E	Oct26	ot	BigGrass	M	2.65056	0.609321	3	4.69933	0.91899
E	Oct27	ot	BigGrass	M	5.49972	0.968079	4	4.69933	0.91899
E	Oct28	sa	BigGrass	M	4.68056	0.916285	5	4.69933	0.91899
E	Oct29	ot	BigGrass	M	5.82482	0.975635	6	4.69933	0.91899
E	Nov1	sa	Kurofune	M	2.44611	0.727055	7	4.00333	0.797306
E	Nov4	ot	Kurofune	M	5.05444	0.97376	9	4.00333	0.797306
E	Nov5	sa	Kurofune	M	4.39056	0.778577	10	4.00333	0.797306
E	Oct20	sa	Kurofune	M	5.2175	0.958552	1	4.00333	0.797306
E	Oct22	sa	Kurofune	M	5.00333	0.936774	2	4.00333	0.797306
E	Oct26	ot	Kurofune	M	2.69472	0.648248	3	4.00333	0.797306
E	Oct27	ot	Kurofune	M	4.85667	0.867494	4	4.00333	0.797306
E	Oct28	sa	Kurofune	M	2.95917	0.585571	5	4.00333	0.797306
E	Oct29	ot	Kurofune	M	5.96585	0.995272	6	4.00333	0.797306
E	Nov1	sa	Mash	M	3.17167	0.889193	7	5.01489	0.970877
E	Nov2	ot	Mash	M	2.02528	0.525475	8	5.01489	0.970877
E	Nov4	ot	Mash	M	4.915	0.955832	9	5.01489	0.970877
E	Nov5	sa	Mash	M	5.89333	1	10	5.01489	0.970877
E	Oct20	sa	Mash	M	5.54389	1	1	5.01489	0.970877
E	Oct22	sa	Mash	M	5.32417	0.986285	2	5.01489	0.970877
E	Oct26	ot	Mash	M	4.18	0.975648	3	5.01489	0.970877
E	Oct27	ot	Mash	M	5.57167	0.978986	4	5.01489	0.970877
E	Oct28	sa	Mash	M	5.14139	0.978907	5	5.01489	0.970877
E	Oct29	ot	Mash	M	6	1	6	5.01489	0.970877
E	Nov1	sa	Royal	M	3.58194	1	7	4.84378	0.958613
E	Nov2	ot	Royal	M	3.67056	0.918706	8	4.84378	0.958613
E	Nov4	ot	Royal	M	4.85	0.952883	9	4.84378	0.958613
E	Nov5	sa	Royal	M	5.27694	0.922408	10	4.84378	0.958613
E	Oct20	sa	Royal	M	5.1875	0.942982	1	4.84378	0.958613
E	Oct22	sa	Royal	M	5.41556	1	2	4.84378	0.958613
E	Oct26	ot	Royal	M	3.86778	0.94445	3	4.84378	0.958613
E	Oct27	ot	Royal	M	5.51944	0.967487	4	4.84378	0.958613
E	Oct28	sa	Royal	M	4.75694	0.927673	5	4.84378	0.958613
E	Oct29	ot	Royal	M	5.99195	0.998861	6	4.84378	0.958613
E	Nov1	sa	Songoku	M	3.09833	0.874004	7	4.73183	0.92734
E	Nov2	ot	Songoku	M	3.96444	0.982659	8	4.73183	0.92734
E	Nov4	ot	Songoku	M	4.8875	0.957994	9	4.73183	0.92734
E	Nov5	sa	Songoku	M	5.68611	0.969069	10	4.73183	0.92734
E	Oct20	sa	Songoku	M	5.11361	0.940329	1	4.73183	0.92734
E	Oct22	sa	Songoku	M	4.75528	0.8955	2	4.73183	0.92734
E	Oct26	ot	Songoku	M	2.91306	0.658571	3	4.73183	0.92734
E	Oct27	ot	Songoku	M	5.55528	0.976087	4	4.73183	0.92734
E	Oct28	sa	Songoku	M	5.00583	0.9578	5	4.73183	0.92734
E	Oct29	ot	Songoku	M	5.99167	0.998824	6	4.73183	0.92734
E	Nov1	sa	Tiamo	M	2.63028	0.798746	7	4.69578	0.922496
E	Nov2	ot	Tiamo	M	3.6575	0.935374	8	4.69578	0.922496
E	Nov4	ot	Tiamo	M	3.42972	0.695778	9	4.69578	0.922496
E	Nov5	sa	Tiamo	M	5.5	0.946352	10	4.69578	0.922496
E	Oct20	sa	Tiamo	M	5.40333	0.982111	1	4.69578	0.922496
E	Oct22	sa	Tiamo	M	4.67472	0.885269	2	4.69578	0.922496
E	Oct26	ot	Tiamo	M	4.29611	1	3	4.69578	0.922496
E	Oct27	ot	Tiamo	M	5.15861	0.915754	4	4.69578	0.922496
E	Oct28	sa	Tiamo	M	5.27056	1	5	4.69578	0.922496
E	Oct29	ot	Tiamo	M	5.87396	0.982521	6	4.69578	0.922496
HI	Nov12	ot	Asuka	M	4.28917	0.633132	1	6.94117	0.900085
HI	Nov15	sa	Asuka	M	7.09056	0.92645	2	6.94117	0.900085
HI	Nov16	ot	Asuka	M	6.20167	0.990599	3	6.94117	0.900085
HI	Nov17	sa	Asuka	M	6.25917	0.934752	4	6.94117	0.900085
HI	Nov18	ot	Asuka	M	7.54694	0.965926	5	6.94117	0.900085
HI	Nov19	sa	Asuka	M	4.99694	0.772071	6	6.94117	0.900085
HI	Nov21	sa	Asuka	M	8.45611	0.947843	7	6.94117	0.900085
HI	Nov23	ot	Asuka	M	5.20111	0.922415	8	6.94117	0.900085
HI	Nov24	ot	Asuka	M	7.30389	0.879496	9	6.94117	0.900085
HI	Nov25	sa	Asuka	M	7.90306	0.919309	10	6.94117	0.900085
HI	Nov12	ot	Daia	F	5.245	0.810803	1	6.09767	0.783684
HI	Nov15	sa	Daia	F	4.99278	0.647588	2	6.09767	0.783684
HI	Nov16	ot	Daia	F	5.41222	0.871982	3	6.09767	0.783684
HI	Nov17	sa	Daia	F	4.96917	0.749089	4	6.09767	0.783684
HI	Nov18	ot	Daia	F	7.47194	0.952582	5	6.09767	0.783684
HI	Nov19	sa	Daia	F	4.495	0.688207	6	6.09767	0.783684
HI	Nov21	sa	Daia	F	8.08944	0.912264	7	6.09767	0.783684
HI	Nov23	ot	Daia	F	4.65556	0.841954	8	6.09767	0.783684
HI	Nov24	ot	Daia	F	7.17306	0.857827	9	6.09767	0.783684
HI	Nov25	sa	Daia	F	7.94194	0.92127	10	6.09767	0.783684
HI	Nov12	ot	Delfoy	M	5.76444	0.88166	1	6.39978	0.816566
HI	Nov15	sa	Delfoy	M	5.01111	0.651459	2	6.39978	0.816566
HI	Nov16	ot	Delfoy	M	4.22361	0.691039	3	6.39978	0.816566
HI	Nov17	sa	Delfoy	M	4.58667	0.69815	4	6.39978	0.816566
HI	Nov18	ot	Delfoy	M	7.63694	0.978814	5	6.39978	0.816566
HI	Nov19	sa	Delfoy	M	4.98472	0.755194	6	6.39978	0.816566
HI	Nov21	sa	Delfoy	M	8.82194	0.985968	7	6.39978	0.816566
HI	Nov23	ot	Delfoy	M	3.87444	0.712337	8	6.39978	0.816566
HI	Nov24	ot	Delfoy	M	7.78389	0.93059	9	6.39978	0.816566
HI	Nov25	sa	Delfoy	M	8.59444	0.992057	10	6.39978	0.816566
HI	Nov12	ot	Eritage	M	5.095	0.77913	1	7.16811	0.92089
HI	Nov15	sa	Eritage	M	7.75111	1	2	7.16811	0.92089
HI	Nov16	ot	Eritage	M	5.60917	0.897191	3	7.16811	0.92089
HI	Nov17	sa	Eritage	M	5.70167	0.866078	4	7.16811	0.92089
HI	Nov18	ot	Eritage	M	7.6875	0.982332	5	7.16811	0.92089
HI	Nov19	sa	Eritage	M	4.82083	0.746624	6	7.16811	0.92089
HI	Nov21	sa	Eritage	M	8.97139	1	7	7.16811	0.92089
HI	Nov23	ot	Eritage	M	4.34111	0.778626	8	7.16811	0.92089
HI	Nov24	ot	Eritage	M	8.26	0.977934	9	7.16811	0.92089
HI	Nov25	sa	Eritage	M	8.59556	0.991746	10	7.16811	0.92089
HI	Nov12	ot	Kizuna	F	4.71556	0.70471	1	6.7975	0.877317
HI	Nov15	sa	Kizuna	F	6.8425	0.894993	2	6.7975	0.877317
HI	Nov16	ot	Kizuna	F	5.69083	0.922102	3	6.7975	0.877317
HI	Nov17	sa	Kizuna	F	5.60944	0.839963	4	6.7975	0.877317
HI	Nov18	ot	Kizuna	F	7.4925	0.959069	5	6.7975	0.877317
HI	Nov19	sa	Kizuna	F	5.11361	0.777318	6	6.7975	0.877317
HI	Nov21	sa	Kizuna	F	8.45472	0.947583	7	6.7975	0.877317
HI	Nov23	ot	Kizuna	F	4.89306	0.888332	8	6.7975	0.877317
HI	Nov24	ot	Kizuna	F	7.84	0.92816	9	6.7975	0.877317
HI	Nov25	sa	Kizuna	F	7.96722	0.92673	10	6.7975	0.877317
HI	Nov12	ot	Maie	M	6.09778	0.903363	1	6.06567	0.793406
HI	Nov15	sa	Maie	M	7.31472	0.954225	2	6.06567	0.793406
HI	Nov16	ot	Maie	M	5.38833	0.870262	3	6.06567	0.793406
HI	Nov17	sa	Maie	M	4.45889	0.681161	4	6.06567	0.793406
HI	Nov18	ot	Maie	M	5.66333	0.723683	5	6.06567	0.793406
HI	Nov19	sa	Maie	M	5.30556	0.806321	6	6.06567	0.793406
HI	Nov21	sa	Maie	M	7.355	0.834071	7	6.06567	0.793406
HI	Nov23	ot	Maie	M	5.26417	0.945139	8	6.06567	0.793406
HI	Nov24	ot	Maie	M	7.98083	0.942617	9	6.06567	0.793406
HI	Nov25	sa	Maie	M	5.89417	0.691251	10	6.06567	0.793406
HI	Nov12	ot	Mitsuyoshi	M	5.83722	0.88782	1	6.39167	0.840488
HI	Nov15	sa	Mitsuyoshi	M	6.3775	0.836893	2	6.39167	0.840488
HI	Nov16	ot	Mitsuyoshi	M	5.61667	0.904774	3	6.39167	0.840488
HI	Nov17	sa	Mitsuyoshi	M	6.01306	0.90556	4	6.39167	0.840488
HI	Nov18	ot	Mitsuyoshi	M	6.17611	0.782645	5	6.39167	0.840488
HI	Nov19	sa	Mitsuyoshi	M	5.22833	0.815618	6	6.39167	0.840488
HI	Nov21	sa	Mitsuyoshi	M	7.55139	0.85522	7	6.39167	0.840488
HI	Nov23	ot	Mitsuyoshi	M	4.0725	0.739706	8	6.39167	0.840488
HI	Nov24	ot	Mitsuyoshi	M	4.94417	0.598392	9	6.39167	0.840488
HI	Nov25	sa	Mitsuyoshi	M	6.78806	0.789148	10	6.39167	0.840488
HI	Nov12	ot	Palace	F	5.84111	0.89997	1	7.53772	0.975901
HI	Nov15	sa	Palace	F	7.46972	0.966015	2	7.53772	0.975901
HI	Nov16	ot	Palace	F	6.28056	0.998462	3	7.53772	0.975901
HI	Nov17	sa	Palace	F	6.6925	0.990581	4	7.53772	0.975901
HI	Nov18	ot	Palace	F	7.84278	1	5	7.53772	0.975901
HI	Nov19	sa	Palace	F	6.64417	0.999013	6	7.53772	0.975901
HI	Nov21	sa	Palace	F	8.20611	0.923897	7	7.53772	0.975901
HI	Nov23	ot	Palace	F	4.92917	0.886093	8	7.53772	0.975901
HI	Nov24	ot	Palace	F	8.46278	0.99726	9	7.53772	0.975901
HI	Nov25	sa	Palace	F	8.67611	1	10	7.53772	0.975901
HI	Nov12	ot	San	F	4.38889	0.649597	1	6.50317	0.855872
HI	Nov15	sa	San	F	6.96222	0.906613	2	6.50317	0.855872
HI	Nov16	ot	San	F	4.54611	0.741674	3	6.50317	0.855872
HI	Nov17	sa	San	F	5.58722	0.850868	4	6.50317	0.855872
HI	Nov18	ot	San	F	5.86	0.766406	5	6.50317	0.855872
HI	Nov19	sa	San	F	5.60611	0.863982	6	6.50317	0.855872
HI	Nov21	sa	San	F	7.57917	0.858753	7	6.50317	0.855872
HI	Nov23	ot	San	F	4.88611	0.875142	8	6.50317	0.855872
HI	Nov24	ot	San	F	6.38722	0.766612	9	6.50317	0.855872
HI	Nov25	sa	San	F	6.78111	0.799146	10	6.50317	0.855872
HI	Nov12	ot	Shekle	M	6.67611	1	1	7.36106	0.948887
HI	Nov15	sa	Shekle	M	6.93861	0.906936	2	7.36106	0.948887
HI	Nov16	ot	Shekle	M	6.10028	0.971513	3	7.36106	0.948887
HI	Nov17	sa	Shekle	M	6.78278	1	4	7.36106	0.948887
HI	Nov18	ot	Shekle	M	5.74889	0.731898	5	7.36106	0.948887
HI	Nov19	sa	Shekle	M	5.81194	0.87481	6	7.36106	0.948887
HI	Nov21	sa	Shekle	M	8.83056	0.986323	7	7.36106	0.948887
HI	Nov23	ot	Shekle	M	5.72222	1	8	7.36106	0.948887
HI	Nov24	ot	Shekle	M	8.47917	1	9	7.36106	0.948887
HI	Nov25	sa	Shekle	M	8.44139	0.976368	10	7.36106	0.948887
HI	Nov12	ot	WingChip	M	5.12806	0.778931	1	6.72194	0.879805
HI	Nov15	sa	WingChip	M	6.2225	0.820164	2	6.72194	0.879805
HI	Nov16	ot	WingChip	M	6.29778	1	3	6.72194	0.879805
HI	Nov17	sa	WingChip	M	5.26444	0.807745	4	6.72194	0.879805
HI	Nov18	ot	WingChip	M	7.67528	0.975095	5	6.72194	0.879805
HI	Nov19	sa	WingChip	M	6.64889	1	6	6.72194	0.879805
HI	Nov21	sa	WingChip	M	8.10417	0.91301	7	6.72194	0.879805
HI	Nov23	ot	WingChip	M	4.25944	0.776762	8	6.72194	0.879805
HI	Nov24	ot	WingChip	M	7.39167	0.884211	9	6.72194	0.879805
HI	Nov25	sa	WingChip	M	7.36972	0.858106	10	6.72194	0.879805
U	Nov15	sa	Dumain	M	6.75972	0.851897	1	7.05097	0.872118
U	Nov16	ot	Dumain	M	7.5325	0.926801	2	7.05097	0.872118
U	Nov17	ot	Dumain	M	5.48472	0.744615	3	7.05097	0.872118
U	Nov18	sa	Dumain	M	7.33972	0.909086	4	7.05097	0.872118
U	Nov19	ot	Dumain	M	4.37878	0.712296	5	7.05097	0.872118
U	Nov21	sa	Dumain	M	6.83556	0.830247	6	7.05097	0.872118
U	Nov23	ot	Dumain	M	6.92806	0.836884	7	7.05097	0.872118
U	Nov24	sa	Dumain	M	7.26889	0.897241	8	7.05097	0.872118
U	Nov25	ot	Dumain	M	3.74056	0.630463	9	7.05097	0.872118
U	Nov15	sa	Grain	M	7.525	0.944441	1	7.39033	0.925472
U	Nov16	ot	Grain	M	7.74222	0.953287	2	7.39033	0.925472
U	Nov17	ot	Grain	M	7.18917	0.972028	3	7.39033	0.925472
U	Nov18	sa	Grain	M	7.88972	0.975948	4	7.39033	0.925472
U	Nov19	ot	Grain	M	5.81838	0.997276	5	7.39033	0.925472
U	Nov21	sa	Grain	M	6.9425	0.849083	6	7.39033	0.925472
U	Nov23	ot	Grain	M	7.64111	0.917127	7	7.39033	0.925472
U	Nov24	sa	Grain	M	7.27944	0.901667	8	7.39033	0.925472
U	Nov25	ot	Grain	M	3.06278	0.52709	9	7.39033	0.925472
U	Nov26	sa	Grain	M	7.315	0.956222	10	7.39033	0.925472
U	Nov15	sa	Hakuryu	F	7.99722	0.995775	1	7.72739	0.962552
U	Nov16	ot	Hakuryu	F	8.17944	1	2	7.72739	0.962552
U	Nov17	ot	Hakuryu	F	7.37472	0.993379	3	7.72739	0.962552
U	Nov18	sa	Hakuryu	F	7.82361	0.967978	4	7.72739	0.962552
U	Nov19	ot	Hakuryu	F	4.42627	0.776847	5	7.72739	0.962552
U	Nov21	sa	Hakuryu	F	7.09639	0.866298	6	7.72739	0.962552
U	Nov23	ot	Hakuryu	F	8.09972	0.967357	7	7.72739	0.962552
U	Nov24	sa	Hakuryu	F	8.01917	0.982834	8	7.72739	0.962552
U	Nov25	ot	Hakuryu	F	6.125	1	9	7.72739	0.962552
U	Nov26	sa	Hakuryu	F	7.70056	0.999873	10	7.72739	0.962552
U	Nov15	sa	Iris	F	7.77639	0.970996	1	7.77633	0.968282
U	Nov16	ot	Iris	F	7.97444	0.976963	2	7.77633	0.968282
U	Nov17	ot	Iris	F	7.37944	0.992859	3	7.77633	0.968282
U	Nov18	sa	Iris	F	7.91444	0.979131	4	7.77633	0.968282
U	Nov19	ot	Iris	F	5.70008	0.976472	5	7.77633	0.968282
U	Nov21	sa	Iris	F	7.53944	0.916019	6	7.77633	0.968282
U	Nov23	ot	Iris	F	8.3275	0.992451	7	7.77633	0.968282
U	Nov24	sa	Iris	F	7.94972	0.975266	8	7.77633	0.968282
U	Nov25	ot	Iris	F	5.78417	0.94168	9	7.77633	0.968282
U	Nov26	sa	Iris	F	7.70167	1	10	7.77633	0.968282
U	Nov15	sa	King	M	6.49083	0.820129	1	7.24561	0.904039
U	Nov16	ot	King	M	7.26806	0.896652	2	7.24561	0.904039
U	Nov17	ot	King	M	7.10444	0.958222	3	7.24561	0.904039
U	Nov18	sa	King	M	8.10639	0.999463	4	7.24561	0.904039
U	Nov19	ot	King	M	2.23077	0.346005	5	7.24561	0.904039
U	Nov21	sa	King	M	7.65611	0.92683	6	7.24561	0.904039
U	Nov23	ot	King	M	8.32583	0.989115	7	7.24561	0.904039
U	Nov24	sa	King	M	7.73639	0.950683	8	7.24561	0.904039
U	Nov25	ot	King	M	5.68167	0.917835	9	7.24561	0.904039
U	Nov26	sa	King	M	6.23833	0.823092	10	7.24561	0.904039
U	Nov15	sa	Koyu	F	7.48472	0.937385	1	7.58656	0.943125
U	Nov16	ot	Koyu	F	7.26389	0.896231	2	7.58656	0.943125
U	Nov17	ot	Koyu	F	6.44583	0.868437	3	7.58656	0.943125
U	Nov18	sa	Koyu	F	6.49583	0.811993	4	7.58656	0.943125
U	Nov19	ot	Koyu	F	3.21216	0.51705	5	7.58656	0.943125
U	Nov21	sa	Koyu	F	8.34417	1	6	7.58656	0.943125
U	Nov23	ot	Koyu	F	8.16	0.97187	7	7.58656	0.943125
U	Nov24	sa	Koyu	F	8.19917	1	8	7.58656	0.943125
U	Nov25	ot	Koyu	F	4.12611	0.690178	9	7.58656	0.943125
U	Nov26	sa	Koyu	F	7.40889	0.966247	10	7.58656	0.943125
U	Nov15	sa	LakeBlue	F	7.83694	0.978378	1	7.79322	0.968776
U	Nov16	ot	LakeBlue	F	8.03333	0.983079	2	7.79322	0.968776
U	Nov17	ot	LakeBlue	F	7.11194	0.961371	3	7.79322	0.968776
U	Nov18	sa	LakeBlue	F	8.10639	1	4	7.79322	0.968776
U	Nov19	ot	LakeBlue	F	3.58234	0.683133	5	7.79322	0.968776
U	Nov21	sa	LakeBlue	F	7.96389	0.961547	6	7.79322	0.968776
U	Nov23	ot	LakeBlue	F	7.96028	0.951176	7	7.79322	0.968776
U	Nov24	sa	LakeBlue	F	8.09333	0.992085	8	7.79322	0.968776
U	Nov25	ot	LakeBlue	F	6.06611	0.960598	9	7.79322	0.968776
U	Nov26	sa	LakeBlue	F	6.96556	0.911873	10	7.79322	0.968776
U	Nov15	sa	Lime	M	8.05667	1	1	7.59644	0.944206
U	Nov16	ot	Lime	M	7.57528	0.932306	2	7.59644	0.944206
U	Nov17	ot	Lime	M	6.99194	0.93596	3	7.59644	0.944206
U	Nov18	sa	Lime	M	7.83694	0.968778	4	7.59644	0.944206
U	Nov19	ot	Lime	M	4.04999	0.661253	5	7.59644	0.944206
U	Nov21	sa	Lime	M	8.31222	0.99611	6	7.59644	0.944206
U	Nov23	ot	Lime	M	8.16	0.97276	7	7.59644	0.944206
U	Nov24	sa	Lime	M	6.54722	0.813928	8	7.59644	0.944206
U	Nov25	ot	Lime	M	4.84111	0.797285	9	7.59644	0.944206
U	Nov26	sa	Lime	M	7.22917	0.942212	10	7.59644	0.944206
U	Nov15	sa	Monsan	M	7.65083	0.955794	1	7.63306	0.951849
U	Nov16	ot	Monsan	M	8.09083	0.990572	2	7.63306	0.951849
U	Nov17	ot	Monsan	M	7.23	0.970611	3	7.63306	0.951849
U	Nov18	sa	Monsan	M	7.88778	0.97472	4	7.63306	0.951849
U	Nov19	ot	Monsan	M	5.93252	1	5	7.63306	0.951849
U	Nov21	sa	Monsan	M	7.45417	0.906604	6	7.63306	0.951849
U	Nov23	ot	Monsan	M	8.32111	0.990394	7	7.63306	0.951849
U	Nov24	sa	Monsan	M	7.63167	0.939755	8	7.63306	0.951849
U	Nov25	ot	Monsan	M	5.36417	0.881943	9	7.63306	0.951849
U	Nov26	sa	Monsan	M	7.54083	0.982372	10	7.63306	0.951849
U	Nov15	sa	Runariro	M	7.93722	0.988833	1	7.8665	0.977573
U	Nov16	ot	Runariro	M	8.005	0.980807	2	7.8665	0.977573
U	Nov17	ot	Runariro	M	7.42306	1	3	7.8665	0.977573
U	Nov18	sa	Runariro	M	8.05056	0.993998	4	7.8665	0.977573
U	Nov19	ot	Runariro	M	3.45932	0.637656	5	7.8665	0.977573
U	Nov21	sa	Runariro	M	7.96278	0.960653	6	7.8665	0.977573
U	Nov23	ot	Runariro	M	8.25944	0.982734	7	7.8665	0.977573
U	Nov24	sa	Runariro	M	7.79	0.957355	8	7.8665	0.977573
U	Nov25	ot	Runariro	M	5.03111	0.838103	9	7.8665	0.977573
U	Nov26	sa	Runariro	M	7.59194	0.987028	10	7.8665	0.977573
U	Nov15	sa	Sharbet	M	7.46444	0.933608	1	7.18622	0.898489
U	Nov16	ot	Sharbet	M	7.72333	0.950323	2	7.18622	0.898489
U	Nov17	ot	Sharbet	M	6.36361	0.859597	3	7.18622	0.898489
U	Nov18	sa	Sharbet	M	7.6175	0.945308	4	7.18622	0.898489
U	Nov19	ot	Sharbet	M	2.72619	0.484625	5	7.18622	0.898489
U	Nov21	sa	Sharbet	M	5.79944	0.712337	6	7.18622	0.898489
U	Nov23	ot	Sharbet	M	8.41528	1	7	7.18622	0.898489
U	Nov24	sa	Sharbet	M	7.71944	0.945321	8	7.18622	0.898489
U	Nov25	ot	Sharbet	M	5.37722	0.883076	9	7.18622	0.898489
U	Nov26	sa	Sharbet	M	7.33028	0.95587	10	7.18622	0.898489
L	Nov1	sa	Aharu	M	4.00222	0.275665	6	4.21844	0.318525
L	Nov2	ot	Aharu	M	3.60528	0.458571	7	4.21844	0.318525
L	Nov4	sa	Aharu	M	7.03028	0.780748	8	4.21844	0.318525
L	Nov5	sa	Aharu	M	3.28833	0.161065	9	4.21844	0.318525
L	Nov9	ot	Aharu	M	5.07778	0.865843	10	4.21844	0.318525
L	Oct22	ot	Aharu	M	4.82686	0.531289	1	4.21844	0.318525
L	Oct26	sa	Aharu	M	2.98278	0.157989	2	4.21844	0.318525
L	Oct27	sa	Aharu	M	3.78861	0.217158	3	4.21844	0.318525
L	Oct28	ot	Aharu	M	5.42889	0.419197	4	4.21844	0.318525
L	Oct29	ot	Aharu	M	3.04556	0.19281	5	4.21844	0.318525
L	Nov1	sa	Amazon	M	7.79306	0.948707	6	6.02461	0.659409
L	Nov4	sa	Amazon	M	7.66361	0.845392	8	6.02461	0.659409
L	Nov5	sa	Amazon	M	1.77417	0.113243	9	6.02461	0.659409
L	Nov9	ot	Amazon	M	6.24306	0.934554	10	6.02461	0.659409
L	Oct22	ot	Amazon	M	4.10044	0.457567	1	6.02461	0.659409
L	Oct26	sa	Amazon	M	5.15	0.510952	2	6.02461	0.659409
L	Oct27	sa	Amazon	M	7.74222	0.878753	3	6.02461	0.659409
L	Oct28	ot	Amazon	M	2.40444	0.140883	4	6.02461	0.659409
L	Oct29	ot	Amazon	M	3.21833	0.329618	5	6.02461	0.659409
L	Nov1	sa	Bakushin	M	6.01139	0.711294	6	7.70639	0.840484
L	Nov2	ot	Bakushin	M	4.94528	0.936324	7	7.70639	0.840484
L	Nov4	sa	Bakushin	M	9.53778	1	8	7.70639	0.840484
L	Nov5	sa	Bakushin	M	8.28028	0.912497	9	7.70639	0.840484
L	Nov9	ot	Bakushin	M	5.09361	0.730986	10	7.70639	0.840484
L	Oct22	ot	Bakushin	M	4.8879	0.750842	1	7.70639	0.840484
L	Oct26	sa	Bakushin	M	8.76806	0.969817	2	7.70639	0.840484
L	Oct27	sa	Bakushin	M	5.93444	0.60881	3	7.70639	0.840484
L	Oct28	ot	Bakushin	M	9.345	0.948915	4	7.70639	0.840484
L	Oct29	ot	Bakushin	M	6.33889	0.890584	5	7.70639	0.840484
L	Nov1	sa	Bright2	M	6.63111	0.839583	6	6.61411	0.711881
L	Nov2	ot	Bright2	M	3.51611	0.484279	7	6.61411	0.711881
L	Nov4	sa	Bright2	M	4.04028	0.412141	8	6.61411	0.711881
L	Nov5	sa	Bright2	M	9.305	1	9	6.61411	0.711881
L	Nov9	ot	Bright2	M	3.24889	0.46611	10	6.61411	0.711881
L	Oct22	ot	Bright2	M	4.27497	0.452857	1	6.61411	0.711881
L	Oct26	sa	Bright2	M	7.61444	0.818665	2	6.61411	0.711881
L	Oct27	sa	Bright2	M	5.47972	0.489014	3	6.61411	0.711881
L	Oct28	ot	Bright2	M	9.47972	0.952854	4	6.61411	0.711881
L	Oct29	ot	Bright2	M	7.40472	0.841491	5	6.61411	0.711881
L	Nov1	sa	Camisol	F	4.29056	0.330103	6	4.39672	0.378477
L	Nov2	ot	Camisol	F	3.18556	0.387457	7	4.39672	0.378477
L	Nov4	sa	Camisol	F	7.75972	0.846015	8	4.39672	0.378477
L	Nov5	sa	Camisol	F	2.94611	0.211352	9	4.39672	0.378477
L	Nov9	ot	Camisol	F	6.15639	1	10	4.39672	0.378477
L	Oct22	ot	Camisol	F	5.34961	0.608215	1	4.39672	0.378477
L	Oct26	sa	Camisol	F	4.50167	0.370352	2	4.39672	0.378477
L	Oct27	sa	Camisol	F	2.48556	0.134565	3	4.39672	0.378477
L	Oct28	ot	Camisol	F	5.57139	0.442062	4	4.39672	0.378477
L	Oct29	ot	Camisol	F	4.14528	0.297111	5	4.39672	0.378477
L	Nov1	sa	Cona	M	3.83083	0.266826	6	4.38483	0.332693
L	Nov2	ot	Cona	M	4.85833	0.586658	7	4.38483	0.332693
L	Nov4	sa	Cona	M	9.14306	0.991049	8	4.38483	0.332693
L	Nov5	sa	Cona	M	3.26778	0.154163	9	4.38483	0.332693
L	Nov9	ot	Cona	M	5.36944	0.909407	10	4.38483	0.332693
L	Oct22	ot	Cona	M	4.654	0.574729	1	4.38483	0.332693
L	Oct26	sa	Cona	M	3.07389	0.171819	2	4.38483	0.332693
L	Oct27	sa	Cona	M	2.60861	0.0796104	3	4.38483	0.332693
L	Oct28	ot	Cona	M	6.25861	0.502767	4	4.38483	0.332693
L	Oct29	ot	Cona	M	3.64417	0.231123	5	4.38483	0.332693
L	Nov1	sa	CrystalIcing		7.67667	0.917539	6	7.47517	0.831985
L	Nov2	ot	CrystalIcing		5.055	0.973895	7	7.47517	0.831985
L	Nov4	sa	CrystalIcing		5.05111	0.502136	8	7.47517	0.831985
L	Nov5	sa	CrystalIcing		7.20222	0.806896	9	7.47517	0.831985
L	Nov9	ot	CrystalIcing		5.32417	0.766073	10	7.47517	0.831985
L	Oct22	ot	CrystalIcing		6.35627	0.922847	1	7.47517	0.831985
L	Oct26	sa	CrystalIcing		8.82333	0.9626	2	7.47517	0.831985
L	Oct27	sa	CrystalIcing		8.6225	0.970754	3	7.47517	0.831985
L	Oct28	ot	CrystalIcing		10.0931	0.983395	4	7.47517	0.831985
L	Oct29	ot	CrystalIcing		5.67278	0.765093	5	7.47517	0.831985
L	Nov1	sa	Dear	M	4.09917	0.292819	6	4.542	0.357157
L	Nov2	ot	Dear	M	3.5375	0.513266	7	4.542	0.357157
L	Nov4	sa	Dear	M	8.77167	0.958602	8	4.542	0.357157
L	Nov5	sa	Dear	M	3.36139	0.156633	9	4.542	0.357157
L	Nov9	ot	Dear	M	5.88028	0.983093	10	4.542	0.357157
L	Oct22	ot	Dear	M	5.46226	0.620308	1	4.542	0.357157
L	Oct26	sa	Dear	M	3.9675	0.273036	2	4.542	0.357157
L	Oct27	sa	Dear	M	2.51028	0.104697	3	4.542	0.357157
L	Oct28	ot	Dear	M	7.905	0.682147	4	4.542	0.357157
L	Oct29	ot	Dear	M	4.17278	0.293708	5	4.542	0.357157
L	Nov1	sa	Faudi	M	7.80167	0.93385	6	7.4365	0.831409
L	Nov2	ot	Faudi	M	5.2875	0.995921	7	7.4365	0.831409
L	Nov4	sa	Faudi	M	5.32583	0.523468	8	7.4365	0.831409
L	Nov5	sa	Faudi	M	7.99556	0.873255	9	7.4365	0.831409
L	Nov9	ot	Faudi	M	5.75778	0.81241	10	7.4365	0.831409
L	Oct22	ot	Faudi	M	5.95339	0.881523	1	7.4365	0.831409
L	Oct26	sa	Faudi	M	7.59139	0.859318	2	7.4365	0.831409
L	Oct27	sa	Faudi	M	8.46806	0.967156	3	7.4365	0.831409
L	Oct28	ot	Faudi	M	10.4069	1	4	7.4365	0.831409
L	Oct29	ot	Faudi	M	5.56611	0.731446	5	7.4365	0.831409
L	Nov1	sa	Forte	M	7.43917	0.924712	6	7.16044	0.7722
L	Nov2	ot	Forte	M	3.81139	0.743411	7	7.16044	0.7722
L	Nov4	sa	Forte	M	7.86417	0.855989	8	7.16044	0.7722
L	Nov5	sa	Forte	M	7.95778	0.766242	9	7.16044	0.7722
L	Nov9	ot	Forte	M	2.43528	0.24878	10	7.16044	0.7722
L	Oct22	ot	Forte	M	4.88984	0.637679	1	7.16044	0.7722
L	Oct26	sa	Forte	M	6.85222	0.730425	2	7.16044	0.7722
L	Oct27	sa	Forte	M	5.68889	0.583634	3	7.16044	0.7722
L	Oct28	ot	Forte	M	9.07139	0.822458	4	7.16044	0.7722
L	Oct29	ot	Forte	M	6.62944	0.786032	5	7.16044	0.7722
L	Nov1	sa	GoldenChip	M	3.83806	0.439711	6	5.90667	0.551112
L	Nov4	sa	GoldenChip	M	9.62194	0.949901	8	5.90667	0.551112
L	Nov5	sa	GoldenChip	M	5.88528	0.511853	9	5.90667	0.551112
L	Nov9	ot	GoldenChip	M	5.5175	0.923595	10	5.90667	0.551112
L	Oct26	sa	GoldenChip	M	6.21611	0.630555	2	5.90667	0.551112
L	Oct27	sa	GoldenChip	M	3.97194	0.22354	3	5.90667	0.551112
L	Oct28	ot	GoldenChip	M	6.56528	0.495819	4	5.90667	0.551112
L	Oct29	ot	GoldenChip	M	4.20111	0.414124	5	5.90667	0.551112
L	Nov1	sa	Jayro	M	6.32028	0.792801	6	7.15306	0.802882
L	Nov2	ot	Jayro	M	4.79583	0.584118	7	7.15306	0.802882
L	Nov4	sa	Jayro	M	6.49583	0.627358	8	7.15306	0.802882
L	Nov5	sa	Jayro	M	7.86694	0.883457	9	7.15306	0.802882
L	Nov9	ot	Jayro	M	5.00194	0.709849	10	7.15306	0.802882
L	Oct22	ot	Jayro	M	4.5222	0.702712	1	7.15306	0.802882
L	Oct26	sa	Jayro	M	7.02667	0.797388	2	7.15306	0.802882
L	Oct27	sa	Jayro	M	8.05556	0.913404	3	7.15306	0.802882
L	Oct28	ot	Jayro	M	9.18028	0.925013	4	7.15306	0.802882
L	Oct29	ot	Jayro	M	5.28306	0.738453	5	7.15306	0.802882
L	Nov1	sa	Koyo	M	3.69583	0.426162	6	4.76328	0.512599
L	Nov2	ot	Koyo	M	3.82556	0.45184	7	4.76328	0.512599
L	Nov4	sa	Koyo	M	6.30861	0.653316	8	4.76328	0.512599
L	Nov5	sa	Koyo	M	6.67806	0.75666	9	4.76328	0.512599
L	Nov9	ot	Koyo	M	2.01972	0.26413	10	4.76328	0.512599
L	Oct22	ot	Koyo	M	4.40649	0.666031	1	4.76328	0.512599
L	Oct26	sa	Koyo	M	4.36361	0.544869	2	4.76328	0.512599
L	Oct27	sa	Koyo	M	2.77028	0.181991	3	4.76328	0.512599
L	Oct28	ot	Koyo	M	5.42583	0.559903	4	4.76328	0.512599
L	Oct29	ot	Koyo	M	3.61861	0.536733	5	4.76328	0.512599
L	Nov1	sa	May	F	7.56889	0.917346	6	6.418	0.698209
L	Nov2	ot	May	F	2.56333	0.416959	7	6.418	0.698209
L	Nov4	sa	May	F	8.71	0.951382	8	6.418	0.698209
L	Nov5	sa	May	F	2.54917	0.192432	9	6.418	0.698209
L	Nov9	ot	May	F	5.89833	0.877933	10	6.418	0.698209
L	Oct22	ot	May	F	4.62125	0.523193	1	6.418	0.698209
L	Oct26	sa	May	F	5.64583	0.564037	2	6.418	0.698209
L	Oct27	sa	May	F	7.61611	0.865845	3	6.418	0.698209
L	Oct28	ot	May	F	2.48833	0.168209	4	6.418	0.698209
L	Oct29	ot	May	F	4.34889	0.478053	5	6.418	0.698209
L	Nov1	sa	Randi	M	6.11778	0.735129	6	7.66372	0.85064
L	Nov2	ot	Randi	M	5.3725	1	7	7.66372	0.85064
L	Nov4	sa	Randi	M	8.4225	0.897281	8	7.66372	0.85064
L	Nov5	sa	Randi	M	8.45694	0.942031	9	7.66372	0.85064
L	Nov9	ot	Randi	M	5.19139	0.724976	10	7.66372	0.85064
L	Oct22	ot	Randi	M	4.90039	0.753038	1	7.66372	0.85064
L	Oct26	sa	Randi	M	8.98167	1	2	7.66372	0.85064
L	Oct27	sa	Randi	M	6.33972	0.678758	3	7.66372	0.85064
L	Oct28	ot	Randi	M	9.36944	0.952266	4	7.66372	0.85064
L	Oct29	ot	Randi	M	6.31306	0.886465	5	7.66372	0.85064
L	Nov1	sa	Symphony	M	7.50417	0.944112	6	8.34006	0.928756
L	Nov2	ot	Symphony	M	4.30528	0.508672	7	8.34006	0.928756
L	Nov4	sa	Symphony	M	8.20917	0.802408	8	8.34006	0.928756
L	Nov5	sa	Symphony	M	8.93833	0.980836	9	8.34006	0.928756
L	Nov9	ot	Symphony	M	5.39806	0.744282	10	8.34006	0.928756
L	Oct22	ot	Symphony	M	6.93896	0.996275	1	8.34006	0.928756
L	Oct26	sa	Symphony	M	8.22444	0.916424	2	8.34006	0.928756
L	Oct27	sa	Symphony	M	8.82417	1	3	8.34006	0.928756
L	Oct29	ot	Symphony	M	7.66	1	5	8.34006	0.928756
L	Nov1	sa	Woodnote	M	7.17028	0.895936	6	7.10989	0.766824
L	Nov2	ot	Woodnote	M	3.97	0.769039	7	7.10989	0.766824
L	Nov4	sa	Woodnote	M	7.66889	0.835248	8	7.10989	0.766824
L	Nov5	sa	Woodnote	M	7.99167	0.758642	9	7.10989	0.766824
L	Nov9	ot	Woodnote	M	2.33972	0.238495	10	7.10989	0.766824
L	Oct22	ot	Woodnote	M	5.22752	0.683675	1	7.10989	0.766824
L	Oct26	sa	Woodnote	M	7.15056	0.773348	2	7.10989	0.766824
L	Oct27	sa	Woodnote	M	5.56806	0.570946	3	7.10989	0.766824
L	Oct28	ot	Woodnote	M	9.18806	0.824485	4	7.10989	0.766824
L	Oct29	ot	Woodnote	M	5.82667	0.673283	5	7.10989	0.766824
L	Nov1	sa	Yamashiro	F	2.57472	0.288571	6	4.00339	0.37134
L	Nov2	ot	Yamashiro	F	2.01028	0.338386	7	4.00339	0.37134
L	Nov4	sa	Yamashiro	F	7.61333	0.834161	8	4.00339	0.37134
L	Nov5	sa	Yamashiro	F	2.93	0.190807	9	4.00339	0.37134
L	Oct22	ot	Yamashiro	F	3.31687	0.351732	1	4.00339	0.37134
L	Oct26	sa	Yamashiro	F	4.3925	0.454147	2	4.00339	0.37134
L	Oct27	sa	Yamashiro	F	2.50639	0.0890146	3	4.00339	0.37134
L	Oct28	ot	Yamashiro	F	3.21694	0.240528	4	4.00339	0.37134
L	Oct29	ot	Yamashiro	F	1.67111	0.142079	5	4.00339	0.37134
L	Nov1	sa	Yuritaro	M	7.97472	1	6	8.30417	0.928158
L	Nov2	ot	Yuritaro	M	4.60639	0.574008	7	8.30417	0.928158
L	Nov4	sa	Yuritaro	M	7.60722	0.735569	8	8.30417	0.928158
L	Nov5	sa	Yuritaro	M	9.00889	0.999009	9	8.30417	0.928158
L	Nov9	ot	Yuritaro	M	6.62167	0.941981	10	8.30417	0.928158
L	Oct22	ot	Yuritaro	M	7.06937	1	1	8.30417	0.928158
L	Oct26	sa	Yuritaro	M	8.48667	0.944737	2	8.30417	0.928158
L	Oct27	sa	Yuritaro	M	8.44333	0.961477	3	8.30417	0.928158
L	Oct28	ot	Yuritaro	M	9.57139	0.951536	4	8.30417	0.928158
L	Oct29	ot	Yuritaro	M	7.64333	0.997095	5	8.30417	0.928158

## Sheet: Legend
Column	Meaning
condition	Experimental condition: ot indicates the oxytocin experimental condition, and sa indicates the saline placebo control condition
group	Unique group identifier
trial	Trial number (1-10)
centrality	Social network strength centrality (using network based on across-group distance thresholds for association)
eigen	Social network eigenvector centrality (using network based on across-group distance thresholds for association)
baseline_centrality	Mean social network strength centrality across saline placebo control trials (using network based on across-group distance thresholds for association)
baseline_eigen	Mean social network eigenvector centrality across saline placebo control trials (using network based on across-group distance thresholds for association)
