# Supplementary material for: Oxytocin homogenizes horse group organization
Source: iScience. 2024 Jun 24;27(7):110356. doi: 10.1016/j.isci.2024.110356 (PMC11277748; doi:10.1016/j.isci.2024.110356)
Supplement: Data S1. All data and code described in this manuscript, related to STAR Methods — Contains all original data, processing code, formatted data, analysis, and figure code. [file mmc2.zip › data/networkmetricsdata.xlsx]

## Sheet: Sheet 1
group	date	density	clustering_coefficient	modularity	diameter	assortativity	condition	baseline_density	baseline_clustering_coefficient	baseline_modularity	baseline_diameter	baseline_assortativity	trial
A	Nov1	0.476971	0.391929	0.115613	0.808611	-0.148148	ot	0.690134	0.667514	0.063082	0.860389	-0.125	1
A	Nov2	0.749853	0.757159	-2.63215e-16	0.972222	-0.125	sa	0.690134	0.667514	0.063082	0.860389	-0.125	2
A	Nov4	0.611296	0.568422	0.113524	0.775833	-0.125	sa	0.690134	0.667514	0.063082	0.860389	-0.125	3
A	Nov5	0.531677	0.537536	0.0320828	0.715556	-0.148936	ot	0.690134	0.667514	0.063082	0.860389	-0.125	4
A	Oct19	0.739861	0.723922	0.0325805	1	-0.125	sa	0.690134	0.667514	0.063082	0.860389	-0.125	5
A	Oct22	0.533194	0.515695	0.0348491	0.8725	-0.125	ot	0.690134	0.667514	0.063082	0.860389	-0.125	6
A	Oct26	0.493796	0.440974	0.169305	0.553889	-0.125	sa	0.690134	0.667514	0.063082	0.860389	-0.125	7
A	Oct27	0.481474	0.436581	0.0701023	0.618611	-0.125	ot	0.690134	0.667514	0.063082	0.860389	-0.125	8
A	Oct28	0.46963	0.342994	0.23509	0.826667	-0.148936	ot	0.690134	0.667514	0.063082	0.860389	-0.125	9
A	Oct29	0.855864	0.847092	4.61225e-16	1	-0.125	sa	0.690134	0.667514	0.063082	0.860389	-0.125	10
E	Nov1	0.328082	0.231753	0.266098	0.267778	#NUM!	sa	0.538132	0.530809	0.0747693	0.719889	#NUM!	1
E	Nov2	0.482333	0.504137	-1.22761e-16	0.652778	#NUM!	ot	0.538132	0.530809	0.0747693	0.719889	#NUM!	2
E	Nov4	0.519246	0.641598	3.25812e-16	0.665	#NUM!	ot	0.538132	0.530809	0.0747693	0.719889	#NUM!	3
E	Nov5	0.628968	0.609018	1.34488e-16	0.982222	#NUM!	sa	0.538132	0.530809	0.0747693	0.719889	#NUM!	4
E	Oct20	0.581071	0.633938	0.0141299	0.832778	#NUM!	sa	0.538132	0.530809	0.0747693	0.719889	#NUM!	5
E	Oct22	0.597685	0.598768	0.06853	0.876667	#NUM!	sa	0.538132	0.530809	0.0747693	0.719889	#NUM!	6
E	Oct26	0.397183	0.4033	0.0819994	0.437778	#NUM!	ot	0.538132	0.530809	0.0747693	0.719889	#NUM!	7
E	Oct27	0.633889	0.613493	0.0191547	0.863056	#NUM!	ot	0.538132	0.530809	0.0747693	0.719889	#NUM!	8
E	Oct28	0.554854	0.580565	0.0250889	0.64	#NUM!	sa	0.538132	0.530809	0.0747693	0.719889	#NUM!	9
E	Oct29	0.732543	0.699064	0.0171482	1	#NUM!	ot	0.538132	0.530809	0.0747693	0.719889	#NUM!	10
HI	Nov12	0.387879	0.38326	0.0871168	0.501111	-0.1	ot	0.541233	0.563042	0.0222017	0.794278	-0.1	1
HI	Nov15	0.516939	0.599668	0.00933473	0.786389	-0.1	sa	0.541233	0.563042	0.0222017	0.794278	-0.1	2
HI	Nov16	0.431586	0.438639	0.0236228	0.643056	-0.1	ot	0.541233	0.563042	0.0222017	0.794278	-0.1	3
HI	Nov17	0.422727	0.458783	0.0322886	0.713333	-0.1	sa	0.541233	0.563042	0.0222017	0.794278	-0.1	4
HI	Nov18	0.602747	0.618798	0.0118959	0.889722	-0.1	ot	0.541233	0.563042	0.0222017	0.794278	-0.1	5
HI	Nov19	0.404121	0.404848	0.0508241	0.609722	-0.1	sa	0.541233	0.563042	0.0222017	0.794278	-0.1	6
HI	Nov21	0.751253	0.765343	-3.43931e-16	0.971389	-0.1	sa	0.541233	0.563042	0.0222017	0.794278	-0.1	7
HI	Nov23	0.328884	0.354612	0.146821	0.310833	-0.1	ot	0.541233	0.563042	0.0222017	0.794278	-0.1	8
HI	Nov24	0.620111	0.609088	0.0022301	0.862778	-0.1	ot	0.541233	0.563042	0.0222017	0.794278	-0.1	9
HI	Nov25	0.611126	0.58657	0.0185609	0.890556	-0.1	sa	0.541233	0.563042	0.0222017	0.794278	-0.1	10
U	Nov15	0.597515	0.655534	-4.32423e-16	0.784722	-0.1	sa	0.566224	0.636739	0.0192319	0.792056	-0.102222	1
U	Nov16	0.605727	0.617202	-4.2656e-16	0.964167	-0.1	ot	0.566224	0.636739	0.0192319	0.792056	-0.102222	2
U	Nov17	0.526182	0.620251	0.0044769	0.813333	-0.1	ot	0.566224	0.636739	0.0192319	0.792056	-0.102222	3
U	Nov18	0.606364	0.738865	0	0.811389	-0.1	sa	0.566224	0.636739	0.0192319	0.792056	-0.102222	4
U	Nov19	0.252132	0.23281	0.121877	0.22466	-0.1	ot	0.566224	0.636739	0.0192319	0.792056	-0.102222	5
U	Nov21	0.49051	0.529462	0.0366898	0.665556	-0.1	sa	0.566224	0.636739	0.0192319	0.792056	-0.102222	6
U	Nov23	0.626742	0.667464	0	0.925556	-0.1	ot	0.566224	0.636739	0.0192319	0.792056	-0.102222	7
U	Nov24	0.572717	0.681543	0.00866284	0.820833	-0.1	sa	0.566224	0.636739	0.0192319	0.792056	-0.102222	8
U	Nov25	0.270449	0.441035	0.0513789	0.355	-0.1	ot	0.566224	0.636739	0.0192319	0.792056	-0.102222	9
U	Nov26	0.564012	0.578291	0.0508069	0.877778	-0.111111	sa	0.566224	0.636739	0.0192319	0.792056	-0.102222	10
L	Nov1	0.528684	0.453423	0.14144	0.633056	-0.0712573	sa	0.570791	0.505711	0.0903335	0.610389	-0.0678784	1
L	Nov2	0.458335	0.363755	0.247455	0.365	-0.0909091	ot	0.570791	0.505711	0.0903335	0.610389	-0.0678784	2
L	Nov4	0.709899	0.690011	0.0278546	0.995833	-0.0555556	sa	0.570791	0.505711	0.0903335	0.610389	-0.0678784	3
L	Nov5	0.533078	0.440941	0.11632	0.541111	-0.115942	sa	0.570791	0.505711	0.0903335	0.610389	-0.0678784	4
L	Nov9	0.487488	0.423363	0.145357	0.661111	-0.0510217	ot	0.570791	0.505711	0.0903335	0.610389	-0.0678784	5
L	Oct22	0.495027	0.430095	0.183627	0.47364	-0.0588235	ot	0.570791	0.505711	0.0903335	0.610389	-0.0678784	6
L	Oct26	0.568266	0.493337	0.0879078	0.358056	-0.0489011	sa	0.570791	0.505711	0.0903335	0.610389	-0.0678784	7
L	Oct27	0.514025	0.450841	0.0781454	0.523889	-0.047736	sa	0.570791	0.505711	0.0903335	0.610389	-0.0678784	8
L	Oct28	0.687458	0.654215	0.0578181	1	-0.0588235	ot	0.570791	0.505711	0.0903335	0.610389	-0.0678784	9
L	Oct29	0.53791	0.455962	0.128541	0.746111	-0.0448078	ot	0.570791	0.505711	0.0903335	0.610389	-0.0678784	10

## Sheet: Legend
Column	Meaning
condition	Experimental condition: ot indicates the oxytocin experimental condition, and sa indicates the saline placebo control condition
group	Unique group identifier
trial	Trial number (1-10)
density	The proportion of realized edge weights to the sum of possible edges (using group-specific distance threshold for association)
clustering_coefficient	Clustering coefficient calculated using Barrat’s method (using group-specific distance threshold for association)
modularity	Modularity calculated for communities identified using Louvain’s clustering algorithm (using group-specific distance threshold for association)
diameter	The largest value of the shortest paths between all the pairs in a network (using group-specific distance threshold for association)
assortativity	Sex assortativity calculated using Newman’s method (using group-specific distance threshold for association)
baseline_density	The mean density across saline placebo control trials
baseline_clustering_coefficient	The mean clustering coefficient across saline placebo contorl trials
baseline_modularity	The mean modularity across saline placebo control trials
baseline_diameter	The mean diamater across saline placebo control trials
baseline_assortativity	The mean sex assortativity across saline placebo control trials
