# Supplementary material for: Oxytocin homogenizes horse group organization
Source: iScience. 2024 Jun 24;27(7):110356. doi: 10.1016/j.isci.2024.110356 (PMC11277748; doi:10.1016/j.isci.2024.110356)
Supplement: Data S1. All data and code described in this manuscript, related to STAR Methods — Contains all original data, processing code, formatted data, analysis, and figure code. [file mmc2.zip › data/networkmetricsdata-acrossgroupmedian.xlsx]

## Sheet: Sheet 1
group	date	density	clustering_coefficient	modularity	diameter	assortativity	condition	baseline_density	baseline_clustering_coefficient	baseline_modularity	baseline_diameter	baseline_centralization	baseline_assortativity	trial
A	Nov1	0.428708	0.323868	0.151604	0.902222	-0.0952381	ot	0.428021	0.40701	0.085133	0.489722		-0.122951	1
A	Nov2	0.367145	0.409395	0.045543	0.355556	-0.125	sa	0.428021	0.40701	0.085133	0.489722		-0.122951	2
A	Nov4	0.348529	0.269872	0.213433	0.294444	-0.114754	sa	0.428021	0.40701	0.085133	0.489722		-0.122951	3
A	Nov5	0.291539	0.330658	0.0875831	0.445833	-0.170732	ot	0.428021	0.40701	0.085133	0.489722		-0.122951	4
A	Oct19	0.570833	0.55385	0.032192	0.828611	-0.125	sa	0.428021	0.40701	0.085133	0.489722		-0.122951	5
A	Oct22	0.22633	0.257577	0.0774362	0.257778	-0.118644	ot	0.428021	0.40701	0.085133	0.489722		-0.122951	6
A	Oct26	0.32483	0.278358	0.134384	0.296111	-0.125	sa	0.428021	0.40701	0.085133	0.489722		-0.122951	7
A	Oct27	0.284514	0.241491	0.165184	0.378611	-0.122807	ot	0.428021	0.40701	0.085133	0.489722		-0.122951	8
A	Oct28	0.310224	0.228805	0.256373	0.419444	-0.155556	ot	0.428021	0.40701	0.085133	0.489722		-0.122951	9
A	Oct29	0.528765	0.523573	0.000112963	0.673889	-0.125	sa	0.428021	0.40701	0.085133	0.489722		-0.122951	10
E	Nov1	0.495701	0.428649	0.17098	0.530278	#NUM!	sa	0.775735	0.753709	0.0341959	0.905		#NUM!	1
E	Nov2	0.688204	0.66462	1.72077e-16	0.851667	#NUM!	ot	0.775735	0.753709	0.0341959	0.905		#NUM!	2
E	Nov4	0.780489	0.831049	-2.16757e-16	0.924722	#NUM!	ot	0.775735	0.753709	0.0341959	0.905		#NUM!	3
E	Nov5	0.905053	0.893616	-1.86925e-16	1	#NUM!	sa	0.775735	0.753709	0.0341959	0.905		#NUM!	4
E	Oct20	0.862778	0.858015	-3.92168e-16	0.996944	#NUM!	sa	0.775735	0.753709	0.0341959	0.905		#NUM!	5
E	Oct22	0.840212	0.835137	0	1	#NUM!	sa	0.775735	0.753709	0.0341959	0.905		#NUM!	6
E	Oct26	0.577394	0.5422	0.0360337	0.97	#NUM!	ot	0.775735	0.753709	0.0341959	0.905		#NUM!	7
E	Oct27	0.902143	0.899052	0	1	#NUM!	ot	0.775735	0.753709	0.0341959	0.905		#NUM!	8
E	Oct28	0.774934	0.753126	0	0.997778	#NUM!	sa	0.775735	0.753709	0.0341959	0.905		#NUM!	9
E	Oct29	0.984308	0.983741	3.43748e-16	1	#NUM!	ot	0.775735	0.753709	0.0341959	0.905		#NUM!	10
HI	Nov12	0.537076	0.5444	0.050043	0.769444	-0.1	ot	0.672595	0.690715	0.00580109	0.935056		-0.1	1
HI	Nov15	0.663394	0.722677	0.00248838	0.904444	-0.1	sa	0.672595	0.690715	0.00580109	0.935056		-0.1	2
HI	Nov16	0.557884	0.566407	0	0.9275	-0.1	ot	0.672595	0.690715	0.00580109	0.935056		-0.1	3
HI	Nov17	0.562955	0.609445	0.00151688	0.839167	-0.1	sa	0.672595	0.690715	0.00580109	0.935056		-0.1	4
HI	Nov18	0.698202	0.706614	0.0111084	0.973333	-0.1	ot	0.672595	0.690715	0.00580109	0.935056		-0.1	5
HI	Nov19	0.542328	0.530867	0.0250002	0.939167	-0.1	sa	0.672595	0.690715	0.00580109	0.935056		-0.1	6
HI	Nov21	0.822	0.825015	0	0.9925	-0.1	sa	0.672595	0.690715	0.00580109	0.935056		-0.1	7
HI	Nov23	0.473626	0.483715	0.100895	0.645556	-0.1	ot	0.672595	0.690715	0.00580109	0.935056		-0.1	8
HI	Nov24	0.745515	0.736403	0	0.998611	-0.1	ot	0.672595	0.690715	0.00580109	0.935056		-0.1	9
HI	Nov25	0.772298	0.76557	-1.67279e-16	1	-0.1	sa	0.672595	0.690715	0.00580109	0.935056		-0.1	10
U	Nov15	0.754364	0.809599	-1.71256e-16	0.928611	-0.1	sa	0.76989	0.810441	-3.61691e-17	0.945722		-0.102222	1
U	Nov16	0.776258	0.785856	3.32852e-16	0.984722	-0.1	ot	0.76989	0.810441	-3.61691e-17	0.945722		-0.102222	2
U	Nov17	0.691808	0.734777	-1.86742e-16	0.926944	-0.1	ot	0.76989	0.810441	-3.61691e-17	0.945722		-0.102222	3
U	Nov18	0.773354	0.807637	0	0.954444	-0.1	sa	0.76989	0.810441	-3.61691e-17	0.945722		-0.102222	4
U	Nov19	0.413789	0.373618	0.0692713	0.499583	-0.1	ot	0.76989	0.810441	-3.61691e-17	0.945722		-0.102222	5
U	Nov21	0.744606	0.794732	-3.47001e-16	0.930833	-0.1	sa	0.76989	0.810441	-3.61691e-17	0.945722		-0.102222	6
U	Nov23	0.805439	0.833955	0	0.9625	-0.1	ot	0.76989	0.810441	-3.61691e-17	0.945722		-0.102222	7
U	Nov24	0.765768	0.792212	3.37412e-16	0.961111	-0.1	sa	0.76989	0.810441	-3.61691e-17	0.945722		-0.102222	8
U	Nov25	0.501818	0.546641	0.0105323	0.73	-0.1	ot	0.76989	0.810441	-3.61691e-17	0.945722		-0.102222	9
U	Nov26	0.811358	0.848026	0	0.953611	-0.111111	sa	0.76989	0.810441	-3.61691e-17	0.945722		-0.102222	10
L	Nov1	0.369541	0.278162	0.228297	0.257222	-0.0629371	sa	0.384638	0.295849	0.192246	0.275889		-0.0560147	1
L	Nov2	0.309157	0.215567	0.35783	0.161389	-0.0775325	ot	0.384638	0.295849	0.192246	0.275889		-0.0560147	2
L	Nov4	0.432864	0.369871	0.140699	0.510278	-0.0564675	sa	0.384638	0.295849	0.192246	0.275889		-0.0560147	3
L	Nov5	0.40168	0.298306	0.187174	0.318611	-0.0973123	sa	0.384638	0.295849	0.192246	0.275889		-0.0560147	4
L	Nov9	0.325643	0.252049	0.231936	0.299444	-0.0558158	ot	0.384638	0.295849	0.192246	0.275889		-0.0560147	5
L	Oct22	0.299865	0.209691	0.293419	0.143729	-0.0588235	ot	0.384638	0.295849	0.192246	0.275889		-0.0560147	6
L	Oct26	0.379156	0.292611	0.217726	0.197222	-0.0385997	sa	0.384638	0.295849	0.192246	0.275889		-0.0560147	7
L	Oct27	0.339951	0.240298	0.187335	0.0961111	-0.0247568	sa	0.384638	0.295849	0.192246	0.275889		-0.0560147	8
L	Oct28	0.433675	0.347552	0.152756	0.354444	-0.0616358	ot	0.384638	0.295849	0.192246	0.275889		-0.0560147	9
L	Oct29	0.332427	0.228586	0.281165	0.100278	-0.0181079	ot	0.384638	0.295849	0.192246	0.275889		-0.0560147	10

## Sheet: Legend
Column	Meaning
condition	Experimental condition: ot indicates the oxytocin experimental condition, and sa indicates the saline placebo control condition
group	Unique group identifier
trial	Trial number (1-10)
density	The proportion of realized edge weights to the sum of possible edges (using across-group distance threshold for association)
clustering_coefficient	Clustering coefficient calculated using Barrat’s method (using across-group distance threshold for association)
modularity	Modularity calculated for communities identified using Louvain’s clustering algorithm (using across-group distance threshold for association)
diameter	The largest value of the shortest paths between all the pairs in a network (using across-group distance threshold for association)
assortativity	Sex assortativity calculated using Newman’s method (using across-group distance threshold for association)
baseline_density	The mean density across saline placebo control trials
baseline_clustering_coefficient	The mean clustering coefficient across saline placebo contorl trials
baseline_modularity	The mean modularity across saline placebo control trials
baseline_diameter	The mean diamater across saline placebo control trials
baseline_assortativity	The mean sex assortativity across saline placebo control trials
