# Supplementary material for: Oxytocin homogenizes horse group organization
Source: iScience. 2024 Jun 24;27(7):110356. doi: 10.1016/j.isci.2024.110356 (PMC11277748; doi:10.1016/j.isci.2024.110356)
Supplement: Data S1. All data and code described in this manuscript, related to STAR Methods — Contains all original data, processing code, formatted data, analysis, and figure code. [file mmc2.zip › data/raw/data_A.txt]

time	x	y	id	day	condition
2021/11/01 02:54:00+00	130.778533	31.942427	Ace	Nov1	ot.gpx
2021/11/01 02:54:01+00	130.778533	31.942427	Ace	Nov1	ot.gpx
2021/11/01 02:54:02+00	130.778533	31.942427	Ace	Nov1	ot.gpx
2021/11/01 02:54:03+00	130.778533	31.942427	Ace	Nov1	ot.gpx
2021/11/01 02:54:04+00	130.778533	31.942427	Ace	Nov1	ot.gpx
2021/11/01 02:54:05+00	130.778533	31.942427	Ace	Nov1	ot.gpx
2021/11/01 02:54:06+00	130.778533	31.942427	Ace	Nov1	ot.gpx
2021/11/01 02:54:07+00	130.778533	31.942427	Ace	Nov1	ot.gpx
2021/11/01 02:54:08+00	130.778533	31.942427	Ace	Nov1	ot.gpx
2021/11/01 02:54:09+00	130.778533	31.942427	Ace	Nov1	ot.gpx
2021/11/01 02:54:10+00	130.778533	31.942427	Ace	Nov1	ot.gpx
2021/11/01 02:54:11+00	130.778535	31.942428	Ace	Nov1	ot.gpx
2021/11/01 02:54:12+00	130.778535	31.942432	Ace	Nov1	ot.gpx
2021/11/01 02:54:13+00	130.778535	31.94243	Ace	Nov1	ot.gpx
2021/11/01 02:54:14+00	130.778535	31.94243	Ace	Nov1	ot.gpx
2021/11/01 02:54:15+00	130.778535	31.94243	Ace	Nov1	ot.gpx
2021/11/01 02:54:16+00	130.778535	31.94243	Ace	Nov1	ot.gpx
2021/11/01 02:54:17+00	130.778535	31.94243	Ace	Nov1	ot.gpx
2021/11/01 02:54:18+00	130.778535	31.94243	Ace	Nov1	ot.gpx
2021/11/01 02:54:19+00	130.778535	31.94243	Ace	Nov1	ot.gpx
2021/11/01 02:54:20+00	130.778535	31.94243	Ace	Nov1	ot.gpx
2021/11/01 02:54:21+00	130.778535	31.942432	Ace	Nov1	ot.gpx
2021/11/01 02:54:22+00	130.778535	31.942432	Ace	Nov1	ot.gpx
2021/11/01 02:54:23+00	130.778535	31.942432	Ace	Nov1	ot.gpx
2021/11/01 02:54:24+00	130.778535	31.942432	Ace	Nov1	ot.gpx
2021/11/01 02:54:25+00	130.778535	31.942432	Ace	Nov1	ot.gpx
2021/11/01 02:54:26+00	130.778535	31.942432	Ace	Nov1	ot.gpx
2021/11/01 02:54:27+00	130.778535	31.942432	Ace	Nov1	ot.gpx
2021/11/01 02:54:28+00	130.778535	31.942432	Ace	Nov1	ot.gpx
2021/11/01 02:54:29+00	130.778535	31.942432	Ace	Nov1	ot.gpx
2021/11/01 02:54:30+00	130.778535	31.942432	Ace	Nov1	ot.gpx
2021/11/01 02:54:31+00	130.778537	31.942432	Ace	Nov1	ot.gpx
2021/11/01 02:54:32+00	130.778537	31.942432	Ace	Nov1	ot.gpx
2021/11/01 02:54:33+00	130.778537	31.942432	Ace	Nov1	ot.gpx
2021/11/01 02:54:34+00	130.778537	31.942435	Ace	Nov1	ot.gpx
2021/11/01 02:54:35+00	130.778537	31.942437	Ace	Nov1	ot.gpx
2021/11/01 02:54:36+00	130.778537	31.942437	Ace	Nov1	ot.gpx
2021/11/01 02:54:37+00	130.778537	31.942437	Ace	Nov1	ot.gpx
2021/11/01 02:54:38+00	130.778537	31.942437	Ace	Nov1	ot.gpx
2021/11/01 02:54:39+00	130.778537	31.942437	Ace	Nov1	ot.gpx
2021/11/01 02:54:40+00	130.778537	31.942437	Ace	Nov1	ot.gpx
2021/11/01 02:54:41+00	130.778535	31.942438	Ace	Nov1	ot.gpx
2021/11/01 02:54:42+00	130.778535	31.94244	Ace	Nov1	ot.gpx
2021/11/01 02:54:43+00	130.778537	31.94244	Ace	Nov1	ot.gpx
2021/11/01 02:54:44+00	130.778538	31.94244	Ace	Nov1	ot.gpx
2021/11/01 02:54:45+00	130.778538	31.942438	Ace	Nov1	ot.gpx
2021/11/01 02:54:46+00	130.778542	31.94244	Ace	Nov1	ot.gpx
2021/11/01 02:54:47+00	130.778547	31.94244	Ace	Nov1	ot.gpx
2021/11/01 02:54:48+00	130.778552	31.942438	Ace	Nov1	ot.gpx
2021/11/01 02:54:49+00	130.778557	31.942435	Ace	Nov1	ot.gpx
2021/11/01 02:54:50+00	130.778562	31.942433	Ace	Nov1	ot.gpx
2021/11/01 02:54:51+00	130.778562	31.942437	Ace	Nov1	ot.gpx
2021/11/01 02:54:52+00	130.778555	31.94244	Ace	Nov1	ot.gpx
2021/11/01 02:54:53+00	130.77855	31.942448	Ace	Nov1	ot.gpx
2021/11/01 02:54:54+00	130.77855	31.942448	Ace	Nov1	ot.gpx
2021/11/01 02:54:55+00	130.778552	31.942448	Ace	Nov1	ot.gpx
2021/11/01 02:54:56+00	130.778552	31.942448	Ace	Nov1	ot.gpx
2021/11/01 02:54:57+00	130.778552	31.942448	Ace	Nov1	ot.gpx
2021/11/01 02:54:58+00	130.778552	31.942448	Ace	Nov1	ot.gpx
2021/11/01 02:54:59+00	130.778552	31.942448	Ace	Nov1	ot.gpx
2021/11/01 02:55:00+00	130.778552	31.942448	Ace	Nov1	ot.gpx
2021/11/01 02:55:01+00	130.778552	31.942448	Ace	Nov1	ot.gpx
2021/11/01 02:55:02+00	130.778552	31.942448	Ace	Nov1	ot.gpx
2021/11/01 02:55:03+00	130.778552	31.942448	Ace	Nov1	ot.gpx
2021/11/01 02:55:04+00	130.778552	31.942448	Ace	Nov1	ot.gpx
2021/11/01 02:55:05+00	130.778552	31.942448	Ace	Nov1	ot.gpx
2021/11/01 02:55:06+00	130.778552	31.942448	Ace	Nov1	ot.gpx
2021/11/01 02:55:07+00	130.778552	31.942448	Ace	Nov1	ot.gpx
2021/11/01 02:55:08+00	130.778552	31.942448	Ace	Nov1	ot.gpx
2021/11/01 02:55:09+00	130.778552	31.942448	Ace	Nov1	ot.gpx
2021/11/01 02:55:10+00	130.778552	31.942448	Ace	Nov1	ot.gpx
2021/11/01 02:55:11+00	130.778552	31.942448	Ace	Nov1	ot.gpx
2021/11/01 02:55:12+00	130.778552	31.942448	Ace	Nov1	ot.gpx
2021/11/01 02:55:13+00	130.778552	31.942448	Ace	Nov1	ot.gpx
2021/11/01 02:55:14+00	130.778552	31.942448	Ace	Nov1	ot.gpx
2021/11/01 02:55:15+00	130.778552	31.942448	Ace	Nov1	ot.gpx
2021/11/01 02:55:16+00	130.77855	31.942448	Ace	Nov1	ot.gpx
2021/11/01 02:55:17+00	130.77855	31.942448	Ace	Nov1	ot.gpx
2021/11/01 02:55:18+00	130.77855	31.942448	Ace	Nov1	ot.gpx
2021/11/01 02:55:19+00	130.77855	31.942448	Ace	Nov1	ot.gpx
2021/11/01 02:55:20+00	130.778552	31.942448	Ace	Nov1	ot.gpx
2021/11/01 02:55:21+00	130.778552	31.942448	Ace	Nov1	ot.gpx
2021/11/01 02:55:22+00	130.778552	31.942448	Ace	Nov1	ot.gpx
2021/11/01 02:55:23+00	130.778552	31.942448	Ace	Nov1	ot.gpx
2021/11/01 02:55:24+00	130.778552	31.942448	Ace	Nov1	ot.gpx
2021/11/01 02:55:25+00	130.778552	31.942448	Ace	Nov1	ot.gpx
2021/11/01 02:55:26+00	130.77856	31.942453	Ace	Nov1	ot.gpx
2021/11/01 02:55:27+00	130.778572	31.942458	Ace	Nov1	ot.gpx
2021/11/01 02:55:28+00	130.778572	31.942458	Ace	Nov1	ot.gpx
2021/11/01 02:55:29+00	130.778572	31.942458	Ace	Nov1	ot.gpx
2021/11/01 02:55:30+00	130.778572	31.942458	Ace	Nov1	ot.gpx
2021/11/01 02:55:31+00	130.778572	31.942458	Ace	Nov1	ot.gpx
2021/11/01 02:55:32+00	130.778572	31.942458	Ace	Nov1	ot.gpx
2021/11/01 02:55:33+00	130.778572	31.942458	Ace	Nov1	ot.gpx
2021/11/01 02:55:34+00	130.778572	31.942458	Ace	Nov1	ot.gpx
2021/11/01 02:55:35+00	130.778572	31.942458	Ace	Nov1	ot.gpx
2021/11/01 02:55:36+00	130.778572	31.942458	Ace	Nov1	ot.gpx
2021/11/01 02:55:37+00	130.778572	31.942458	Ace	Nov1	ot.gpx
2021/11/01 02:55:38+00	130.778572	31.942458	Ace	Nov1	ot.gpx
2021/11/01 02:55:39+00	130.778572	31.942458	Ace	Nov1	ot.gpx
2021/11/01 02:55:40+00	130.778572	31.942458	Ace	Nov1	ot.gpx
2021/11/01 02:55:41+00	130.778572	31.942458	Ace	Nov1	ot.gpx
2021/11/01 02:55:42+00	130.778572	31.942458	Ace	Nov1	ot.gpx
2021/11/01 02:55:43+00	130.778572	31.942458	Ace	Nov1	ot.gpx
2021/11/01 02:55:44+00	130.77857	31.942457	Ace	Nov1	ot.gpx
2021/11/01 02:55:45+00	130.778567	31.942453	Ace	Nov1	ot.gpx
2021/11/01 02:55:46+00	130.778563	31.942448	Ace	Nov1	ot.gpx
2021/11/01 02:55:47+00	130.778565	31.942448	Ace	Nov1	ot.gpx
2021/11/01 02:55:48+00	130.778567	31.942447	Ace	Nov1	ot.gpx
2021/11/01 02:55:49+00	130.77857	31.942445	Ace	Nov1	ot.gpx
2021/11/01 02:55:50+00	130.778572	31.942443	Ace	Nov1	ot.gpx
2021/11/01 02:55:51+00	130.778568	31.942437	Ace	Nov1	ot.gpx
2021/11/01 02:55:52+00	130.778567	31.942435	Ace	Nov1	ot.gpx
2021/11/01 02:55:53+00	130.778567	31.942435	Ace	Nov1	ot.gpx
2021/11/01 02:55:54+00	130.778567	31.942435	Ace	Nov1	ot.gpx
2021/11/01 02:55:55+00	130.778567	31.942435	Ace	Nov1	ot.gpx
2021/11/01 02:55:56+00	130.778567	31.942435	Ace	Nov1	ot.gpx
2021/11/01 02:55:57+00	130.778567	31.942435	Ace	Nov1	ot.gpx
2021/11/01 02:55:58+00	130.778567	31.942435	Ace	Nov1	ot.gpx
2021/11/01 02:55:59+00	130.778567	31.942435	Ace	Nov1	ot.gpx
2021/11/01 02:56:00+00	130.778567	31.942435	Ace	Nov1	ot.gpx
2021/11/01 02:56:01+00	130.778567	31.942435	Ace	Nov1	ot.gpx
2021/11/01 02:56:02+00	130.778567	31.942435	Ace	Nov1	ot.gpx
2021/11/01 02:56:03+00	130.778567	31.942435	Ace	Nov1	ot.gpx
2021/11/01 02:56:04+00	130.778568	31.942435	Ace	Nov1	ot.gpx
2021/11/01 02:56:05+00	130.778568	31.942435	Ace	Nov1	ot.gpx
2021/11/01 02:56:06+00	130.778568	31.942435	Ace	Nov1	ot.gpx
2021/11/01 02:56:07+00	130.778567	31.942435	Ace	Nov1	ot.gpx
2021/11/01 02:56:08+00	130.778567	31.942435	Ace	Nov1	ot.gpx
2021/11/01 02:56:09+00	130.778567	31.942435	Ace	Nov1	ot.gpx
2021/11/01 02:56:10+00	130.778567	31.942435	Ace	Nov1	ot.gpx
2021/11/01 02:56:11+00	130.778567	31.942435	Ace	Nov1	ot.gpx
2021/11/01 02:56:12+00	130.778567	31.942435	Ace	Nov1	ot.gpx
2021/11/01 02:56:13+00	130.778567	31.942435	Ace	Nov1	ot.gpx
2021/11/01 02:56:14+00	130.778567	31.942435	Ace	Nov1	ot.gpx
2021/11/01 02:56:15+00	130.778567	31.942435	Ace	Nov1	ot.gpx
2021/11/01 02:56:16+00	130.778567	31.942435	Ace	Nov1	ot.gpx
2021/11/01 02:56:17+00	130.778567	31.942435	Ace	Nov1	ot.gpx
2021/11/01 02:56:18+00	130.778567	31.942435	Ace	Nov1	ot.gpx
2021/11/01 02:56:19+00	130.778567	31.942435	Ace	Nov1	ot.gpx
2021/11/01 02:56:20+00	130.778567	31.942435	Ace	Nov1	ot.gpx
2021/11/01 02:56:21+00	130.778567	31.942435	Ace	Nov1	ot.gpx
2021/11/01 02:56:22+00	130.778567	31.942435	Ace	Nov1	ot.gpx
2021/11/01 02:56:23+00	130.778567	31.942433	Ace	Nov1	ot.gpx
2021/11/01 02:56:24+00	130.778568	31.942432	Ace	Nov1	ot.gpx
2021/11/01 02:56:25+00	130.778568	31.942433	Ace	Nov1	ot.gpx
2021/11/01 02:56:26+00	130.778568	31.942433	Ace	Nov1	ot.gpx
2021/11/01 02:56:27+00	130.778565	31.942433	Ace	Nov1	ot.gpx
2021/11/01 02:56:28+00	130.778562	31.942433	Ace	Nov1	ot.gpx
2021/11/01 02:56:29+00	130.77856	31.942435	Ace	Nov1	ot.gpx
2021/11/01 02:56:30+00	130.778557	31.942437	Ace	Nov1	ot.gpx
2021/11/01 02:56:31+00	130.778557	31.942437	Ace	Nov1	ot.gpx
2021/11/01 02:56:32+00	130.778557	31.942437	Ace	Nov1	ot.gpx
2021/11/01 02:56:33+00	130.778557	31.942437	Ace	Nov1	ot.gpx
2021/11/01 02:56:34+00	130.778557	31.942437	Ace	Nov1	ot.gpx
2021/11/01 02:56:35+00	130.778557	31.942437	Ace	Nov1	ot.gpx
2021/11/01 02:56:36+00	130.778557	31.942437	Ace	Nov1	ot.gpx
2021/11/01 02:56:37+00	130.778557	31.942437	Ace	Nov1	ot.gpx
2021/11/01 02:56:38+00	130.778557	31.942437	Ace	Nov1	ot.gpx
2021/11/01 02:56:39+00	130.778555	31.942435	Ace	Nov1	ot.gpx
2021/11/01 02:56:40+00	130.778555	31.942435	Ace	Nov1	ot.gpx
2021/11/01 02:56:41+00	130.778555	31.942435	Ace	Nov1	ot.gpx
2021/11/01 02:56:42+00	130.778555	31.942435	Ace	Nov1	ot.gpx
2021/11/01 02:56:43+00	130.778555	31.942435	Ace	Nov1	ot.gpx
2021/11/01 02:56:44+00	130.778553	31.942427	Ace	Nov1	ot.gpx
2021/11/01 02:56:45+00	130.778553	31.942427	Ace	Nov1	ot.gpx
2021/11/01 02:56:46+00	130.778553	31.942427	Ace	Nov1	ot.gpx
2021/11/01 02:56:47+00	130.778553	31.942427	Ace	Nov1	ot.gpx
2021/11/01 02:56:48+00	130.778553	31.942427	Ace	Nov1	ot.gpx
2021/11/01 02:56:49+00	130.778553	31.942427	Ace	Nov1	ot.gpx
2021/11/01 02:56:50+00	130.778553	31.942427	Ace	Nov1	ot.gpx
2021/11/01 02:56:51+00	130.778553	31.942427	Ace	Nov1	ot.gpx
2021/11/01 02:56:52+00	130.778553	31.942427	Ace	Nov1	ot.gpx
2021/11/01 02:56:53+00	130.778553	31.942425	Ace	Nov1	ot.gpx
2021/11/01 02:56:54+00	130.778553	31.942425	Ace	Nov1	ot.gpx
2021/11/01 02:56:55+00	130.778553	31.942425	Ace	Nov1	ot.gpx
2021/11/01 02:56:56+00	130.778553	31.942425	Ace	Nov1	ot.gpx
2021/11/01 02:56:57+00	130.778553	31.942425	Ace	Nov1	ot.gpx
2021/11/01 02:56:58+00	130.778553	31.942425	Ace	Nov1	ot.gpx
2021/11/01 02:56:59+00	130.778553	31.942425	Ace	Nov1	ot.gpx
2021/11/01 02:57:00+00	130.778553	31.942425	Ace	Nov1	ot.gpx
2021/11/01 02:57:01+00	130.778553	31.942425	Ace	Nov1	ot.gpx
2021/11/01 02:57:02+00	130.778553	31.942425	Ace	Nov1	ot.gpx
2021/11/01 02:57:03+00	130.778553	31.942425	Ace	Nov1	ot.gpx
2021/11/01 02:57:04+00	130.778553	31.942425	Ace	Nov1	ot.gpx
2021/11/01 02:57:05+00	130.778553	31.942425	Ace	Nov1	ot.gpx
2021/11/01 02:57:06+00	130.778553	31.942425	Ace	Nov1	ot.gpx
2021/11/01 02:57:07+00	130.778553	31.942425	Ace	Nov1	ot.gpx
2021/11/01 02:57:08+00	130.778553	31.942425	Ace	Nov1	ot.gpx
2021/11/01 02:57:09+00	130.778553	31.942425	Ace	Nov1	ot.gpx
2021/11/01 02:57:10+00	130.778553	31.942425	Ace	Nov1	ot.gpx
2021/11/01 02:57:11+00	130.778553	31.942425	Ace	Nov1	ot.gpx
2021/11/01 02:57:12+00	130.778553	31.942425	Ace	Nov1	ot.gpx
2021/11/01 02:57:13+00	130.778553	31.942423	Ace	Nov1	ot.gpx
2021/11/01 02:57:14+00	130.778553	31.942423	Ace	Nov1	ot.gpx
2021/11/01 02:57:15+00	130.778553	31.942423	Ace	Nov1	ot.gpx
2021/11/01 02:57:16+00	130.778553	31.942423	Ace	Nov1	ot.gpx
2021/11/01 02:57:17+00	130.778553	31.942423	Ace	Nov1	ot.gpx
2021/11/01 02:57:18+00	130.778553	31.942423	Ace	Nov1	ot.gpx
2021/11/01 02:57:19+00	130.778553	31.942423	Ace	Nov1	ot.gpx
2021/11/01 02:57:20+00	130.778555	31.942423	Ace	Nov1	ot.gpx
2021/11/01 02:57:21+00	130.778555	31.942423	Ace	Nov1	ot.gpx
2021/11/01 02:57:22+00	130.778555	31.942423	Ace	Nov1	ot.gpx
2021/11/01 02:57:23+00	130.778555	31.942423	Ace	Nov1	ot.gpx
2021/11/01 02:57:24+00	130.778555	31.942423	Ace	Nov1	ot.gpx
2021/11/01 02:57:25+00	130.778555	31.942423	Ace	Nov1	ot.gpx
2021/11/01 02:57:26+00	130.778555	31.942423	Ace	Nov1	ot.gpx
2021/11/01 02:57:27+00	130.778555	31.942422	Ace	Nov1	ot.gpx
2021/11/01 02:57:28+00	130.778553	31.94242	Ace	Nov1	ot.gpx
2021/11/01 02:57:29+00	130.778553	31.94242	Ace	Nov1	ot.gpx
2021/11/01 02:57:30+00	130.778553	31.94242	Ace	Nov1	ot.gpx
2021/11/01 02:57:31+00	130.778555	31.942422	Ace	Nov1	ot.gpx
2021/11/01 02:57:32+00	130.778555	31.94242	Ace	Nov1	ot.gpx
2021/11/01 02:57:33+00	130.778555	31.94242	Ace	Nov1	ot.gpx
2021/11/01 02:57:34+00	130.778555	31.94242	Ace	Nov1	ot.gpx
2021/11/01 02:57:35+00	130.778555	31.94242	Ace	Nov1	ot.gpx
2021/11/01 02:57:36+00	130.778555	31.94242	Ace	Nov1	ot.gpx
2021/11/01 02:57:37+00	130.778555	31.94242	Ace	Nov1	ot.gpx
2021/11/01 02:57:38+00	130.778555	31.94242	Ace	Nov1	ot.gpx
2021/11/01 02:57:39+00	130.778555	31.94242	Ace	Nov1	ot.gpx
2021/11/01 02:57:40+00	130.778555	31.94242	Ace	Nov1	ot.gpx
2021/11/01 02:57:41+00	130.778555	31.94242	Ace	Nov1	ot.gpx
2021/11/01 02:57:42+00	130.778555	31.94242	Ace	Nov1	ot.gpx
2021/11/01 02:57:43+00	130.778555	31.94242	Ace	Nov1	ot.gpx
2021/11/01 02:57:44+00	130.778555	31.94242	Ace	Nov1	ot.gpx
2021/11/01 02:57:45+00	130.778555	31.94242	Ace	Nov1	ot.gpx
2021/11/01 02:57:46+00	130.778555	31.94242	Ace	Nov1	ot.gpx
2021/11/01 02:57:47+00	130.778555	31.94242	Ace	Nov1	ot.gpx
2021/11/01 02:57:48+00	130.778555	31.94242	Ace	Nov1	ot.gpx
2021/11/01 02:57:49+00	130.778555	31.94242	Ace	Nov1	ot.gpx
2021/11/01 02:57:50+00	130.778555	31.94242	Ace	Nov1	ot.gpx
2021/11/01 02:57:51+00	130.778555	31.94242	Ace	Nov1	ot.gpx
2021/11/01 02:57:52+00	130.778555	31.94242	Ace	Nov1	ot.gpx
2021/11/01 02:57:53+00	130.778555	31.94242	Ace	Nov1	ot.gpx
2021/11/01 02:57:54+00	130.778555	31.94242	Ace	Nov1	ot.gpx
2021/11/01 02:57:55+00	130.778555	31.94242	Ace	Nov1	ot.gpx
2021/11/01 02:57:56+00	130.778555	31.94242	Ace	Nov1	ot.gpx
2021/11/01 02:57:57+00	130.778555	31.94242	Ace	Nov1	ot.gpx
2021/11/01 02:57:58+00	130.778555	31.94242	Ace	Nov1	ot.gpx
2021/11/01 02:57:59+00	130.778555	31.94242	Ace	Nov1	ot.gpx
2021/11/01 02:58:00+00	130.778555	31.94242	Ace	Nov1	ot.gpx
2021/11/01 02:58:01+00	130.778555	31.94242	Ace	Nov1	ot.gpx
2021/11/01 02:58:02+00	130.778555	31.94242	Ace	Nov1	ot.gpx
2021/11/01 02:58:03+00	130.778555	31.94242	Ace	Nov1	ot.gpx
2021/11/01 02:58:04+00	130.778555	31.94242	Ace	Nov1	ot.gpx
2021/11/01 02:58:05+00	130.778555	31.94242	Ace	Nov1	ot.gpx
2021/11/01 02:58:06+00	130.778555	31.94242	Ace	Nov1	ot.gpx
2021/11/01 02:58:07+00	130.778555	31.94242	Ace	Nov1	ot.gpx
2021/11/01 02:58:08+00	130.778555	31.94242	Ace	Nov1	ot.gpx
2021/11/01 02:58:09+00	130.778555	31.94242	Ace	Nov1	ot.gpx
2021/11/01 02:58:10+00	130.778555	31.94242	Ace	Nov1	ot.gpx
2021/11/01 02:58:11+00	130.778555	31.94242	Ace	Nov1	ot.gpx
2021/11/01 02:58:12+00	130.778558	31.942422	Ace	Nov1	ot.gpx
2021/11/01 02:58:13+00	130.778558	31.942425	Ace	Nov1	ot.gpx
2021/11/01 02:58:14+00	130.778558	31.94243	Ace	Nov1	ot.gpx
2021/11/01 02:58:15+00	130.778558	31.942435	Ace	Nov1	ot.gpx
2021/11/01 02:58:16+00	130.778558	31.942442	Ace	Nov1	ot.gpx
2021/11/01 02:58:17+00	130.778558	31.942442	Ace	Nov1	ot.gpx
2021/11/01 02:58:18+00	130.778558	31.942443	Ace	Nov1	ot.gpx
2021/11/01 02:58:19+00	130.778552	31.942447	Ace	Nov1	ot.gpx
2021/11/01 02:58:20+00	130.778552	31.942447	Ace	Nov1	ot.gpx
2021/11/01 02:58:21+00	130.778552	31.942447	Ace	Nov1	ot.gpx
2021/11/01 02:58:22+00	130.778552	31.942447	Ace	Nov1	ot.gpx
2021/11/01 02:58:23+00	130.778552	31.942447	Ace	Nov1	ot.gpx
2021/11/01 02:58:24+00	130.778552	31.942447	Ace	Nov1	ot.gpx
2021/11/01 02:58:25+00	130.778552	31.942447	Ace	Nov1	ot.gpx
2021/11/01 02:58:26+00	130.778552	31.942447	Ace	Nov1	ot.gpx
2021/11/01 02:58:27+00	130.778552	31.942447	Ace	Nov1	ot.gpx
2021/11/01 02:58:28+00	130.778552	31.942447	Ace	Nov1	ot.gpx
2021/11/01 02:58:29+00	130.778552	31.942447	Ace	Nov1	ot.gpx
2021/11/01 02:58:30+00	130.778552	31.942447	Ace	Nov1	ot.gpx
2021/11/01 02:58:31+00	130.778555	31.942448	Ace	Nov1	ot.gpx
2021/11/01 02:58:32+00	130.77856	31.942452	Ace	Nov1	ot.gpx
2021/11/01 02:58:33+00	130.77856	31.942452	Ace	Nov1	ot.gpx
2021/11/01 02:58:34+00	130.778562	31.942453	Ace	Nov1	ot.gpx
2021/11/01 02:58:35+00	130.778563	31.942455	Ace	Nov1	ot.gpx
2021/11/01 02:58:36+00	130.778568	31.942458	Ace	Nov1	ot.gpx
2021/11/01 02:58:37+00	130.778572	31.94246	Ace	Nov1	ot.gpx
2021/11/01 02:58:38+00	130.778575	31.942462	Ace	Nov1	ot.gpx
2021/11/01 02:58:39+00	130.778575	31.942462	Ace	Nov1	ot.gpx
2021/11/01 02:58:40+00	130.778575	31.942462	Ace	Nov1	ot.gpx
2021/11/01 02:58:41+00	130.778575	31.942462	Ace	Nov1	ot.gpx
2021/11/01 02:58:42+00	130.778575	31.942462	Ace	Nov1	ot.gpx
2021/11/01 02:58:43+00	130.778575	31.942462	Ace	Nov1	ot.gpx
2021/11/01 02:58:44+00	130.778575	31.942462	Ace	Nov1	ot.gpx
2021/11/01 02:58:45+00	130.778575	31.942462	Ace	Nov1	ot.gpx
2021/11/01 02:58:46+00	130.778575	31.942462	Ace	Nov1	ot.gpx
2021/11/01 02:58:47+00	130.778575	31.942462	Ace	Nov1	ot.gpx
2021/11/01 02:58:48+00	130.778575	31.942462	Ace	Nov1	ot.gpx
2021/11/01 02:58:49+00	130.778575	31.942462	Ace	Nov1	ot.gpx
2021/11/01 02:58:50+00	130.778575	31.942462	Ace	Nov1	ot.gpx
2021/11/01 02:58:51+00	130.778577	31.942463	Ace	Nov1	ot.gpx
2021/11/01 02:58:52+00	130.778578	31.942463	Ace	Nov1	ot.gpx
2021/11/01 02:58:53+00	130.778582	31.942462	Ace	Nov1	ot.gpx
2021/11/01 02:58:54+00	130.778583	31.94246	Ace	Nov1	ot.gpx
2021/11/01 02:58:55+00	130.778585	31.942458	Ace	Nov1	ot.gpx
2021/11/01 02:58:56+00	130.778585	31.942457	Ace	Nov1	ot.gpx
2021/11/01 02:58:57+00	130.778585	31.942458	Ace	Nov1	ot.gpx
2021/11/01 02:58:58+00	130.778585	31.942458	Ace	Nov1	ot.gpx
2021/11/01 02:58:59+00	130.778587	31.942458	Ace	Nov1	ot.gpx
2021/11/01 02:59:00+00	130.778587	31.94246	Ace	Nov1	ot.gpx
2021/11/01 02:59:01+00	130.778585	31.942463	Ace	Nov1	ot.gpx
2021/11/01 02:59:02+00	130.778583	31.942463	Ace	Nov1	ot.gpx
2021/11/01 02:59:03+00	130.778583	31.942463	Ace	Nov1	ot.gpx
2021/11/01 02:59:04+00	130.778583	31.942463	Ace	Nov1	ot.gpx
2021/11/01 02:59:05+00	130.778583	31.942463	Ace	Nov1	ot.gpx
2021/11/01 02:59:06+00	130.778583	31.942463	Ace	Nov1	ot.gpx
2021/11/01 02:59:07+00	130.778583	31.942463	Ace	Nov1	ot.gpx
2021/11/01 02:59:08+00	130.778585	31.942463	Ace	Nov1	ot.gpx
2021/11/01 02:59:09+00	130.778585	31.942463	Ace	Nov1	ot.gpx
2021/11/01 02:59:10+00	130.778585	31.942463	Ace	Nov1	ot.gpx
2021/11/01 02:59:11+00	130.778585	31.942463	Ace	Nov1	ot.gpx
2021/11/01 02:59:12+00	130.778585	31.942463	Ace	Nov1	ot.gpx
2021/11/01 02:59:13+00	130.778585	31.942463	Ace	Nov1	ot.gpx
2021/11/01 02:59:14+00	130.778585	31.942463	Ace	Nov1	ot.gpx
2021/11/01 02:59:15+00	130.778585	31.942463	Ace	Nov1	ot.gpx
2021/11/01 02:59:16+00	130.778585	31.942465	Ace	Nov1	ot.gpx
2021/11/01 02:59:17+00	130.778585	31.942465	Ace	Nov1	ot.gpx
2021/11/01 02:59:18+00	130.778585	31.942465	Ace	Nov1	ot.gpx
2021/11/01 02:59:19+00	130.778585	31.942465	Ace	Nov1	ot.gpx
2021/11/01 02:59:20+00	130.778585	31.942465	Ace	Nov1	ot.gpx
2021/11/01 02:59:21+00	130.778585	31.942465	Ace	Nov1	ot.gpx
2021/11/01 02:59:22+00	130.778585	31.942465	Ace	Nov1	ot.gpx
2021/11/01 02:59:23+00	130.778585	31.942465	Ace	Nov1	ot.gpx
2021/11/01 02:59:24+00	130.778585	31.942465	Ace	Nov1	ot.gpx
2021/11/01 02:59:25+00	130.778585	31.942465	Ace	Nov1	ot.gpx
2021/11/01 02:59:26+00	130.778585	31.942465	Ace	Nov1	ot.gpx
2021/11/01 02:59:27+00	130.778585	31.942465	Ace	Nov1	ot.gpx
2021/11/01 02:59:28+00	130.778585	31.942465	Ace	Nov1	ot.gpx
2021/11/01 02:59:29+00	130.778585	31.942465	Ace	Nov1	ot.gpx
2021/11/01 02:59:30+00	130.778585	31.942465	Ace	Nov1	ot.gpx
2021/11/01 02:59:31+00	130.778585	31.942465	Ace	Nov1	ot.gpx
2021/11/01 02:59:32+00	130.778585	31.942465	Ace	Nov1	ot.gpx
2021/11/01 02:59:33+00	130.778585	31.942465	Ace	Nov1	ot.gpx
2021/11/01 02:59:34+00	130.778585	31.942465	Ace	Nov1	ot.gpx
2021/11/01 02:59:35+00	130.778583	31.942467	Ace	Nov1	ot.gpx
2021/11/01 02:59:36+00	130.778583	31.942467	Ace	Nov1	ot.gpx
2021/11/01 02:59:37+00	130.778583	31.942467	Ace	Nov1	ot.gpx
2021/11/01 02:59:38+00	130.778583	31.942467	Ace	Nov1	ot.gpx
2021/11/01 02:59:39+00	130.778583	31.942467	Ace	Nov1	ot.gpx
2021/11/01 02:59:40+00	130.778583	31.942467	Ace	Nov1	ot.gpx
2021/11/01 02:59:41+00	130.778583	31.942467	Ace	Nov1	ot.gpx
2021/11/01 02:59:42+00	130.778583	31.942467	Ace	Nov1	ot.gpx
2021/11/01 02:59:43+00	130.778583	31.942467	Ace	Nov1	ot.gpx
2021/11/01 02:59:44+00	130.778583	31.942467	Ace	Nov1	ot.gpx
2021/11/01 02:59:45+00	130.778583	31.942467	Ace	Nov1	ot.gpx
2021/11/01 02:59:46+00	130.778583	31.942467	Ace	Nov1	ot.gpx
2021/11/01 02:59:47+00	130.778583	31.942468	Ace	Nov1	ot.gpx
2021/11/01 02:59:48+00	130.778583	31.942468	Ace	Nov1	ot.gpx
2021/11/01 02:59:49+00	130.778583	31.942468	Ace	Nov1	ot.gpx
2021/11/01 02:59:50+00	130.778583	31.942468	Ace	Nov1	ot.gpx
2021/11/01 02:59:51+00	130.778583	31.942468	Ace	Nov1	ot.gpx
2021/11/01 02:59:52+00	130.778583	31.942468	Ace	Nov1	ot.gpx
2021/11/01 02:59:53+00	130.778583	31.942468	Ace	Nov1	ot.gpx
2021/11/01 02:59:54+00	130.778583	31.942468	Ace	Nov1	ot.gpx
2021/11/01 02:59:55+00	130.778583	31.942468	Ace	Nov1	ot.gpx
2021/11/01 02:59:56+00	130.778583	31.942472	Ace	Nov1	ot.gpx
2021/11/01 02:59:57+00	130.778583	31.942472	Ace	Nov1	ot.gpx
2021/11/01 02:59:58+00	130.778583	31.942472	Ace	Nov1	ot.gpx
2021/11/01 02:59:59+00	130.778583	31.942472	Ace	Nov1	ot.gpx
2021/11/01 03:00:00+00	130.778583	31.942472	Ace	Nov1	ot.gpx
2021/11/01 03:00:01+00	130.778583	31.942472	Ace	Nov1	ot.gpx
2021/11/01 03:00:02+00	130.778583	31.942472	Ace	Nov1	ot.gpx
2021/11/01 03:00:03+00	130.778583	31.942472	Ace	Nov1	ot.gpx
2021/11/01 03:00:04+00	130.778583	31.942472	Ace	Nov1	ot.gpx
2021/11/01 03:00:05+00	130.778583	31.942472	Ace	Nov1	ot.gpx
2021/11/01 03:00:06+00	130.778583	31.942472	Ace	Nov1	ot.gpx
2021/11/01 03:00:07+00	130.778583	31.942472	Ace	Nov1	ot.gpx
2021/11/01 03:00:08+00	130.778583	31.942472	Ace	Nov1	ot.gpx
2021/11/01 03:00:09+00	130.778583	31.942472	Ace	Nov1	ot.gpx
2021/11/01 03:00:10+00	130.778583	31.942472	Ace	Nov1	ot.gpx
2021/11/01 03:00:11+00	130.778583	31.942472	Ace	Nov1	ot.gpx
2021/11/01 03:00:12+00	130.778583	31.942472	Ace	Nov1	ot.gpx
2021/11/01 03:00:13+00	130.778583	31.942473	Ace	Nov1	ot.gpx
2021/11/01 03:00:14+00	130.778583	31.942473	Ace	Nov1	ot.gpx
2021/11/01 03:00:15+00	130.778583	31.942473	Ace	Nov1	ot.gpx
2021/11/01 03:00:16+00	130.778583	31.942473	Ace	Nov1	ot.gpx
2021/11/01 03:00:17+00	130.778583	31.942472	Ace	Nov1	ot.gpx
2021/11/01 03:00:18+00	130.778583	31.942472	Ace	Nov1	ot.gpx
2021/11/01 03:00:19+00	130.778583	31.942472	Ace	Nov1	ot.gpx
2021/11/01 03:00:20+00	130.778583	31.942472	Ace	Nov1	ot.gpx
2021/11/01 03:00:21+00	130.778583	31.942472	Ace	Nov1	ot.gpx
2021/11/01 03:00:22+00	130.778583	31.942472	Ace	Nov1	ot.gpx
2021/11/01 03:00:23+00	130.778583	31.942472	Ace	Nov1	ot.gpx
2021/11/01 03:00:24+00	130.778583	31.942472	Ace	Nov1	ot.gpx
2021/11/01 03:00:25+00	130.778583	31.942472	Ace	Nov1	ot.gpx
2021/11/01 03:00:26+00	130.778583	31.942472	Ace	Nov1	ot.gpx
2021/11/01 03:00:27+00	130.778585	31.94247	Ace	Nov1	ot.gpx
2021/11/01 03:00:28+00	130.778587	31.942468	Ace	Nov1	ot.gpx
2021/11/01 03:00:29+00	130.778592	31.942463	Ace	Nov1	ot.gpx
2021/11/01 03:00:30+00	130.778588	31.942463	Ace	Nov1	ot.gpx
2021/11/01 03:00:31+00	130.778588	31.942463	Ace	Nov1	ot.gpx
2021/11/01 03:00:32+00	130.778585	31.942465	Ace	Nov1	ot.gpx
2021/11/01 03:00:33+00	130.778583	31.942465	Ace	Nov1	ot.gpx
2021/11/01 03:00:34+00	130.778578	31.942465	Ace	Nov1	ot.gpx
2021/11/01 03:00:35+00	130.778578	31.942468	Ace	Nov1	ot.gpx
2021/11/01 03:00:36+00	130.77858	31.942473	Ace	Nov1	ot.gpx
2021/11/01 03:00:37+00	130.77858	31.942472	Ace	Nov1	ot.gpx
2021/11/01 03:00:38+00	130.77858	31.942472	Ace	Nov1	ot.gpx
2021/11/01 03:00:39+00	130.77858	31.942472	Ace	Nov1	ot.gpx
2021/11/01 03:00:40+00	130.77858	31.942472	Ace	Nov1	ot.gpx
2021/11/01 03:00:41+00	130.778578	31.942472	Ace	Nov1	ot.gpx
2021/11/01 03:00:42+00	130.778575	31.94247	Ace	Nov1	ot.gpx
2021/11/01 03:00:43+00	130.778575	31.94247	Ace	Nov1	ot.gpx
2021/11/01 03:00:44+00	130.778575	31.94247	Ace	Nov1	ot.gpx
2021/11/01 03:00:45+00	130.778575	31.94247	Ace	Nov1	ot.gpx
2021/11/01 03:00:46+00	130.778575	31.94247	Ace	Nov1	ot.gpx
2021/11/01 03:00:47+00	130.778575	31.94247	Ace	Nov1	ot.gpx
2021/11/01 03:00:48+00	130.778575	31.94247	Ace	Nov1	ot.gpx
2021/11/01 03:00:49+00	130.778575	31.94247	Ace	Nov1	ot.gpx
2021/11/01 03:00:50+00	130.778575	31.94247	Ace	Nov1	ot.gpx
2021/11/01 03:00:51+00	130.778575	31.94247	Ace	Nov1	ot.gpx
2021/11/01 03:00:52+00	130.778575	31.94247	Ace	Nov1	ot.gpx
2021/11/01 03:00:53+00	130.778575	31.94247	Ace	Nov1	ot.gpx
2021/11/01 03:00:54+00	130.778575	31.94247	Ace	Nov1	ot.gpx
2021/11/01 03:00:55+00	130.778575	31.94247	Ace	Nov1	ot.gpx
2021/11/01 03:00:56+00	130.778575	31.942468	Ace	Nov1	ot.gpx
2021/11/01 03:00:57+00	130.778575	31.942468	Ace	Nov1	ot.gpx
2021/11/01 03:00:58+00	130.778575	31.942468	Ace	Nov1	ot.gpx
2021/11/01 03:00:59+00	130.778575	31.942468	Ace	Nov1	ot.gpx
2021/11/01 03:01:00+00	130.778575	31.942468	Ace	Nov1	ot.gpx
2021/11/01 03:01:01+00	130.778575	31.942468	Ace	Nov1	ot.gpx
2021/11/01 03:01:02+00	130.778575	31.942468	Ace	Nov1	ot.gpx
2021/11/01 03:01:03+00	130.778575	31.942468	Ace	Nov1	ot.gpx
2021/11/01 03:01:04+00	130.778575	31.942468	Ace	Nov1	ot.gpx
2021/11/01 03:01:05+00	130.778575	31.942468	Ace	Nov1	ot.gpx
2021/11/01 03:01:06+00	130.778575	31.942468	Ace	Nov1	ot.gpx
2021/11/01 03:01:07+00	130.778575	31.942468	Ace	Nov1	ot.gpx
2021/11/01 03:01:08+00	130.778575	31.942468	Ace	Nov1	ot.gpx
2021/11/01 03:01:09+00	130.778575	31.942468	Ace	Nov1	ot.gpx
2021/11/01 03:01:10+00	130.778575	31.942468	Ace	Nov1	ot.gpx
2021/11/01 03:01:11+00	130.778575	31.942468	Ace	Nov1	ot.gpx
2021/11/01 03:01:12+00	130.778575	31.942468	Ace	Nov1	ot.gpx
2021/11/01 03:01:13+00	130.778575	31.942467	Ace	Nov1	ot.gpx
2021/11/01 03:01:14+00	130.778575	31.942467	Ace	Nov1	ot.gpx
2021/11/01 03:01:15+00	130.778575	31.942467	Ace	Nov1	ot.gpx
2021/11/01 03:01:16+00	130.778575	31.942467	Ace	Nov1	ot.gpx
2021/11/01 03:01:17+00	130.778575	31.942467	Ace	Nov1	ot.gpx
2021/11/01 03:01:18+00	130.778575	31.942467	Ace	Nov1	ot.gpx
2021/11/01 03:01:19+00	130.778575	31.942467	Ace	Nov1	ot.gpx
2021/11/01 03:01:20+00	130.778575	31.942467	Ace	Nov1	ot.gpx
2021/11/01 03:01:21+00	130.778575	31.942467	Ace	Nov1	ot.gpx
2021/11/01 03:01:22+00	130.778575	31.942467	Ace	Nov1	ot.gpx
2021/11/01 03:01:23+00	130.778575	31.942467	Ace	Nov1	ot.gpx
2021/11/01 03:01:24+00	130.778575	31.942467	Ace	Nov1	ot.gpx
2021/11/01 03:01:25+00	130.778575	31.942467	Ace	Nov1	ot.gpx
2021/11/01 03:01:26+00	130.778575	31.942467	Ace	Nov1	ot.gpx
2021/11/01 03:01:27+00	130.778575	31.942467	Ace	Nov1	ot.gpx
2021/11/01 03:01:28+00	130.778573	31.942465	Ace	Nov1	ot.gpx
2021/11/01 03:01:29+00	130.778572	31.942465	Ace	Nov1	ot.gpx
2021/11/01 03:01:30+00	130.778568	31.942463	Ace	Nov1	ot.gpx
2021/11/01 03:01:31+00	130.778565	31.942463	Ace	Nov1	ot.gpx
2021/11/01 03:01:32+00	130.778562	31.94246	Ace	Nov1	ot.gpx
2021/11/01 03:01:33+00	130.77856	31.94246	Ace	Nov1	ot.gpx
2021/11/01 03:01:34+00	130.778558	31.94246	Ace	Nov1	ot.gpx
2021/11/01 03:01:35+00	130.778558	31.942462	Ace	Nov1	ot.gpx
2021/11/01 03:01:36+00	130.778563	31.942463	Ace	Nov1	ot.gpx
2021/11/01 03:01:37+00	130.778563	31.942463	Ace	Nov1	ot.gpx
2021/11/01 03:01:38+00	130.778563	31.942463	Ace	Nov1	ot.gpx
2021/11/01 03:01:39+00	130.778563	31.942463	Ace	Nov1	ot.gpx
2021/11/01 03:01:40+00	130.778563	31.942463	Ace	Nov1	ot.gpx
2021/11/01 03:01:41+00	130.778563	31.942463	Ace	Nov1	ot.gpx
2021/11/01 03:01:42+00	130.778563	31.942463	Ace	Nov1	ot.gpx
2021/11/01 03:01:43+00	130.778563	31.942463	Ace	Nov1	ot.gpx
2021/11/01 03:01:44+00	130.778563	31.942463	Ace	Nov1	ot.gpx
2021/11/01 03:01:45+00	130.778563	31.942463	Ace	Nov1	ot.gpx
2021/11/01 03:01:46+00	130.778563	31.942463	Ace	Nov1	ot.gpx
2021/11/01 03:01:47+00	130.778563	31.942463	Ace	Nov1	ot.gpx
2021/11/01 03:01:48+00	130.778563	31.942463	Ace	Nov1	ot.gpx
2021/11/01 03:01:49+00	130.778563	31.942463	Ace	Nov1	ot.gpx
2021/11/01 03:01:50+00	130.778563	31.942463	Ace	Nov1	ot.gpx
2021/11/01 03:01:51+00	130.778563	31.942463	Ace	Nov1	ot.gpx
2021/11/01 03:01:52+00	130.778563	31.942463	Ace	Nov1	ot.gpx
2021/11/01 03:01:53+00	130.778563	31.942463	Ace	Nov1	ot.gpx
2021/11/01 03:01:54+00	130.778563	31.942463	Ace	Nov1	ot.gpx
2021/11/01 03:01:55+00	130.778563	31.942463	Ace	Nov1	ot.gpx
2021/11/01 03:01:56+00	130.778563	31.942463	Ace	Nov1	ot.gpx
2021/11/01 03:01:57+00	130.778563	31.942463	Ace	Nov1	ot.gpx
2021/11/01 03:01:58+00	130.778563	31.942463	Ace	Nov1	ot.gpx
2021/11/01 03:01:59+00	130.778563	31.942463	Ace	Nov1	ot.gpx
2021/11/01 03:02:00+00	130.778563	31.942463	Ace	Nov1	ot.gpx
2021/11/01 03:02:01+00	130.778563	31.942463	Ace	Nov1	ot.gpx
2021/11/01 03:02:02+00	130.778563	31.942463	Ace	Nov1	ot.gpx
2021/11/01 03:02:03+00	130.778563	31.942463	Ace	Nov1	ot.gpx
2021/11/01 03:02:04+00	130.778563	31.942463	Ace	Nov1	ot.gpx
2021/11/01 03:02:05+00	130.778563	31.942463	Ace	Nov1	ot.gpx
2021/11/01 03:02:06+00	130.778563	31.942463	Ace	Nov1	ot.gpx
2021/11/01 03:02:07+00	130.778563	31.942463	Ace	Nov1	ot.gpx
2021/11/01 03:02:08+00	130.778563	31.942463	Ace	Nov1	ot.gpx
2021/11/01 03:02:09+00	130.778563	31.942463	Ace	Nov1	ot.gpx
2021/11/01 03:02:10+00	130.778563	31.942463	Ace	Nov1	ot.gpx
2021/11/01 03:02:11+00	130.778563	31.942463	Ace	Nov1	ot.gpx
2021/11/01 03:02:12+00	130.778563	31.942463	Ace	Nov1	ot.gpx
2021/11/01 03:02:13+00	130.778563	31.942463	Ace	Nov1	ot.gpx
2021/11/01 03:02:14+00	130.778563	31.942463	Ace	Nov1	ot.gpx
2021/11/01 03:02:15+00	130.778563	31.942463	Ace	Nov1	ot.gpx
2021/11/01 03:02:16+00	130.778563	31.942463	Ace	Nov1	ot.gpx
2021/11/01 03:02:17+00	130.778563	31.942463	Ace	Nov1	ot.gpx
2021/11/01 03:02:18+00	130.778563	31.942463	Ace	Nov1	ot.gpx
2021/11/01 03:02:19+00	130.778563	31.942463	Ace	Nov1	ot.gpx
2021/11/01 03:02:20+00	130.778563	31.942463	Ace	Nov1	ot.gpx
2021/11/01 03:02:21+00	130.778563	31.942463	Ace	Nov1	ot.gpx
2021/11/01 03:02:22+00	130.778563	31.942463	Ace	Nov1	ot.gpx
2021/11/01 03:02:23+00	130.778563	31.942463	Ace	Nov1	ot.gpx
2021/11/01 03:02:24+00	130.778563	31.942463	Ace	Nov1	ot.gpx
2021/11/01 03:02:25+00	130.778563	31.942463	Ace	Nov1	ot.gpx
2021/11/01 03:02:26+00	130.778563	31.942463	Ace	Nov1	ot.gpx
2021/11/01 03:02:27+00	130.778563	31.942463	Ace	Nov1	ot.gpx
2021/11/01 03:02:28+00	130.778563	31.942463	Ace	Nov1	ot.gpx
2021/11/01 03:02:29+00	130.778563	31.942462	Ace	Nov1	ot.gpx
2021/11/01 03:02:30+00	130.778563	31.942462	Ace	Nov1	ot.gpx
2021/11/01 03:02:31+00	130.778563	31.942462	Ace	Nov1	ot.gpx
2021/11/01 03:02:32+00	130.778563	31.942462	Ace	Nov1	ot.gpx
2021/11/01 03:02:33+00	130.778563	31.942462	Ace	Nov1	ot.gpx
2021/11/01 03:02:34+00	130.778563	31.942462	Ace	Nov1	ot.gpx
2021/11/01 03:02:35+00	130.778563	31.942462	Ace	Nov1	ot.gpx
2021/11/01 03:02:36+00	130.778563	31.942462	Ace	Nov1	ot.gpx
2021/11/01 03:02:37+00	130.778563	31.942462	Ace	Nov1	ot.gpx
2021/11/01 03:02:38+00	130.778563	31.942462	Ace	Nov1	ot.gpx
2021/11/01 03:02:39+00	130.778563	31.942462	Ace	Nov1	ot.gpx
2021/11/01 03:02:40+00	130.778563	31.942462	Ace	Nov1	ot.gpx
2021/11/01 03:02:41+00	130.778563	31.942462	Ace	Nov1	ot.gpx
2021/11/01 03:02:42+00	130.778562	31.942462	Ace	Nov1	ot.gpx
2021/11/01 03:02:43+00	130.778562	31.942462	Ace	Nov1	ot.gpx
2021/11/01 03:02:44+00	130.778562	31.942462	Ace	Nov1	ot.gpx
2021/11/01 03:02:45+00	130.778562	31.942462	Ace	Nov1	ot.gpx
2021/11/01 03:02:46+00	130.778562	31.942462	Ace	Nov1	ot.gpx
2021/11/01 03:02:47+00	130.778562	31.942462	Ace	Nov1	ot.gpx
2021/11/01 03:02:48+00	130.778562	31.942462	Ace	Nov1	ot.gpx
2021/11/01 03:02:49+00	130.778562	31.942462	Ace	Nov1	ot.gpx
2021/11/01 03:02:50+00	130.778562	31.942462	Ace	Nov1	ot.gpx
2021/11/01 03:02:51+00	130.778562	31.942462	Ace	Nov1	ot.gpx
2021/11/01 03:02:52+00	130.778562	31.942462	Ace	Nov1	ot.gpx
2021/11/01 03:02:53+00	130.778563	31.942462	Ace	Nov1	ot.gpx
2021/11/01 03:02:54+00	130.778563	31.942462	Ace	Nov1	ot.gpx
2021/11/01 03:02:55+00	130.778563	31.942462	Ace	Nov1	ot.gpx
2021/11/01 03:02:56+00	130.778563	31.942462	Ace	Nov1	ot.gpx
2021/11/01 03:02:57+00	130.778563	31.942462	Ace	Nov1	ot.gpx
2021/11/01 03:02:58+00	130.778563	31.94246	Ace	Nov1	ot.gpx
2021/11/01 03:02:59+00	130.778563	31.94246	Ace	Nov1	ot.gpx
2021/11/01 03:03:00+00	130.778563	31.94246	Ace	Nov1	ot.gpx
2021/11/01 03:03:01+00	130.778563	31.94246	Ace	Nov1	ot.gpx
2021/11/01 03:03:02+00	130.778563	31.94246	Ace	Nov1	ot.gpx
2021/11/01 03:03:03+00	130.778563	31.94246	Ace	Nov1	ot.gpx
2021/11/01 03:03:04+00	130.778563	31.94246	Ace	Nov1	ot.gpx
2021/11/01 03:03:05+00	130.778563	31.94246	Ace	Nov1	ot.gpx
2021/11/01 03:03:06+00	130.778563	31.94246	Ace	Nov1	ot.gpx
2021/11/01 03:03:07+00	130.778563	31.94246	Ace	Nov1	ot.gpx
2021/11/01 03:03:08+00	130.778563	31.94246	Ace	Nov1	ot.gpx
2021/11/01 03:03:09+00	130.778563	31.94246	Ace	Nov1	ot.gpx
2021/11/01 03:03:10+00	130.778563	31.94246	Ace	Nov1	ot.gpx
2021/11/01 03:03:11+00	130.778563	31.94246	Ace	Nov1	ot.gpx
2021/11/01 03:03:12+00	130.778563	31.94246	Ace	Nov1	ot.gpx
2021/11/01 03:03:13+00	130.778563	31.94246	Ace	Nov1	ot.gpx
2021/11/01 03:03:14+00	130.778563	31.94246	Ace	Nov1	ot.gpx
2021/11/01 03:03:15+00	130.778563	31.94246	Ace	Nov1	ot.gpx
2021/11/01 03:03:16+00	130.778563	31.94246	Ace	Nov1	ot.gpx
2021/11/01 03:03:17+00	130.778563	31.94246	Ace	Nov1	ot.gpx
2021/11/01 03:03:18+00	130.778563	31.94246	Ace	Nov1	ot.gpx
2021/11/01 03:03:19+00	130.778563	31.942462	Ace	Nov1	ot.gpx
2021/11/01 03:03:20+00	130.778563	31.942462	Ace	Nov1	ot.gpx
2021/11/01 03:03:21+00	130.778555	31.942465	Ace	Nov1	ot.gpx
2021/11/01 03:03:22+00	130.778545	31.942463	Ace	Nov1	ot.gpx
2021/11/01 03:03:23+00	130.77854	31.942465	Ace	Nov1	ot.gpx
2021/11/01 03:03:24+00	130.778543	31.942467	Ace	Nov1	ot.gpx
2021/11/01 03:03:25+00	130.778543	31.942467	Ace	Nov1	ot.gpx
2021/11/01 03:03:26+00	130.778543	31.942467	Ace	Nov1	ot.gpx
2021/11/01 03:03:27+00	130.778543	31.942467	Ace	Nov1	ot.gpx
2021/11/01 03:03:28+00	130.778543	31.942467	Ace	Nov1	ot.gpx
2021/11/01 03:03:29+00	130.778543	31.942467	Ace	Nov1	ot.gpx
2021/11/01 03:03:30+00	130.778543	31.942467	Ace	Nov1	ot.gpx
2021/11/01 03:03:31+00	130.778543	31.942467	Ace	Nov1	ot.gpx
2021/11/01 03:03:32+00	130.778543	31.942467	Ace	Nov1	ot.gpx
2021/11/01 03:03:33+00	130.778543	31.942467	Ace	Nov1	ot.gpx
2021/11/01 03:03:34+00	130.778543	31.942467	Ace	Nov1	ot.gpx
2021/11/01 03:03:35+00	130.778553	31.942463	Ace	Nov1	ot.gpx
2021/11/01 03:03:36+00	130.778553	31.942463	Ace	Nov1	ot.gpx
2021/11/01 03:03:37+00	130.778553	31.942463	Ace	Nov1	ot.gpx
2021/11/01 03:03:38+00	130.778555	31.942465	Ace	Nov1	ot.gpx
2021/11/01 03:03:39+00	130.778555	31.942465	Ace	Nov1	ot.gpx
2021/11/01 03:03:40+00	130.778558	31.942467	Ace	Nov1	ot.gpx
2021/11/01 03:03:41+00	130.778557	31.942467	Ace	Nov1	ot.gpx
2021/11/01 03:03:42+00	130.778557	31.942467	Ace	Nov1	ot.gpx
2021/11/01 03:03:43+00	130.778557	31.942467	Ace	Nov1	ot.gpx
2021/11/01 03:03:44+00	130.778557	31.942467	Ace	Nov1	ot.gpx
2021/11/01 03:03:45+00	130.778557	31.942467	Ace	Nov1	ot.gpx
2021/11/01 03:03:46+00	130.778557	31.942467	Ace	Nov1	ot.gpx
2021/11/01 03:03:47+00	130.778557	31.942467	Ace	Nov1	ot.gpx
2021/11/01 03:03:48+00	130.778557	31.942467	Ace	Nov1	ot.gpx
2021/11/01 03:03:49+00	130.778557	31.942467	Ace	Nov1	ot.gpx
2021/11/01 03:03:50+00	130.778557	31.942465	Ace	Nov1	ot.gpx
2021/11/01 03:03:51+00	130.778558	31.942465	Ace	Nov1	ot.gpx
2021/11/01 03:03:52+00	130.778562	31.942467	Ace	Nov1	ot.gpx
2021/11/01 03:03:53+00	130.778565	31.942467	Ace	Nov1	ot.gpx
2021/11/01 03:03:54+00	130.778567	31.942468	Ace	Nov1	ot.gpx
2021/11/01 03:03:55+00	130.778567	31.94247	Ace	Nov1	ot.gpx
2021/11/01 03:03:56+00	130.778567	31.94247	Ace	Nov1	ot.gpx
2021/11/01 03:03:57+00	130.778572	31.94247	Ace	Nov1	ot.gpx
2021/11/01 03:03:58+00	130.778573	31.94247	Ace	Nov1	ot.gpx
2021/11/01 03:03:59+00	130.778577	31.94247	Ace	Nov1	ot.gpx
2021/11/01 03:04:00+00	130.778578	31.942468	Ace	Nov1	ot.gpx
2021/11/01 03:04:01+00	130.778582	31.942465	Ace	Nov1	ot.gpx
2021/11/01 03:04:02+00	130.778582	31.942463	Ace	Nov1	ot.gpx
2021/11/01 03:04:03+00	130.778582	31.942462	Ace	Nov1	ot.gpx
2021/11/01 03:04:04+00	130.778583	31.94246	Ace	Nov1	ot.gpx
2021/11/01 03:04:05+00	130.778585	31.942457	Ace	Nov1	ot.gpx
2021/11/01 03:04:06+00	130.778587	31.942453	Ace	Nov1	ot.gpx
2021/11/01 03:04:07+00	130.778588	31.94245	Ace	Nov1	ot.gpx
2021/11/01 03:04:08+00	130.77859	31.942447	Ace	Nov1	ot.gpx
2021/11/01 03:04:09+00	130.778592	31.942442	Ace	Nov1	ot.gpx
2021/11/01 03:04:10+00	130.778592	31.942442	Ace	Nov1	ot.gpx
2021/11/01 03:04:11+00	130.778592	31.94244	Ace	Nov1	ot.gpx
2021/11/01 03:04:12+00	130.778592	31.94244	Ace	Nov1	ot.gpx
2021/11/01 03:04:13+00	130.778592	31.94244	Ace	Nov1	ot.gpx
2021/11/01 03:04:14+00	130.778592	31.94244	Ace	Nov1	ot.gpx
2021/11/01 03:04:15+00	130.77859	31.942442	Ace	Nov1	ot.gpx
2021/11/01 03:04:16+00	130.778592	31.942445	Ace	Nov1	ot.gpx
2021/11/01 03:04:17+00	130.778592	31.942445	Ace	Nov1	ot.gpx
2021/11/01 03:04:18+00	130.778592	31.942445	Ace	Nov1	ot.gpx
2021/11/01 03:04:19+00	130.778592	31.942445	Ace	Nov1	ot.gpx
2021/11/01 03:04:20+00	130.778592	31.942445	Ace	Nov1	ot.gpx
2021/11/01 03:04:21+00	130.778592	31.942443	Ace	Nov1	ot.gpx
2021/11/01 03:04:22+00	130.778592	31.942443	Ace	Nov1	ot.gpx
2021/11/01 03:04:23+00	130.778592	31.942443	Ace	Nov1	ot.gpx
2021/11/01 03:04:24+00	130.778592	31.942443	Ace	Nov1	ot.gpx
2021/11/01 03:04:25+00	130.778592	31.942443	Ace	Nov1	ot.gpx
2021/11/01 03:04:26+00	130.778592	31.942443	Ace	Nov1	ot.gpx
2021/11/01 03:04:27+00	130.778592	31.942443	Ace	Nov1	ot.gpx
2021/11/01 03:04:28+00	130.778592	31.942443	Ace	Nov1	ot.gpx
2021/11/01 03:04:29+00	130.778592	31.942443	Ace	Nov1	ot.gpx
2021/11/01 03:04:30+00	130.778592	31.942443	Ace	Nov1	ot.gpx
2021/11/01 03:04:31+00	130.77859	31.942445	Ace	Nov1	ot.gpx
2021/11/01 03:04:32+00	130.77859	31.942445	Ace	Nov1	ot.gpx
2021/11/01 03:04:33+00	130.77859	31.942445	Ace	Nov1	ot.gpx
2021/11/01 03:04:34+00	130.77859	31.942445	Ace	Nov1	ot.gpx
2021/11/01 03:04:35+00	130.77859	31.942445	Ace	Nov1	ot.gpx
2021/11/01 03:04:36+00	130.77859	31.942445	Ace	Nov1	ot.gpx
2021/11/01 03:04:37+00	130.77859	31.942445	Ace	Nov1	ot.gpx
2021/11/01 03:04:38+00	130.77859	31.942445	Ace	Nov1	ot.gpx
2021/11/01 03:04:39+00	130.77859	31.942445	Ace	Nov1	ot.gpx
2021/11/01 03:04:40+00	130.778588	31.942445	Ace	Nov1	ot.gpx
2021/11/01 03:04:41+00	130.778588	31.942445	Ace	Nov1	ot.gpx
2021/11/01 03:04:42+00	130.778587	31.942443	Ace	Nov1	ot.gpx
2021/11/01 03:04:43+00	130.778587	31.942443	Ace	Nov1	ot.gpx
2021/11/01 03:04:44+00	130.778587	31.942443	Ace	Nov1	ot.gpx
2021/11/01 03:04:45+00	130.778587	31.942443	Ace	Nov1	ot.gpx
2021/11/01 03:04:46+00	130.778587	31.942443	Ace	Nov1	ot.gpx
2021/11/01 03:04:47+00	130.778587	31.942443	Ace	Nov1	ot.gpx
2021/11/01 03:04:48+00	130.778587	31.942443	Ace	Nov1	ot.gpx
2021/11/01 03:04:49+00	130.778587	31.942443	Ace	Nov1	ot.gpx
2021/11/01 03:04:50+00	130.778587	31.942443	Ace	Nov1	ot.gpx
2021/11/01 03:04:51+00	130.778587	31.942443	Ace	Nov1	ot.gpx
2021/11/01 03:04:52+00	130.778587	31.942443	Ace	Nov1	ot.gpx
2021/11/01 03:04:53+00	130.778585	31.942443	Ace	Nov1	ot.gpx
2021/11/01 03:04:54+00	130.778585	31.942445	Ace	Nov1	ot.gpx
2021/11/01 03:04:55+00	130.778585	31.942445	Ace	Nov1	ot.gpx
2021/11/01 03:04:56+00	130.778585	31.942445	Ace	Nov1	ot.gpx
2021/11/01 03:04:57+00	130.778585	31.942447	Ace	Nov1	ot.gpx
2021/11/01 03:04:58+00	130.778585	31.942447	Ace	Nov1	ot.gpx
2021/11/01 03:04:59+00	130.778587	31.942448	Ace	Nov1	ot.gpx
2021/11/01 03:05:00+00	130.778587	31.942448	Ace	Nov1	ot.gpx
2021/11/01 03:05:01+00	130.778587	31.942448	Ace	Nov1	ot.gpx
2021/11/01 03:05:02+00	130.778587	31.942448	Ace	Nov1	ot.gpx
2021/11/01 03:05:03+00	130.778587	31.942448	Ace	Nov1	ot.gpx
2021/11/01 03:05:04+00	130.778587	31.942448	Ace	Nov1	ot.gpx
2021/11/01 03:05:05+00	130.778587	31.942448	Ace	Nov1	ot.gpx
2021/11/01 03:05:06+00	130.778587	31.942448	Ace	Nov1	ot.gpx
2021/11/01 03:05:07+00	130.778587	31.942448	Ace	Nov1	ot.gpx
2021/11/01 03:05:08+00	130.778587	31.942448	Ace	Nov1	ot.gpx
2021/11/01 03:05:09+00	130.778587	31.942448	Ace	Nov1	ot.gpx
2021/11/01 03:05:10+00	130.778587	31.942448	Ace	Nov1	ot.gpx
2021/11/01 03:05:11+00	130.778587	31.942448	Ace	Nov1	ot.gpx
2021/11/01 03:05:12+00	130.778587	31.942448	Ace	Nov1	ot.gpx
2021/11/01 03:05:13+00	130.778587	31.942448	Ace	Nov1	ot.gpx
2021/11/01 03:05:14+00	130.778587	31.94245	Ace	Nov1	ot.gpx
2021/11/01 03:05:15+00	130.778585	31.942452	Ace	Nov1	ot.gpx
2021/11/01 03:05:16+00	130.778583	31.942453	Ace	Nov1	ot.gpx
2021/11/01 03:05:17+00	130.778582	31.942455	Ace	Nov1	ot.gpx
2021/11/01 03:05:18+00	130.77858	31.942457	Ace	Nov1	ot.gpx
2021/11/01 03:05:19+00	130.778578	31.942457	Ace	Nov1	ot.gpx
2021/11/01 03:05:20+00	130.778577	31.942458	Ace	Nov1	ot.gpx
2021/11/01 03:05:21+00	130.778572	31.942455	Ace	Nov1	ot.gpx
2021/11/01 03:05:22+00	130.778567	31.942453	Ace	Nov1	ot.gpx
2021/11/01 03:05:23+00	130.77857	31.94245	Ace	Nov1	ot.gpx
2021/11/01 03:05:24+00	130.778573	31.942448	Ace	Nov1	ot.gpx
2021/11/01 03:05:25+00	130.778573	31.942448	Ace	Nov1	ot.gpx
2021/11/01 03:05:26+00	130.778573	31.942447	Ace	Nov1	ot.gpx
2021/11/01 03:05:27+00	130.778573	31.942445	Ace	Nov1	ot.gpx
2021/11/01 03:05:28+00	130.778573	31.942445	Ace	Nov1	ot.gpx
2021/11/01 03:05:29+00	130.778573	31.942445	Ace	Nov1	ot.gpx
2021/11/01 03:05:30+00	130.778573	31.942443	Ace	Nov1	ot.gpx
2021/11/01 03:05:31+00	130.778573	31.942443	Ace	Nov1	ot.gpx
2021/11/01 03:05:32+00	130.778573	31.942443	Ace	Nov1	ot.gpx
2021/11/01 03:05:33+00	130.778573	31.942443	Ace	Nov1	ot.gpx
2021/11/01 03:05:34+00	130.778575	31.942443	Ace	Nov1	ot.gpx
2021/11/01 03:05:35+00	130.778578	31.942442	Ace	Nov1	ot.gpx
2021/11/01 03:05:36+00	130.77857	31.942447	Ace	Nov1	ot.gpx
2021/11/01 03:05:37+00	130.77857	31.942447	Ace	Nov1	ot.gpx
2021/11/01 03:05:38+00	130.77857	31.942447	Ace	Nov1	ot.gpx
2021/11/01 03:05:39+00	130.77857	31.942447	Ace	Nov1	ot.gpx
2021/11/01 03:05:40+00	130.77857	31.94245	Ace	Nov1	ot.gpx
2021/11/01 03:05:41+00	130.77857	31.94245	Ace	Nov1	ot.gpx
2021/11/01 03:05:42+00	130.77857	31.94245	Ace	Nov1	ot.gpx
2021/11/01 03:05:43+00	130.77857	31.94245	Ace	Nov1	ot.gpx
2021/11/01 03:05:44+00	130.77857	31.94245	Ace	Nov1	ot.gpx
2021/11/01 03:05:45+00	130.77857	31.94245	Ace	Nov1	ot.gpx
2021/11/01 03:05:46+00	130.77857	31.942448	Ace	Nov1	ot.gpx
2021/11/01 03:05:47+00	130.77857	31.94245	Ace	Nov1	ot.gpx
2021/11/01 03:05:48+00	130.77857	31.94245	Ace	Nov1	ot.gpx
2021/11/01 03:05:49+00	130.77857	31.94245	Ace	Nov1	ot.gpx
2021/11/01 03:05:50+00	130.77857	31.94245	Ace	Nov1	ot.gpx
2021/11/01 03:05:51+00	130.77857	31.94245	Ace	Nov1	ot.gpx
2021/11/01 03:05:52+00	130.77857	31.94245	Ace	Nov1	ot.gpx
2021/11/01 03:05:53+00	130.77857	31.94245	Ace	Nov1	ot.gpx
2021/11/01 03:05:54+00	130.77857	31.94245	Ace	Nov1	ot.gpx
2021/11/01 03:05:55+00	130.77857	31.94245	Ace	Nov1	ot.gpx
2021/11/01 03:05:56+00	130.77857	31.94245	Ace	Nov1	ot.gpx
2021/11/01 03:05:57+00	130.77857	31.94245	Ace	Nov1	ot.gpx
2021/11/01 03:05:58+00	130.77857	31.94245	Ace	Nov1	ot.gpx
2021/11/01 03:05:59+00	130.77857	31.94245	Ace	Nov1	ot.gpx
2021/11/01 03:06:00+00	130.77857	31.94245	Ace	Nov1	ot.gpx
2021/11/01 03:06:01+00	130.77857	31.94245	Ace	Nov1	ot.gpx
2021/11/01 03:06:02+00	130.77857	31.94245	Ace	Nov1	ot.gpx
2021/11/01 03:06:03+00	130.77857	31.94245	Ace	Nov1	ot.gpx
2021/11/01 03:06:04+00	130.77857	31.94245	Ace	Nov1	ot.gpx
2021/11/01 03:06:05+00	130.77857	31.94245	Ace	Nov1	ot.gpx
2021/11/01 03:06:06+00	130.77857	31.94245	Ace	Nov1	ot.gpx
2021/11/01 03:06:07+00	130.77857	31.94245	Ace	Nov1	ot.gpx
2021/11/01 03:06:08+00	130.77857	31.94245	Ace	Nov1	ot.gpx
2021/11/01 03:06:09+00	130.77857	31.94245	Ace	Nov1	ot.gpx
2021/11/01 03:06:10+00	130.77857	31.94245	Ace	Nov1	ot.gpx
2021/11/01 03:06:11+00	130.77857	31.94245	Ace	Nov1	ot.gpx
2021/11/01 03:06:12+00	130.77857	31.94245	Ace	Nov1	ot.gpx
2021/11/01 03:06:13+00	130.778568	31.942448	Ace	Nov1	ot.gpx
2021/11/01 03:06:14+00	130.778565	31.942447	Ace	Nov1	ot.gpx
2021/11/01 03:06:15+00	130.778565	31.942447	Ace	Nov1	ot.gpx
2021/11/01 03:06:16+00	130.778565	31.942447	Ace	Nov1	ot.gpx
2021/11/01 03:06:17+00	130.778565	31.942447	Ace	Nov1	ot.gpx
2021/11/01 03:06:18+00	130.778565	31.942447	Ace	Nov1	ot.gpx
2021/11/01 03:06:19+00	130.778565	31.942447	Ace	Nov1	ot.gpx
2021/11/01 03:06:20+00	130.778565	31.942447	Ace	Nov1	ot.gpx
2021/11/01 03:06:21+00	130.778565	31.942447	Ace	Nov1	ot.gpx
2021/11/01 03:06:22+00	130.778565	31.942447	Ace	Nov1	ot.gpx
2021/11/01 03:06:23+00	130.778565	31.942447	Ace	Nov1	ot.gpx
2021/11/01 03:06:24+00	130.778565	31.942447	Ace	Nov1	ot.gpx
2021/11/01 03:06:25+00	130.778565	31.942447	Ace	Nov1	ot.gpx
2021/11/01 03:06:26+00	130.778565	31.942447	Ace	Nov1	ot.gpx
2021/11/01 03:06:27+00	130.778565	31.942447	Ace	Nov1	ot.gpx
2021/11/01 03:06:28+00	130.778565	31.942447	Ace	Nov1	ot.gpx
2021/11/01 03:06:29+00	130.778565	31.942447	Ace	Nov1	ot.gpx
2021/11/01 03:06:30+00	130.778565	31.942447	Ace	Nov1	ot.gpx
2021/11/01 03:06:31+00	130.778565	31.942447	Ace	Nov1	ot.gpx
2021/11/01 03:06:32+00	130.778565	31.942447	Ace	Nov1	ot.gpx
2021/11/01 03:06:33+00	130.778565	31.942447	Ace	Nov1	ot.gpx
2021/11/01 03:06:34+00	130.778565	31.942447	Ace	Nov1	ot.gpx
2021/11/01 03:06:35+00	130.778565	31.942447	Ace	Nov1	ot.gpx
2021/11/01 03:06:36+00	130.778565	31.942447	Ace	Nov1	ot.gpx
2021/11/01 03:06:37+00	130.778565	31.942447	Ace	Nov1	ot.gpx
2021/11/01 03:06:38+00	130.778565	31.942447	Ace	Nov1	ot.gpx
2021/11/01 03:06:39+00	130.778565	31.942447	Ace	Nov1	ot.gpx
2021/11/01 03:06:40+00	130.778565	31.942447	Ace	Nov1	ot.gpx
2021/11/01 03:06:41+00	130.778565	31.942447	Ace	Nov1	ot.gpx
2021/11/01 03:06:42+00	130.778565	31.942447	Ace	Nov1	ot.gpx
2021/11/01 03:06:43+00	130.778565	31.942447	Ace	Nov1	ot.gpx
2021/11/01 03:06:44+00	130.778565	31.942447	Ace	Nov1	ot.gpx
2021/11/01 03:06:45+00	130.778565	31.942447	Ace	Nov1	ot.gpx
2021/11/01 03:06:46+00	130.778565	31.942447	Ace	Nov1	ot.gpx
2021/11/01 03:06:47+00	130.778565	31.942447	Ace	Nov1	ot.gpx
2021/11/01 03:06:48+00	130.778565	31.942447	Ace	Nov1	ot.gpx
2021/11/01 03:06:49+00	130.778565	31.942447	Ace	Nov1	ot.gpx
2021/11/01 03:06:50+00	130.778563	31.942445	Ace	Nov1	ot.gpx
2021/11/01 03:06:51+00	130.778563	31.942445	Ace	Nov1	ot.gpx
2021/11/01 03:06:52+00	130.778563	31.942445	Ace	Nov1	ot.gpx
2021/11/01 03:06:53+00	130.778563	31.942445	Ace	Nov1	ot.gpx
2021/11/01 03:06:54+00	130.778563	31.942445	Ace	Nov1	ot.gpx
2021/11/01 03:06:55+00	130.778563	31.942445	Ace	Nov1	ot.gpx
2021/11/01 03:06:56+00	130.778563	31.942445	Ace	Nov1	ot.gpx
2021/11/01 03:06:57+00	130.778563	31.942445	Ace	Nov1	ot.gpx
2021/11/01 03:06:58+00	130.778563	31.942445	Ace	Nov1	ot.gpx
2021/11/01 03:06:59+00	130.778563	31.942445	Ace	Nov1	ot.gpx
2021/11/01 03:07:00+00	130.778563	31.942445	Ace	Nov1	ot.gpx
2021/11/01 03:07:01+00	130.778563	31.942445	Ace	Nov1	ot.gpx
2021/11/01 03:07:02+00	130.778563	31.942445	Ace	Nov1	ot.gpx
2021/11/01 03:07:03+00	130.778563	31.942445	Ace	Nov1	ot.gpx
2021/11/01 03:07:04+00	130.778563	31.942445	Ace	Nov1	ot.gpx
2021/11/01 03:07:05+00	130.778563	31.942445	Ace	Nov1	ot.gpx
2021/11/01 03:07:06+00	130.778563	31.942445	Ace	Nov1	ot.gpx
2021/11/01 03:07:07+00	130.778563	31.942445	Ace	Nov1	ot.gpx
2021/11/01 03:07:08+00	130.778563	31.942445	Ace	Nov1	ot.gpx
2021/11/01 03:07:09+00	130.778563	31.942445	Ace	Nov1	ot.gpx
2021/11/01 03:07:10+00	130.778563	31.942445	Ace	Nov1	ot.gpx
2021/11/01 03:07:11+00	130.778563	31.942445	Ace	Nov1	ot.gpx
2021/11/01 03:07:12+00	130.778563	31.942445	Ace	Nov1	ot.gpx
2021/11/01 03:07:13+00	130.778563	31.942445	Ace	Nov1	ot.gpx
2021/11/01 03:07:14+00	130.778563	31.942445	Ace	Nov1	ot.gpx
2021/11/01 03:07:15+00	130.778563	31.942445	Ace	Nov1	ot.gpx
2021/11/01 03:07:16+00	130.778563	31.942445	Ace	Nov1	ot.gpx
2021/11/01 03:07:17+00	130.778563	31.942443	Ace	Nov1	ot.gpx
2021/11/01 03:07:18+00	130.778563	31.942443	Ace	Nov1	ot.gpx
2021/11/01 03:07:19+00	130.778563	31.942443	Ace	Nov1	ot.gpx
2021/11/01 03:07:20+00	130.778563	31.942442	Ace	Nov1	ot.gpx
2021/11/01 03:07:21+00	130.77856	31.942435	Ace	Nov1	ot.gpx
2021/11/01 03:07:22+00	130.778558	31.942437	Ace	Nov1	ot.gpx
2021/11/01 03:07:23+00	130.77856	31.942435	Ace	Nov1	ot.gpx
2021/11/01 03:07:24+00	130.77856	31.942435	Ace	Nov1	ot.gpx
2021/11/01 03:07:25+00	130.77856	31.942435	Ace	Nov1	ot.gpx
2021/11/01 03:07:26+00	130.77856	31.942435	Ace	Nov1	ot.gpx
2021/11/01 03:07:27+00	130.77856	31.942435	Ace	Nov1	ot.gpx
2021/11/01 03:07:28+00	130.77856	31.942433	Ace	Nov1	ot.gpx
2021/11/01 03:07:29+00	130.778558	31.942428	Ace	Nov1	ot.gpx
2021/11/01 03:07:30+00	130.778557	31.94242	Ace	Nov1	ot.gpx
2021/11/01 03:07:31+00	130.778557	31.94242	Ace	Nov1	ot.gpx
2021/11/01 03:07:32+00	130.778557	31.942418	Ace	Nov1	ot.gpx
2021/11/01 03:07:33+00	130.778557	31.942418	Ace	Nov1	ot.gpx
2021/11/01 03:07:34+00	130.778557	31.942418	Ace	Nov1	ot.gpx
2021/11/01 03:07:35+00	130.778558	31.942418	Ace	Nov1	ot.gpx
2021/11/01 03:07:36+00	130.77856	31.942418	Ace	Nov1	ot.gpx
2021/11/01 03:07:37+00	130.778563	31.942418	Ace	Nov1	ot.gpx
2021/11/01 03:07:38+00	130.778567	31.942418	Ace	Nov1	ot.gpx
2021/11/01 03:07:39+00	130.778565	31.942418	Ace	Nov1	ot.gpx
2021/11/01 03:07:40+00	130.778567	31.94242	Ace	Nov1	ot.gpx
2021/11/01 03:07:41+00	130.77857	31.942423	Ace	Nov1	ot.gpx
2021/11/01 03:07:42+00	130.778568	31.942423	Ace	Nov1	ot.gpx
2021/11/01 03:07:43+00	130.778568	31.942423	Ace	Nov1	ot.gpx
2021/11/01 03:07:44+00	130.778568	31.942423	Ace	Nov1	ot.gpx
2021/11/01 03:07:45+00	130.778568	31.942423	Ace	Nov1	ot.gpx
2021/11/01 03:07:46+00	130.778568	31.942423	Ace	Nov1	ot.gpx
2021/11/01 03:07:47+00	130.778568	31.942423	Ace	Nov1	ot.gpx
2021/11/01 03:07:48+00	130.778568	31.942423	Ace	Nov1	ot.gpx
2021/11/01 03:07:49+00	130.778568	31.942423	Ace	Nov1	ot.gpx
2021/11/01 03:07:50+00	130.778568	31.942423	Ace	Nov1	ot.gpx
2021/11/01 03:07:51+00	130.778568	31.942423	Ace	Nov1	ot.gpx
2021/11/01 03:07:52+00	130.778568	31.942423	Ace	Nov1	ot.gpx
2021/11/01 03:07:53+00	130.778568	31.942423	Ace	Nov1	ot.gpx
2021/11/01 03:07:54+00	130.778568	31.942423	Ace	Nov1	ot.gpx
2021/11/01 03:07:55+00	130.778568	31.942423	Ace	Nov1	ot.gpx
2021/11/01 03:07:56+00	130.778568	31.942423	Ace	Nov1	ot.gpx
2021/11/01 03:07:57+00	130.778568	31.942423	Ace	Nov1	ot.gpx
2021/11/01 03:07:58+00	130.778568	31.942423	Ace	Nov1	ot.gpx
2021/11/01 03:07:59+00	130.778568	31.942423	Ace	Nov1	ot.gpx
2021/11/01 03:08:00+00	130.778568	31.942423	Ace	Nov1	ot.gpx
2021/11/01 03:08:01+00	130.778568	31.942423	Ace	Nov1	ot.gpx
2021/11/01 03:08:02+00	130.778568	31.942423	Ace	Nov1	ot.gpx
2021/11/01 03:08:03+00	130.778568	31.942423	Ace	Nov1	ot.gpx
2021/11/01 03:08:04+00	130.778568	31.942423	Ace	Nov1	ot.gpx
2021/11/01 03:08:05+00	130.778568	31.942423	Ace	Nov1	ot.gpx
2021/11/01 03:08:06+00	130.778568	31.942423	Ace	Nov1	ot.gpx
2021/11/01 03:08:07+00	130.778568	31.942423	Ace	Nov1	ot.gpx
2021/11/01 03:08:08+00	130.778568	31.942423	Ace	Nov1	ot.gpx
2021/11/01 03:08:09+00	130.778568	31.942423	Ace	Nov1	ot.gpx
2021/11/01 03:08:10+00	130.778568	31.942423	Ace	Nov1	ot.gpx
2021/11/01 03:08:11+00	130.778568	31.942425	Ace	Nov1	ot.gpx
2021/11/01 03:08:12+00	130.778568	31.942425	Ace	Nov1	ot.gpx
2021/11/01 03:08:13+00	130.778568	31.942425	Ace	Nov1	ot.gpx
2021/11/01 03:08:14+00	130.778568	31.942425	Ace	Nov1	ot.gpx
2021/11/01 03:08:15+00	130.778568	31.942425	Ace	Nov1	ot.gpx
2021/11/01 03:08:16+00	130.778568	31.942425	Ace	Nov1	ot.gpx
2021/11/01 03:08:17+00	130.778568	31.942425	Ace	Nov1	ot.gpx
2021/11/01 03:08:18+00	130.778568	31.942425	Ace	Nov1	ot.gpx
2021/11/01 03:08:19+00	130.778568	31.942425	Ace	Nov1	ot.gpx
2021/11/01 03:08:20+00	130.778568	31.942425	Ace	Nov1	ot.gpx
2021/11/01 03:08:21+00	130.778568	31.942425	Ace	Nov1	ot.gpx
2021/11/01 03:08:22+00	130.778568	31.942425	Ace	Nov1	ot.gpx
2021/11/01 03:08:23+00	130.778568	31.942425	Ace	Nov1	ot.gpx
2021/11/01 03:08:24+00	130.778568	31.942425	Ace	Nov1	ot.gpx
2021/11/01 03:08:25+00	130.778568	31.942425	Ace	Nov1	ot.gpx
2021/11/01 03:08:26+00	130.778568	31.942425	Ace	Nov1	ot.gpx
2021/11/01 03:08:27+00	130.778568	31.942425	Ace	Nov1	ot.gpx
2021/11/01 03:08:28+00	130.778568	31.942425	Ace	Nov1	ot.gpx
2021/11/01 03:08:29+00	130.778568	31.942425	Ace	Nov1	ot.gpx
2021/11/01 03:08:30+00	130.778568	31.942425	Ace	Nov1	ot.gpx
2021/11/01 03:08:31+00	130.778568	31.942425	Ace	Nov1	ot.gpx
2021/11/01 03:08:32+00	130.778568	31.942425	Ace	Nov1	ot.gpx
2021/11/01 03:08:33+00	130.778568	31.942425	Ace	Nov1	ot.gpx
2021/11/01 03:08:34+00	130.778568	31.942425	Ace	Nov1	ot.gpx
2021/11/01 03:08:35+00	130.778568	31.942425	Ace	Nov1	ot.gpx
2021/11/01 03:08:36+00	130.778568	31.942425	Ace	Nov1	ot.gpx
2021/11/01 03:08:37+00	130.778568	31.942425	Ace	Nov1	ot.gpx
2021/11/01 03:08:38+00	130.778568	31.942425	Ace	Nov1	ot.gpx
2021/11/01 03:08:39+00	130.778568	31.942425	Ace	Nov1	ot.gpx
2021/11/01 03:08:40+00	130.778568	31.942425	Ace	Nov1	ot.gpx
2021/11/01 03:08:41+00	130.778568	31.942425	Ace	Nov1	ot.gpx
2021/11/01 03:08:42+00	130.778568	31.942425	Ace	Nov1	ot.gpx
2021/11/01 03:08:43+00	130.778568	31.942425	Ace	Nov1	ot.gpx
2021/11/01 03:08:44+00	130.778568	31.942425	Ace	Nov1	ot.gpx
2021/11/01 03:08:45+00	130.778568	31.942425	Ace	Nov1	ot.gpx
2021/11/01 03:08:46+00	130.778568	31.942425	Ace	Nov1	ot.gpx
2021/11/01 03:08:47+00	130.778568	31.942425	Ace	Nov1	ot.gpx
2021/11/01 03:08:48+00	130.778568	31.942425	Ace	Nov1	ot.gpx
2021/11/01 03:08:49+00	130.778568	31.942425	Ace	Nov1	ot.gpx
2021/11/01 03:08:50+00	130.778568	31.942425	Ace	Nov1	ot.gpx
2021/11/01 03:08:51+00	130.778568	31.942425	Ace	Nov1	ot.gpx
2021/11/01 03:08:52+00	130.778568	31.942425	Ace	Nov1	ot.gpx
2021/11/01 03:08:53+00	130.778568	31.942425	Ace	Nov1	ot.gpx
2021/11/01 03:08:54+00	130.778568	31.942425	Ace	Nov1	ot.gpx
2021/11/01 03:08:55+00	130.778568	31.942425	Ace	Nov1	ot.gpx
2021/11/01 03:08:56+00	130.778568	31.942425	Ace	Nov1	ot.gpx
2021/11/01 03:08:57+00	130.778568	31.942425	Ace	Nov1	ot.gpx
2021/11/01 03:08:58+00	130.778568	31.942425	Ace	Nov1	ot.gpx
2021/11/01 03:08:59+00	130.778568	31.942425	Ace	Nov1	ot.gpx
2021/11/01 03:09:00+00	130.77857	31.942423	Ace	Nov1	ot.gpx
2021/11/01 03:09:01+00	130.77857	31.942423	Ace	Nov1	ot.gpx
2021/11/01 03:09:02+00	130.778572	31.942423	Ace	Nov1	ot.gpx
2021/11/01 03:09:03+00	130.778572	31.942423	Ace	Nov1	ot.gpx
2021/11/01 03:09:04+00	130.778572	31.942423	Ace	Nov1	ot.gpx
2021/11/01 03:09:05+00	130.778572	31.942423	Ace	Nov1	ot.gpx
2021/11/01 03:09:06+00	130.778572	31.942423	Ace	Nov1	ot.gpx
2021/11/01 03:09:07+00	130.778572	31.942423	Ace	Nov1	ot.gpx
2021/11/01 03:09:08+00	130.77857	31.942422	Ace	Nov1	ot.gpx
2021/11/01 03:09:09+00	130.77857	31.94242	Ace	Nov1	ot.gpx
2021/11/01 03:09:10+00	130.77857	31.942418	Ace	Nov1	ot.gpx
2021/11/01 03:09:11+00	130.778568	31.942417	Ace	Nov1	ot.gpx
2021/11/01 03:09:12+00	130.778565	31.942415	Ace	Nov1	ot.gpx
2021/11/01 03:09:13+00	130.778563	31.942413	Ace	Nov1	ot.gpx
2021/11/01 03:09:14+00	130.77856	31.942413	Ace	Nov1	ot.gpx
2021/11/01 03:09:15+00	130.778555	31.94241	Ace	Nov1	ot.gpx
2021/11/01 03:09:16+00	130.778555	31.94241	Ace	Nov1	ot.gpx
2021/11/01 03:09:17+00	130.778555	31.94241	Ace	Nov1	ot.gpx
2021/11/01 03:09:18+00	130.778553	31.942412	Ace	Nov1	ot.gpx
2021/11/01 03:09:19+00	130.77855	31.942408	Ace	Nov1	ot.gpx
2021/11/01 03:09:20+00	130.77855	31.942407	Ace	Nov1	ot.gpx
2021/11/01 03:09:21+00	130.77855	31.942405	Ace	Nov1	ot.gpx
2021/11/01 03:09:22+00	130.778547	31.942403	Ace	Nov1	ot.gpx
2021/11/01 03:09:23+00	130.778543	31.9424	Ace	Nov1	ot.gpx
2021/11/01 03:09:24+00	130.77854	31.9424	Ace	Nov1	ot.gpx
2021/11/01 03:09:25+00	130.778542	31.942403	Ace	Nov1	ot.gpx
2021/11/01 03:09:26+00	130.77854	31.94241	Ace	Nov1	ot.gpx
2021/11/01 03:09:27+00	130.778535	31.942418	Ace	Nov1	ot.gpx
2021/11/01 03:09:28+00	130.778535	31.942418	Ace	Nov1	ot.gpx
2021/11/01 03:09:29+00	130.778535	31.942418	Ace	Nov1	ot.gpx
2021/11/01 03:09:30+00	130.778535	31.94242	Ace	Nov1	ot.gpx
2021/11/01 03:09:31+00	130.778535	31.942422	Ace	Nov1	ot.gpx
2021/11/01 03:09:32+00	130.778533	31.942423	Ace	Nov1	ot.gpx
2021/11/01 03:09:33+00	130.778533	31.942423	Ace	Nov1	ot.gpx
2021/11/01 03:09:34+00	130.778533	31.942423	Ace	Nov1	ot.gpx
2021/11/01 03:09:35+00	130.778533	31.942423	Ace	Nov1	ot.gpx
2021/11/01 03:09:36+00	130.778533	31.942423	Ace	Nov1	ot.gpx
2021/11/01 03:09:37+00	130.778533	31.942423	Ace	Nov1	ot.gpx
2021/11/01 03:09:38+00	130.778533	31.942423	Ace	Nov1	ot.gpx
2021/11/01 03:09:39+00	130.778533	31.942423	Ace	Nov1	ot.gpx
2021/11/01 03:09:40+00	130.778533	31.942423	Ace	Nov1	ot.gpx
2021/11/01 03:09:41+00	130.778533	31.942423	Ace	Nov1	ot.gpx
2021/11/01 03:09:42+00	130.778533	31.942423	Ace	Nov1	ot.gpx
2021/11/01 03:09:43+00	130.778533	31.942423	Ace	Nov1	ot.gpx
2021/11/01 03:09:44+00	130.778533	31.942423	Ace	Nov1	ot.gpx
2021/11/01 03:09:45+00	130.778533	31.942423	Ace	Nov1	ot.gpx
2021/11/01 03:09:46+00	130.778533	31.942423	Ace	Nov1	ot.gpx
2021/11/01 03:09:47+00	130.778533	31.942423	Ace	Nov1	ot.gpx
2021/11/01 03:09:48+00	130.778533	31.942423	Ace	Nov1	ot.gpx
2021/11/01 03:09:49+00	130.778533	31.942423	Ace	Nov1	ot.gpx
2021/11/01 03:09:50+00	130.778533	31.942423	Ace	Nov1	ot.gpx
2021/11/01 03:09:51+00	130.778532	31.942427	Ace	Nov1	ot.gpx
2021/11/01 03:09:52+00	130.778532	31.942427	Ace	Nov1	ot.gpx
2021/11/01 03:09:53+00	130.778532	31.942427	Ace	Nov1	ot.gpx
2021/11/01 03:09:54+00	130.778532	31.942427	Ace	Nov1	ot.gpx
2021/11/01 03:09:55+00	130.778532	31.942427	Ace	Nov1	ot.gpx
2021/11/01 03:09:56+00	130.778532	31.942427	Ace	Nov1	ot.gpx
2021/11/01 03:09:57+00	130.778532	31.942427	Ace	Nov1	ot.gpx
2021/11/01 03:09:58+00	130.778532	31.942427	Ace	Nov1	ot.gpx
2021/11/01 03:09:59+00	130.778532	31.942427	Ace	Nov1	ot.gpx
2021/11/01 03:10:00+00	130.778532	31.942427	Ace	Nov1	ot.gpx
2021/11/01 03:10:01+00	130.778532	31.942427	Ace	Nov1	ot.gpx
2021/11/01 03:10:02+00	130.778532	31.942427	Ace	Nov1	ot.gpx
2021/11/01 03:10:03+00	130.778532	31.942427	Ace	Nov1	ot.gpx
2021/11/01 03:10:04+00	130.778532	31.942427	Ace	Nov1	ot.gpx
2021/11/01 03:10:05+00	130.778532	31.942427	Ace	Nov1	ot.gpx
2021/11/01 03:10:06+00	130.778532	31.942427	Ace	Nov1	ot.gpx
2021/11/01 03:10:07+00	130.778532	31.942427	Ace	Nov1	ot.gpx
2021/11/01 03:10:08+00	130.778532	31.942427	Ace	Nov1	ot.gpx
2021/11/01 03:10:09+00	130.77853	31.942427	Ace	Nov1	ot.gpx
2021/11/01 03:10:10+00	130.778532	31.942428	Ace	Nov1	ot.gpx
2021/11/01 03:10:11+00	130.778533	31.942432	Ace	Nov1	ot.gpx
2021/11/01 03:10:12+00	130.778538	31.94244	Ace	Nov1	ot.gpx
2021/11/01 03:10:13+00	130.778537	31.942438	Ace	Nov1	ot.gpx
2021/11/01 03:10:14+00	130.778537	31.942438	Ace	Nov1	ot.gpx
2021/11/01 03:10:15+00	130.778537	31.942438	Ace	Nov1	ot.gpx
2021/11/01 03:10:16+00	130.778537	31.942438	Ace	Nov1	ot.gpx
2021/11/01 03:10:17+00	130.778537	31.94244	Ace	Nov1	ot.gpx
2021/11/01 03:10:18+00	130.778537	31.94244	Ace	Nov1	ot.gpx
2021/11/01 03:10:19+00	130.778537	31.94244	Ace	Nov1	ot.gpx
2021/11/01 03:10:20+00	130.778537	31.94244	Ace	Nov1	ot.gpx
2021/11/01 03:10:21+00	130.778535	31.942442	Ace	Nov1	ot.gpx
2021/11/01 03:10:22+00	130.778535	31.942442	Ace	Nov1	ot.gpx
2021/11/01 03:10:23+00	130.778535	31.942442	Ace	Nov1	ot.gpx
2021/11/01 03:10:24+00	130.778535	31.942442	Ace	Nov1	ot.gpx
2021/11/01 03:10:25+00	130.778535	31.942443	Ace	Nov1	ot.gpx
2021/11/01 03:10:26+00	130.778535	31.942443	Ace	Nov1	ot.gpx
2021/11/01 03:10:27+00	130.778535	31.942443	Ace	Nov1	ot.gpx
2021/11/01 03:10:28+00	130.778535	31.942443	Ace	Nov1	ot.gpx
2021/11/01 03:10:29+00	130.778535	31.942443	Ace	Nov1	ot.gpx
2021/11/01 03:10:30+00	130.778535	31.942443	Ace	Nov1	ot.gpx
2021/11/01 03:10:31+00	130.778535	31.942443	Ace	Nov1	ot.gpx
2021/11/01 03:10:32+00	130.778535	31.942443	Ace	Nov1	ot.gpx
2021/11/01 03:10:33+00	130.778535	31.942443	Ace	Nov1	ot.gpx
2021/11/01 03:10:34+00	130.778535	31.942443	Ace	Nov1	ot.gpx
2021/11/01 03:10:35+00	130.778535	31.942443	Ace	Nov1	ot.gpx
2021/11/01 03:10:36+00	130.778535	31.942443	Ace	Nov1	ot.gpx
2021/11/01 03:10:37+00	130.778533	31.942443	Ace	Nov1	ot.gpx
2021/11/01 03:10:38+00	130.778532	31.942445	Ace	Nov1	ot.gpx
2021/11/01 03:10:39+00	130.778527	31.942447	Ace	Nov1	ot.gpx
2021/11/01 03:10:40+00	130.778527	31.942447	Ace	Nov1	ot.gpx
2021/11/01 03:10:41+00	130.778527	31.942447	Ace	Nov1	ot.gpx
2021/11/01 03:10:42+00	130.778527	31.942447	Ace	Nov1	ot.gpx
2021/11/01 03:10:43+00	130.778527	31.942447	Ace	Nov1	ot.gpx
2021/11/01 03:10:44+00	130.778527	31.942447	Ace	Nov1	ot.gpx
2021/11/01 03:10:45+00	130.778527	31.942447	Ace	Nov1	ot.gpx
2021/11/01 03:10:46+00	130.778527	31.942447	Ace	Nov1	ot.gpx
2021/11/01 03:10:47+00	130.778528	31.942448	Ace	Nov1	ot.gpx
2021/11/01 03:10:48+00	130.778528	31.942448	Ace	Nov1	ot.gpx
2021/11/01 03:10:49+00	130.778528	31.942448	Ace	Nov1	ot.gpx
2021/11/01 03:10:50+00	130.778528	31.942448	Ace	Nov1	ot.gpx
2021/11/01 03:10:51+00	130.778527	31.942448	Ace	Nov1	ot.gpx
2021/11/01 03:10:52+00	130.778527	31.942448	Ace	Nov1	ot.gpx
2021/11/01 03:10:53+00	130.778527	31.942448	Ace	Nov1	ot.gpx
2021/11/01 03:10:54+00	130.778527	31.942448	Ace	Nov1	ot.gpx
2021/11/01 03:10:55+00	130.778525	31.94245	Ace	Nov1	ot.gpx
2021/11/01 03:10:56+00	130.778525	31.94245	Ace	Nov1	ot.gpx
2021/11/01 03:10:57+00	130.778525	31.94245	Ace	Nov1	ot.gpx
2021/11/01 03:10:58+00	130.778525	31.94245	Ace	Nov1	ot.gpx
2021/11/01 03:10:59+00	130.778525	31.94245	Ace	Nov1	ot.gpx
2021/11/01 03:11:00+00	130.778523	31.94245	Ace	Nov1	ot.gpx
2021/11/01 03:11:01+00	130.778523	31.94245	Ace	Nov1	ot.gpx
2021/11/01 03:11:02+00	130.778523	31.94245	Ace	Nov1	ot.gpx
2021/11/01 03:11:03+00	130.778523	31.942452	Ace	Nov1	ot.gpx
2021/11/01 03:11:04+00	130.778523	31.942452	Ace	Nov1	ot.gpx
2021/11/01 03:11:05+00	130.778525	31.942452	Ace	Nov1	ot.gpx
2021/11/01 03:11:06+00	130.778528	31.942447	Ace	Nov1	ot.gpx
2021/11/01 03:11:07+00	130.778528	31.942443	Ace	Nov1	ot.gpx
2021/11/01 03:11:08+00	130.778528	31.942442	Ace	Nov1	ot.gpx
2021/11/01 03:11:09+00	130.778528	31.94244	Ace	Nov1	ot.gpx
2021/11/01 03:11:10+00	130.778527	31.942438	Ace	Nov1	ot.gpx
2021/11/01 03:11:11+00	130.778527	31.942433	Ace	Nov1	ot.gpx
2021/11/01 03:11:12+00	130.778528	31.942433	Ace	Nov1	ot.gpx
2021/11/01 03:11:13+00	130.778528	31.942433	Ace	Nov1	ot.gpx
2021/11/01 03:11:14+00	130.77853	31.942433	Ace	Nov1	ot.gpx
2021/11/01 03:11:15+00	130.778527	31.942433	Ace	Nov1	ot.gpx
2021/11/01 03:11:16+00	130.778527	31.942435	Ace	Nov1	ot.gpx
2021/11/01 03:11:17+00	130.778527	31.942435	Ace	Nov1	ot.gpx
2021/11/01 03:11:18+00	130.778527	31.942435	Ace	Nov1	ot.gpx
2021/11/01 03:11:19+00	130.778527	31.942435	Ace	Nov1	ot.gpx
2021/11/01 03:11:20+00	130.778527	31.942435	Ace	Nov1	ot.gpx
2021/11/01 03:11:21+00	130.778527	31.942435	Ace	Nov1	ot.gpx
2021/11/01 03:11:22+00	130.778527	31.942435	Ace	Nov1	ot.gpx
2021/11/01 03:11:23+00	130.778527	31.942435	Ace	Nov1	ot.gpx
2021/11/01 03:11:24+00	130.778527	31.942435	Ace	Nov1	ot.gpx
2021/11/01 03:11:25+00	130.778527	31.942435	Ace	Nov1	ot.gpx
2021/11/01 03:11:26+00	130.778527	31.942435	Ace	Nov1	ot.gpx
2021/11/01 03:11:27+00	130.778527	31.942435	Ace	Nov1	ot.gpx
2021/11/01 03:11:28+00	130.778528	31.942437	Ace	Nov1	ot.gpx
2021/11/01 03:11:29+00	130.77853	31.94244	Ace	Nov1	ot.gpx
2021/11/01 03:11:30+00	130.778533	31.942442	Ace	Nov1	ot.gpx
2021/11/01 03:11:31+00	130.778533	31.942443	Ace	Nov1	ot.gpx
2021/11/01 03:11:32+00	130.778533	31.942443	Ace	Nov1	ot.gpx
2021/11/01 03:11:33+00	130.778533	31.942443	Ace	Nov1	ot.gpx
2021/11/01 03:11:34+00	130.778533	31.942443	Ace	Nov1	ot.gpx
2021/11/01 03:11:35+00	130.778533	31.942443	Ace	Nov1	ot.gpx
2021/11/01 03:11:36+00	130.778533	31.942443	Ace	Nov1	ot.gpx
2021/11/01 03:11:37+00	130.778533	31.942443	Ace	Nov1	ot.gpx
2021/11/01 03:11:38+00	130.778533	31.942443	Ace	Nov1	ot.gpx
2021/11/01 03:11:39+00	130.778533	31.942443	Ace	Nov1	ot.gpx
2021/11/01 03:11:40+00	130.778533	31.942443	Ace	Nov1	ot.gpx
2021/11/01 03:11:41+00	130.778533	31.942443	Ace	Nov1	ot.gpx
2021/11/01 03:11:42+00	130.778533	31.942443	Ace	Nov1	ot.gpx
2021/11/01 03:11:43+00	130.778533	31.942443	Ace	Nov1	ot.gpx
2021/11/01 03:11:44+00	130.778533	31.942443	Ace	Nov1	ot.gpx
2021/11/01 03:11:45+00	130.778533	31.942443	Ace	Nov1	ot.gpx
2021/11/01 03:11:46+00	130.778533	31.942443	Ace	Nov1	ot.gpx
2021/11/01 03:11:47+00	130.778533	31.942443	Ace	Nov1	ot.gpx
2021/11/01 03:11:48+00	130.778533	31.942443	Ace	Nov1	ot.gpx
2021/11/01 03:11:49+00	130.778533	31.942443	Ace	Nov1	ot.gpx
2021/11/01 03:11:50+00	130.778533	31.942443	Ace	Nov1	ot.gpx
2021/11/01 03:11:51+00	130.778533	31.942443	Ace	Nov1	ot.gpx
2021/11/01 03:11:52+00	130.778533	31.942442	Ace	Nov1	ot.gpx
2021/11/01 03:11:53+00	130.778533	31.942442	Ace	Nov1	ot.gpx
2021/11/01 03:11:54+00	130.778533	31.942442	Ace	Nov1	ot.gpx
2021/11/01 03:11:55+00	130.778533	31.942442	Ace	Nov1	ot.gpx
2021/11/01 03:11:56+00	130.778533	31.942442	Ace	Nov1	ot.gpx
2021/11/01 03:11:57+00	130.778533	31.942442	Ace	Nov1	ot.gpx
2021/11/01 03:11:58+00	130.778533	31.942442	Ace	Nov1	ot.gpx
2021/11/01 03:11:59+00	130.778533	31.942442	Ace	Nov1	ot.gpx
2021/11/01 03:12:00+00	130.778533	31.942442	Ace	Nov1	ot.gpx
2021/11/01 03:12:01+00	130.778533	31.942442	Ace	Nov1	ot.gpx
2021/11/01 03:12:02+00	130.778533	31.942442	Ace	Nov1	ot.gpx
2021/11/01 03:12:03+00	130.778533	31.942442	Ace	Nov1	ot.gpx
2021/11/01 03:12:04+00	130.778533	31.942442	Ace	Nov1	ot.gpx
2021/11/01 03:12:05+00	130.778533	31.942442	Ace	Nov1	ot.gpx
2021/11/01 03:12:06+00	130.778533	31.942442	Ace	Nov1	ot.gpx
2021/11/01 03:12:07+00	130.778533	31.942442	Ace	Nov1	ot.gpx
2021/11/01 03:12:08+00	130.778533	31.942442	Ace	Nov1	ot.gpx
2021/11/01 03:12:09+00	130.778533	31.942442	Ace	Nov1	ot.gpx
2021/11/01 03:12:10+00	130.778533	31.942442	Ace	Nov1	ot.gpx
2021/11/01 03:12:11+00	130.778533	31.942442	Ace	Nov1	ot.gpx
2021/11/01 03:12:12+00	130.778535	31.942443	Ace	Nov1	ot.gpx
2021/11/01 03:12:13+00	130.77853	31.942442	Ace	Nov1	ot.gpx
2021/11/01 03:12:14+00	130.77853	31.942442	Ace	Nov1	ot.gpx
2021/11/01 03:12:15+00	130.77853	31.942442	Ace	Nov1	ot.gpx
2021/11/01 03:12:16+00	130.77853	31.942442	Ace	Nov1	ot.gpx
2021/11/01 03:12:17+00	130.77853	31.942442	Ace	Nov1	ot.gpx
2021/11/01 03:12:18+00	130.77853	31.942442	Ace	Nov1	ot.gpx
2021/11/01 03:12:19+00	130.77853	31.942442	Ace	Nov1	ot.gpx
2021/11/01 03:12:20+00	130.77853	31.942442	Ace	Nov1	ot.gpx
2021/11/01 03:12:21+00	130.77853	31.942442	Ace	Nov1	ot.gpx
2021/11/01 03:12:22+00	130.77853	31.942442	Ace	Nov1	ot.gpx
2021/11/01 03:12:23+00	130.77853	31.942442	Ace	Nov1	ot.gpx
2021/11/01 03:12:24+00	130.77853	31.942442	Ace	Nov1	ot.gpx
2021/11/01 03:12:25+00	130.77853	31.942442	Ace	Nov1	ot.gpx
2021/11/01 03:12:26+00	130.77853	31.942442	Ace	Nov1	ot.gpx
2021/11/01 03:12:27+00	130.778528	31.942442	Ace	Nov1	ot.gpx
2021/11/01 03:12:28+00	130.778528	31.942442	Ace	Nov1	ot.gpx
2021/11/01 03:12:29+00	130.778528	31.942442	Ace	Nov1	ot.gpx
2021/11/01 03:12:30+00	130.778528	31.942442	Ace	Nov1	ot.gpx
2021/11/01 03:12:31+00	130.778528	31.942442	Ace	Nov1	ot.gpx
2021/11/01 03:12:32+00	130.778528	31.942442	Ace	Nov1	ot.gpx
2021/11/01 03:12:33+00	130.778528	31.942442	Ace	Nov1	ot.gpx
2021/11/01 03:12:34+00	130.778528	31.942442	Ace	Nov1	ot.gpx
2021/11/01 03:12:35+00	130.778528	31.942442	Ace	Nov1	ot.gpx
2021/11/01 03:12:36+00	130.778528	31.942442	Ace	Nov1	ot.gpx
2021/11/01 03:12:37+00	130.778527	31.942443	Ace	Nov1	ot.gpx
2021/11/01 03:12:38+00	130.778527	31.942443	Ace	Nov1	ot.gpx
2021/11/01 03:12:39+00	130.778527	31.942443	Ace	Nov1	ot.gpx
2021/11/01 03:12:40+00	130.778527	31.942443	Ace	Nov1	ot.gpx
2021/11/01 03:12:41+00	130.778527	31.942443	Ace	Nov1	ot.gpx
2021/11/01 03:12:42+00	130.778527	31.942443	Ace	Nov1	ot.gpx
2021/11/01 03:12:43+00	130.778527	31.942443	Ace	Nov1	ot.gpx
2021/11/01 03:12:44+00	130.778527	31.942443	Ace	Nov1	ot.gpx
2021/11/01 03:12:45+00	130.778527	31.942443	Ace	Nov1	ot.gpx
2021/11/01 03:12:46+00	130.778527	31.942443	Ace	Nov1	ot.gpx
2021/11/01 03:12:47+00	130.778527	31.942443	Ace	Nov1	ot.gpx
2021/11/01 03:12:48+00	130.778527	31.942443	Ace	Nov1	ot.gpx
2021/11/01 03:12:49+00	130.778527	31.942443	Ace	Nov1	ot.gpx
2021/11/01 03:12:50+00	130.778527	31.942443	Ace	Nov1	ot.gpx
2021/11/01 03:12:51+00	130.778527	31.942443	Ace	Nov1	ot.gpx
2021/11/01 03:12:52+00	130.778527	31.942443	Ace	Nov1	ot.gpx
2021/11/01 03:12:53+00	130.778527	31.942443	Ace	Nov1	ot.gpx
2021/11/01 03:12:54+00	130.778527	31.942443	Ace	Nov1	ot.gpx
2021/11/01 03:12:55+00	130.778527	31.942443	Ace	Nov1	ot.gpx
2021/11/01 03:12:56+00	130.778527	31.942443	Ace	Nov1	ot.gpx
2021/11/01 03:12:57+00	130.778525	31.942443	Ace	Nov1	ot.gpx
2021/11/01 03:12:58+00	130.778525	31.942443	Ace	Nov1	ot.gpx
2021/11/01 03:12:59+00	130.778525	31.942443	Ace	Nov1	ot.gpx
2021/11/01 03:13:00+00	130.778525	31.942443	Ace	Nov1	ot.gpx
2021/11/01 03:13:01+00	130.778525	31.942443	Ace	Nov1	ot.gpx
2021/11/01 03:13:02+00	130.778525	31.942443	Ace	Nov1	ot.gpx
2021/11/01 03:13:03+00	130.778525	31.942443	Ace	Nov1	ot.gpx
2021/11/01 03:13:04+00	130.778525	31.942443	Ace	Nov1	ot.gpx
2021/11/01 03:13:05+00	130.778525	31.942443	Ace	Nov1	ot.gpx
2021/11/01 03:13:06+00	130.778525	31.942443	Ace	Nov1	ot.gpx
2021/11/01 03:13:07+00	130.778525	31.942443	Ace	Nov1	ot.gpx
2021/11/01 03:13:08+00	130.778525	31.942443	Ace	Nov1	ot.gpx
2021/11/01 03:13:09+00	130.778525	31.942443	Ace	Nov1	ot.gpx
2021/11/01 03:13:10+00	130.778525	31.942443	Ace	Nov1	ot.gpx
2021/11/01 03:13:11+00	130.778525	31.942443	Ace	Nov1	ot.gpx
2021/11/01 03:13:12+00	130.778525	31.942443	Ace	Nov1	ot.gpx
2021/11/01 03:13:13+00	130.778525	31.942443	Ace	Nov1	ot.gpx
2021/11/01 03:13:14+00	130.778525	31.942443	Ace	Nov1	ot.gpx
2021/11/01 03:13:15+00	130.778525	31.942445	Ace	Nov1	ot.gpx
2021/11/01 03:13:16+00	130.778527	31.942447	Ace	Nov1	ot.gpx
2021/11/01 03:13:17+00	130.778525	31.942448	Ace	Nov1	ot.gpx
2021/11/01 03:13:18+00	130.778525	31.942452	Ace	Nov1	ot.gpx
2021/11/01 03:13:19+00	130.778527	31.94245	Ace	Nov1	ot.gpx
2021/11/01 03:13:20+00	130.778527	31.94245	Ace	Nov1	ot.gpx
2021/11/01 03:13:21+00	130.778527	31.94245	Ace	Nov1	ot.gpx
2021/11/01 03:13:22+00	130.778527	31.942452	Ace	Nov1	ot.gpx
2021/11/01 03:13:23+00	130.778527	31.942452	Ace	Nov1	ot.gpx
2021/11/01 03:13:24+00	130.778527	31.942452	Ace	Nov1	ot.gpx
2021/11/01 03:13:25+00	130.778527	31.942452	Ace	Nov1	ot.gpx
2021/11/01 03:13:26+00	130.778527	31.942452	Ace	Nov1	ot.gpx
2021/11/01 03:13:27+00	130.778527	31.942452	Ace	Nov1	ot.gpx
2021/11/01 03:13:28+00	130.778527	31.942452	Ace	Nov1	ot.gpx
2021/11/01 03:13:29+00	130.778527	31.942452	Ace	Nov1	ot.gpx
2021/11/01 03:13:30+00	130.778527	31.942452	Ace	Nov1	ot.gpx
2021/11/01 03:13:31+00	130.778527	31.942452	Ace	Nov1	ot.gpx
2021/11/01 03:13:32+00	130.778527	31.942452	Ace	Nov1	ot.gpx
2021/11/01 03:13:33+00	130.778527	31.942452	Ace	Nov1	ot.gpx
2021/11/01 03:13:34+00	130.778527	31.942452	Ace	Nov1	ot.gpx
2021/11/01 03:13:35+00	130.778527	31.942452	Ace	Nov1	ot.gpx
2021/11/01 03:13:36+00	130.778527	31.942453	Ace	Nov1	ot.gpx
2021/11/01 03:13:37+00	130.77853	31.942453	Ace	Nov1	ot.gpx
2021/11/01 03:13:38+00	130.778532	31.942455	Ace	Nov1	ot.gpx
2021/11/01 03:13:39+00	130.778532	31.942455	Ace	Nov1	ot.gpx
2021/11/01 03:13:40+00	130.778533	31.942455	Ace	Nov1	ot.gpx
2021/11/01 03:13:41+00	130.778535	31.942457	Ace	Nov1	ot.gpx
2021/11/01 03:13:42+00	130.778537	31.942458	Ace	Nov1	ot.gpx
2021/11/01 03:13:43+00	130.77854	31.94246	Ace	Nov1	ot.gpx
2021/11/01 03:13:44+00	130.778543	31.94246	Ace	Nov1	ot.gpx
2021/11/01 03:13:45+00	130.778545	31.94246	Ace	Nov1	ot.gpx
2021/11/01 03:13:46+00	130.778545	31.942462	Ace	Nov1	ot.gpx
2021/11/01 03:13:47+00	130.778547	31.942468	Ace	Nov1	ot.gpx
2021/11/01 03:13:48+00	130.778557	31.942463	Ace	Nov1	ot.gpx
2021/11/01 03:13:49+00	130.778557	31.942463	Ace	Nov1	ot.gpx
2021/11/01 03:13:50+00	130.778557	31.942463	Ace	Nov1	ot.gpx
2021/11/01 03:13:51+00	130.778557	31.942463	Ace	Nov1	ot.gpx
2021/11/01 03:13:52+00	130.778557	31.942463	Ace	Nov1	ot.gpx
2021/11/01 03:13:53+00	130.778557	31.942463	Ace	Nov1	ot.gpx
2021/11/01 03:13:54+00	130.778557	31.942463	Ace	Nov1	ot.gpx
2021/11/01 03:13:55+00	130.778557	31.942463	Ace	Nov1	ot.gpx
2021/11/01 03:13:56+00	130.778557	31.942463	Ace	Nov1	ot.gpx
2021/11/01 03:13:57+00	130.778557	31.942462	Ace	Nov1	ot.gpx
2021/11/01 03:13:58+00	130.778557	31.942462	Ace	Nov1	ot.gpx
2021/11/01 03:13:59+00	130.778557	31.942462	Ace	Nov1	ot.gpx
2021/11/01 03:14:00+00	130.778557	31.942462	Ace	Nov1	ot.gpx
2021/11/01 03:14:01+00	130.778557	31.942462	Ace	Nov1	ot.gpx
2021/11/01 03:14:02+00	130.778555	31.942462	Ace	Nov1	ot.gpx
2021/11/01 03:14:03+00	130.778555	31.942462	Ace	Nov1	ot.gpx
2021/11/01 03:14:04+00	130.778555	31.942462	Ace	Nov1	ot.gpx
2021/11/01 03:14:05+00	130.778555	31.942462	Ace	Nov1	ot.gpx
2021/11/01 03:14:06+00	130.778555	31.942462	Ace	Nov1	ot.gpx
2021/11/01 03:14:07+00	130.778555	31.942462	Ace	Nov1	ot.gpx
2021/11/01 03:14:08+00	130.778555	31.942462	Ace	Nov1	ot.gpx
2021/11/01 03:14:09+00	130.778555	31.942462	Ace	Nov1	ot.gpx
2021/11/01 03:14:10+00	130.778555	31.942463	Ace	Nov1	ot.gpx
2021/11/01 03:14:11+00	130.778555	31.942463	Ace	Nov1	ot.gpx
2021/11/01 03:14:12+00	130.778555	31.942463	Ace	Nov1	ot.gpx
2021/11/01 03:14:13+00	130.778555	31.942463	Ace	Nov1	ot.gpx
2021/11/01 03:14:14+00	130.778555	31.942463	Ace	Nov1	ot.gpx
2021/11/01 03:14:15+00	130.778555	31.942463	Ace	Nov1	ot.gpx
2021/11/01 03:14:16+00	130.778555	31.942463	Ace	Nov1	ot.gpx
2021/11/01 03:14:17+00	130.778555	31.942463	Ace	Nov1	ot.gpx
2021/11/01 03:14:18+00	130.778555	31.942463	Ace	Nov1	ot.gpx
2021/11/01 03:14:19+00	130.778555	31.942463	Ace	Nov1	ot.gpx
2021/11/01 03:14:20+00	130.778555	31.942463	Ace	Nov1	ot.gpx
2021/11/01 03:14:21+00	130.778555	31.942463	Ace	Nov1	ot.gpx
2021/11/01 03:14:22+00	130.778555	31.942463	Ace	Nov1	ot.gpx
2021/11/01 03:14:23+00	130.778555	31.942463	Ace	Nov1	ot.gpx
2021/11/01 03:14:24+00	130.778555	31.942463	Ace	Nov1	ot.gpx
2021/11/01 03:14:25+00	130.778555	31.942463	Ace	Nov1	ot.gpx
2021/11/01 03:14:26+00	130.778555	31.942463	Ace	Nov1	ot.gpx
2021/11/01 03:14:27+00	130.778557	31.942462	Ace	Nov1	ot.gpx
2021/11/01 03:14:28+00	130.778563	31.942457	Ace	Nov1	ot.gpx
2021/11/01 03:14:29+00	130.778563	31.942457	Ace	Nov1	ot.gpx
2021/11/01 03:14:30+00	130.778563	31.942457	Ace	Nov1	ot.gpx
2021/11/01 03:14:31+00	130.778563	31.942457	Ace	Nov1	ot.gpx
2021/11/01 03:14:32+00	130.778562	31.942453	Ace	Nov1	ot.gpx
2021/11/01 03:14:33+00	130.778562	31.942453	Ace	Nov1	ot.gpx
2021/11/01 03:14:34+00	130.778562	31.942453	Ace	Nov1	ot.gpx
2021/11/01 03:14:35+00	130.778562	31.942453	Ace	Nov1	ot.gpx
2021/11/01 03:14:36+00	130.778562	31.942453	Ace	Nov1	ot.gpx
2021/11/01 03:14:37+00	130.778562	31.942453	Ace	Nov1	ot.gpx
2021/11/01 03:14:38+00	130.778562	31.942453	Ace	Nov1	ot.gpx
2021/11/01 03:14:39+00	130.778562	31.942453	Ace	Nov1	ot.gpx
2021/11/01 03:14:40+00	130.778562	31.942453	Ace	Nov1	ot.gpx
2021/11/01 03:14:41+00	130.778562	31.942453	Ace	Nov1	ot.gpx
2021/11/01 03:14:42+00	130.77856	31.942453	Ace	Nov1	ot.gpx
2021/11/01 03:14:43+00	130.77856	31.942453	Ace	Nov1	ot.gpx
2021/11/01 03:14:44+00	130.77856	31.942453	Ace	Nov1	ot.gpx
2021/11/01 03:14:45+00	130.77856	31.942453	Ace	Nov1	ot.gpx
2021/11/01 03:14:46+00	130.77856	31.942453	Ace	Nov1	ot.gpx
2021/11/01 03:14:47+00	130.77856	31.942453	Ace	Nov1	ot.gpx
2021/11/01 03:14:48+00	130.77856	31.942453	Ace	Nov1	ot.gpx
2021/11/01 03:14:49+00	130.77856	31.942453	Ace	Nov1	ot.gpx
2021/11/01 03:14:50+00	130.77856	31.942453	Ace	Nov1	ot.gpx
2021/11/01 03:14:51+00	130.77856	31.942453	Ace	Nov1	ot.gpx
2021/11/01 03:14:52+00	130.77856	31.942453	Ace	Nov1	ot.gpx
2021/11/01 03:14:53+00	130.77856	31.942453	Ace	Nov1	ot.gpx
2021/11/01 03:14:54+00	130.77856	31.942453	Ace	Nov1	ot.gpx
2021/11/01 03:14:55+00	130.77856	31.942453	Ace	Nov1	ot.gpx
2021/11/01 03:14:56+00	130.77856	31.942453	Ace	Nov1	ot.gpx
2021/11/01 03:14:57+00	130.77856	31.942453	Ace	Nov1	ot.gpx
2021/11/01 03:14:58+00	130.77856	31.942453	Ace	Nov1	ot.gpx
2021/11/01 03:14:59+00	130.77856	31.942453	Ace	Nov1	ot.gpx
2021/11/01 03:15:00+00	130.77856	31.942453	Ace	Nov1	ot.gpx
2021/11/01 03:15:01+00	130.77856	31.942453	Ace	Nov1	ot.gpx
2021/11/01 03:15:02+00	130.77856	31.942453	Ace	Nov1	ot.gpx
2021/11/01 03:15:03+00	130.77856	31.942453	Ace	Nov1	ot.gpx
2021/11/01 03:15:04+00	130.77856	31.942453	Ace	Nov1	ot.gpx
2021/11/01 03:15:05+00	130.77856	31.942453	Ace	Nov1	ot.gpx
2021/11/01 03:15:06+00	130.77856	31.942453	Ace	Nov1	ot.gpx
2021/11/01 03:15:07+00	130.778558	31.942453	Ace	Nov1	ot.gpx
2021/11/01 03:15:08+00	130.778557	31.942455	Ace	Nov1	ot.gpx
2021/11/01 03:15:09+00	130.778555	31.942457	Ace	Nov1	ot.gpx
2021/11/01 03:15:10+00	130.77855	31.94246	Ace	Nov1	ot.gpx
2021/11/01 03:15:11+00	130.77855	31.942462	Ace	Nov1	ot.gpx
2021/11/01 03:15:12+00	130.778548	31.942463	Ace	Nov1	ot.gpx
2021/11/01 03:15:13+00	130.778548	31.942463	Ace	Nov1	ot.gpx
2021/11/01 03:15:14+00	130.778548	31.942465	Ace	Nov1	ot.gpx
2021/11/01 03:15:15+00	130.77855	31.942467	Ace	Nov1	ot.gpx
2021/11/01 03:15:16+00	130.778547	31.942468	Ace	Nov1	ot.gpx
2021/11/01 03:15:17+00	130.778547	31.942473	Ace	Nov1	ot.gpx
2021/11/01 03:15:18+00	130.778547	31.942475	Ace	Nov1	ot.gpx
2021/11/01 03:15:19+00	130.778547	31.942483	Ace	Nov1	ot.gpx
2021/11/01 03:15:20+00	130.778547	31.942483	Ace	Nov1	ot.gpx
2021/11/01 03:15:21+00	130.778547	31.942483	Ace	Nov1	ot.gpx
2021/11/01 03:15:22+00	130.778548	31.942483	Ace	Nov1	ot.gpx
2021/11/01 03:15:23+00	130.778548	31.942483	Ace	Nov1	ot.gpx
2021/11/01 03:15:24+00	130.778548	31.942483	Ace	Nov1	ot.gpx
2021/11/01 03:15:25+00	130.778548	31.942485	Ace	Nov1	ot.gpx
2021/11/01 03:15:26+00	130.778548	31.942485	Ace	Nov1	ot.gpx
2021/11/01 03:15:27+00	130.778548	31.942485	Ace	Nov1	ot.gpx
2021/11/01 03:15:28+00	130.778548	31.942485	Ace	Nov1	ot.gpx
2021/11/01 03:15:29+00	130.778548	31.942485	Ace	Nov1	ot.gpx
2021/11/01 03:15:30+00	130.778548	31.942485	Ace	Nov1	ot.gpx
2021/11/01 03:15:31+00	130.778548	31.942485	Ace	Nov1	ot.gpx
2021/11/01 03:15:32+00	130.778548	31.942485	Ace	Nov1	ot.gpx
2021/11/01 03:15:33+00	130.778548	31.942485	Ace	Nov1	ot.gpx
2021/11/01 03:15:34+00	130.778548	31.942485	Ace	Nov1	ot.gpx
2021/11/01 03:15:35+00	130.778548	31.942485	Ace	Nov1	ot.gpx
2021/11/01 03:15:36+00	130.778548	31.942485	Ace	Nov1	ot.gpx
2021/11/01 03:15:37+00	130.778548	31.942485	Ace	Nov1	ot.gpx
2021/11/01 03:15:38+00	130.778548	31.942485	Ace	Nov1	ot.gpx
2021/11/01 03:15:39+00	130.778548	31.942485	Ace	Nov1	ot.gpx
2021/11/01 03:15:40+00	130.778548	31.942485	Ace	Nov1	ot.gpx
2021/11/01 03:15:41+00	130.778548	31.942485	Ace	Nov1	ot.gpx
2021/11/01 03:15:42+00	130.778548	31.942485	Ace	Nov1	ot.gpx
2021/11/01 03:15:43+00	130.778548	31.942485	Ace	Nov1	ot.gpx
2021/11/01 03:15:44+00	130.778548	31.942485	Ace	Nov1	ot.gpx
2021/11/01 03:15:45+00	130.778548	31.942485	Ace	Nov1	ot.gpx
2021/11/01 03:15:46+00	130.778548	31.942485	Ace	Nov1	ot.gpx
2021/11/01 03:15:47+00	130.778548	31.942485	Ace	Nov1	ot.gpx
2021/11/01 03:15:48+00	130.778548	31.942485	Ace	Nov1	ot.gpx
2021/11/01 03:15:49+00	130.778548	31.942485	Ace	Nov1	ot.gpx
2021/11/01 03:15:50+00	130.778548	31.942485	Ace	Nov1	ot.gpx
2021/11/01 03:15:51+00	130.778548	31.942485	Ace	Nov1	ot.gpx
2021/11/01 03:15:52+00	130.778548	31.942485	Ace	Nov1	ot.gpx
2021/11/01 03:15:53+00	130.778548	31.942485	Ace	Nov1	ot.gpx
2021/11/01 03:15:54+00	130.778548	31.942485	Ace	Nov1	ot.gpx
2021/11/01 03:15:55+00	130.778548	31.942485	Ace	Nov1	ot.gpx
2021/11/01 03:15:56+00	130.778548	31.942485	Ace	Nov1	ot.gpx
2021/11/01 03:15:57+00	130.778548	31.942485	Ace	Nov1	ot.gpx
2021/11/01 03:15:58+00	130.778547	31.942485	Ace	Nov1	ot.gpx
2021/11/01 03:15:59+00	130.778547	31.942485	Ace	Nov1	ot.gpx
2021/11/01 03:16:00+00	130.778547	31.942485	Ace	Nov1	ot.gpx
2021/11/01 03:16:01+00	130.778547	31.942485	Ace	Nov1	ot.gpx
2021/11/01 03:16:02+00	130.778547	31.942485	Ace	Nov1	ot.gpx
2021/11/01 03:16:03+00	130.778547	31.942485	Ace	Nov1	ot.gpx
2021/11/01 03:16:04+00	130.778547	31.942485	Ace	Nov1	ot.gpx
2021/11/01 03:16:05+00	130.778548	31.942483	Ace	Nov1	ot.gpx
2021/11/01 03:16:06+00	130.778557	31.942475	Ace	Nov1	ot.gpx
2021/11/01 03:16:07+00	130.778557	31.942475	Ace	Nov1	ot.gpx
2021/11/01 03:16:08+00	130.778557	31.942475	Ace	Nov1	ot.gpx
2021/11/01 03:16:09+00	130.778557	31.942475	Ace	Nov1	ot.gpx
2021/11/01 03:16:10+00	130.778557	31.942475	Ace	Nov1	ot.gpx
2021/11/01 03:16:11+00	130.778557	31.942475	Ace	Nov1	ot.gpx
2021/11/01 03:16:12+00	130.778557	31.942475	Ace	Nov1	ot.gpx
2021/11/01 03:16:13+00	130.778558	31.942475	Ace	Nov1	ot.gpx
2021/11/01 03:16:14+00	130.778557	31.942475	Ace	Nov1	ot.gpx
2021/11/01 03:16:15+00	130.778557	31.942475	Ace	Nov1	ot.gpx
2021/11/01 03:16:16+00	130.778558	31.942473	Ace	Nov1	ot.gpx
2021/11/01 03:16:17+00	130.778558	31.942477	Ace	Nov1	ot.gpx
2021/11/01 03:16:18+00	130.778558	31.942477	Ace	Nov1	ot.gpx
2021/11/01 03:16:19+00	130.778558	31.942477	Ace	Nov1	ot.gpx
2021/11/01 03:16:20+00	130.778558	31.942477	Ace	Nov1	ot.gpx
2021/11/01 03:16:21+00	130.778558	31.942477	Ace	Nov1	ot.gpx
2021/11/01 03:16:22+00	130.778558	31.942477	Ace	Nov1	ot.gpx
2021/11/01 03:16:23+00	130.778558	31.942477	Ace	Nov1	ot.gpx
2021/11/01 03:16:24+00	130.778558	31.942475	Ace	Nov1	ot.gpx
2021/11/01 03:16:25+00	130.778558	31.942473	Ace	Nov1	ot.gpx
2021/11/01 03:16:26+00	130.77856	31.942473	Ace	Nov1	ot.gpx
2021/11/01 03:16:27+00	130.77856	31.942473	Ace	Nov1	ot.gpx
2021/11/01 03:16:28+00	130.77856	31.942473	Ace	Nov1	ot.gpx
2021/11/01 03:16:29+00	130.77856	31.942473	Ace	Nov1	ot.gpx
2021/11/01 03:16:30+00	130.778562	31.942477	Ace	Nov1	ot.gpx
2021/11/01 03:16:31+00	130.778562	31.942477	Ace	Nov1	ot.gpx
2021/11/01 03:16:32+00	130.778562	31.942477	Ace	Nov1	ot.gpx
2021/11/01 03:16:33+00	130.778562	31.942477	Ace	Nov1	ot.gpx
2021/11/01 03:16:34+00	130.778562	31.942477	Ace	Nov1	ot.gpx
2021/11/01 03:16:35+00	130.778562	31.942477	Ace	Nov1	ot.gpx
2021/11/01 03:16:36+00	130.778562	31.942477	Ace	Nov1	ot.gpx
2021/11/01 03:16:37+00	130.778562	31.942477	Ace	Nov1	ot.gpx
2021/11/01 03:16:38+00	130.778562	31.942477	Ace	Nov1	ot.gpx
2021/11/01 03:16:39+00	130.778562	31.942477	Ace	Nov1	ot.gpx
2021/11/01 03:16:40+00	130.778562	31.942477	Ace	Nov1	ot.gpx
2021/11/01 03:16:41+00	130.778562	31.942477	Ace	Nov1	ot.gpx
2021/11/01 03:16:42+00	130.778562	31.942477	Ace	Nov1	ot.gpx
2021/11/01 03:16:43+00	130.778562	31.942477	Ace	Nov1	ot.gpx
2021/11/01 03:16:44+00	130.778562	31.942477	Ace	Nov1	ot.gpx
2021/11/01 03:16:45+00	130.778562	31.942477	Ace	Nov1	ot.gpx
2021/11/01 03:16:46+00	130.778562	31.942477	Ace	Nov1	ot.gpx
2021/11/01 03:16:47+00	130.778562	31.942477	Ace	Nov1	ot.gpx
2021/11/01 03:16:48+00	130.778562	31.942477	Ace	Nov1	ot.gpx
2021/11/01 03:16:49+00	130.778562	31.942477	Ace	Nov1	ot.gpx
2021/11/01 03:16:50+00	130.778562	31.942477	Ace	Nov1	ot.gpx
2021/11/01 03:16:51+00	130.778562	31.942477	Ace	Nov1	ot.gpx
2021/11/01 03:16:52+00	130.778562	31.942477	Ace	Nov1	ot.gpx
2021/11/01 03:16:53+00	130.778562	31.942477	Ace	Nov1	ot.gpx
2021/11/01 03:16:54+00	130.778562	31.942477	Ace	Nov1	ot.gpx
2021/11/01 03:16:55+00	130.778562	31.942477	Ace	Nov1	ot.gpx
2021/11/01 03:16:56+00	130.778562	31.942477	Ace	Nov1	ot.gpx
2021/11/01 03:16:57+00	130.778562	31.942477	Ace	Nov1	ot.gpx
2021/11/01 03:16:58+00	130.778562	31.942477	Ace	Nov1	ot.gpx
2021/11/01 03:16:59+00	130.778562	31.942477	Ace	Nov1	ot.gpx
2021/11/01 03:17:00+00	130.778562	31.942477	Ace	Nov1	ot.gpx
2021/11/01 03:17:01+00	130.778562	31.942477	Ace	Nov1	ot.gpx
2021/11/01 03:17:02+00	130.778562	31.942477	Ace	Nov1	ot.gpx
2021/11/01 03:17:03+00	130.778562	31.942477	Ace	Nov1	ot.gpx
2021/11/01 03:17:04+00	130.778562	31.942477	Ace	Nov1	ot.gpx
2021/11/01 03:17:05+00	130.778562	31.942477	Ace	Nov1	ot.gpx
2021/11/01 03:17:06+00	130.778562	31.942477	Ace	Nov1	ot.gpx
2021/11/01 03:17:07+00	130.778562	31.942477	Ace	Nov1	ot.gpx
2021/11/01 03:17:08+00	130.778562	31.942477	Ace	Nov1	ot.gpx
2021/11/01 03:17:09+00	130.778562	31.942477	Ace	Nov1	ot.gpx
2021/11/01 03:17:10+00	130.778562	31.942477	Ace	Nov1	ot.gpx
2021/11/01 03:17:11+00	130.778562	31.942477	Ace	Nov1	ot.gpx
2021/11/01 03:17:12+00	130.778562	31.942478	Ace	Nov1	ot.gpx
2021/11/01 03:17:13+00	130.778563	31.94248	Ace	Nov1	ot.gpx
2021/11/01 03:17:14+00	130.778565	31.94248	Ace	Nov1	ot.gpx
2021/11/01 03:17:15+00	130.778567	31.942478	Ace	Nov1	ot.gpx
2021/11/01 03:17:16+00	130.778568	31.942478	Ace	Nov1	ot.gpx
2021/11/01 03:17:17+00	130.778568	31.942477	Ace	Nov1	ot.gpx
2021/11/01 03:17:18+00	130.778568	31.942477	Ace	Nov1	ot.gpx
2021/11/01 03:17:19+00	130.778568	31.942477	Ace	Nov1	ot.gpx
2021/11/01 03:17:20+00	130.778568	31.942477	Ace	Nov1	ot.gpx
2021/11/01 03:17:21+00	130.778568	31.942477	Ace	Nov1	ot.gpx
2021/11/01 03:17:22+00	130.778568	31.942477	Ace	Nov1	ot.gpx
2021/11/01 03:17:23+00	130.778568	31.942477	Ace	Nov1	ot.gpx
2021/11/01 03:17:24+00	130.778568	31.942477	Ace	Nov1	ot.gpx
2021/11/01 03:17:25+00	130.778568	31.942477	Ace	Nov1	ot.gpx
2021/11/01 03:17:26+00	130.778568	31.942477	Ace	Nov1	ot.gpx
2021/11/01 03:17:27+00	130.778568	31.942477	Ace	Nov1	ot.gpx
2021/11/01 03:17:28+00	130.778568	31.942477	Ace	Nov1	ot.gpx
2021/11/01 03:17:29+00	130.778568	31.942477	Ace	Nov1	ot.gpx
2021/11/01 03:17:30+00	130.778568	31.942477	Ace	Nov1	ot.gpx
2021/11/01 03:17:31+00	130.778568	31.942475	Ace	Nov1	ot.gpx
2021/11/01 03:17:32+00	130.77857	31.942473	Ace	Nov1	ot.gpx
2021/11/01 03:17:33+00	130.778568	31.942473	Ace	Nov1	ot.gpx
2021/11/01 03:17:34+00	130.778568	31.942473	Ace	Nov1	ot.gpx
2021/11/01 03:17:35+00	130.778568	31.942473	Ace	Nov1	ot.gpx
2021/11/01 03:17:36+00	130.778568	31.942473	Ace	Nov1	ot.gpx
2021/11/01 03:17:37+00	130.778565	31.942475	Ace	Nov1	ot.gpx
2021/11/01 03:17:38+00	130.778565	31.942475	Ace	Nov1	ot.gpx
2021/11/01 03:17:39+00	130.778565	31.942475	Ace	Nov1	ot.gpx
2021/11/01 03:17:40+00	130.778565	31.942475	Ace	Nov1	ot.gpx
2021/11/01 03:17:41+00	130.778565	31.942475	Ace	Nov1	ot.gpx
2021/11/01 03:17:42+00	130.778562	31.942477	Ace	Nov1	ot.gpx
2021/11/01 03:17:43+00	130.778562	31.942477	Ace	Nov1	ot.gpx
2021/11/01 03:17:44+00	130.778562	31.942477	Ace	Nov1	ot.gpx
2021/11/01 03:17:45+00	130.778562	31.942477	Ace	Nov1	ot.gpx
2021/11/01 03:17:46+00	130.778562	31.942477	Ace	Nov1	ot.gpx
2021/11/01 03:17:47+00	130.77856	31.942478	Ace	Nov1	ot.gpx
2021/11/01 03:17:48+00	130.77856	31.942478	Ace	Nov1	ot.gpx
2021/11/01 03:17:49+00	130.77856	31.942478	Ace	Nov1	ot.gpx
2021/11/01 03:17:50+00	130.77856	31.942478	Ace	Nov1	ot.gpx
2021/11/01 03:17:51+00	130.77856	31.942478	Ace	Nov1	ot.gpx
2021/11/01 03:17:52+00	130.77856	31.942478	Ace	Nov1	ot.gpx
2021/11/01 03:17:53+00	130.77856	31.942478	Ace	Nov1	ot.gpx
2021/11/01 03:17:54+00	130.77856	31.942478	Ace	Nov1	ot.gpx
2021/11/01 03:17:55+00	130.77856	31.942478	Ace	Nov1	ot.gpx
2021/11/01 03:17:56+00	130.77856	31.942478	Ace	Nov1	ot.gpx
2021/11/01 03:17:57+00	130.77856	31.942478	Ace	Nov1	ot.gpx
2021/11/01 03:17:58+00	130.77856	31.942478	Ace	Nov1	ot.gpx
2021/11/01 03:17:59+00	130.77856	31.942478	Ace	Nov1	ot.gpx
2021/11/01 03:18:00+00	130.77856	31.942478	Ace	Nov1	ot.gpx
2021/11/01 03:18:01+00	130.77856	31.94248	Ace	Nov1	ot.gpx
2021/11/01 03:18:02+00	130.778558	31.942483	Ace	Nov1	ot.gpx
2021/11/01 03:18:03+00	130.778557	31.942487	Ace	Nov1	ot.gpx
2021/11/01 03:18:04+00	130.778555	31.94249	Ace	Nov1	ot.gpx
2021/11/01 03:18:05+00	130.778553	31.942492	Ace	Nov1	ot.gpx
2021/11/01 03:18:06+00	130.778553	31.942492	Ace	Nov1	ot.gpx
2021/11/01 03:18:07+00	130.778553	31.942492	Ace	Nov1	ot.gpx
2021/11/01 03:18:08+00	130.778553	31.942492	Ace	Nov1	ot.gpx
2021/11/01 03:18:09+00	130.778553	31.942492	Ace	Nov1	ot.gpx
2021/11/01 03:18:10+00	130.778553	31.942492	Ace	Nov1	ot.gpx
2021/11/01 03:18:11+00	130.778553	31.942492	Ace	Nov1	ot.gpx
2021/11/01 03:18:12+00	130.778553	31.942492	Ace	Nov1	ot.gpx
2021/11/01 03:18:13+00	130.778553	31.942492	Ace	Nov1	ot.gpx
2021/11/01 03:18:14+00	130.778553	31.942492	Ace	Nov1	ot.gpx
2021/11/01 03:18:15+00	130.778553	31.942492	Ace	Nov1	ot.gpx
2021/11/01 03:18:16+00	130.778553	31.942492	Ace	Nov1	ot.gpx
2021/11/01 03:18:17+00	130.778553	31.942492	Ace	Nov1	ot.gpx
2021/11/01 03:18:18+00	130.778553	31.942492	Ace	Nov1	ot.gpx
2021/11/01 03:18:19+00	130.778553	31.942492	Ace	Nov1	ot.gpx
2021/11/01 03:18:20+00	130.778553	31.942492	Ace	Nov1	ot.gpx
2021/11/01 03:18:21+00	130.778553	31.942492	Ace	Nov1	ot.gpx
2021/11/01 03:18:22+00	130.778553	31.942492	Ace	Nov1	ot.gpx
2021/11/01 03:18:23+00	130.778553	31.942492	Ace	Nov1	ot.gpx
2021/11/01 03:18:24+00	130.778553	31.942492	Ace	Nov1	ot.gpx
2021/11/01 03:18:25+00	130.778553	31.942492	Ace	Nov1	ot.gpx
2021/11/01 03:18:26+00	130.778553	31.942492	Ace	Nov1	ot.gpx
2021/11/01 03:18:27+00	130.778553	31.942492	Ace	Nov1	ot.gpx
2021/11/01 03:18:28+00	130.778553	31.942492	Ace	Nov1	ot.gpx
2021/11/01 03:18:29+00	130.778557	31.942493	Ace	Nov1	ot.gpx
2021/11/01 03:18:30+00	130.778552	31.942493	Ace	Nov1	ot.gpx
2021/11/01 03:18:31+00	130.778552	31.942493	Ace	Nov1	ot.gpx
2021/11/01 03:18:32+00	130.778552	31.942493	Ace	Nov1	ot.gpx
2021/11/01 03:18:33+00	130.77855	31.942493	Ace	Nov1	ot.gpx
2021/11/01 03:18:34+00	130.77855	31.942493	Ace	Nov1	ot.gpx
2021/11/01 03:18:35+00	130.77855	31.942493	Ace	Nov1	ot.gpx
2021/11/01 03:18:36+00	130.77855	31.942493	Ace	Nov1	ot.gpx
2021/11/01 03:18:37+00	130.77855	31.942493	Ace	Nov1	ot.gpx
2021/11/01 03:18:38+00	130.77855	31.942493	Ace	Nov1	ot.gpx
2021/11/01 03:18:39+00	130.77855	31.942493	Ace	Nov1	ot.gpx
2021/11/01 03:18:40+00	130.77855	31.942493	Ace	Nov1	ot.gpx
2021/11/01 03:18:41+00	130.77855	31.942493	Ace	Nov1	ot.gpx
2021/11/01 03:18:42+00	130.77855	31.942493	Ace	Nov1	ot.gpx
2021/11/01 03:18:43+00	130.778548	31.942493	Ace	Nov1	ot.gpx
2021/11/01 03:18:44+00	130.778547	31.942493	Ace	Nov1	ot.gpx
2021/11/01 03:18:45+00	130.778547	31.942493	Ace	Nov1	ot.gpx
2021/11/01 03:18:46+00	130.778547	31.942493	Ace	Nov1	ot.gpx
2021/11/01 03:18:47+00	130.778547	31.942493	Ace	Nov1	ot.gpx
2021/11/01 03:18:48+00	130.778547	31.942493	Ace	Nov1	ot.gpx
2021/11/01 03:18:49+00	130.778547	31.942493	Ace	Nov1	ot.gpx
2021/11/01 03:18:50+00	130.778547	31.942493	Ace	Nov1	ot.gpx
2021/11/01 03:18:51+00	130.778547	31.942493	Ace	Nov1	ot.gpx
2021/11/01 03:18:52+00	130.778547	31.942493	Ace	Nov1	ot.gpx
2021/11/01 03:18:53+00	130.778545	31.942495	Ace	Nov1	ot.gpx
2021/11/01 03:18:54+00	130.778545	31.942495	Ace	Nov1	ot.gpx
2021/11/01 03:18:55+00	130.778545	31.942495	Ace	Nov1	ot.gpx
2021/11/01 03:18:56+00	130.778545	31.942495	Ace	Nov1	ot.gpx
2021/11/01 03:18:57+00	130.778545	31.942495	Ace	Nov1	ot.gpx
2021/11/01 03:18:58+00	130.778543	31.942495	Ace	Nov1	ot.gpx
2021/11/01 03:18:59+00	130.778543	31.942495	Ace	Nov1	ot.gpx
2021/11/01 03:19:00+00	130.778543	31.942497	Ace	Nov1	ot.gpx
2021/11/01 03:19:01+00	130.778542	31.942497	Ace	Nov1	ot.gpx
2021/11/01 03:19:02+00	130.778542	31.942497	Ace	Nov1	ot.gpx
2021/11/01 03:19:03+00	130.778542	31.942497	Ace	Nov1	ot.gpx
2021/11/01 03:19:04+00	130.778542	31.942497	Ace	Nov1	ot.gpx
2021/11/01 03:19:05+00	130.778542	31.942497	Ace	Nov1	ot.gpx
2021/11/01 03:19:06+00	130.77854	31.942497	Ace	Nov1	ot.gpx
2021/11/01 03:19:07+00	130.77854	31.942497	Ace	Nov1	ot.gpx
2021/11/01 03:19:08+00	130.77854	31.942497	Ace	Nov1	ot.gpx
2021/11/01 03:19:09+00	130.77854	31.942497	Ace	Nov1	ot.gpx
2021/11/01 03:19:10+00	130.77854	31.942497	Ace	Nov1	ot.gpx
2021/11/01 03:19:11+00	130.77854	31.942497	Ace	Nov1	ot.gpx
2021/11/01 03:19:12+00	130.77854	31.942497	Ace	Nov1	ot.gpx
2021/11/01 03:19:13+00	130.77854	31.942497	Ace	Nov1	ot.gpx
2021/11/01 03:19:14+00	130.77854	31.942497	Ace	Nov1	ot.gpx
2021/11/01 03:19:15+00	130.77854	31.942497	Ace	Nov1	ot.gpx
2021/11/01 03:19:16+00	130.77854	31.942497	Ace	Nov1	ot.gpx
2021/11/01 03:19:17+00	130.77854	31.942497	Ace	Nov1	ot.gpx
2021/11/01 03:19:18+00	130.77854	31.942497	Ace	Nov1	ot.gpx
2021/11/01 03:19:19+00	130.77854	31.942497	Ace	Nov1	ot.gpx
2021/11/01 03:19:20+00	130.77854	31.942497	Ace	Nov1	ot.gpx
2021/11/01 03:19:21+00	130.77854	31.942497	Ace	Nov1	ot.gpx
2021/11/01 03:19:22+00	130.77854	31.942497	Ace	Nov1	ot.gpx
2021/11/01 03:19:23+00	130.77854	31.942497	Ace	Nov1	ot.gpx
2021/11/01 03:19:24+00	130.77854	31.942497	Ace	Nov1	ot.gpx
2021/11/01 03:19:25+00	130.77854	31.942497	Ace	Nov1	ot.gpx
2021/11/01 03:19:26+00	130.77854	31.942497	Ace	Nov1	ot.gpx
2021/11/01 03:19:27+00	130.77854	31.942498	Ace	Nov1	ot.gpx
2021/11/01 03:19:28+00	130.77854	31.942498	Ace	Nov1	ot.gpx
2021/11/01 03:19:29+00	130.77854	31.942498	Ace	Nov1	ot.gpx
2021/11/01 03:19:30+00	130.77854	31.942498	Ace	Nov1	ot.gpx
2021/11/01 03:19:31+00	130.778542	31.942498	Ace	Nov1	ot.gpx
2021/11/01 03:19:32+00	130.778542	31.942498	Ace	Nov1	ot.gpx
2021/11/01 03:19:33+00	130.778542	31.942498	Ace	Nov1	ot.gpx
2021/11/01 03:19:34+00	130.778542	31.942498	Ace	Nov1	ot.gpx
2021/11/01 03:19:35+00	130.778542	31.942498	Ace	Nov1	ot.gpx
2021/11/01 03:19:36+00	130.778542	31.942498	Ace	Nov1	ot.gpx
2021/11/01 03:19:37+00	130.778542	31.942498	Ace	Nov1	ot.gpx
2021/11/01 03:19:38+00	130.778542	31.942498	Ace	Nov1	ot.gpx
2021/11/01 03:19:39+00	130.778542	31.942498	Ace	Nov1	ot.gpx
2021/11/01 03:19:40+00	130.778542	31.942498	Ace	Nov1	ot.gpx
2021/11/01 03:19:41+00	130.778542	31.942498	Ace	Nov1	ot.gpx
2021/11/01 03:19:42+00	130.778542	31.942498	Ace	Nov1	ot.gpx
2021/11/01 03:19:43+00	130.778542	31.942498	Ace	Nov1	ot.gpx
2021/11/01 03:19:44+00	130.778542	31.942498	Ace	Nov1	ot.gpx
2021/11/01 03:19:45+00	130.778542	31.942498	Ace	Nov1	ot.gpx
2021/11/01 03:19:46+00	130.778542	31.942498	Ace	Nov1	ot.gpx
2021/11/01 03:19:47+00	130.778542	31.942498	Ace	Nov1	ot.gpx
2021/11/01 03:19:48+00	130.778542	31.942498	Ace	Nov1	ot.gpx
2021/11/01 03:19:49+00	130.778542	31.942498	Ace	Nov1	ot.gpx
2021/11/01 03:19:50+00	130.778542	31.942498	Ace	Nov1	ot.gpx
2021/11/01 03:19:51+00	130.778542	31.942498	Ace	Nov1	ot.gpx
2021/11/01 03:19:52+00	130.778542	31.942498	Ace	Nov1	ot.gpx
2021/11/01 03:19:53+00	130.778542	31.942498	Ace	Nov1	ot.gpx
2021/11/01 03:19:54+00	130.778542	31.942498	Ace	Nov1	ot.gpx
2021/11/01 03:19:55+00	130.778542	31.942498	Ace	Nov1	ot.gpx
2021/11/01 03:19:56+00	130.778542	31.9425	Ace	Nov1	ot.gpx
2021/11/01 03:19:57+00	130.778543	31.942502	Ace	Nov1	ot.gpx
2021/11/01 03:19:58+00	130.778543	31.9425	Ace	Nov1	ot.gpx
2021/11/01 03:19:59+00	130.778543	31.9425	Ace	Nov1	ot.gpx
2021/11/01 03:20:00+00	130.778543	31.9425	Ace	Nov1	ot.gpx
2021/11/01 03:20:01+00	130.778543	31.942502	Ace	Nov1	ot.gpx
2021/11/01 03:20:02+00	130.778543	31.942502	Ace	Nov1	ot.gpx
2021/11/01 03:20:03+00	130.778543	31.942502	Ace	Nov1	ot.gpx
2021/11/01 03:20:04+00	130.778543	31.942502	Ace	Nov1	ot.gpx
2021/11/01 03:20:05+00	130.778543	31.942502	Ace	Nov1	ot.gpx
2021/11/01 03:20:06+00	130.778543	31.942502	Ace	Nov1	ot.gpx
2021/11/01 03:20:07+00	130.778543	31.942502	Ace	Nov1	ot.gpx
2021/11/01 03:20:08+00	130.778543	31.942502	Ace	Nov1	ot.gpx
2021/11/01 03:20:09+00	130.778543	31.942502	Ace	Nov1	ot.gpx
2021/11/01 03:20:10+00	130.778543	31.942502	Ace	Nov1	ot.gpx
2021/11/01 03:20:11+00	130.778543	31.942502	Ace	Nov1	ot.gpx
2021/11/01 03:20:12+00	130.778543	31.942502	Ace	Nov1	ot.gpx
2021/11/01 03:20:13+00	130.778543	31.942502	Ace	Nov1	ot.gpx
2021/11/01 03:20:14+00	130.778543	31.942502	Ace	Nov1	ot.gpx
2021/11/01 03:20:15+00	130.778543	31.942502	Ace	Nov1	ot.gpx
2021/11/01 03:20:16+00	130.778543	31.942502	Ace	Nov1	ot.gpx
2021/11/01 03:20:17+00	130.778543	31.942502	Ace	Nov1	ot.gpx
2021/11/01 03:20:18+00	130.778543	31.942502	Ace	Nov1	ot.gpx
2021/11/01 03:20:19+00	130.778543	31.942502	Ace	Nov1	ot.gpx
2021/11/01 03:20:20+00	130.778543	31.942502	Ace	Nov1	ot.gpx
2021/11/01 03:20:21+00	130.778543	31.942502	Ace	Nov1	ot.gpx
2021/11/01 03:20:22+00	130.778543	31.942502	Ace	Nov1	ot.gpx
2021/11/01 03:20:23+00	130.778543	31.942502	Ace	Nov1	ot.gpx
2021/11/01 03:20:24+00	130.778543	31.942502	Ace	Nov1	ot.gpx
2021/11/01 03:20:25+00	130.778543	31.942502	Ace	Nov1	ot.gpx
2021/11/01 03:20:26+00	130.778542	31.942502	Ace	Nov1	ot.gpx
2021/11/01 03:20:27+00	130.77854	31.942498	Ace	Nov1	ot.gpx
2021/11/01 03:20:28+00	130.77854	31.942497	Ace	Nov1	ot.gpx
2021/11/01 03:20:29+00	130.778538	31.942497	Ace	Nov1	ot.gpx
2021/11/01 03:20:30+00	130.778535	31.9425	Ace	Nov1	ot.gpx
2021/11/01 03:20:31+00	130.778533	31.9425	Ace	Nov1	ot.gpx
2021/11/01 03:20:32+00	130.778532	31.942498	Ace	Nov1	ot.gpx
2021/11/01 03:20:33+00	130.778537	31.9425	Ace	Nov1	ot.gpx
2021/11/01 03:20:34+00	130.778542	31.942503	Ace	Nov1	ot.gpx
2021/11/01 03:20:35+00	130.778543	31.942507	Ace	Nov1	ot.gpx
2021/11/01 03:20:36+00	130.778543	31.942507	Ace	Nov1	ot.gpx
2021/11/01 03:20:37+00	130.778542	31.942507	Ace	Nov1	ot.gpx
2021/11/01 03:20:38+00	130.778545	31.942505	Ace	Nov1	ot.gpx
2021/11/01 03:20:39+00	130.778543	31.942505	Ace	Nov1	ot.gpx
2021/11/01 03:20:40+00	130.778543	31.942505	Ace	Nov1	ot.gpx
2021/11/01 03:20:41+00	130.778547	31.942505	Ace	Nov1	ot.gpx
2021/11/01 03:20:42+00	130.778547	31.9425	Ace	Nov1	ot.gpx
2021/11/01 03:20:43+00	130.778547	31.942498	Ace	Nov1	ot.gpx
2021/11/01 03:20:44+00	130.778548	31.942497	Ace	Nov1	ot.gpx
2021/11/01 03:20:45+00	130.778547	31.942493	Ace	Nov1	ot.gpx
2021/11/01 03:20:46+00	130.778552	31.942492	Ace	Nov1	ot.gpx
2021/11/01 03:20:47+00	130.778555	31.942488	Ace	Nov1	ot.gpx
2021/11/01 03:20:48+00	130.778557	31.942488	Ace	Nov1	ot.gpx
2021/11/01 03:20:49+00	130.77856	31.942487	Ace	Nov1	ot.gpx
2021/11/01 03:20:50+00	130.778562	31.942485	Ace	Nov1	ot.gpx
2021/11/01 03:20:51+00	130.778563	31.942482	Ace	Nov1	ot.gpx
2021/11/01 03:20:52+00	130.778562	31.942478	Ace	Nov1	ot.gpx
2021/11/01 03:20:53+00	130.778558	31.942477	Ace	Nov1	ot.gpx
2021/11/01 03:20:54+00	130.778558	31.942477	Ace	Nov1	ot.gpx
2021/11/01 03:20:55+00	130.778567	31.94248	Ace	Nov1	ot.gpx
2021/11/01 03:20:56+00	130.778572	31.942482	Ace	Nov1	ot.gpx
2021/11/01 03:20:57+00	130.778575	31.942483	Ace	Nov1	ot.gpx
2021/11/01 03:20:58+00	130.778578	31.942483	Ace	Nov1	ot.gpx
2021/11/01 03:20:59+00	130.77858	31.942483	Ace	Nov1	ot.gpx
2021/11/01 03:21:00+00	130.778583	31.942483	Ace	Nov1	ot.gpx
2021/11/01 03:21:01+00	130.778583	31.942482	Ace	Nov1	ot.gpx
2021/11/01 03:21:02+00	130.778583	31.942482	Ace	Nov1	ot.gpx
2021/11/01 03:21:03+00	130.778583	31.942482	Ace	Nov1	ot.gpx
2021/11/01 03:21:04+00	130.778583	31.942482	Ace	Nov1	ot.gpx
2021/11/01 03:21:05+00	130.778583	31.942482	Ace	Nov1	ot.gpx
2021/11/01 03:21:06+00	130.778583	31.942482	Ace	Nov1	ot.gpx
2021/11/01 03:21:07+00	130.778583	31.942482	Ace	Nov1	ot.gpx
2021/11/01 03:21:08+00	130.778583	31.942482	Ace	Nov1	ot.gpx
2021/11/01 03:21:09+00	130.778583	31.942482	Ace	Nov1	ot.gpx
2021/11/01 03:21:10+00	130.778582	31.94248	Ace	Nov1	ot.gpx
2021/11/01 03:21:11+00	130.77858	31.942477	Ace	Nov1	ot.gpx
2021/11/01 03:21:12+00	130.778582	31.942473	Ace	Nov1	ot.gpx
2021/11/01 03:21:13+00	130.778583	31.942472	Ace	Nov1	ot.gpx
2021/11/01 03:21:14+00	130.778582	31.94247	Ace	Nov1	ot.gpx
2021/11/01 03:21:15+00	130.778583	31.94247	Ace	Nov1	ot.gpx
2021/11/01 03:21:16+00	130.778583	31.94247	Ace	Nov1	ot.gpx
2021/11/01 03:21:17+00	130.77858	31.942472	Ace	Nov1	ot.gpx
2021/11/01 03:21:18+00	130.77857	31.942473	Ace	Nov1	ot.gpx
2021/11/01 03:21:19+00	130.77857	31.942473	Ace	Nov1	ot.gpx
2021/11/01 03:21:20+00	130.77857	31.942473	Ace	Nov1	ot.gpx
2021/11/01 03:21:21+00	130.77857	31.942473	Ace	Nov1	ot.gpx
2021/11/01 03:21:22+00	130.77857	31.942473	Ace	Nov1	ot.gpx
2021/11/01 03:21:23+00	130.778568	31.942473	Ace	Nov1	ot.gpx
2021/11/01 03:21:24+00	130.778567	31.942475	Ace	Nov1	ot.gpx
2021/11/01 03:21:25+00	130.778567	31.942475	Ace	Nov1	ot.gpx
2021/11/01 03:21:26+00	130.778565	31.942475	Ace	Nov1	ot.gpx
2021/11/01 03:21:27+00	130.77856	31.942477	Ace	Nov1	ot.gpx
2021/11/01 03:21:28+00	130.77856	31.942477	Ace	Nov1	ot.gpx
2021/11/01 03:21:29+00	130.77856	31.942477	Ace	Nov1	ot.gpx
2021/11/01 03:21:30+00	130.77856	31.942477	Ace	Nov1	ot.gpx
2021/11/01 03:21:31+00	130.778558	31.942475	Ace	Nov1	ot.gpx
2021/11/01 03:21:32+00	130.778558	31.942475	Ace	Nov1	ot.gpx
2021/11/01 03:21:33+00	130.778558	31.942475	Ace	Nov1	ot.gpx
2021/11/01 03:21:34+00	130.77856	31.942475	Ace	Nov1	ot.gpx
2021/11/01 03:21:35+00	130.778565	31.942472	Ace	Nov1	ot.gpx
2021/11/01 03:21:36+00	130.778568	31.942468	Ace	Nov1	ot.gpx
2021/11/01 03:21:37+00	130.778572	31.942465	Ace	Nov1	ot.gpx
2021/11/01 03:21:38+00	130.778573	31.942465	Ace	Nov1	ot.gpx
2021/11/01 03:21:39+00	130.778577	31.942465	Ace	Nov1	ot.gpx
2021/11/01 03:21:40+00	130.778575	31.942462	Ace	Nov1	ot.gpx
2021/11/01 03:21:41+00	130.778572	31.942458	Ace	Nov1	ot.gpx
2021/11/01 03:21:42+00	130.778572	31.94246	Ace	Nov1	ot.gpx
2021/11/01 03:21:43+00	130.778572	31.94246	Ace	Nov1	ot.gpx
2021/11/01 03:21:44+00	130.778572	31.94246	Ace	Nov1	ot.gpx
2021/11/01 03:21:45+00	130.778572	31.942462	Ace	Nov1	ot.gpx
2021/11/01 03:21:46+00	130.778568	31.942463	Ace	Nov1	ot.gpx
2021/11/01 03:21:47+00	130.778565	31.942465	Ace	Nov1	ot.gpx
2021/11/01 03:21:48+00	130.778562	31.942465	Ace	Nov1	ot.gpx
2021/11/01 03:21:49+00	130.778563	31.942465	Ace	Nov1	ot.gpx
2021/11/01 03:21:50+00	130.778563	31.942465	Ace	Nov1	ot.gpx
2021/11/01 03:21:51+00	130.778562	31.942465	Ace	Nov1	ot.gpx
2021/11/01 03:21:52+00	130.77856	31.942467	Ace	Nov1	ot.gpx
2021/11/01 03:21:53+00	130.77856	31.942468	Ace	Nov1	ot.gpx
2021/11/01 03:21:54+00	130.77856	31.942468	Ace	Nov1	ot.gpx
2021/11/01 03:21:55+00	130.77856	31.942468	Ace	Nov1	ot.gpx
2021/11/01 03:21:56+00	130.77856	31.942468	Ace	Nov1	ot.gpx
2021/11/01 03:21:57+00	130.77856	31.942468	Ace	Nov1	ot.gpx
2021/11/01 03:21:58+00	130.77856	31.942468	Ace	Nov1	ot.gpx
2021/11/01 03:21:59+00	130.77856	31.942468	Ace	Nov1	ot.gpx
2021/11/01 03:22:00+00	130.77856	31.942468	Ace	Nov1	ot.gpx
2021/11/01 03:22:01+00	130.77856	31.942468	Ace	Nov1	ot.gpx
2021/11/01 03:22:02+00	130.77856	31.942468	Ace	Nov1	ot.gpx
2021/11/01 03:22:03+00	130.77856	31.942468	Ace	Nov1	ot.gpx
2021/11/01 03:22:04+00	130.778562	31.942468	Ace	Nov1	ot.gpx
2021/11/01 03:22:05+00	130.778563	31.942468	Ace	Nov1	ot.gpx
2021/11/01 03:22:06+00	130.778563	31.942468	Ace	Nov1	ot.gpx
2021/11/01 03:22:07+00	130.778563	31.942468	Ace	Nov1	ot.gpx
2021/11/01 03:22:08+00	130.778563	31.942468	Ace	Nov1	ot.gpx
2021/11/01 03:22:09+00	130.778563	31.942468	Ace	Nov1	ot.gpx
2021/11/01 03:22:10+00	130.778563	31.942468	Ace	Nov1	ot.gpx
2021/11/01 03:22:11+00	130.778563	31.942468	Ace	Nov1	ot.gpx
2021/11/01 03:22:12+00	130.778563	31.942468	Ace	Nov1	ot.gpx
2021/11/01 03:22:13+00	130.778563	31.942468	Ace	Nov1	ot.gpx
2021/11/01 03:22:14+00	130.778563	31.942468	Ace	Nov1	ot.gpx
2021/11/01 03:22:15+00	130.778563	31.942468	Ace	Nov1	ot.gpx
2021/11/01 03:22:16+00	130.778563	31.942468	Ace	Nov1	ot.gpx
2021/11/01 03:22:17+00	130.778563	31.942468	Ace	Nov1	ot.gpx
2021/11/01 03:22:18+00	130.778563	31.942468	Ace	Nov1	ot.gpx
2021/11/01 03:22:19+00	130.778565	31.942468	Ace	Nov1	ot.gpx
2021/11/01 03:22:20+00	130.778568	31.942468	Ace	Nov1	ot.gpx
2021/11/01 03:22:21+00	130.778568	31.942468	Ace	Nov1	ot.gpx
2021/11/01 03:22:22+00	130.778568	31.942468	Ace	Nov1	ot.gpx
2021/11/01 03:22:23+00	130.778568	31.942468	Ace	Nov1	ot.gpx
2021/11/01 03:22:24+00	130.778568	31.942468	Ace	Nov1	ot.gpx
2021/11/01 03:22:25+00	130.778573	31.942463	Ace	Nov1	ot.gpx
2021/11/01 03:22:26+00	130.778572	31.942462	Ace	Nov1	ot.gpx
2021/11/01 03:22:27+00	130.778572	31.942462	Ace	Nov1	ot.gpx
2021/11/01 03:22:28+00	130.778573	31.942462	Ace	Nov1	ot.gpx
2021/11/01 03:22:29+00	130.778577	31.942462	Ace	Nov1	ot.gpx
2021/11/01 03:22:30+00	130.778582	31.94246	Ace	Nov1	ot.gpx
2021/11/01 03:22:31+00	130.778582	31.94246	Ace	Nov1	ot.gpx
2021/11/01 03:22:32+00	130.778582	31.94246	Ace	Nov1	ot.gpx
2021/11/01 03:22:33+00	130.778582	31.94246	Ace	Nov1	ot.gpx
2021/11/01 03:22:34+00	130.778582	31.94246	Ace	Nov1	ot.gpx
2021/11/01 03:22:35+00	130.778582	31.94246	Ace	Nov1	ot.gpx
2021/11/01 03:22:36+00	130.778582	31.94246	Ace	Nov1	ot.gpx
2021/11/01 03:22:37+00	130.778583	31.942462	Ace	Nov1	ot.gpx
2021/11/01 03:22:38+00	130.77858	31.942462	Ace	Nov1	ot.gpx
2021/11/01 03:22:39+00	130.77858	31.942462	Ace	Nov1	ot.gpx
2021/11/01 03:22:40+00	130.77858	31.942465	Ace	Nov1	ot.gpx
2021/11/01 03:22:41+00	130.778578	31.942467	Ace	Nov1	ot.gpx
2021/11/01 03:22:42+00	130.778575	31.942467	Ace	Nov1	ot.gpx
2021/11/01 03:22:43+00	130.778573	31.942468	Ace	Nov1	ot.gpx
2021/11/01 03:22:44+00	130.778575	31.942465	Ace	Nov1	ot.gpx
2021/11/01 03:22:45+00	130.778577	31.942462	Ace	Nov1	ot.gpx
2021/11/01 03:22:46+00	130.778577	31.94246	Ace	Nov1	ot.gpx
2021/11/01 03:22:47+00	130.77858	31.942465	Ace	Nov1	ot.gpx
2021/11/01 03:22:48+00	130.778582	31.942465	Ace	Nov1	ot.gpx
2021/11/01 03:22:49+00	130.77858	31.94247	Ace	Nov1	ot.gpx
2021/11/01 03:22:50+00	130.778582	31.942468	Ace	Nov1	ot.gpx
2021/11/01 03:22:51+00	130.778583	31.942468	Ace	Nov1	ot.gpx
2021/11/01 03:22:52+00	130.778583	31.942472	Ace	Nov1	ot.gpx
2021/11/01 03:22:53+00	130.778582	31.942472	Ace	Nov1	ot.gpx
2021/11/01 03:22:54+00	130.778582	31.942472	Ace	Nov1	ot.gpx
2021/11/01 03:22:55+00	130.778582	31.942472	Ace	Nov1	ot.gpx
2021/11/01 03:22:56+00	130.778582	31.942472	Ace	Nov1	ot.gpx
2021/11/01 03:22:57+00	130.778582	31.942472	Ace	Nov1	ot.gpx
2021/11/01 03:22:58+00	130.778582	31.942472	Ace	Nov1	ot.gpx
2021/11/01 03:22:59+00	130.778582	31.942472	Ace	Nov1	ot.gpx
2021/11/01 03:23:00+00	130.778582	31.942472	Ace	Nov1	ot.gpx
2021/11/01 03:23:01+00	130.778582	31.942472	Ace	Nov1	ot.gpx
2021/11/01 03:23:02+00	130.778582	31.942472	Ace	Nov1	ot.gpx
2021/11/01 03:23:03+00	130.778582	31.942472	Ace	Nov1	ot.gpx
2021/11/01 03:23:04+00	130.778582	31.942472	Ace	Nov1	ot.gpx
2021/11/01 03:23:05+00	130.778582	31.942472	Ace	Nov1	ot.gpx
2021/11/01 03:23:06+00	130.778582	31.942472	Ace	Nov1	ot.gpx
2021/11/01 03:23:07+00	130.778582	31.942472	Ace	Nov1	ot.gpx
2021/11/01 03:23:08+00	130.778582	31.942472	Ace	Nov1	ot.gpx
2021/11/01 03:23:09+00	130.778582	31.942472	Ace	Nov1	ot.gpx
2021/11/01 03:23:10+00	130.77858	31.942472	Ace	Nov1	ot.gpx
2021/11/01 03:23:11+00	130.778573	31.942472	Ace	Nov1	ot.gpx
2021/11/01 03:23:12+00	130.778563	31.94247	Ace	Nov1	ot.gpx
2021/11/01 03:23:13+00	130.778553	31.942472	Ace	Nov1	ot.gpx
2021/11/01 03:23:14+00	130.778553	31.942473	Ace	Nov1	ot.gpx
2021/11/01 03:23:15+00	130.778552	31.942473	Ace	Nov1	ot.gpx
2021/11/01 03:23:16+00	130.778548	31.942475	Ace	Nov1	ot.gpx
2021/11/01 03:23:17+00	130.778548	31.942475	Ace	Nov1	ot.gpx
2021/11/01 03:23:18+00	130.778548	31.942475	Ace	Nov1	ot.gpx
2021/11/01 03:23:19+00	130.778548	31.942475	Ace	Nov1	ot.gpx
2021/11/01 03:23:20+00	130.778548	31.94247	Ace	Nov1	ot.gpx
2021/11/01 03:23:21+00	130.77855	31.94247	Ace	Nov1	ot.gpx
2021/11/01 03:23:22+00	130.77855	31.942472	Ace	Nov1	ot.gpx
2021/11/01 03:23:23+00	130.77855	31.942468	Ace	Nov1	ot.gpx
2021/11/01 03:23:24+00	130.77855	31.94247	Ace	Nov1	ot.gpx
2021/11/01 03:23:25+00	130.77855	31.94247	Ace	Nov1	ot.gpx
2021/11/01 03:23:26+00	130.778545	31.942472	Ace	Nov1	ot.gpx
2021/11/01 03:23:27+00	130.778538	31.942473	Ace	Nov1	ot.gpx
2021/11/01 03:23:28+00	130.778532	31.942473	Ace	Nov1	ot.gpx
2021/11/01 03:23:29+00	130.77853	31.942475	Ace	Nov1	ot.gpx
2021/11/01 03:23:30+00	130.778518	31.942472	Ace	Nov1	ot.gpx
2021/11/01 03:23:31+00	130.778518	31.942472	Ace	Nov1	ot.gpx
2021/11/01 03:23:32+00	130.778518	31.942472	Ace	Nov1	ot.gpx
2021/11/01 03:23:33+00	130.778518	31.942472	Ace	Nov1	ot.gpx
2021/11/01 03:23:34+00	130.778518	31.942472	Ace	Nov1	ot.gpx
2021/11/01 03:23:35+00	130.778518	31.942472	Ace	Nov1	ot.gpx
2021/11/01 03:23:36+00	130.778518	31.942472	Ace	Nov1	ot.gpx
2021/11/01 03:23:37+00	130.778517	31.942473	Ace	Nov1	ot.gpx
2021/11/01 03:23:38+00	130.778517	31.942473	Ace	Nov1	ot.gpx
2021/11/01 03:23:39+00	130.778515	31.94247	Ace	Nov1	ot.gpx
2021/11/01 03:23:40+00	130.778513	31.942478	Ace	Nov1	ot.gpx
2021/11/01 03:23:41+00	130.778513	31.942478	Ace	Nov1	ot.gpx
2021/11/01 03:23:42+00	130.778513	31.942477	Ace	Nov1	ot.gpx
2021/11/01 03:23:43+00	130.778513	31.942477	Ace	Nov1	ot.gpx
2021/11/01 03:23:44+00	130.778513	31.942477	Ace	Nov1	ot.gpx
2021/11/01 03:23:45+00	130.778513	31.942477	Ace	Nov1	ot.gpx
2021/11/01 03:23:46+00	130.778513	31.942477	Ace	Nov1	ot.gpx
2021/11/01 03:23:47+00	130.778513	31.942477	Ace	Nov1	ot.gpx
2021/11/01 03:23:48+00	130.778513	31.942477	Ace	Nov1	ot.gpx
2021/11/01 03:23:49+00	130.778513	31.942477	Ace	Nov1	ot.gpx
2021/11/01 03:23:50+00	130.778513	31.942478	Ace	Nov1	ot.gpx
2021/11/01 03:23:51+00	130.778508	31.942485	Ace	Nov1	ot.gpx
2021/11/01 03:23:52+00	130.778503	31.942485	Ace	Nov1	ot.gpx
2021/11/01 03:23:53+00	130.778502	31.942485	Ace	Nov1	ot.gpx
2021/11/01 03:23:54+00	130.778498	31.942487	Ace	Nov1	ot.gpx
2021/11/01 03:23:55+00	130.778495	31.942488	Ace	Nov1	ot.gpx
2021/11/01 03:23:56+00	130.77849	31.94249	Ace	Nov1	ot.gpx
2021/11/01 03:23:57+00	130.778487	31.942488	Ace	Nov1	ot.gpx
2021/11/01 03:23:58+00	130.778487	31.942488	Ace	Nov1	ot.gpx
2021/11/01 03:23:59+00	130.778493	31.942492	Ace	Nov1	ot.gpx
2021/11/01 03:24:00+00	130.778493	31.942488	Ace	Nov1	ot.gpx
2021/11/01 03:24:01+00	130.77849	31.942487	Ace	Nov1	ot.gpx
2021/11/01 03:24:02+00	130.778488	31.942488	Ace	Nov1	ot.gpx
2021/11/01 03:24:03+00	130.778488	31.942488	Ace	Nov1	ot.gpx
2021/11/01 03:24:04+00	130.778488	31.942492	Ace	Nov1	ot.gpx
2021/11/01 03:24:05+00	130.778488	31.942492	Ace	Nov1	ot.gpx
2021/11/01 03:24:06+00	130.77849	31.942492	Ace	Nov1	ot.gpx
2021/11/01 03:24:07+00	130.778493	31.942493	Ace	Nov1	ot.gpx
2021/11/01 03:24:08+00	130.778503	31.942492	Ace	Nov1	ot.gpx
2021/11/01 03:24:09+00	130.778507	31.942493	Ace	Nov1	ot.gpx
2021/11/01 03:24:10+00	130.778508	31.942495	Ace	Nov1	ot.gpx
2021/11/01 03:24:11+00	130.778513	31.942497	Ace	Nov1	ot.gpx
2021/11/01 03:24:12+00	130.778517	31.942497	Ace	Nov1	ot.gpx
2021/11/01 03:24:13+00	130.778517	31.942497	Ace	Nov1	ot.gpx
2021/11/01 03:24:14+00	130.778517	31.942497	Ace	Nov1	ot.gpx
2021/11/01 03:24:15+00	130.778518	31.942497	Ace	Nov1	ot.gpx
2021/11/01 03:24:16+00	130.77852	31.942497	Ace	Nov1	ot.gpx
2021/11/01 03:24:17+00	130.778523	31.942495	Ace	Nov1	ot.gpx
2021/11/01 03:24:18+00	130.778525	31.942492	Ace	Nov1	ot.gpx
2021/11/01 03:24:19+00	130.778525	31.94249	Ace	Nov1	ot.gpx
2021/11/01 03:24:20+00	130.778527	31.942492	Ace	Nov1	ot.gpx
2021/11/01 03:24:21+00	130.778527	31.942492	Ace	Nov1	ot.gpx
2021/11/01 03:24:22+00	130.778527	31.942492	Ace	Nov1	ot.gpx
2021/11/01 03:24:23+00	130.778527	31.942492	Ace	Nov1	ot.gpx
2021/11/01 03:24:24+00	130.778525	31.942492	Ace	Nov1	ot.gpx
2021/11/01 03:24:25+00	130.778525	31.942492	Ace	Nov1	ot.gpx
2021/11/01 03:24:26+00	130.778525	31.942492	Ace	Nov1	ot.gpx
2021/11/01 03:24:27+00	130.778523	31.942492	Ace	Nov1	ot.gpx
2021/11/01 03:24:28+00	130.77852	31.942488	Ace	Nov1	ot.gpx
2021/11/01 03:24:29+00	130.77852	31.942488	Ace	Nov1	ot.gpx
2021/11/01 03:24:30+00	130.778518	31.942488	Ace	Nov1	ot.gpx
2021/11/01 03:24:31+00	130.778518	31.942488	Ace	Nov1	ot.gpx
2021/11/01 03:24:32+00	130.778518	31.942488	Ace	Nov1	ot.gpx
2021/11/01 03:24:33+00	130.778517	31.94249	Ace	Nov1	ot.gpx
2021/11/01 03:24:34+00	130.778513	31.942488	Ace	Nov1	ot.gpx
2021/11/01 03:24:35+00	130.778512	31.94249	Ace	Nov1	ot.gpx
2021/11/01 03:24:36+00	130.778512	31.94249	Ace	Nov1	ot.gpx
2021/11/01 03:24:37+00	130.778512	31.94249	Ace	Nov1	ot.gpx
2021/11/01 03:24:38+00	130.77851	31.94249	Ace	Nov1	ot.gpx
2021/11/01 03:24:39+00	130.77851	31.94249	Ace	Nov1	ot.gpx
2021/11/01 03:24:40+00	130.77851	31.94249	Ace	Nov1	ot.gpx
2021/11/01 03:24:41+00	130.778512	31.94249	Ace	Nov1	ot.gpx
2021/11/01 03:24:42+00	130.778512	31.942488	Ace	Nov1	ot.gpx
2021/11/01 03:24:43+00	130.778515	31.9425	Ace	Nov1	ot.gpx
2021/11/01 03:24:44+00	130.778517	31.942505	Ace	Nov1	ot.gpx
2021/11/01 03:24:45+00	130.778518	31.942503	Ace	Nov1	ot.gpx
2021/11/01 03:24:46+00	130.778523	31.942503	Ace	Nov1	ot.gpx
2021/11/01 03:24:47+00	130.778527	31.942498	Ace	Nov1	ot.gpx
2021/11/01 03:24:48+00	130.778533	31.942495	Ace	Nov1	ot.gpx
2021/11/01 03:24:49+00	130.778537	31.942497	Ace	Nov1	ot.gpx
2021/11/01 03:24:50+00	130.77854	31.942497	Ace	Nov1	ot.gpx
2021/11/01 03:24:51+00	130.778542	31.942497	Ace	Nov1	ot.gpx
2021/11/01 03:24:52+00	130.778543	31.942493	Ace	Nov1	ot.gpx
2021/11/01 03:24:53+00	130.778542	31.94249	Ace	Nov1	ot.gpx
2021/11/01 03:24:54+00	130.778538	31.942485	Ace	Nov1	ot.gpx
2021/11/01 03:24:55+00	130.778543	31.942487	Ace	Nov1	ot.gpx
2021/11/01 03:24:56+00	130.778545	31.942487	Ace	Nov1	ot.gpx
2021/11/01 03:24:57+00	130.778545	31.94248	Ace	Nov1	ot.gpx
2021/11/01 03:24:58+00	130.778548	31.942482	Ace	Nov1	ot.gpx
2021/11/01 03:24:59+00	130.778548	31.942478	Ace	Nov1	ot.gpx
2021/11/01 03:25:00+00	130.778552	31.942475	Ace	Nov1	ot.gpx
2021/11/01 03:25:01+00	130.778555	31.942475	Ace	Nov1	ot.gpx
2021/11/01 03:25:02+00	130.778558	31.942477	Ace	Nov1	ot.gpx
2021/11/01 03:25:03+00	130.778563	31.94247	Ace	Nov1	ot.gpx
2021/11/01 03:25:04+00	130.77857	31.942468	Ace	Nov1	ot.gpx
2021/11/01 03:25:05+00	130.778573	31.942468	Ace	Nov1	ot.gpx
2021/11/01 03:25:06+00	130.778573	31.942468	Ace	Nov1	ot.gpx
2021/11/01 03:25:07+00	130.778575	31.942468	Ace	Nov1	ot.gpx
2021/11/01 03:25:08+00	130.778575	31.942468	Ace	Nov1	ot.gpx
2021/11/01 03:25:09+00	130.77857	31.942473	Ace	Nov1	ot.gpx
2021/11/01 03:25:10+00	130.778565	31.942477	Ace	Nov1	ot.gpx
2021/11/01 03:25:11+00	130.778562	31.942477	Ace	Nov1	ot.gpx
2021/11/01 03:25:12+00	130.778558	31.942477	Ace	Nov1	ot.gpx
2021/11/01 03:25:13+00	130.778553	31.942477	Ace	Nov1	ot.gpx
2021/11/01 03:25:14+00	130.778552	31.94248	Ace	Nov1	ot.gpx
2021/11/01 03:25:15+00	130.77855	31.942482	Ace	Nov1	ot.gpx
2021/11/01 03:25:16+00	130.778557	31.942495	Ace	Nov1	ot.gpx
2021/11/01 03:25:17+00	130.778558	31.942502	Ace	Nov1	ot.gpx
2021/11/01 03:25:18+00	130.778557	31.9425	Ace	Nov1	ot.gpx
2021/11/01 03:25:19+00	130.77856	31.942495	Ace	Nov1	ot.gpx
2021/11/01 03:25:20+00	130.77856	31.94249	Ace	Nov1	ot.gpx
2021/11/01 03:25:21+00	130.778563	31.94249	Ace	Nov1	ot.gpx
2021/11/01 03:25:22+00	130.778567	31.942487	Ace	Nov1	ot.gpx
2021/11/01 03:25:23+00	130.778568	31.942482	Ace	Nov1	ot.gpx
2021/11/01 03:25:24+00	130.778572	31.942473	Ace	Nov1	ot.gpx
2021/11/01 03:25:25+00	130.778565	31.942473	Ace	Nov1	ot.gpx
2021/11/01 03:25:26+00	130.778565	31.942473	Ace	Nov1	ot.gpx
2021/11/01 03:25:27+00	130.778565	31.942472	Ace	Nov1	ot.gpx
2021/11/01 03:25:28+00	130.778567	31.942472	Ace	Nov1	ot.gpx
2021/11/01 03:25:29+00	130.778563	31.94247	Ace	Nov1	ot.gpx
2021/11/01 03:25:30+00	130.778555	31.94247	Ace	Nov1	ot.gpx
2021/11/01 03:25:31+00	130.778547	31.94247	Ace	Nov1	ot.gpx
2021/11/01 03:25:32+00	130.778547	31.94247	Ace	Nov1	ot.gpx
2021/11/01 03:25:33+00	130.778547	31.94247	Ace	Nov1	ot.gpx
2021/11/01 03:25:34+00	130.778547	31.94247	Ace	Nov1	ot.gpx
2021/11/01 03:25:35+00	130.778547	31.94247	Ace	Nov1	ot.gpx
2021/11/01 03:25:36+00	130.778547	31.94247	Ace	Nov1	ot.gpx
2021/11/01 03:25:37+00	130.778547	31.94247	Ace	Nov1	ot.gpx
2021/11/01 03:25:38+00	130.778547	31.942468	Ace	Nov1	ot.gpx
2021/11/01 03:25:39+00	130.778545	31.942465	Ace	Nov1	ot.gpx
2021/11/01 03:25:40+00	130.778547	31.942462	Ace	Nov1	ot.gpx
2021/11/01 03:25:41+00	130.778547	31.942462	Ace	Nov1	ot.gpx
2021/11/01 03:25:42+00	130.778547	31.94246	Ace	Nov1	ot.gpx
2021/11/01 03:25:43+00	130.778543	31.942453	Ace	Nov1	ot.gpx
2021/11/01 03:25:44+00	130.778538	31.942445	Ace	Nov1	ot.gpx
2021/11/01 03:25:45+00	130.778538	31.942443	Ace	Nov1	ot.gpx
2021/11/01 03:25:46+00	130.77854	31.942445	Ace	Nov1	ot.gpx
2021/11/01 03:25:47+00	130.77854	31.942445	Ace	Nov1	ot.gpx
2021/11/01 03:25:48+00	130.77854	31.942447	Ace	Nov1	ot.gpx
2021/11/01 03:25:49+00	130.778542	31.942447	Ace	Nov1	ot.gpx
2021/11/01 03:25:50+00	130.778542	31.942447	Ace	Nov1	ot.gpx
2021/11/01 03:25:51+00	130.778542	31.942443	Ace	Nov1	ot.gpx
2021/11/01 03:25:52+00	130.778547	31.942443	Ace	Nov1	ot.gpx
2021/11/01 03:25:53+00	130.77855	31.942448	Ace	Nov1	ot.gpx
2021/11/01 03:25:54+00	130.778558	31.942457	Ace	Nov1	ot.gpx
2021/11/01 03:25:55+00	130.778563	31.942457	Ace	Nov1	ot.gpx
2021/11/01 03:25:56+00	130.778568	31.942455	Ace	Nov1	ot.gpx
2021/11/01 03:25:57+00	130.778568	31.94245	Ace	Nov1	ot.gpx
2021/11/01 03:25:58+00	130.778572	31.942453	Ace	Nov1	ot.gpx
2021/11/01 03:25:59+00	130.778572	31.942452	Ace	Nov1	ot.gpx
2021/11/01 03:26:00+00	130.778572	31.942452	Ace	Nov1	ot.gpx
2021/11/01 03:26:01+00	130.778573	31.942453	Ace	Nov1	ot.gpx
2021/11/01 03:26:02+00	130.778577	31.942455	Ace	Nov1	ot.gpx
2021/11/01 03:26:03+00	130.778582	31.94246	Ace	Nov1	ot.gpx
2021/11/01 03:26:04+00	130.778582	31.94246	Ace	Nov1	ot.gpx
2021/11/01 03:26:05+00	130.778582	31.94246	Ace	Nov1	ot.gpx
2021/11/01 03:26:06+00	130.778582	31.942458	Ace	Nov1	ot.gpx
2021/11/01 03:26:07+00	130.77858	31.94246	Ace	Nov1	ot.gpx
2021/11/01 03:26:08+00	130.778585	31.942462	Ace	Nov1	ot.gpx
2021/11/01 03:26:09+00	130.778583	31.942462	Ace	Nov1	ot.gpx
2021/11/01 03:26:10+00	130.778583	31.942462	Ace	Nov1	ot.gpx
2021/11/01 03:26:11+00	130.778585	31.942462	Ace	Nov1	ot.gpx
2021/11/01 03:26:12+00	130.778585	31.94246	Ace	Nov1	ot.gpx
2021/11/01 03:26:13+00	130.778582	31.94246	Ace	Nov1	ot.gpx
2021/11/01 03:26:14+00	130.778577	31.942463	Ace	Nov1	ot.gpx
2021/11/01 03:26:15+00	130.778577	31.942465	Ace	Nov1	ot.gpx
2021/11/01 03:26:16+00	130.778577	31.942463	Ace	Nov1	ot.gpx
2021/11/01 03:26:17+00	130.778577	31.942463	Ace	Nov1	ot.gpx
2021/11/01 03:26:18+00	130.778575	31.942465	Ace	Nov1	ot.gpx
2021/11/01 03:26:19+00	130.778572	31.942467	Ace	Nov1	ot.gpx
2021/11/01 03:26:20+00	130.778563	31.942473	Ace	Nov1	ot.gpx
2021/11/01 03:26:21+00	130.77856	31.942477	Ace	Nov1	ot.gpx
2021/11/01 03:26:22+00	130.778555	31.942477	Ace	Nov1	ot.gpx
2021/11/01 03:26:23+00	130.77855	31.942477	Ace	Nov1	ot.gpx
2021/11/01 03:26:24+00	130.778547	31.942477	Ace	Nov1	ot.gpx
2021/11/01 03:26:25+00	130.778547	31.942475	Ace	Nov1	ot.gpx
2021/11/01 03:26:26+00	130.778547	31.942475	Ace	Nov1	ot.gpx
2021/11/01 03:26:27+00	130.778543	31.942475	Ace	Nov1	ot.gpx
2021/11/01 03:26:28+00	130.77854	31.942477	Ace	Nov1	ot.gpx
2021/11/01 03:26:29+00	130.778538	31.942475	Ace	Nov1	ot.gpx
2021/11/01 03:26:30+00	130.778538	31.942477	Ace	Nov1	ot.gpx
2021/11/01 03:26:31+00	130.778537	31.942477	Ace	Nov1	ot.gpx
2021/11/01 03:26:32+00	130.778537	31.942475	Ace	Nov1	ot.gpx
2021/11/01 03:26:33+00	130.778537	31.942475	Ace	Nov1	ot.gpx
2021/11/01 03:26:34+00	130.778537	31.942477	Ace	Nov1	ot.gpx
2021/11/01 03:26:35+00	130.778537	31.942477	Ace	Nov1	ot.gpx
2021/11/01 03:26:36+00	130.778538	31.942475	Ace	Nov1	ot.gpx
2021/11/01 03:26:37+00	130.778538	31.942475	Ace	Nov1	ot.gpx
2021/11/01 03:26:38+00	130.778538	31.942475	Ace	Nov1	ot.gpx
2021/11/01 03:26:39+00	130.778538	31.942475	Ace	Nov1	ot.gpx
2021/11/01 03:26:40+00	130.778538	31.942475	Ace	Nov1	ot.gpx
2021/11/01 03:26:41+00	130.778538	31.942475	Ace	Nov1	ot.gpx
2021/11/01 03:26:42+00	130.778538	31.942475	Ace	Nov1	ot.gpx
2021/11/01 03:26:43+00	130.778538	31.942475	Ace	Nov1	ot.gpx
2021/11/01 03:26:44+00	130.778538	31.942475	Ace	Nov1	ot.gpx
2021/11/01 03:26:45+00	130.778538	31.942475	Ace	Nov1	ot.gpx
2021/11/01 03:26:46+00	130.778538	31.942475	Ace	Nov1	ot.gpx
2021/11/01 03:26:47+00	130.778538	31.942475	Ace	Nov1	ot.gpx
2021/11/01 03:26:48+00	130.778538	31.942475	Ace	Nov1	ot.gpx
2021/11/01 03:26:49+00	130.778538	31.942475	Ace	Nov1	ot.gpx
2021/11/01 03:26:50+00	130.778538	31.942475	Ace	Nov1	ot.gpx
2021/11/01 03:26:51+00	130.778538	31.942475	Ace	Nov1	ot.gpx
2021/11/01 03:26:52+00	130.77854	31.942473	Ace	Nov1	ot.gpx
2021/11/01 03:26:53+00	130.77854	31.942473	Ace	Nov1	ot.gpx
2021/11/01 03:26:54+00	130.778537	31.942475	Ace	Nov1	ot.gpx
2021/11/01 03:26:55+00	130.778535	31.942475	Ace	Nov1	ot.gpx
2021/11/01 03:26:56+00	130.778535	31.942475	Ace	Nov1	ot.gpx
2021/11/01 03:26:57+00	130.778535	31.942477	Ace	Nov1	ot.gpx
2021/11/01 03:26:58+00	130.778535	31.942477	Ace	Nov1	ot.gpx
2021/11/01 03:26:59+00	130.778535	31.942477	Ace	Nov1	ot.gpx
2021/11/01 03:27:00+00	130.778535	31.942477	Ace	Nov1	ot.gpx
2021/11/01 03:27:01+00	130.778535	31.942477	Ace	Nov1	ot.gpx
2021/11/01 03:27:02+00	130.778535	31.942477	Ace	Nov1	ot.gpx
2021/11/01 03:27:03+00	130.778535	31.942477	Ace	Nov1	ot.gpx
2021/11/01 03:27:04+00	130.778535	31.942477	Ace	Nov1	ot.gpx
2021/11/01 03:27:05+00	130.778535	31.942477	Ace	Nov1	ot.gpx
2021/11/01 03:27:06+00	130.778535	31.942477	Ace	Nov1	ot.gpx
2021/11/01 03:27:07+00	130.778535	31.942477	Ace	Nov1	ot.gpx
2021/11/01 03:27:08+00	130.778537	31.94248	Ace	Nov1	ot.gpx
2021/11/01 03:27:09+00	130.778537	31.942482	Ace	Nov1	ot.gpx
2021/11/01 03:27:10+00	130.778537	31.942482	Ace	Nov1	ot.gpx
2021/11/01 03:27:11+00	130.778537	31.942483	Ace	Nov1	ot.gpx
2021/11/01 03:27:12+00	130.778537	31.942483	Ace	Nov1	ot.gpx
2021/11/01 03:27:13+00	130.77854	31.942487	Ace	Nov1	ot.gpx
2021/11/01 03:27:14+00	130.77854	31.942488	Ace	Nov1	ot.gpx
2021/11/01 03:27:15+00	130.778542	31.94249	Ace	Nov1	ot.gpx
2021/11/01 03:27:16+00	130.778545	31.94249	Ace	Nov1	ot.gpx
2021/11/01 03:27:17+00	130.778548	31.94249	Ace	Nov1	ot.gpx
2021/11/01 03:27:18+00	130.77855	31.942492	Ace	Nov1	ot.gpx
[truncated: 318,401 more rows]
