# Supplementary material for: Oxytocin homogenizes horse group organization
Source: iScience. 2024 Jun 24;27(7):110356. doi: 10.1016/j.isci.2024.110356 (PMC11277748; doi:10.1016/j.isci.2024.110356)
Supplement: Data S1. All data and code described in this manuscript, related to STAR Methods — Contains all original data, processing code, formatted data, analysis, and figure code. [file mmc2.zip › data/raw/data_E.txt]

time	x	y	id	day	condition
2021/11/01 01:58:00+00	130.7778	31.944352	Allure	Nov1	sa.gpx
2021/11/01 01:58:01+00	130.7778	31.944353	Allure	Nov1	sa.gpx
2021/11/01 01:58:02+00	130.7778	31.944352	Allure	Nov1	sa.gpx
2021/11/01 01:58:03+00	130.7778	31.944353	Allure	Nov1	sa.gpx
2021/11/01 01:58:04+00	130.7778	31.944352	Allure	Nov1	sa.gpx
2021/11/01 01:58:05+00	130.7778	31.944352	Allure	Nov1	sa.gpx
2021/11/01 01:58:06+00	130.7778	31.944352	Allure	Nov1	sa.gpx
2021/11/01 01:58:07+00	130.777802	31.944352	Allure	Nov1	sa.gpx
2021/11/01 01:58:08+00	130.777802	31.944352	Allure	Nov1	sa.gpx
2021/11/01 01:58:09+00	130.777802	31.944352	Allure	Nov1	sa.gpx
2021/11/01 01:58:10+00	130.7778	31.944352	Allure	Nov1	sa.gpx
2021/11/01 01:58:11+00	130.7778	31.94435	Allure	Nov1	sa.gpx
2021/11/01 01:58:12+00	130.7778	31.94435	Allure	Nov1	sa.gpx
2021/11/01 01:58:13+00	130.7778	31.944352	Allure	Nov1	sa.gpx
2021/11/01 01:58:14+00	130.7778	31.944352	Allure	Nov1	sa.gpx
2021/11/01 01:58:15+00	130.777797	31.944353	Allure	Nov1	sa.gpx
2021/11/01 01:58:16+00	130.777795	31.944353	Allure	Nov1	sa.gpx
2021/11/01 01:58:17+00	130.777795	31.944353	Allure	Nov1	sa.gpx
2021/11/01 01:58:18+00	130.777792	31.944357	Allure	Nov1	sa.gpx
2021/11/01 01:58:19+00	130.777792	31.944358	Allure	Nov1	sa.gpx
2021/11/01 01:58:20+00	130.77779	31.94436	Allure	Nov1	sa.gpx
2021/11/01 01:58:21+00	130.777788	31.94436	Allure	Nov1	sa.gpx
2021/11/01 01:58:22+00	130.77779	31.94436	Allure	Nov1	sa.gpx
2021/11/01 01:58:23+00	130.777788	31.94436	Allure	Nov1	sa.gpx
2021/11/01 01:58:24+00	130.777792	31.94436	Allure	Nov1	sa.gpx
2021/11/01 01:58:25+00	130.77779	31.944358	Allure	Nov1	sa.gpx
2021/11/01 01:58:26+00	130.77779	31.944358	Allure	Nov1	sa.gpx
2021/11/01 01:58:27+00	130.77779	31.944358	Allure	Nov1	sa.gpx
2021/11/01 01:58:28+00	130.77779	31.944358	Allure	Nov1	sa.gpx
2021/11/01 01:58:29+00	130.777792	31.944357	Allure	Nov1	sa.gpx
2021/11/01 01:58:30+00	130.777792	31.944357	Allure	Nov1	sa.gpx
2021/11/01 01:58:31+00	130.77779	31.944357	Allure	Nov1	sa.gpx
2021/11/01 01:58:32+00	130.777787	31.944355	Allure	Nov1	sa.gpx
2021/11/01 01:58:33+00	130.777783	31.944355	Allure	Nov1	sa.gpx
2021/11/01 01:58:34+00	130.777782	31.944357	Allure	Nov1	sa.gpx
2021/11/01 01:58:35+00	130.777785	31.944357	Allure	Nov1	sa.gpx
2021/11/01 01:58:36+00	130.777785	31.944357	Allure	Nov1	sa.gpx
2021/11/01 01:58:37+00	130.777785	31.944357	Allure	Nov1	sa.gpx
2021/11/01 01:58:38+00	130.777785	31.944357	Allure	Nov1	sa.gpx
2021/11/01 01:58:39+00	130.777783	31.944355	Allure	Nov1	sa.gpx
2021/11/01 01:58:40+00	130.777783	31.944355	Allure	Nov1	sa.gpx
2021/11/01 01:58:41+00	130.777783	31.944357	Allure	Nov1	sa.gpx
2021/11/01 01:58:42+00	130.777785	31.944352	Allure	Nov1	sa.gpx
2021/11/01 01:58:43+00	130.777783	31.94435	Allure	Nov1	sa.gpx
2021/11/01 01:58:44+00	130.777783	31.94435	Allure	Nov1	sa.gpx
2021/11/01 01:58:45+00	130.777783	31.94435	Allure	Nov1	sa.gpx
2021/11/01 01:58:46+00	130.777783	31.94435	Allure	Nov1	sa.gpx
2021/11/01 01:58:47+00	130.777783	31.94435	Allure	Nov1	sa.gpx
2021/11/01 01:58:48+00	130.77778	31.944352	Allure	Nov1	sa.gpx
2021/11/01 01:58:49+00	130.777778	31.944353	Allure	Nov1	sa.gpx
2021/11/01 01:58:50+00	130.777778	31.944353	Allure	Nov1	sa.gpx
2021/11/01 01:58:51+00	130.777777	31.944355	Allure	Nov1	sa.gpx
2021/11/01 01:58:52+00	130.777773	31.944355	Allure	Nov1	sa.gpx
2021/11/01 01:58:53+00	130.77777	31.944357	Allure	Nov1	sa.gpx
2021/11/01 01:58:54+00	130.777768	31.944358	Allure	Nov1	sa.gpx
2021/11/01 01:58:55+00	130.777768	31.944358	Allure	Nov1	sa.gpx
2021/11/01 01:58:56+00	130.777768	31.944358	Allure	Nov1	sa.gpx
2021/11/01 01:58:57+00	130.777768	31.944357	Allure	Nov1	sa.gpx
2021/11/01 01:58:58+00	130.777768	31.944357	Allure	Nov1	sa.gpx
2021/11/01 01:58:59+00	130.777768	31.944355	Allure	Nov1	sa.gpx
2021/11/01 01:59:00+00	130.777767	31.944357	Allure	Nov1	sa.gpx
2021/11/01 01:59:01+00	130.777767	31.944357	Allure	Nov1	sa.gpx
2021/11/01 01:59:02+00	130.777767	31.944357	Allure	Nov1	sa.gpx
2021/11/01 01:59:03+00	130.777767	31.944357	Allure	Nov1	sa.gpx
2021/11/01 01:59:04+00	130.777767	31.944357	Allure	Nov1	sa.gpx
2021/11/01 01:59:05+00	130.777767	31.944357	Allure	Nov1	sa.gpx
2021/11/01 01:59:06+00	130.777767	31.944357	Allure	Nov1	sa.gpx
2021/11/01 01:59:07+00	130.777765	31.944357	Allure	Nov1	sa.gpx
2021/11/01 01:59:08+00	130.777763	31.944357	Allure	Nov1	sa.gpx
2021/11/01 01:59:09+00	130.777762	31.944358	Allure	Nov1	sa.gpx
2021/11/01 01:59:10+00	130.777762	31.944358	Allure	Nov1	sa.gpx
2021/11/01 01:59:11+00	130.777762	31.944358	Allure	Nov1	sa.gpx
2021/11/01 01:59:12+00	130.777762	31.944357	Allure	Nov1	sa.gpx
2021/11/01 01:59:13+00	130.77776	31.944358	Allure	Nov1	sa.gpx
2021/11/01 01:59:14+00	130.77776	31.94436	Allure	Nov1	sa.gpx
2021/11/01 01:59:15+00	130.777762	31.944362	Allure	Nov1	sa.gpx
2021/11/01 01:59:16+00	130.77776	31.944363	Allure	Nov1	sa.gpx
2021/11/01 01:59:17+00	130.77776	31.944363	Allure	Nov1	sa.gpx
2021/11/01 01:59:18+00	130.77776	31.944365	Allure	Nov1	sa.gpx
2021/11/01 01:59:19+00	130.77776	31.944365	Allure	Nov1	sa.gpx
2021/11/01 01:59:20+00	130.77776	31.944363	Allure	Nov1	sa.gpx
2021/11/01 01:59:21+00	130.77776	31.944365	Allure	Nov1	sa.gpx
2021/11/01 01:59:22+00	130.77776	31.944365	Allure	Nov1	sa.gpx
2021/11/01 01:59:23+00	130.77776	31.944365	Allure	Nov1	sa.gpx
2021/11/01 01:59:24+00	130.77776	31.944365	Allure	Nov1	sa.gpx
2021/11/01 01:59:25+00	130.77776	31.944367	Allure	Nov1	sa.gpx
2021/11/01 01:59:26+00	130.77776	31.944367	Allure	Nov1	sa.gpx
2021/11/01 01:59:27+00	130.777758	31.944368	Allure	Nov1	sa.gpx
2021/11/01 01:59:28+00	130.777757	31.944368	Allure	Nov1	sa.gpx
2021/11/01 01:59:29+00	130.777755	31.944367	Allure	Nov1	sa.gpx
2021/11/01 01:59:30+00	130.777752	31.944367	Allure	Nov1	sa.gpx
2021/11/01 01:59:31+00	130.777752	31.944365	Allure	Nov1	sa.gpx
2021/11/01 01:59:32+00	130.777752	31.944363	Allure	Nov1	sa.gpx
2021/11/01 01:59:33+00	130.77775	31.944362	Allure	Nov1	sa.gpx
2021/11/01 01:59:34+00	130.777747	31.944358	Allure	Nov1	sa.gpx
2021/11/01 01:59:35+00	130.777745	31.944357	Allure	Nov1	sa.gpx
2021/11/01 01:59:36+00	130.777745	31.944357	Allure	Nov1	sa.gpx
2021/11/01 01:59:37+00	130.777745	31.944357	Allure	Nov1	sa.gpx
2021/11/01 01:59:38+00	130.777745	31.944357	Allure	Nov1	sa.gpx
2021/11/01 01:59:39+00	130.777745	31.944357	Allure	Nov1	sa.gpx
2021/11/01 01:59:40+00	130.777745	31.944358	Allure	Nov1	sa.gpx
2021/11/01 01:59:41+00	130.777747	31.944358	Allure	Nov1	sa.gpx
2021/11/01 01:59:42+00	130.777747	31.944358	Allure	Nov1	sa.gpx
2021/11/01 01:59:43+00	130.777747	31.944358	Allure	Nov1	sa.gpx
2021/11/01 01:59:44+00	130.777747	31.944358	Allure	Nov1	sa.gpx
2021/11/01 01:59:45+00	130.777747	31.944358	Allure	Nov1	sa.gpx
2021/11/01 01:59:46+00	130.777747	31.944358	Allure	Nov1	sa.gpx
2021/11/01 01:59:47+00	130.777745	31.944358	Allure	Nov1	sa.gpx
2021/11/01 01:59:48+00	130.777745	31.944357	Allure	Nov1	sa.gpx
2021/11/01 01:59:49+00	130.777743	31.944357	Allure	Nov1	sa.gpx
2021/11/01 01:59:50+00	130.77774	31.944355	Allure	Nov1	sa.gpx
2021/11/01 01:59:51+00	130.777735	31.944355	Allure	Nov1	sa.gpx
2021/11/01 01:59:52+00	130.777733	31.944353	Allure	Nov1	sa.gpx
2021/11/01 01:59:53+00	130.777733	31.944353	Allure	Nov1	sa.gpx
2021/11/01 01:59:54+00	130.777735	31.944353	Allure	Nov1	sa.gpx
2021/11/01 01:59:55+00	130.777735	31.944353	Allure	Nov1	sa.gpx
2021/11/01 01:59:56+00	130.777735	31.944355	Allure	Nov1	sa.gpx
2021/11/01 01:59:57+00	130.777735	31.944357	Allure	Nov1	sa.gpx
2021/11/01 01:59:58+00	130.777733	31.944355	Allure	Nov1	sa.gpx
2021/11/01 01:59:59+00	130.777733	31.944355	Allure	Nov1	sa.gpx
2021/11/01 02:00:00+00	130.777733	31.944355	Allure	Nov1	sa.gpx
2021/11/01 02:00:01+00	130.777732	31.944352	Allure	Nov1	sa.gpx
2021/11/01 02:00:02+00	130.77773	31.94435	Allure	Nov1	sa.gpx
2021/11/01 02:00:03+00	130.777727	31.944348	Allure	Nov1	sa.gpx
2021/11/01 02:00:04+00	130.777727	31.944347	Allure	Nov1	sa.gpx
2021/11/01 02:00:05+00	130.777728	31.944347	Allure	Nov1	sa.gpx
2021/11/01 02:00:06+00	130.777728	31.944347	Allure	Nov1	sa.gpx
2021/11/01 02:00:07+00	130.777727	31.944347	Allure	Nov1	sa.gpx
2021/11/01 02:00:08+00	130.777727	31.944348	Allure	Nov1	sa.gpx
2021/11/01 02:00:09+00	130.777727	31.944348	Allure	Nov1	sa.gpx
2021/11/01 02:00:10+00	130.777728	31.944348	Allure	Nov1	sa.gpx
2021/11/01 02:00:11+00	130.777732	31.94435	Allure	Nov1	sa.gpx
2021/11/01 02:00:12+00	130.777732	31.944352	Allure	Nov1	sa.gpx
2021/11/01 02:00:13+00	130.777732	31.944353	Allure	Nov1	sa.gpx
2021/11/01 02:00:14+00	130.777733	31.944353	Allure	Nov1	sa.gpx
2021/11/01 02:00:15+00	130.777735	31.944353	Allure	Nov1	sa.gpx
2021/11/01 02:00:16+00	130.777735	31.944353	Allure	Nov1	sa.gpx
2021/11/01 02:00:17+00	130.777735	31.944353	Allure	Nov1	sa.gpx
2021/11/01 02:00:18+00	130.777735	31.944353	Allure	Nov1	sa.gpx
2021/11/01 02:00:19+00	130.777737	31.944355	Allure	Nov1	sa.gpx
2021/11/01 02:00:20+00	130.777737	31.944355	Allure	Nov1	sa.gpx
2021/11/01 02:00:21+00	130.777737	31.944355	Allure	Nov1	sa.gpx
2021/11/01 02:00:22+00	130.777737	31.944355	Allure	Nov1	sa.gpx
2021/11/01 02:00:23+00	130.777737	31.944355	Allure	Nov1	sa.gpx
2021/11/01 02:00:24+00	130.777738	31.944355	Allure	Nov1	sa.gpx
2021/11/01 02:00:25+00	130.777738	31.944357	Allure	Nov1	sa.gpx
2021/11/01 02:00:26+00	130.777738	31.944358	Allure	Nov1	sa.gpx
2021/11/01 02:00:27+00	130.77774	31.94436	Allure	Nov1	sa.gpx
2021/11/01 02:00:28+00	130.77774	31.94436	Allure	Nov1	sa.gpx
2021/11/01 02:00:29+00	130.777743	31.94436	Allure	Nov1	sa.gpx
2021/11/01 02:00:30+00	130.777743	31.94436	Allure	Nov1	sa.gpx
2021/11/01 02:00:31+00	130.777742	31.94436	Allure	Nov1	sa.gpx
2021/11/01 02:00:32+00	130.777743	31.94436	Allure	Nov1	sa.gpx
2021/11/01 02:00:33+00	130.777743	31.944358	Allure	Nov1	sa.gpx
2021/11/01 02:00:34+00	130.777745	31.944358	Allure	Nov1	sa.gpx
2021/11/01 02:00:35+00	130.777745	31.944358	Allure	Nov1	sa.gpx
2021/11/01 02:00:36+00	130.777745	31.944358	Allure	Nov1	sa.gpx
2021/11/01 02:00:37+00	130.777745	31.944358	Allure	Nov1	sa.gpx
2021/11/01 02:00:38+00	130.777743	31.94436	Allure	Nov1	sa.gpx
2021/11/01 02:00:39+00	130.777742	31.94436	Allure	Nov1	sa.gpx
2021/11/01 02:00:40+00	130.777742	31.94436	Allure	Nov1	sa.gpx
2021/11/01 02:00:41+00	130.777743	31.94436	Allure	Nov1	sa.gpx
2021/11/01 02:00:42+00	130.777742	31.94436	Allure	Nov1	sa.gpx
2021/11/01 02:00:43+00	130.777742	31.94436	Allure	Nov1	sa.gpx
2021/11/01 02:00:44+00	130.777743	31.94436	Allure	Nov1	sa.gpx
2021/11/01 02:00:45+00	130.777742	31.94436	Allure	Nov1	sa.gpx
2021/11/01 02:00:46+00	130.777742	31.944358	Allure	Nov1	sa.gpx
2021/11/01 02:00:47+00	130.77774	31.944358	Allure	Nov1	sa.gpx
2021/11/01 02:00:48+00	130.77774	31.94436	Allure	Nov1	sa.gpx
2021/11/01 02:00:49+00	130.777738	31.944362	Allure	Nov1	sa.gpx
2021/11/01 02:00:50+00	130.777735	31.944362	Allure	Nov1	sa.gpx
2021/11/01 02:00:51+00	130.777735	31.94436	Allure	Nov1	sa.gpx
2021/11/01 02:00:52+00	130.777735	31.944362	Allure	Nov1	sa.gpx
2021/11/01 02:00:53+00	130.777735	31.94436	Allure	Nov1	sa.gpx
2021/11/01 02:00:54+00	130.777735	31.94436	Allure	Nov1	sa.gpx
2021/11/01 02:00:55+00	130.777733	31.94436	Allure	Nov1	sa.gpx
2021/11/01 02:00:56+00	130.777735	31.94436	Allure	Nov1	sa.gpx
2021/11/01 02:00:57+00	130.777732	31.94436	Allure	Nov1	sa.gpx
2021/11/01 02:00:58+00	130.777732	31.94436	Allure	Nov1	sa.gpx
2021/11/01 02:00:59+00	130.777732	31.94436	Allure	Nov1	sa.gpx
2021/11/01 02:01:00+00	130.777732	31.94436	Allure	Nov1	sa.gpx
2021/11/01 02:01:01+00	130.777732	31.94436	Allure	Nov1	sa.gpx
2021/11/01 02:01:02+00	130.77773	31.94436	Allure	Nov1	sa.gpx
2021/11/01 02:01:03+00	130.777727	31.94436	Allure	Nov1	sa.gpx
2021/11/01 02:01:04+00	130.777728	31.944362	Allure	Nov1	sa.gpx
2021/11/01 02:01:05+00	130.777728	31.944362	Allure	Nov1	sa.gpx
2021/11/01 02:01:06+00	130.77773	31.944362	Allure	Nov1	sa.gpx
2021/11/01 02:01:07+00	130.777727	31.94436	Allure	Nov1	sa.gpx
2021/11/01 02:01:08+00	130.777725	31.944355	Allure	Nov1	sa.gpx
2021/11/01 02:01:09+00	130.777727	31.944348	Allure	Nov1	sa.gpx
2021/11/01 02:01:10+00	130.777727	31.944345	Allure	Nov1	sa.gpx
2021/11/01 02:01:11+00	130.777728	31.944343	Allure	Nov1	sa.gpx
2021/11/01 02:01:12+00	130.777727	31.944343	Allure	Nov1	sa.gpx
2021/11/01 02:01:13+00	130.777727	31.944345	Allure	Nov1	sa.gpx
2021/11/01 02:01:14+00	130.777727	31.944343	Allure	Nov1	sa.gpx
2021/11/01 02:01:15+00	130.777727	31.944343	Allure	Nov1	sa.gpx
2021/11/01 02:01:16+00	130.777725	31.944343	Allure	Nov1	sa.gpx
2021/11/01 02:01:17+00	130.777727	31.944345	Allure	Nov1	sa.gpx
2021/11/01 02:01:18+00	130.77772	31.944347	Allure	Nov1	sa.gpx
2021/11/01 02:01:19+00	130.777718	31.944347	Allure	Nov1	sa.gpx
2021/11/01 02:01:20+00	130.777715	31.944345	Allure	Nov1	sa.gpx
2021/11/01 02:01:21+00	130.777715	31.944345	Allure	Nov1	sa.gpx
2021/11/01 02:01:22+00	130.777715	31.944347	Allure	Nov1	sa.gpx
2021/11/01 02:01:23+00	130.777718	31.94435	Allure	Nov1	sa.gpx
2021/11/01 02:01:24+00	130.777722	31.944353	Allure	Nov1	sa.gpx
2021/11/01 02:01:25+00	130.777723	31.944355	Allure	Nov1	sa.gpx
2021/11/01 02:01:26+00	130.77772	31.944352	Allure	Nov1	sa.gpx
2021/11/01 02:01:27+00	130.77772	31.944352	Allure	Nov1	sa.gpx
2021/11/01 02:01:28+00	130.77772	31.944352	Allure	Nov1	sa.gpx
2021/11/01 02:01:29+00	130.777718	31.94435	Allure	Nov1	sa.gpx
2021/11/01 02:01:30+00	130.777718	31.944347	Allure	Nov1	sa.gpx
2021/11/01 02:01:31+00	130.777718	31.944345	Allure	Nov1	sa.gpx
2021/11/01 02:01:32+00	130.777718	31.944347	Allure	Nov1	sa.gpx
2021/11/01 02:01:33+00	130.777717	31.944347	Allure	Nov1	sa.gpx
2021/11/01 02:01:34+00	130.77772	31.944353	Allure	Nov1	sa.gpx
2021/11/01 02:01:35+00	130.777723	31.944353	Allure	Nov1	sa.gpx
2021/11/01 02:01:36+00	130.777725	31.944353	Allure	Nov1	sa.gpx
2021/11/01 02:01:37+00	130.777725	31.944352	Allure	Nov1	sa.gpx
2021/11/01 02:01:38+00	130.777723	31.944348	Allure	Nov1	sa.gpx
2021/11/01 02:01:39+00	130.77772	31.944348	Allure	Nov1	sa.gpx
2021/11/01 02:01:40+00	130.777717	31.944347	Allure	Nov1	sa.gpx
2021/11/01 02:01:41+00	130.777717	31.944345	Allure	Nov1	sa.gpx
2021/11/01 02:01:42+00	130.777717	31.944342	Allure	Nov1	sa.gpx
2021/11/01 02:01:43+00	130.777717	31.94434	Allure	Nov1	sa.gpx
2021/11/01 02:01:44+00	130.777713	31.944337	Allure	Nov1	sa.gpx
2021/11/01 02:01:45+00	130.777712	31.944337	Allure	Nov1	sa.gpx
2021/11/01 02:01:46+00	130.777713	31.944337	Allure	Nov1	sa.gpx
2021/11/01 02:01:47+00	130.777712	31.944338	Allure	Nov1	sa.gpx
2021/11/01 02:01:48+00	130.777708	31.944335	Allure	Nov1	sa.gpx
2021/11/01 02:01:49+00	130.777708	31.944335	Allure	Nov1	sa.gpx
2021/11/01 02:01:50+00	130.777708	31.944335	Allure	Nov1	sa.gpx
2021/11/01 02:01:51+00	130.777708	31.944333	Allure	Nov1	sa.gpx
2021/11/01 02:01:52+00	130.777707	31.944333	Allure	Nov1	sa.gpx
2021/11/01 02:01:53+00	130.777708	31.944332	Allure	Nov1	sa.gpx
2021/11/01 02:01:54+00	130.77771	31.944333	Allure	Nov1	sa.gpx
2021/11/01 02:01:55+00	130.777708	31.944335	Allure	Nov1	sa.gpx
2021/11/01 02:01:56+00	130.777707	31.944335	Allure	Nov1	sa.gpx
2021/11/01 02:01:57+00	130.777705	31.944337	Allure	Nov1	sa.gpx
2021/11/01 02:01:58+00	130.777705	31.944337	Allure	Nov1	sa.gpx
2021/11/01 02:01:59+00	130.777707	31.944338	Allure	Nov1	sa.gpx
2021/11/01 02:02:00+00	130.77771	31.944342	Allure	Nov1	sa.gpx
2021/11/01 02:02:01+00	130.777712	31.944338	Allure	Nov1	sa.gpx
2021/11/01 02:02:02+00	130.777712	31.944338	Allure	Nov1	sa.gpx
2021/11/01 02:02:03+00	130.777715	31.944338	Allure	Nov1	sa.gpx
2021/11/01 02:02:04+00	130.777713	31.944338	Allure	Nov1	sa.gpx
2021/11/01 02:02:05+00	130.777715	31.944335	Allure	Nov1	sa.gpx
2021/11/01 02:02:06+00	130.777713	31.944338	Allure	Nov1	sa.gpx
2021/11/01 02:02:07+00	130.777713	31.94434	Allure	Nov1	sa.gpx
2021/11/01 02:02:08+00	130.777717	31.944342	Allure	Nov1	sa.gpx
2021/11/01 02:02:09+00	130.777718	31.944343	Allure	Nov1	sa.gpx
2021/11/01 02:02:10+00	130.777717	31.944353	Allure	Nov1	sa.gpx
2021/11/01 02:02:11+00	130.777715	31.944353	Allure	Nov1	sa.gpx
2021/11/01 02:02:12+00	130.777718	31.944353	Allure	Nov1	sa.gpx
2021/11/01 02:02:13+00	130.77772	31.94435	Allure	Nov1	sa.gpx
2021/11/01 02:02:14+00	130.777723	31.944352	Allure	Nov1	sa.gpx
2021/11/01 02:02:15+00	130.777728	31.944347	Allure	Nov1	sa.gpx
2021/11/01 02:02:16+00	130.77773	31.944343	Allure	Nov1	sa.gpx
2021/11/01 02:02:17+00	130.777728	31.944343	Allure	Nov1	sa.gpx
2021/11/01 02:02:18+00	130.777728	31.944343	Allure	Nov1	sa.gpx
2021/11/01 02:02:19+00	130.777728	31.944343	Allure	Nov1	sa.gpx
2021/11/01 02:02:20+00	130.777728	31.944342	Allure	Nov1	sa.gpx
2021/11/01 02:02:21+00	130.777728	31.944343	Allure	Nov1	sa.gpx
2021/11/01 02:02:22+00	130.77773	31.944342	Allure	Nov1	sa.gpx
2021/11/01 02:02:23+00	130.77773	31.944343	Allure	Nov1	sa.gpx
2021/11/01 02:02:24+00	130.77773	31.944343	Allure	Nov1	sa.gpx
2021/11/01 02:02:25+00	130.77773	31.944343	Allure	Nov1	sa.gpx
2021/11/01 02:02:26+00	130.77773	31.944343	Allure	Nov1	sa.gpx
2021/11/01 02:02:27+00	130.777727	31.944345	Allure	Nov1	sa.gpx
2021/11/01 02:02:28+00	130.77772	31.944348	Allure	Nov1	sa.gpx
2021/11/01 02:02:29+00	130.777718	31.94435	Allure	Nov1	sa.gpx
2021/11/01 02:02:30+00	130.777718	31.94435	Allure	Nov1	sa.gpx
2021/11/01 02:02:31+00	130.777717	31.944352	Allure	Nov1	sa.gpx
2021/11/01 02:02:32+00	130.777718	31.944353	Allure	Nov1	sa.gpx
2021/11/01 02:02:33+00	130.77772	31.944353	Allure	Nov1	sa.gpx
2021/11/01 02:02:34+00	130.77772	31.944353	Allure	Nov1	sa.gpx
2021/11/01 02:02:35+00	130.77772	31.94435	Allure	Nov1	sa.gpx
2021/11/01 02:02:36+00	130.777727	31.944338	Allure	Nov1	sa.gpx
2021/11/01 02:02:37+00	130.77773	31.94433	Allure	Nov1	sa.gpx
2021/11/01 02:02:38+00	130.777735	31.944328	Allure	Nov1	sa.gpx
2021/11/01 02:02:39+00	130.777735	31.944328	Allure	Nov1	sa.gpx
2021/11/01 02:02:40+00	130.777735	31.944328	Allure	Nov1	sa.gpx
2021/11/01 02:02:41+00	130.777737	31.944328	Allure	Nov1	sa.gpx
2021/11/01 02:02:42+00	130.777742	31.944327	Allure	Nov1	sa.gpx
2021/11/01 02:02:43+00	130.777745	31.944325	Allure	Nov1	sa.gpx
2021/11/01 02:02:44+00	130.777745	31.944325	Allure	Nov1	sa.gpx
2021/11/01 02:02:45+00	130.777743	31.944327	Allure	Nov1	sa.gpx
2021/11/01 02:02:46+00	130.777743	31.944327	Allure	Nov1	sa.gpx
2021/11/01 02:02:47+00	130.777743	31.944327	Allure	Nov1	sa.gpx
2021/11/01 02:02:48+00	130.777743	31.944327	Allure	Nov1	sa.gpx
2021/11/01 02:02:49+00	130.77774	31.944327	Allure	Nov1	sa.gpx
2021/11/01 02:02:50+00	130.777738	31.944327	Allure	Nov1	sa.gpx
2021/11/01 02:02:51+00	130.777735	31.944328	Allure	Nov1	sa.gpx
2021/11/01 02:02:52+00	130.77773	31.944332	Allure	Nov1	sa.gpx
2021/11/01 02:02:53+00	130.777733	31.94433	Allure	Nov1	sa.gpx
2021/11/01 02:02:54+00	130.777733	31.94433	Allure	Nov1	sa.gpx
2021/11/01 02:02:55+00	130.777733	31.94433	Allure	Nov1	sa.gpx
2021/11/01 02:02:56+00	130.777733	31.94433	Allure	Nov1	sa.gpx
2021/11/01 02:02:57+00	130.777733	31.94433	Allure	Nov1	sa.gpx
2021/11/01 02:02:58+00	130.777732	31.94433	Allure	Nov1	sa.gpx
2021/11/01 02:02:59+00	130.777728	31.944333	Allure	Nov1	sa.gpx
2021/11/01 02:03:00+00	130.777725	31.944337	Allure	Nov1	sa.gpx
2021/11/01 02:03:01+00	130.777723	31.944338	Allure	Nov1	sa.gpx
2021/11/01 02:03:02+00	130.777723	31.94434	Allure	Nov1	sa.gpx
2021/11/01 02:03:03+00	130.777723	31.944342	Allure	Nov1	sa.gpx
2021/11/01 02:03:04+00	130.777723	31.94434	Allure	Nov1	sa.gpx
2021/11/01 02:03:05+00	130.777722	31.94434	Allure	Nov1	sa.gpx
2021/11/01 02:03:06+00	130.777722	31.94434	Allure	Nov1	sa.gpx
2021/11/01 02:03:07+00	130.77772	31.944338	Allure	Nov1	sa.gpx
2021/11/01 02:03:08+00	130.77772	31.944337	Allure	Nov1	sa.gpx
2021/11/01 02:03:09+00	130.777722	31.944335	Allure	Nov1	sa.gpx
2021/11/01 02:03:10+00	130.77772	31.944335	Allure	Nov1	sa.gpx
2021/11/01 02:03:11+00	130.77772	31.944335	Allure	Nov1	sa.gpx
2021/11/01 02:03:12+00	130.777718	31.944333	Allure	Nov1	sa.gpx
2021/11/01 02:03:13+00	130.777718	31.944333	Allure	Nov1	sa.gpx
2021/11/01 02:03:14+00	130.777718	31.944333	Allure	Nov1	sa.gpx
2021/11/01 02:03:15+00	130.777718	31.944333	Allure	Nov1	sa.gpx
2021/11/01 02:03:16+00	130.777717	31.944335	Allure	Nov1	sa.gpx
2021/11/01 02:03:17+00	130.777717	31.944335	Allure	Nov1	sa.gpx
2021/11/01 02:03:18+00	130.777717	31.944337	Allure	Nov1	sa.gpx
2021/11/01 02:03:19+00	130.777717	31.944338	Allure	Nov1	sa.gpx
2021/11/01 02:03:20+00	130.77772	31.944338	Allure	Nov1	sa.gpx
2021/11/01 02:03:21+00	130.777718	31.94434	Allure	Nov1	sa.gpx
2021/11/01 02:03:22+00	130.77772	31.94434	Allure	Nov1	sa.gpx
2021/11/01 02:03:23+00	130.77772	31.94434	Allure	Nov1	sa.gpx
2021/11/01 02:03:24+00	130.77772	31.944338	Allure	Nov1	sa.gpx
2021/11/01 02:03:25+00	130.77772	31.944338	Allure	Nov1	sa.gpx
2021/11/01 02:03:26+00	130.77772	31.944338	Allure	Nov1	sa.gpx
2021/11/01 02:03:27+00	130.77772	31.944338	Allure	Nov1	sa.gpx
2021/11/01 02:03:28+00	130.777718	31.944338	Allure	Nov1	sa.gpx
2021/11/01 02:03:29+00	130.77772	31.944333	Allure	Nov1	sa.gpx
2021/11/01 02:03:30+00	130.777722	31.944332	Allure	Nov1	sa.gpx
2021/11/01 02:03:31+00	130.777722	31.94433	Allure	Nov1	sa.gpx
2021/11/01 02:03:32+00	130.777722	31.94433	Allure	Nov1	sa.gpx
2021/11/01 02:03:33+00	130.777725	31.94433	Allure	Nov1	sa.gpx
2021/11/01 02:03:34+00	130.777723	31.944332	Allure	Nov1	sa.gpx
2021/11/01 02:03:35+00	130.777723	31.944332	Allure	Nov1	sa.gpx
2021/11/01 02:03:36+00	130.777722	31.94433	Allure	Nov1	sa.gpx
2021/11/01 02:03:37+00	130.777722	31.94433	Allure	Nov1	sa.gpx
2021/11/01 02:03:38+00	130.777722	31.944332	Allure	Nov1	sa.gpx
2021/11/01 02:03:39+00	130.777722	31.944332	Allure	Nov1	sa.gpx
2021/11/01 02:03:40+00	130.777723	31.94433	Allure	Nov1	sa.gpx
2021/11/01 02:03:41+00	130.777722	31.944332	Allure	Nov1	sa.gpx
2021/11/01 02:03:42+00	130.777717	31.94433	Allure	Nov1	sa.gpx
2021/11/01 02:03:43+00	130.777715	31.944328	Allure	Nov1	sa.gpx
2021/11/01 02:03:44+00	130.777712	31.944328	Allure	Nov1	sa.gpx
2021/11/01 02:03:45+00	130.777707	31.944332	Allure	Nov1	sa.gpx
2021/11/01 02:03:46+00	130.777707	31.944335	Allure	Nov1	sa.gpx
2021/11/01 02:03:47+00	130.777713	31.944333	Allure	Nov1	sa.gpx
2021/11/01 02:03:48+00	130.777713	31.944335	Allure	Nov1	sa.gpx
2021/11/01 02:03:49+00	130.77772	31.944333	Allure	Nov1	sa.gpx
2021/11/01 02:03:50+00	130.77772	31.944333	Allure	Nov1	sa.gpx
2021/11/01 02:03:51+00	130.777718	31.944337	Allure	Nov1	sa.gpx
2021/11/01 02:03:52+00	130.777718	31.944335	Allure	Nov1	sa.gpx
2021/11/01 02:03:53+00	130.777718	31.944335	Allure	Nov1	sa.gpx
2021/11/01 02:03:54+00	130.777718	31.944333	Allure	Nov1	sa.gpx
2021/11/01 02:03:55+00	130.777718	31.944335	Allure	Nov1	sa.gpx
2021/11/01 02:03:56+00	130.777718	31.944337	Allure	Nov1	sa.gpx
2021/11/01 02:03:57+00	130.777718	31.944338	Allure	Nov1	sa.gpx
2021/11/01 02:03:58+00	130.77772	31.94434	Allure	Nov1	sa.gpx
2021/11/01 02:03:59+00	130.777722	31.94434	Allure	Nov1	sa.gpx
2021/11/01 02:04:00+00	130.777723	31.944342	Allure	Nov1	sa.gpx
2021/11/01 02:04:01+00	130.77772	31.944342	Allure	Nov1	sa.gpx
2021/11/01 02:04:02+00	130.777717	31.944342	Allure	Nov1	sa.gpx
2021/11/01 02:04:03+00	130.777717	31.94434	Allure	Nov1	sa.gpx
2021/11/01 02:04:04+00	130.777717	31.94434	Allure	Nov1	sa.gpx
2021/11/01 02:04:05+00	130.777717	31.94434	Allure	Nov1	sa.gpx
2021/11/01 02:04:06+00	130.777717	31.94434	Allure	Nov1	sa.gpx
2021/11/01 02:04:07+00	130.777717	31.94434	Allure	Nov1	sa.gpx
2021/11/01 02:04:08+00	130.777717	31.94434	Allure	Nov1	sa.gpx
2021/11/01 02:04:09+00	130.777717	31.94434	Allure	Nov1	sa.gpx
2021/11/01 02:04:10+00	130.777715	31.94434	Allure	Nov1	sa.gpx
2021/11/01 02:04:11+00	130.777715	31.944338	Allure	Nov1	sa.gpx
2021/11/01 02:04:12+00	130.777715	31.944337	Allure	Nov1	sa.gpx
2021/11/01 02:04:13+00	130.777713	31.944333	Allure	Nov1	sa.gpx
2021/11/01 02:04:14+00	130.77771	31.944332	Allure	Nov1	sa.gpx
2021/11/01 02:04:15+00	130.777708	31.944332	Allure	Nov1	sa.gpx
2021/11/01 02:04:16+00	130.777707	31.94433	Allure	Nov1	sa.gpx
2021/11/01 02:04:17+00	130.777707	31.94433	Allure	Nov1	sa.gpx
2021/11/01 02:04:18+00	130.777707	31.94433	Allure	Nov1	sa.gpx
2021/11/01 02:04:19+00	130.777707	31.94433	Allure	Nov1	sa.gpx
2021/11/01 02:04:20+00	130.777707	31.944328	Allure	Nov1	sa.gpx
2021/11/01 02:04:21+00	130.777698	31.944322	Allure	Nov1	sa.gpx
2021/11/01 02:04:22+00	130.777693	31.944313	Allure	Nov1	sa.gpx
2021/11/01 02:04:23+00	130.777688	31.944308	Allure	Nov1	sa.gpx
2021/11/01 02:04:24+00	130.777682	31.944292	Allure	Nov1	sa.gpx
2021/11/01 02:04:25+00	130.77768	31.944282	Allure	Nov1	sa.gpx
2021/11/01 02:04:26+00	130.77768	31.944273	Allure	Nov1	sa.gpx
2021/11/01 02:04:27+00	130.777678	31.944263	Allure	Nov1	sa.gpx
2021/11/01 02:04:28+00	130.777677	31.944258	Allure	Nov1	sa.gpx
2021/11/01 02:04:29+00	130.777673	31.944255	Allure	Nov1	sa.gpx
2021/11/01 02:04:30+00	130.777673	31.944253	Allure	Nov1	sa.gpx
2021/11/01 02:04:31+00	130.777673	31.944252	Allure	Nov1	sa.gpx
2021/11/01 02:04:32+00	130.777672	31.944245	Allure	Nov1	sa.gpx
2021/11/01 02:04:33+00	130.777667	31.944238	Allure	Nov1	sa.gpx
2021/11/01 02:04:34+00	130.777663	31.94423	Allure	Nov1	sa.gpx
2021/11/01 02:04:35+00	130.777662	31.944222	Allure	Nov1	sa.gpx
2021/11/01 02:04:36+00	130.77766	31.944212	Allure	Nov1	sa.gpx
2021/11/01 02:04:37+00	130.777658	31.944207	Allure	Nov1	sa.gpx
2021/11/01 02:04:38+00	130.777658	31.944203	Allure	Nov1	sa.gpx
2021/11/01 02:04:39+00	130.777657	31.944203	Allure	Nov1	sa.gpx
2021/11/01 02:04:40+00	130.777653	31.944203	Allure	Nov1	sa.gpx
2021/11/01 02:04:41+00	130.777653	31.944203	Allure	Nov1	sa.gpx
2021/11/01 02:04:42+00	130.777652	31.944203	Allure	Nov1	sa.gpx
2021/11/01 02:04:43+00	130.77765	31.944202	Allure	Nov1	sa.gpx
2021/11/01 02:04:44+00	130.777648	31.944203	Allure	Nov1	sa.gpx
2021/11/01 02:04:45+00	130.777645	31.944203	Allure	Nov1	sa.gpx
2021/11/01 02:04:46+00	130.777647	31.944203	Allure	Nov1	sa.gpx
2021/11/01 02:04:47+00	130.777645	31.944205	Allure	Nov1	sa.gpx
2021/11/01 02:04:48+00	130.777648	31.944205	Allure	Nov1	sa.gpx
2021/11/01 02:04:49+00	130.777648	31.944205	Allure	Nov1	sa.gpx
2021/11/01 02:04:50+00	130.77765	31.944205	Allure	Nov1	sa.gpx
2021/11/01 02:04:51+00	130.777652	31.944203	Allure	Nov1	sa.gpx
2021/11/01 02:04:52+00	130.77765	31.944203	Allure	Nov1	sa.gpx
2021/11/01 02:04:53+00	130.777648	31.944205	Allure	Nov1	sa.gpx
2021/11/01 02:04:54+00	130.777645	31.944205	Allure	Nov1	sa.gpx
2021/11/01 02:04:55+00	130.777645	31.944205	Allure	Nov1	sa.gpx
2021/11/01 02:04:56+00	130.777645	31.944205	Allure	Nov1	sa.gpx
2021/11/01 02:04:57+00	130.777645	31.944205	Allure	Nov1	sa.gpx
2021/11/01 02:04:58+00	130.777645	31.944205	Allure	Nov1	sa.gpx
2021/11/01 02:04:59+00	130.777645	31.944205	Allure	Nov1	sa.gpx
2021/11/01 02:05:00+00	130.777645	31.944205	Allure	Nov1	sa.gpx
2021/11/01 02:05:01+00	130.777645	31.944205	Allure	Nov1	sa.gpx
2021/11/01 02:05:02+00	130.777645	31.944205	Allure	Nov1	sa.gpx
2021/11/01 02:05:03+00	130.777645	31.944207	Allure	Nov1	sa.gpx
2021/11/01 02:05:04+00	130.777645	31.944207	Allure	Nov1	sa.gpx
2021/11/01 02:05:05+00	130.777642	31.944207	Allure	Nov1	sa.gpx
2021/11/01 02:05:06+00	130.777642	31.944207	Allure	Nov1	sa.gpx
2021/11/01 02:05:07+00	130.77764	31.944205	Allure	Nov1	sa.gpx
2021/11/01 02:05:08+00	130.777642	31.944205	Allure	Nov1	sa.gpx
2021/11/01 02:05:09+00	130.777638	31.944205	Allure	Nov1	sa.gpx
2021/11/01 02:05:10+00	130.777637	31.944205	Allure	Nov1	sa.gpx
2021/11/01 02:05:11+00	130.777638	31.944203	Allure	Nov1	sa.gpx
2021/11/01 02:05:12+00	130.77764	31.944202	Allure	Nov1	sa.gpx
2021/11/01 02:05:13+00	130.777637	31.944205	Allure	Nov1	sa.gpx
2021/11/01 02:05:14+00	130.777638	31.944205	Allure	Nov1	sa.gpx
2021/11/01 02:05:15+00	130.77764	31.944207	Allure	Nov1	sa.gpx
2021/11/01 02:05:16+00	130.777642	31.944207	Allure	Nov1	sa.gpx
2021/11/01 02:05:17+00	130.777645	31.944207	Allure	Nov1	sa.gpx
2021/11/01 02:05:18+00	130.777647	31.944207	Allure	Nov1	sa.gpx
2021/11/01 02:05:19+00	130.777645	31.944207	Allure	Nov1	sa.gpx
2021/11/01 02:05:20+00	130.777645	31.944207	Allure	Nov1	sa.gpx
2021/11/01 02:05:21+00	130.777647	31.944207	Allure	Nov1	sa.gpx
2021/11/01 02:05:22+00	130.777647	31.944207	Allure	Nov1	sa.gpx
2021/11/01 02:05:23+00	130.777647	31.944207	Allure	Nov1	sa.gpx
2021/11/01 02:05:24+00	130.777647	31.944207	Allure	Nov1	sa.gpx
2021/11/01 02:05:25+00	130.777648	31.944205	Allure	Nov1	sa.gpx
2021/11/01 02:05:26+00	130.77765	31.944205	Allure	Nov1	sa.gpx
2021/11/01 02:05:27+00	130.777655	31.944203	Allure	Nov1	sa.gpx
2021/11/01 02:05:28+00	130.777657	31.944203	Allure	Nov1	sa.gpx
2021/11/01 02:05:29+00	130.777657	31.944205	Allure	Nov1	sa.gpx
2021/11/01 02:05:30+00	130.77766	31.944203	Allure	Nov1	sa.gpx
2021/11/01 02:05:31+00	130.777662	31.944203	Allure	Nov1	sa.gpx
2021/11/01 02:05:32+00	130.777665	31.944203	Allure	Nov1	sa.gpx
2021/11/01 02:05:33+00	130.777667	31.944203	Allure	Nov1	sa.gpx
2021/11/01 02:05:34+00	130.777668	31.944203	Allure	Nov1	sa.gpx
2021/11/01 02:05:35+00	130.777672	31.944202	Allure	Nov1	sa.gpx
2021/11/01 02:05:36+00	130.777672	31.944202	Allure	Nov1	sa.gpx
2021/11/01 02:05:37+00	130.777668	31.944203	Allure	Nov1	sa.gpx
2021/11/01 02:05:38+00	130.777667	31.944203	Allure	Nov1	sa.gpx
2021/11/01 02:05:39+00	130.777662	31.944205	Allure	Nov1	sa.gpx
2021/11/01 02:05:40+00	130.777655	31.944207	Allure	Nov1	sa.gpx
2021/11/01 02:05:41+00	130.77765	31.944208	Allure	Nov1	sa.gpx
2021/11/01 02:05:42+00	130.777647	31.94421	Allure	Nov1	sa.gpx
2021/11/01 02:05:43+00	130.777643	31.944213	Allure	Nov1	sa.gpx
2021/11/01 02:05:44+00	130.77764	31.944215	Allure	Nov1	sa.gpx
2021/11/01 02:05:45+00	130.77764	31.944215	Allure	Nov1	sa.gpx
2021/11/01 02:05:46+00	130.777642	31.944215	Allure	Nov1	sa.gpx
2021/11/01 02:05:47+00	130.777642	31.944215	Allure	Nov1	sa.gpx
2021/11/01 02:05:48+00	130.777642	31.944215	Allure	Nov1	sa.gpx
2021/11/01 02:05:49+00	130.777642	31.944215	Allure	Nov1	sa.gpx
2021/11/01 02:05:50+00	130.777638	31.944215	Allure	Nov1	sa.gpx
2021/11/01 02:05:51+00	130.777638	31.944215	Allure	Nov1	sa.gpx
2021/11/01 02:05:52+00	130.777638	31.944215	Allure	Nov1	sa.gpx
2021/11/01 02:05:53+00	130.777638	31.944215	Allure	Nov1	sa.gpx
2021/11/01 02:05:54+00	130.777638	31.944215	Allure	Nov1	sa.gpx
2021/11/01 02:05:55+00	130.777638	31.944215	Allure	Nov1	sa.gpx
2021/11/01 02:05:56+00	130.777638	31.944217	Allure	Nov1	sa.gpx
2021/11/01 02:05:57+00	130.777638	31.944217	Allure	Nov1	sa.gpx
2021/11/01 02:05:58+00	130.777638	31.944217	Allure	Nov1	sa.gpx
2021/11/01 02:05:59+00	130.777638	31.944217	Allure	Nov1	sa.gpx
2021/11/01 02:06:00+00	130.777638	31.944217	Allure	Nov1	sa.gpx
2021/11/01 02:06:01+00	130.777638	31.944217	Allure	Nov1	sa.gpx
2021/11/01 02:06:02+00	130.777638	31.944217	Allure	Nov1	sa.gpx
2021/11/01 02:06:03+00	130.777638	31.944217	Allure	Nov1	sa.gpx
2021/11/01 02:06:04+00	130.777638	31.944217	Allure	Nov1	sa.gpx
2021/11/01 02:06:05+00	130.777638	31.944217	Allure	Nov1	sa.gpx
2021/11/01 02:06:06+00	130.777642	31.944215	Allure	Nov1	sa.gpx
2021/11/01 02:06:07+00	130.777642	31.944215	Allure	Nov1	sa.gpx
2021/11/01 02:06:08+00	130.777642	31.944213	Allure	Nov1	sa.gpx
2021/11/01 02:06:09+00	130.777642	31.944213	Allure	Nov1	sa.gpx
2021/11/01 02:06:10+00	130.777642	31.944213	Allure	Nov1	sa.gpx
2021/11/01 02:06:11+00	130.777642	31.944213	Allure	Nov1	sa.gpx
2021/11/01 02:06:12+00	130.777642	31.944213	Allure	Nov1	sa.gpx
2021/11/01 02:06:13+00	130.777642	31.944213	Allure	Nov1	sa.gpx
2021/11/01 02:06:14+00	130.777642	31.944213	Allure	Nov1	sa.gpx
2021/11/01 02:06:15+00	130.777642	31.944213	Allure	Nov1	sa.gpx
2021/11/01 02:06:16+00	130.777643	31.944213	Allure	Nov1	sa.gpx
2021/11/01 02:06:17+00	130.777643	31.944213	Allure	Nov1	sa.gpx
2021/11/01 02:06:18+00	130.777643	31.944213	Allure	Nov1	sa.gpx
2021/11/01 02:06:19+00	130.777643	31.944213	Allure	Nov1	sa.gpx
2021/11/01 02:06:20+00	130.777643	31.944213	Allure	Nov1	sa.gpx
2021/11/01 02:06:21+00	130.777642	31.944213	Allure	Nov1	sa.gpx
2021/11/01 02:06:22+00	130.777642	31.944213	Allure	Nov1	sa.gpx
2021/11/01 02:06:23+00	130.777642	31.944213	Allure	Nov1	sa.gpx
2021/11/01 02:06:24+00	130.777642	31.944213	Allure	Nov1	sa.gpx
2021/11/01 02:06:25+00	130.777642	31.944213	Allure	Nov1	sa.gpx
2021/11/01 02:06:26+00	130.777642	31.944213	Allure	Nov1	sa.gpx
2021/11/01 02:06:27+00	130.777642	31.944213	Allure	Nov1	sa.gpx
2021/11/01 02:06:28+00	130.777643	31.944213	Allure	Nov1	sa.gpx
2021/11/01 02:06:29+00	130.777647	31.944212	Allure	Nov1	sa.gpx
2021/11/01 02:06:30+00	130.777647	31.944212	Allure	Nov1	sa.gpx
2021/11/01 02:06:31+00	130.777647	31.944212	Allure	Nov1	sa.gpx
2021/11/01 02:06:32+00	130.777647	31.944212	Allure	Nov1	sa.gpx
2021/11/01 02:06:33+00	130.777647	31.944212	Allure	Nov1	sa.gpx
2021/11/01 02:06:34+00	130.777647	31.944212	Allure	Nov1	sa.gpx
2021/11/01 02:06:35+00	130.777647	31.944212	Allure	Nov1	sa.gpx
2021/11/01 02:06:36+00	130.777647	31.944212	Allure	Nov1	sa.gpx
2021/11/01 02:06:37+00	130.777643	31.944213	Allure	Nov1	sa.gpx
2021/11/01 02:06:38+00	130.777643	31.944213	Allure	Nov1	sa.gpx
2021/11/01 02:06:39+00	130.777642	31.944213	Allure	Nov1	sa.gpx
2021/11/01 02:06:40+00	130.777642	31.944213	Allure	Nov1	sa.gpx
2021/11/01 02:06:41+00	130.777643	31.944213	Allure	Nov1	sa.gpx
2021/11/01 02:06:42+00	130.777643	31.944212	Allure	Nov1	sa.gpx
2021/11/01 02:06:43+00	130.777643	31.944212	Allure	Nov1	sa.gpx
2021/11/01 02:06:44+00	130.777642	31.944212	Allure	Nov1	sa.gpx
2021/11/01 02:06:45+00	130.777642	31.944212	Allure	Nov1	sa.gpx
2021/11/01 02:06:46+00	130.777642	31.944212	Allure	Nov1	sa.gpx
2021/11/01 02:06:47+00	130.777642	31.944212	Allure	Nov1	sa.gpx
2021/11/01 02:06:48+00	130.777642	31.944212	Allure	Nov1	sa.gpx
2021/11/01 02:06:49+00	130.777638	31.944213	Allure	Nov1	sa.gpx
2021/11/01 02:06:50+00	130.777638	31.944213	Allure	Nov1	sa.gpx
2021/11/01 02:06:51+00	130.777638	31.944213	Allure	Nov1	sa.gpx
2021/11/01 02:06:52+00	130.777638	31.944213	Allure	Nov1	sa.gpx
2021/11/01 02:06:53+00	130.777638	31.944213	Allure	Nov1	sa.gpx
2021/11/01 02:06:54+00	130.777638	31.944213	Allure	Nov1	sa.gpx
2021/11/01 02:06:55+00	130.777638	31.944213	Allure	Nov1	sa.gpx
2021/11/01 02:06:56+00	130.777637	31.944213	Allure	Nov1	sa.gpx
2021/11/01 02:06:57+00	130.777637	31.944213	Allure	Nov1	sa.gpx
2021/11/01 02:06:58+00	130.777637	31.944213	Allure	Nov1	sa.gpx
2021/11/01 02:06:59+00	130.777637	31.944213	Allure	Nov1	sa.gpx
2021/11/01 02:07:00+00	130.777637	31.944213	Allure	Nov1	sa.gpx
2021/11/01 02:07:01+00	130.777637	31.944213	Allure	Nov1	sa.gpx
2021/11/01 02:07:02+00	130.777637	31.944213	Allure	Nov1	sa.gpx
2021/11/01 02:07:03+00	130.777637	31.944213	Allure	Nov1	sa.gpx
2021/11/01 02:07:04+00	130.777637	31.944213	Allure	Nov1	sa.gpx
2021/11/01 02:07:05+00	130.777637	31.944213	Allure	Nov1	sa.gpx
2021/11/01 02:07:06+00	130.777635	31.944213	Allure	Nov1	sa.gpx
2021/11/01 02:07:07+00	130.777635	31.944212	Allure	Nov1	sa.gpx
2021/11/01 02:07:08+00	130.777637	31.944212	Allure	Nov1	sa.gpx
2021/11/01 02:07:09+00	130.777637	31.944212	Allure	Nov1	sa.gpx
2021/11/01 02:07:10+00	130.777638	31.944213	Allure	Nov1	sa.gpx
2021/11/01 02:07:11+00	130.77764	31.944212	Allure	Nov1	sa.gpx
2021/11/01 02:07:12+00	130.777642	31.944212	Allure	Nov1	sa.gpx
2021/11/01 02:07:13+00	130.777645	31.94421	Allure	Nov1	sa.gpx
2021/11/01 02:07:14+00	130.777647	31.94421	Allure	Nov1	sa.gpx
2021/11/01 02:07:15+00	130.777647	31.94421	Allure	Nov1	sa.gpx
2021/11/01 02:07:16+00	130.777647	31.94421	Allure	Nov1	sa.gpx
2021/11/01 02:07:17+00	130.777643	31.94421	Allure	Nov1	sa.gpx
2021/11/01 02:07:18+00	130.77764	31.944205	Allure	Nov1	sa.gpx
2021/11/01 02:07:19+00	130.777637	31.944198	Allure	Nov1	sa.gpx
2021/11/01 02:07:20+00	130.77763	31.944193	Allure	Nov1	sa.gpx
2021/11/01 02:07:21+00	130.777623	31.944187	Allure	Nov1	sa.gpx
2021/11/01 02:07:22+00	130.777618	31.94418	Allure	Nov1	sa.gpx
2021/11/01 02:07:23+00	130.777613	31.944175	Allure	Nov1	sa.gpx
2021/11/01 02:07:24+00	130.777612	31.944172	Allure	Nov1	sa.gpx
2021/11/01 02:07:25+00	130.777605	31.944172	Allure	Nov1	sa.gpx
2021/11/01 02:07:26+00	130.777597	31.944172	Allure	Nov1	sa.gpx
2021/11/01 02:07:27+00	130.777592	31.944173	Allure	Nov1	sa.gpx
2021/11/01 02:07:28+00	130.777593	31.944173	Allure	Nov1	sa.gpx
2021/11/01 02:07:29+00	130.777597	31.944172	Allure	Nov1	sa.gpx
2021/11/01 02:07:30+00	130.777597	31.944173	Allure	Nov1	sa.gpx
2021/11/01 02:07:31+00	130.777595	31.944175	Allure	Nov1	sa.gpx
2021/11/01 02:07:32+00	130.777592	31.944177	Allure	Nov1	sa.gpx
2021/11/01 02:07:33+00	130.777588	31.944177	Allure	Nov1	sa.gpx
2021/11/01 02:07:34+00	130.777588	31.94418	Allure	Nov1	sa.gpx
2021/11/01 02:07:35+00	130.777588	31.944182	Allure	Nov1	sa.gpx
2021/11/01 02:07:36+00	130.777587	31.94418	Allure	Nov1	sa.gpx
2021/11/01 02:07:37+00	130.777587	31.944177	Allure	Nov1	sa.gpx
2021/11/01 02:07:38+00	130.777595	31.944175	Allure	Nov1	sa.gpx
2021/11/01 02:07:39+00	130.777597	31.944175	Allure	Nov1	sa.gpx
2021/11/01 02:07:40+00	130.777598	31.944173	Allure	Nov1	sa.gpx
2021/11/01 02:07:41+00	130.777595	31.944172	Allure	Nov1	sa.gpx
2021/11/01 02:07:42+00	130.777597	31.944168	Allure	Nov1	sa.gpx
2021/11/01 02:07:43+00	130.777597	31.944167	Allure	Nov1	sa.gpx
2021/11/01 02:07:44+00	130.777598	31.944167	Allure	Nov1	sa.gpx
2021/11/01 02:07:45+00	130.777597	31.944165	Allure	Nov1	sa.gpx
2021/11/01 02:07:46+00	130.777593	31.944165	Allure	Nov1	sa.gpx
2021/11/01 02:07:47+00	130.777588	31.944163	Allure	Nov1	sa.gpx
2021/11/01 02:07:48+00	130.777583	31.944165	Allure	Nov1	sa.gpx
2021/11/01 02:07:49+00	130.77758	31.944168	Allure	Nov1	sa.gpx
2021/11/01 02:07:50+00	130.777578	31.944168	Allure	Nov1	sa.gpx
2021/11/01 02:07:51+00	130.777582	31.944168	Allure	Nov1	sa.gpx
2021/11/01 02:07:52+00	130.777583	31.94417	Allure	Nov1	sa.gpx
2021/11/01 02:07:53+00	130.777585	31.94417	Allure	Nov1	sa.gpx
2021/11/01 02:07:54+00	130.777583	31.94417	Allure	Nov1	sa.gpx
2021/11/01 02:07:55+00	130.777585	31.944168	Allure	Nov1	sa.gpx
2021/11/01 02:07:56+00	130.777583	31.94417	Allure	Nov1	sa.gpx
2021/11/01 02:07:57+00	130.777583	31.94417	Allure	Nov1	sa.gpx
2021/11/01 02:07:58+00	130.777582	31.94417	Allure	Nov1	sa.gpx
2021/11/01 02:07:59+00	130.77758	31.94417	Allure	Nov1	sa.gpx
2021/11/01 02:08:00+00	130.777578	31.944172	Allure	Nov1	sa.gpx
2021/11/01 02:08:01+00	130.777577	31.944172	Allure	Nov1	sa.gpx
2021/11/01 02:08:02+00	130.777573	31.944175	Allure	Nov1	sa.gpx
2021/11/01 02:08:03+00	130.777572	31.944177	Allure	Nov1	sa.gpx
2021/11/01 02:08:04+00	130.777573	31.944177	Allure	Nov1	sa.gpx
2021/11/01 02:08:05+00	130.777573	31.944175	Allure	Nov1	sa.gpx
2021/11/01 02:08:06+00	130.777572	31.944173	Allure	Nov1	sa.gpx
2021/11/01 02:08:07+00	130.77757	31.944175	Allure	Nov1	sa.gpx
2021/11/01 02:08:08+00	130.777568	31.944177	Allure	Nov1	sa.gpx
2021/11/01 02:08:09+00	130.777568	31.944175	Allure	Nov1	sa.gpx
2021/11/01 02:08:10+00	130.777568	31.944175	Allure	Nov1	sa.gpx
2021/11/01 02:08:11+00	130.777567	31.944175	Allure	Nov1	sa.gpx
2021/11/01 02:08:12+00	130.777567	31.944175	Allure	Nov1	sa.gpx
2021/11/01 02:08:13+00	130.777567	31.944177	Allure	Nov1	sa.gpx
2021/11/01 02:08:14+00	130.777568	31.944175	Allure	Nov1	sa.gpx
2021/11/01 02:08:15+00	130.77757	31.944173	Allure	Nov1	sa.gpx
2021/11/01 02:08:16+00	130.77757	31.944175	Allure	Nov1	sa.gpx
2021/11/01 02:08:17+00	130.77757	31.944175	Allure	Nov1	sa.gpx
2021/11/01 02:08:18+00	130.77757	31.944175	Allure	Nov1	sa.gpx
2021/11/01 02:08:19+00	130.77757	31.944175	Allure	Nov1	sa.gpx
2021/11/01 02:08:20+00	130.77757	31.944173	Allure	Nov1	sa.gpx
2021/11/01 02:08:21+00	130.777568	31.944173	Allure	Nov1	sa.gpx
2021/11/01 02:08:22+00	130.77757	31.944173	Allure	Nov1	sa.gpx
2021/11/01 02:08:23+00	130.77757	31.944173	Allure	Nov1	sa.gpx
2021/11/01 02:08:24+00	130.77757	31.944172	Allure	Nov1	sa.gpx
2021/11/01 02:08:25+00	130.777568	31.94417	Allure	Nov1	sa.gpx
2021/11/01 02:08:26+00	130.77757	31.94417	Allure	Nov1	sa.gpx
2021/11/01 02:08:27+00	130.77757	31.94417	Allure	Nov1	sa.gpx
2021/11/01 02:08:28+00	130.777568	31.944168	Allure	Nov1	sa.gpx
2021/11/01 02:08:29+00	130.777567	31.944168	Allure	Nov1	sa.gpx
2021/11/01 02:08:30+00	130.777567	31.944168	Allure	Nov1	sa.gpx
2021/11/01 02:08:31+00	130.777567	31.944167	Allure	Nov1	sa.gpx
2021/11/01 02:08:32+00	130.777567	31.944167	Allure	Nov1	sa.gpx
2021/11/01 02:08:33+00	130.777568	31.944168	Allure	Nov1	sa.gpx
2021/11/01 02:08:34+00	130.777567	31.944168	Allure	Nov1	sa.gpx
2021/11/01 02:08:35+00	130.777567	31.944168	Allure	Nov1	sa.gpx
2021/11/01 02:08:36+00	130.777568	31.944168	Allure	Nov1	sa.gpx
2021/11/01 02:08:37+00	130.777572	31.944165	Allure	Nov1	sa.gpx
2021/11/01 02:08:38+00	130.777573	31.94416	Allure	Nov1	sa.gpx
2021/11/01 02:08:39+00	130.777575	31.944158	Allure	Nov1	sa.gpx
2021/11/01 02:08:40+00	130.777573	31.944155	Allure	Nov1	sa.gpx
2021/11/01 02:08:41+00	130.777577	31.944152	Allure	Nov1	sa.gpx
2021/11/01 02:08:42+00	130.77758	31.944152	Allure	Nov1	sa.gpx
2021/11/01 02:08:43+00	130.77758	31.944152	Allure	Nov1	sa.gpx
2021/11/01 02:08:44+00	130.77758	31.944152	Allure	Nov1	sa.gpx
2021/11/01 02:08:45+00	130.777578	31.944148	Allure	Nov1	sa.gpx
2021/11/01 02:08:46+00	130.777578	31.944148	Allure	Nov1	sa.gpx
2021/11/01 02:08:47+00	130.777578	31.944148	Allure	Nov1	sa.gpx
2021/11/01 02:08:48+00	130.777578	31.94415	Allure	Nov1	sa.gpx
2021/11/01 02:08:49+00	130.777578	31.94415	Allure	Nov1	sa.gpx
2021/11/01 02:08:50+00	130.777577	31.944145	Allure	Nov1	sa.gpx
2021/11/01 02:08:51+00	130.777577	31.944142	Allure	Nov1	sa.gpx
2021/11/01 02:08:52+00	130.777575	31.94414	Allure	Nov1	sa.gpx
2021/11/01 02:08:53+00	130.777573	31.94414	Allure	Nov1	sa.gpx
2021/11/01 02:08:54+00	130.777573	31.944142	Allure	Nov1	sa.gpx
2021/11/01 02:08:55+00	130.777573	31.944142	Allure	Nov1	sa.gpx
2021/11/01 02:08:56+00	130.77757	31.944142	Allure	Nov1	sa.gpx
2021/11/01 02:08:57+00	130.777568	31.944143	Allure	Nov1	sa.gpx
2021/11/01 02:08:58+00	130.777565	31.944142	Allure	Nov1	sa.gpx
2021/11/01 02:08:59+00	130.777562	31.944138	Allure	Nov1	sa.gpx
2021/11/01 02:09:00+00	130.777562	31.944138	Allure	Nov1	sa.gpx
2021/11/01 02:09:01+00	130.77756	31.944138	Allure	Nov1	sa.gpx
2021/11/01 02:09:02+00	130.777558	31.944138	Allure	Nov1	sa.gpx
2021/11/01 02:09:03+00	130.777557	31.944138	Allure	Nov1	sa.gpx
2021/11/01 02:09:04+00	130.777553	31.944138	Allure	Nov1	sa.gpx
2021/11/01 02:09:05+00	130.777552	31.944138	Allure	Nov1	sa.gpx
2021/11/01 02:09:06+00	130.77755	31.94414	Allure	Nov1	sa.gpx
2021/11/01 02:09:07+00	130.77755	31.94414	Allure	Nov1	sa.gpx
2021/11/01 02:09:08+00	130.77755	31.94414	Allure	Nov1	sa.gpx
2021/11/01 02:09:09+00	130.777552	31.94414	Allure	Nov1	sa.gpx
2021/11/01 02:09:10+00	130.77755	31.94414	Allure	Nov1	sa.gpx
2021/11/01 02:09:11+00	130.77755	31.94414	Allure	Nov1	sa.gpx
2021/11/01 02:09:12+00	130.77755	31.94414	Allure	Nov1	sa.gpx
2021/11/01 02:09:13+00	130.777547	31.94414	Allure	Nov1	sa.gpx
2021/11/01 02:09:14+00	130.777547	31.944142	Allure	Nov1	sa.gpx
2021/11/01 02:09:15+00	130.777545	31.94414	Allure	Nov1	sa.gpx
2021/11/01 02:09:16+00	130.777545	31.944142	Allure	Nov1	sa.gpx
2021/11/01 02:09:17+00	130.77754	31.94414	Allure	Nov1	sa.gpx
2021/11/01 02:09:18+00	130.777537	31.944138	Allure	Nov1	sa.gpx
2021/11/01 02:09:19+00	130.777535	31.944137	Allure	Nov1	sa.gpx
2021/11/01 02:09:20+00	130.777532	31.944135	Allure	Nov1	sa.gpx
2021/11/01 02:09:21+00	130.777532	31.944137	Allure	Nov1	sa.gpx
2021/11/01 02:09:22+00	130.77753	31.944137	Allure	Nov1	sa.gpx
2021/11/01 02:09:23+00	130.777528	31.944138	Allure	Nov1	sa.gpx
2021/11/01 02:09:24+00	130.77753	31.944137	Allure	Nov1	sa.gpx
2021/11/01 02:09:25+00	130.77753	31.944137	Allure	Nov1	sa.gpx
2021/11/01 02:09:26+00	130.77753	31.944137	Allure	Nov1	sa.gpx
2021/11/01 02:09:27+00	130.77753	31.944137	Allure	Nov1	sa.gpx
2021/11/01 02:09:28+00	130.777528	31.944138	Allure	Nov1	sa.gpx
2021/11/01 02:09:29+00	130.777528	31.944137	Allure	Nov1	sa.gpx
2021/11/01 02:09:30+00	130.77753	31.944138	Allure	Nov1	sa.gpx
2021/11/01 02:09:31+00	130.77753	31.944138	Allure	Nov1	sa.gpx
2021/11/01 02:09:32+00	130.77753	31.94414	Allure	Nov1	sa.gpx
2021/11/01 02:09:33+00	130.77753	31.94414	Allure	Nov1	sa.gpx
2021/11/01 02:09:34+00	130.777532	31.94414	Allure	Nov1	sa.gpx
2021/11/01 02:09:35+00	130.777533	31.944142	Allure	Nov1	sa.gpx
2021/11/01 02:09:36+00	130.777532	31.944142	Allure	Nov1	sa.gpx
2021/11/01 02:09:37+00	130.777533	31.944145	Allure	Nov1	sa.gpx
2021/11/01 02:09:38+00	130.777533	31.944145	Allure	Nov1	sa.gpx
2021/11/01 02:09:39+00	130.777532	31.944143	Allure	Nov1	sa.gpx
2021/11/01 02:09:40+00	130.777532	31.944143	Allure	Nov1	sa.gpx
2021/11/01 02:09:41+00	130.777532	31.944143	Allure	Nov1	sa.gpx
2021/11/01 02:09:42+00	130.777535	31.944143	Allure	Nov1	sa.gpx
2021/11/01 02:09:43+00	130.777537	31.944143	Allure	Nov1	sa.gpx
2021/11/01 02:09:44+00	130.777537	31.944145	Allure	Nov1	sa.gpx
2021/11/01 02:09:45+00	130.777537	31.944145	Allure	Nov1	sa.gpx
2021/11/01 02:09:46+00	130.777532	31.944147	Allure	Nov1	sa.gpx
2021/11/01 02:09:47+00	130.77753	31.944152	Allure	Nov1	sa.gpx
2021/11/01 02:09:48+00	130.777528	31.944158	Allure	Nov1	sa.gpx
2021/11/01 02:09:49+00	130.777527	31.944165	Allure	Nov1	sa.gpx
2021/11/01 02:09:50+00	130.777522	31.94417	Allure	Nov1	sa.gpx
2021/11/01 02:09:51+00	130.777518	31.944173	Allure	Nov1	sa.gpx
2021/11/01 02:09:52+00	130.777518	31.944173	Allure	Nov1	sa.gpx
2021/11/01 02:09:53+00	130.777517	31.944173	Allure	Nov1	sa.gpx
2021/11/01 02:09:54+00	130.777513	31.944173	Allure	Nov1	sa.gpx
2021/11/01 02:09:55+00	130.777508	31.944172	Allure	Nov1	sa.gpx
2021/11/01 02:09:56+00	130.777507	31.944172	Allure	Nov1	sa.gpx
2021/11/01 02:09:57+00	130.777507	31.944172	Allure	Nov1	sa.gpx
2021/11/01 02:09:58+00	130.777507	31.944172	Allure	Nov1	sa.gpx
2021/11/01 02:09:59+00	130.777508	31.944172	Allure	Nov1	sa.gpx
2021/11/01 02:10:00+00	130.77751	31.944172	Allure	Nov1	sa.gpx
2021/11/01 02:10:01+00	130.777508	31.94417	Allure	Nov1	sa.gpx
2021/11/01 02:10:02+00	130.777508	31.944168	Allure	Nov1	sa.gpx
2021/11/01 02:10:03+00	130.777508	31.944167	Allure	Nov1	sa.gpx
2021/11/01 02:10:04+00	130.777507	31.944165	Allure	Nov1	sa.gpx
2021/11/01 02:10:05+00	130.777507	31.944162	Allure	Nov1	sa.gpx
2021/11/01 02:10:06+00	130.777507	31.94416	Allure	Nov1	sa.gpx
2021/11/01 02:10:07+00	130.777508	31.94416	Allure	Nov1	sa.gpx
2021/11/01 02:10:08+00	130.777508	31.94416	Allure	Nov1	sa.gpx
2021/11/01 02:10:09+00	130.777508	31.94416	Allure	Nov1	sa.gpx
2021/11/01 02:10:10+00	130.777507	31.944162	Allure	Nov1	sa.gpx
2021/11/01 02:10:11+00	130.777507	31.944162	Allure	Nov1	sa.gpx
2021/11/01 02:10:12+00	130.777505	31.94416	Allure	Nov1	sa.gpx
2021/11/01 02:10:13+00	130.7775	31.94416	Allure	Nov1	sa.gpx
2021/11/01 02:10:14+00	130.777498	31.944162	Allure	Nov1	sa.gpx
2021/11/01 02:10:15+00	130.777497	31.944162	Allure	Nov1	sa.gpx
2021/11/01 02:10:16+00	130.777498	31.944163	Allure	Nov1	sa.gpx
2021/11/01 02:10:17+00	130.777497	31.944162	Allure	Nov1	sa.gpx
2021/11/01 02:10:18+00	130.777495	31.944163	Allure	Nov1	sa.gpx
2021/11/01 02:10:19+00	130.777495	31.944165	Allure	Nov1	sa.gpx
2021/11/01 02:10:20+00	130.777495	31.944165	Allure	Nov1	sa.gpx
2021/11/01 02:10:21+00	130.777495	31.944167	Allure	Nov1	sa.gpx
2021/11/01 02:10:22+00	130.777493	31.944167	Allure	Nov1	sa.gpx
2021/11/01 02:10:23+00	130.777493	31.944168	Allure	Nov1	sa.gpx
2021/11/01 02:10:24+00	130.77749	31.94417	Allure	Nov1	sa.gpx
2021/11/01 02:10:25+00	130.77749	31.944173	Allure	Nov1	sa.gpx
2021/11/01 02:10:26+00	130.77749	31.944175	Allure	Nov1	sa.gpx
2021/11/01 02:10:27+00	130.777492	31.944178	Allure	Nov1	sa.gpx
2021/11/01 02:10:28+00	130.7775	31.944182	Allure	Nov1	sa.gpx
2021/11/01 02:10:29+00	130.7775	31.94418	Allure	Nov1	sa.gpx
2021/11/01 02:10:30+00	130.777502	31.944183	Allure	Nov1	sa.gpx
2021/11/01 02:10:31+00	130.7775	31.944187	Allure	Nov1	sa.gpx
2021/11/01 02:10:32+00	130.777498	31.944187	Allure	Nov1	sa.gpx
2021/11/01 02:10:33+00	130.7775	31.944188	Allure	Nov1	sa.gpx
2021/11/01 02:10:34+00	130.777502	31.94419	Allure	Nov1	sa.gpx
2021/11/01 02:10:35+00	130.777502	31.94419	Allure	Nov1	sa.gpx
2021/11/01 02:10:36+00	130.777502	31.944192	Allure	Nov1	sa.gpx
2021/11/01 02:10:37+00	130.7775	31.944192	Allure	Nov1	sa.gpx
2021/11/01 02:10:38+00	130.7775	31.944193	Allure	Nov1	sa.gpx
2021/11/01 02:10:39+00	130.777498	31.944195	Allure	Nov1	sa.gpx
2021/11/01 02:10:40+00	130.7775	31.944198	Allure	Nov1	sa.gpx
2021/11/01 02:10:41+00	130.777505	31.944203	Allure	Nov1	sa.gpx
2021/11/01 02:10:42+00	130.777505	31.944203	Allure	Nov1	sa.gpx
2021/11/01 02:10:43+00	130.777505	31.944203	Allure	Nov1	sa.gpx
2021/11/01 02:10:44+00	130.777503	31.944202	Allure	Nov1	sa.gpx
2021/11/01 02:10:45+00	130.777497	31.944195	Allure	Nov1	sa.gpx
2021/11/01 02:10:46+00	130.777492	31.944192	Allure	Nov1	sa.gpx
2021/11/01 02:10:47+00	130.77749	31.944193	Allure	Nov1	sa.gpx
2021/11/01 02:10:48+00	130.777492	31.944195	Allure	Nov1	sa.gpx
2021/11/01 02:10:49+00	130.77749	31.944193	Allure	Nov1	sa.gpx
2021/11/01 02:10:50+00	130.77749	31.944193	Allure	Nov1	sa.gpx
2021/11/01 02:10:51+00	130.777492	31.944197	Allure	Nov1	sa.gpx
2021/11/01 02:10:52+00	130.777492	31.944197	Allure	Nov1	sa.gpx
2021/11/01 02:10:53+00	130.777492	31.944197	Allure	Nov1	sa.gpx
2021/11/01 02:10:54+00	130.777492	31.944197	Allure	Nov1	sa.gpx
2021/11/01 02:10:55+00	130.77749	31.944197	Allure	Nov1	sa.gpx
2021/11/01 02:10:56+00	130.77749	31.944197	Allure	Nov1	sa.gpx
2021/11/01 02:10:57+00	130.77749	31.944197	Allure	Nov1	sa.gpx
2021/11/01 02:10:58+00	130.777492	31.9442	Allure	Nov1	sa.gpx
2021/11/01 02:10:59+00	130.777493	31.944203	Allure	Nov1	sa.gpx
2021/11/01 02:11:00+00	130.777495	31.944205	Allure	Nov1	sa.gpx
2021/11/01 02:11:01+00	130.777495	31.944205	Allure	Nov1	sa.gpx
2021/11/01 02:11:02+00	130.777495	31.944205	Allure	Nov1	sa.gpx
2021/11/01 02:11:03+00	130.777495	31.944203	Allure	Nov1	sa.gpx
2021/11/01 02:11:04+00	130.777497	31.944203	Allure	Nov1	sa.gpx
2021/11/01 02:11:05+00	130.777497	31.944203	Allure	Nov1	sa.gpx
2021/11/01 02:11:06+00	130.7775	31.944208	Allure	Nov1	sa.gpx
2021/11/01 02:11:07+00	130.777502	31.944208	Allure	Nov1	sa.gpx
2021/11/01 02:11:08+00	130.777502	31.944208	Allure	Nov1	sa.gpx
2021/11/01 02:11:09+00	130.7775	31.944207	Allure	Nov1	sa.gpx
2021/11/01 02:11:10+00	130.7775	31.944208	Allure	Nov1	sa.gpx
2021/11/01 02:11:11+00	130.777498	31.944208	Allure	Nov1	sa.gpx
2021/11/01 02:11:12+00	130.7775	31.944208	Allure	Nov1	sa.gpx
2021/11/01 02:11:13+00	130.7775	31.944208	Allure	Nov1	sa.gpx
2021/11/01 02:11:14+00	130.777498	31.944207	Allure	Nov1	sa.gpx
2021/11/01 02:11:15+00	130.777497	31.944205	Allure	Nov1	sa.gpx
2021/11/01 02:11:16+00	130.777497	31.944203	Allure	Nov1	sa.gpx
2021/11/01 02:11:17+00	130.777497	31.944202	Allure	Nov1	sa.gpx
2021/11/01 02:11:18+00	130.777493	31.9442	Allure	Nov1	sa.gpx
2021/11/01 02:11:19+00	130.77749	31.944198	Allure	Nov1	sa.gpx
2021/11/01 02:11:20+00	130.777487	31.944197	Allure	Nov1	sa.gpx
2021/11/01 02:11:21+00	130.777485	31.944198	Allure	Nov1	sa.gpx
2021/11/01 02:11:22+00	130.777485	31.9442	Allure	Nov1	sa.gpx
2021/11/01 02:11:23+00	130.777485	31.9442	Allure	Nov1	sa.gpx
2021/11/01 02:11:24+00	130.777483	31.944198	Allure	Nov1	sa.gpx
2021/11/01 02:11:25+00	130.777483	31.9442	Allure	Nov1	sa.gpx
2021/11/01 02:11:26+00	130.777487	31.9442	Allure	Nov1	sa.gpx
2021/11/01 02:11:27+00	130.777487	31.9442	Allure	Nov1	sa.gpx
2021/11/01 02:11:28+00	130.777488	31.9442	Allure	Nov1	sa.gpx
2021/11/01 02:11:29+00	130.777488	31.9442	Allure	Nov1	sa.gpx
2021/11/01 02:11:30+00	130.777488	31.9442	Allure	Nov1	sa.gpx
2021/11/01 02:11:31+00	130.77749	31.944202	Allure	Nov1	sa.gpx
2021/11/01 02:11:32+00	130.777488	31.944198	Allure	Nov1	sa.gpx
2021/11/01 02:11:33+00	130.777488	31.944198	Allure	Nov1	sa.gpx
2021/11/01 02:11:34+00	130.777488	31.944198	Allure	Nov1	sa.gpx
2021/11/01 02:11:35+00	130.777492	31.9442	Allure	Nov1	sa.gpx
2021/11/01 02:11:36+00	130.777495	31.944203	Allure	Nov1	sa.gpx
2021/11/01 02:11:37+00	130.777493	31.9442	Allure	Nov1	sa.gpx
2021/11/01 02:11:38+00	130.777493	31.944198	Allure	Nov1	sa.gpx
2021/11/01 02:11:39+00	130.777495	31.944202	Allure	Nov1	sa.gpx
2021/11/01 02:11:40+00	130.777495	31.944203	Allure	Nov1	sa.gpx
2021/11/01 02:11:41+00	130.777495	31.944202	Allure	Nov1	sa.gpx
2021/11/01 02:11:42+00	130.777497	31.944202	Allure	Nov1	sa.gpx
2021/11/01 02:11:43+00	130.777497	31.9442	Allure	Nov1	sa.gpx
2021/11/01 02:11:44+00	130.777498	31.944202	Allure	Nov1	sa.gpx
2021/11/01 02:11:45+00	130.777498	31.944202	Allure	Nov1	sa.gpx
2021/11/01 02:11:46+00	130.777498	31.9442	Allure	Nov1	sa.gpx
2021/11/01 02:11:47+00	130.777497	31.944202	Allure	Nov1	sa.gpx
2021/11/01 02:11:48+00	130.777497	31.9442	Allure	Nov1	sa.gpx
2021/11/01 02:11:49+00	130.777495	31.944198	Allure	Nov1	sa.gpx
2021/11/01 02:11:50+00	130.777493	31.9442	Allure	Nov1	sa.gpx
2021/11/01 02:11:51+00	130.77749	31.9442	Allure	Nov1	sa.gpx
2021/11/01 02:11:52+00	130.777488	31.944203	Allure	Nov1	sa.gpx
2021/11/01 02:11:53+00	130.777487	31.944205	Allure	Nov1	sa.gpx
2021/11/01 02:11:54+00	130.777485	31.944205	Allure	Nov1	sa.gpx
2021/11/01 02:11:55+00	130.777483	31.944207	Allure	Nov1	sa.gpx
2021/11/01 02:11:56+00	130.777482	31.944208	Allure	Nov1	sa.gpx
2021/11/01 02:11:57+00	130.777475	31.944208	Allure	Nov1	sa.gpx
2021/11/01 02:11:58+00	130.777468	31.944208	Allure	Nov1	sa.gpx
2021/11/01 02:11:59+00	130.77746	31.944208	Allure	Nov1	sa.gpx
2021/11/01 02:12:00+00	130.777453	31.94421	Allure	Nov1	sa.gpx
2021/11/01 02:12:01+00	130.777452	31.94421	Allure	Nov1	sa.gpx
2021/11/01 02:12:02+00	130.777452	31.94421	Allure	Nov1	sa.gpx
2021/11/01 02:12:03+00	130.777453	31.944208	Allure	Nov1	sa.gpx
2021/11/01 02:12:04+00	130.777455	31.94421	Allure	Nov1	sa.gpx
2021/11/01 02:12:05+00	130.777457	31.944208	Allure	Nov1	sa.gpx
2021/11/01 02:12:06+00	130.777455	31.94421	Allure	Nov1	sa.gpx
2021/11/01 02:12:07+00	130.777458	31.944208	Allure	Nov1	sa.gpx
2021/11/01 02:12:08+00	130.777455	31.944203	Allure	Nov1	sa.gpx
2021/11/01 02:12:09+00	130.777457	31.944202	Allure	Nov1	sa.gpx
2021/11/01 02:12:10+00	130.777462	31.944205	Allure	Nov1	sa.gpx
2021/11/01 02:12:11+00	130.777463	31.944205	Allure	Nov1	sa.gpx
2021/11/01 02:12:12+00	130.777463	31.944205	Allure	Nov1	sa.gpx
2021/11/01 02:12:13+00	130.777462	31.944207	Allure	Nov1	sa.gpx
2021/11/01 02:12:14+00	130.77746	31.94421	Allure	Nov1	sa.gpx
2021/11/01 02:12:15+00	130.777462	31.94421	Allure	Nov1	sa.gpx
2021/11/01 02:12:16+00	130.777463	31.944212	Allure	Nov1	sa.gpx
2021/11/01 02:12:17+00	130.777467	31.944212	Allure	Nov1	sa.gpx
2021/11/01 02:12:18+00	130.777468	31.944212	Allure	Nov1	sa.gpx
2021/11/01 02:12:19+00	130.777468	31.944212	Allure	Nov1	sa.gpx
2021/11/01 02:12:20+00	130.777467	31.944213	Allure	Nov1	sa.gpx
2021/11/01 02:12:21+00	130.777467	31.944215	Allure	Nov1	sa.gpx
2021/11/01 02:12:22+00	130.777465	31.944215	Allure	Nov1	sa.gpx
2021/11/01 02:12:23+00	130.777465	31.944217	Allure	Nov1	sa.gpx
2021/11/01 02:12:24+00	130.777465	31.944218	Allure	Nov1	sa.gpx
2021/11/01 02:12:25+00	130.777465	31.944218	Allure	Nov1	sa.gpx
2021/11/01 02:12:26+00	130.777462	31.944217	Allure	Nov1	sa.gpx
2021/11/01 02:12:27+00	130.77746	31.944218	Allure	Nov1	sa.gpx
2021/11/01 02:12:28+00	130.777458	31.944215	Allure	Nov1	sa.gpx
2021/11/01 02:12:29+00	130.777455	31.944212	Allure	Nov1	sa.gpx
2021/11/01 02:12:30+00	130.777453	31.944208	Allure	Nov1	sa.gpx
2021/11/01 02:12:31+00	130.777453	31.944207	Allure	Nov1	sa.gpx
2021/11/01 02:12:32+00	130.777453	31.944203	Allure	Nov1	sa.gpx
2021/11/01 02:12:33+00	130.777452	31.944202	Allure	Nov1	sa.gpx
2021/11/01 02:12:34+00	130.777452	31.944202	Allure	Nov1	sa.gpx
2021/11/01 02:12:35+00	130.777455	31.944205	Allure	Nov1	sa.gpx
2021/11/01 02:12:36+00	130.777455	31.944205	Allure	Nov1	sa.gpx
2021/11/01 02:12:37+00	130.777455	31.944203	Allure	Nov1	sa.gpx
2021/11/01 02:12:38+00	130.777452	31.944202	Allure	Nov1	sa.gpx
2021/11/01 02:12:39+00	130.777452	31.9442	Allure	Nov1	sa.gpx
2021/11/01 02:12:40+00	130.777452	31.9442	Allure	Nov1	sa.gpx
2021/11/01 02:12:41+00	130.777452	31.9442	Allure	Nov1	sa.gpx
2021/11/01 02:12:42+00	130.777447	31.944198	Allure	Nov1	sa.gpx
2021/11/01 02:12:43+00	130.777447	31.944197	Allure	Nov1	sa.gpx
2021/11/01 02:12:44+00	130.777445	31.944195	Allure	Nov1	sa.gpx
2021/11/01 02:12:45+00	130.777442	31.944193	Allure	Nov1	sa.gpx
2021/11/01 02:12:46+00	130.777442	31.944193	Allure	Nov1	sa.gpx
2021/11/01 02:12:47+00	130.777442	31.944197	Allure	Nov1	sa.gpx
2021/11/01 02:12:48+00	130.777442	31.9442	Allure	Nov1	sa.gpx
2021/11/01 02:12:49+00	130.777447	31.944202	Allure	Nov1	sa.gpx
2021/11/01 02:12:50+00	130.777447	31.9442	Allure	Nov1	sa.gpx
2021/11/01 02:12:51+00	130.777447	31.944198	Allure	Nov1	sa.gpx
2021/11/01 02:12:52+00	130.777447	31.944198	Allure	Nov1	sa.gpx
2021/11/01 02:12:53+00	130.77745	31.944198	Allure	Nov1	sa.gpx
2021/11/01 02:12:54+00	130.777448	31.944197	Allure	Nov1	sa.gpx
2021/11/01 02:12:55+00	130.777448	31.944197	Allure	Nov1	sa.gpx
2021/11/01 02:12:56+00	130.777448	31.944198	Allure	Nov1	sa.gpx
2021/11/01 02:12:57+00	130.777452	31.944202	Allure	Nov1	sa.gpx
2021/11/01 02:12:58+00	130.777452	31.944202	Allure	Nov1	sa.gpx
2021/11/01 02:12:59+00	130.777452	31.9442	Allure	Nov1	sa.gpx
2021/11/01 02:13:00+00	130.777452	31.9442	Allure	Nov1	sa.gpx
2021/11/01 02:13:01+00	130.777453	31.944202	Allure	Nov1	sa.gpx
2021/11/01 02:13:02+00	130.777455	31.944202	Allure	Nov1	sa.gpx
2021/11/01 02:13:03+00	130.777457	31.944203	Allure	Nov1	sa.gpx
2021/11/01 02:13:04+00	130.777457	31.944203	Allure	Nov1	sa.gpx
2021/11/01 02:13:05+00	130.777458	31.944203	Allure	Nov1	sa.gpx
2021/11/01 02:13:06+00	130.777463	31.944208	Allure	Nov1	sa.gpx
2021/11/01 02:13:07+00	130.777465	31.94421	Allure	Nov1	sa.gpx
2021/11/01 02:13:08+00	130.777465	31.944213	Allure	Nov1	sa.gpx
2021/11/01 02:13:09+00	130.777462	31.944213	Allure	Nov1	sa.gpx
2021/11/01 02:13:10+00	130.777458	31.944215	Allure	Nov1	sa.gpx
2021/11/01 02:13:11+00	130.777455	31.944217	Allure	Nov1	sa.gpx
2021/11/01 02:13:12+00	130.777455	31.944218	Allure	Nov1	sa.gpx
2021/11/01 02:13:13+00	130.777453	31.944218	Allure	Nov1	sa.gpx
2021/11/01 02:13:14+00	130.777453	31.944217	Allure	Nov1	sa.gpx
2021/11/01 02:13:15+00	130.777455	31.944217	Allure	Nov1	sa.gpx
2021/11/01 02:13:16+00	130.777455	31.944212	Allure	Nov1	sa.gpx
2021/11/01 02:13:17+00	130.777457	31.944212	Allure	Nov1	sa.gpx
2021/11/01 02:13:18+00	130.777455	31.944212	Allure	Nov1	sa.gpx
2021/11/01 02:13:19+00	130.777453	31.94421	Allure	Nov1	sa.gpx
2021/11/01 02:13:20+00	130.777455	31.944212	Allure	Nov1	sa.gpx
2021/11/01 02:13:21+00	130.777455	31.944212	Allure	Nov1	sa.gpx
2021/11/01 02:13:22+00	130.777453	31.944212	Allure	Nov1	sa.gpx
2021/11/01 02:13:23+00	130.777455	31.944212	Allure	Nov1	sa.gpx
2021/11/01 02:13:24+00	130.777455	31.944212	Allure	Nov1	sa.gpx
2021/11/01 02:13:25+00	130.777455	31.944212	Allure	Nov1	sa.gpx
2021/11/01 02:13:26+00	130.777452	31.94421	Allure	Nov1	sa.gpx
2021/11/01 02:13:27+00	130.77745	31.94421	Allure	Nov1	sa.gpx
2021/11/01 02:13:28+00	130.777452	31.944213	Allure	Nov1	sa.gpx
2021/11/01 02:13:29+00	130.77745	31.94421	Allure	Nov1	sa.gpx
2021/11/01 02:13:30+00	130.777447	31.944207	Allure	Nov1	sa.gpx
2021/11/01 02:13:31+00	130.777448	31.944208	Allure	Nov1	sa.gpx
2021/11/01 02:13:32+00	130.777448	31.944207	Allure	Nov1	sa.gpx
2021/11/01 02:13:33+00	130.777447	31.944208	Allure	Nov1	sa.gpx
2021/11/01 02:13:34+00	130.777445	31.944208	Allure	Nov1	sa.gpx
2021/11/01 02:13:35+00	130.777443	31.944208	Allure	Nov1	sa.gpx
2021/11/01 02:13:36+00	130.77744	31.944207	Allure	Nov1	sa.gpx
2021/11/01 02:13:37+00	130.77744	31.944207	Allure	Nov1	sa.gpx
2021/11/01 02:13:38+00	130.77744	31.944205	Allure	Nov1	sa.gpx
2021/11/01 02:13:39+00	130.777442	31.944207	Allure	Nov1	sa.gpx
2021/11/01 02:13:40+00	130.777442	31.944207	Allure	Nov1	sa.gpx
2021/11/01 02:13:41+00	130.777442	31.944207	Allure	Nov1	sa.gpx
2021/11/01 02:13:42+00	130.777442	31.944207	Allure	Nov1	sa.gpx
2021/11/01 02:13:43+00	130.777442	31.944207	Allure	Nov1	sa.gpx
2021/11/01 02:13:44+00	130.777442	31.944207	Allure	Nov1	sa.gpx
2021/11/01 02:13:45+00	130.777442	31.944207	Allure	Nov1	sa.gpx
2021/11/01 02:13:46+00	130.777442	31.944207	Allure	Nov1	sa.gpx
2021/11/01 02:13:47+00	130.777438	31.944208	Allure	Nov1	sa.gpx
2021/11/01 02:13:48+00	130.777438	31.944208	Allure	Nov1	sa.gpx
2021/11/01 02:13:49+00	130.777437	31.94421	Allure	Nov1	sa.gpx
2021/11/01 02:13:50+00	130.777435	31.94421	Allure	Nov1	sa.gpx
2021/11/01 02:13:51+00	130.777437	31.944208	Allure	Nov1	sa.gpx
2021/11/01 02:13:52+00	130.777437	31.944207	Allure	Nov1	sa.gpx
2021/11/01 02:13:53+00	130.777437	31.944207	Allure	Nov1	sa.gpx
2021/11/01 02:13:54+00	130.777437	31.944207	Allure	Nov1	sa.gpx
2021/11/01 02:13:55+00	130.777438	31.944205	Allure	Nov1	sa.gpx
2021/11/01 02:13:56+00	130.77744	31.944207	Allure	Nov1	sa.gpx
2021/11/01 02:13:57+00	130.777442	31.944212	Allure	Nov1	sa.gpx
2021/11/01 02:13:58+00	130.777443	31.944207	Allure	Nov1	sa.gpx
2021/11/01 02:13:59+00	130.77744	31.944203	Allure	Nov1	sa.gpx
2021/11/01 02:14:00+00	130.77744	31.9442	Allure	Nov1	sa.gpx
2021/11/01 02:14:01+00	130.777437	31.944198	Allure	Nov1	sa.gpx
2021/11/01 02:14:02+00	130.777437	31.944193	Allure	Nov1	sa.gpx
2021/11/01 02:14:03+00	130.77744	31.944192	Allure	Nov1	sa.gpx
2021/11/01 02:14:04+00	130.777443	31.944193	Allure	Nov1	sa.gpx
2021/11/01 02:14:05+00	130.777445	31.944197	Allure	Nov1	sa.gpx
2021/11/01 02:14:06+00	130.777443	31.944197	Allure	Nov1	sa.gpx
2021/11/01 02:14:07+00	130.777445	31.944197	Allure	Nov1	sa.gpx
2021/11/01 02:14:08+00	130.777443	31.944192	Allure	Nov1	sa.gpx
2021/11/01 02:14:09+00	130.777443	31.94419	Allure	Nov1	sa.gpx
2021/11/01 02:14:10+00	130.777443	31.944187	Allure	Nov1	sa.gpx
2021/11/01 02:14:11+00	130.777438	31.944183	Allure	Nov1	sa.gpx
2021/11/01 02:14:12+00	130.777435	31.944177	Allure	Nov1	sa.gpx
2021/11/01 02:14:13+00	130.777435	31.944175	Allure	Nov1	sa.gpx
2021/11/01 02:14:14+00	130.777435	31.944175	Allure	Nov1	sa.gpx
2021/11/01 02:14:15+00	130.777435	31.944175	Allure	Nov1	sa.gpx
2021/11/01 02:14:16+00	130.777435	31.944175	Allure	Nov1	sa.gpx
2021/11/01 02:14:17+00	130.777435	31.944175	Allure	Nov1	sa.gpx
2021/11/01 02:14:18+00	130.777433	31.944177	Allure	Nov1	sa.gpx
2021/11/01 02:14:19+00	130.777435	31.944177	Allure	Nov1	sa.gpx
2021/11/01 02:14:20+00	130.777433	31.944175	Allure	Nov1	sa.gpx
2021/11/01 02:14:21+00	130.777433	31.944173	Allure	Nov1	sa.gpx
2021/11/01 02:14:22+00	130.777432	31.944172	Allure	Nov1	sa.gpx
2021/11/01 02:14:23+00	130.77743	31.94417	Allure	Nov1	sa.gpx
2021/11/01 02:14:24+00	130.777425	31.944167	Allure	Nov1	sa.gpx
2021/11/01 02:14:25+00	130.77742	31.944168	Allure	Nov1	sa.gpx
2021/11/01 02:14:26+00	130.777417	31.94417	Allure	Nov1	sa.gpx
2021/11/01 02:14:27+00	130.777417	31.944173	Allure	Nov1	sa.gpx
2021/11/01 02:14:28+00	130.777413	31.944175	Allure	Nov1	sa.gpx
2021/11/01 02:14:29+00	130.777417	31.944175	Allure	Nov1	sa.gpx
2021/11/01 02:14:30+00	130.777417	31.944177	Allure	Nov1	sa.gpx
2021/11/01 02:14:31+00	130.777415	31.944183	Allure	Nov1	sa.gpx
2021/11/01 02:14:32+00	130.777415	31.944183	Allure	Nov1	sa.gpx
2021/11/01 02:14:33+00	130.777417	31.944183	Allure	Nov1	sa.gpx
2021/11/01 02:14:34+00	130.777418	31.944192	Allure	Nov1	sa.gpx
2021/11/01 02:14:35+00	130.77742	31.944197	Allure	Nov1	sa.gpx
2021/11/01 02:14:36+00	130.777418	31.9442	Allure	Nov1	sa.gpx
2021/11/01 02:14:37+00	130.777417	31.944197	Allure	Nov1	sa.gpx
2021/11/01 02:14:38+00	130.777418	31.944197	Allure	Nov1	sa.gpx
2021/11/01 02:14:39+00	130.777417	31.944198	Allure	Nov1	sa.gpx
2021/11/01 02:14:40+00	130.777417	31.944198	Allure	Nov1	sa.gpx
2021/11/01 02:14:41+00	130.777415	31.944197	Allure	Nov1	sa.gpx
2021/11/01 02:14:42+00	130.777415	31.944197	Allure	Nov1	sa.gpx
2021/11/01 02:14:43+00	130.777415	31.944198	Allure	Nov1	sa.gpx
2021/11/01 02:14:44+00	130.777415	31.944198	Allure	Nov1	sa.gpx
2021/11/01 02:14:45+00	130.777417	31.9442	Allure	Nov1	sa.gpx
2021/11/01 02:14:46+00	130.77742	31.944202	Allure	Nov1	sa.gpx
2021/11/01 02:14:47+00	130.77742	31.9442	Allure	Nov1	sa.gpx
2021/11/01 02:14:48+00	130.77742	31.944198	Allure	Nov1	sa.gpx
2021/11/01 02:14:49+00	130.777417	31.944197	Allure	Nov1	sa.gpx
2021/11/01 02:14:50+00	130.777418	31.944197	Allure	Nov1	sa.gpx
2021/11/01 02:14:51+00	130.777423	31.944202	Allure	Nov1	sa.gpx
2021/11/01 02:14:52+00	130.777427	31.944203	Allure	Nov1	sa.gpx
2021/11/01 02:14:53+00	130.77743	31.944203	Allure	Nov1	sa.gpx
2021/11/01 02:14:54+00	130.777432	31.944203	Allure	Nov1	sa.gpx
2021/11/01 02:14:55+00	130.77743	31.9442	Allure	Nov1	sa.gpx
2021/11/01 02:14:56+00	130.77743	31.944198	Allure	Nov1	sa.gpx
2021/11/01 02:14:57+00	130.777432	31.944198	Allure	Nov1	sa.gpx
2021/11/01 02:14:58+00	130.777432	31.9442	Allure	Nov1	sa.gpx
2021/11/01 02:14:59+00	130.777432	31.944198	Allure	Nov1	sa.gpx
2021/11/01 02:15:00+00	130.777433	31.944198	Allure	Nov1	sa.gpx
2021/11/01 02:15:01+00	130.77743	31.944193	Allure	Nov1	sa.gpx
2021/11/01 02:15:02+00	130.777428	31.94419	Allure	Nov1	sa.gpx
2021/11/01 02:15:03+00	130.77743	31.944188	Allure	Nov1	sa.gpx
2021/11/01 02:15:04+00	130.777433	31.944187	Allure	Nov1	sa.gpx
2021/11/01 02:15:05+00	130.777435	31.944187	Allure	Nov1	sa.gpx
2021/11/01 02:15:06+00	130.777438	31.944185	Allure	Nov1	sa.gpx
2021/11/01 02:15:07+00	130.777442	31.944182	Allure	Nov1	sa.gpx
2021/11/01 02:15:08+00	130.777443	31.94418	Allure	Nov1	sa.gpx
2021/11/01 02:15:09+00	130.777442	31.944178	Allure	Nov1	sa.gpx
2021/11/01 02:15:10+00	130.777443	31.94418	Allure	Nov1	sa.gpx
2021/11/01 02:15:11+00	130.777445	31.944182	Allure	Nov1	sa.gpx
2021/11/01 02:15:12+00	130.777442	31.944178	Allure	Nov1	sa.gpx
2021/11/01 02:15:13+00	130.77744	31.944178	Allure	Nov1	sa.gpx
2021/11/01 02:15:14+00	130.77744	31.944178	Allure	Nov1	sa.gpx
2021/11/01 02:15:15+00	130.77744	31.94418	Allure	Nov1	sa.gpx
2021/11/01 02:15:16+00	130.777442	31.944182	Allure	Nov1	sa.gpx
2021/11/01 02:15:17+00	130.77744	31.944177	Allure	Nov1	sa.gpx
2021/11/01 02:15:18+00	130.777438	31.944173	Allure	Nov1	sa.gpx
2021/11/01 02:15:19+00	130.777438	31.944183	Allure	Nov1	sa.gpx
2021/11/01 02:15:20+00	130.777438	31.944183	Allure	Nov1	sa.gpx
2021/11/01 02:15:21+00	130.777437	31.94419	Allure	Nov1	sa.gpx
2021/11/01 02:15:22+00	130.777435	31.944193	Allure	Nov1	sa.gpx
2021/11/01 02:15:23+00	130.777433	31.944192	Allure	Nov1	sa.gpx
2021/11/01 02:15:24+00	130.777433	31.94419	Allure	Nov1	sa.gpx
2021/11/01 02:15:25+00	130.777433	31.944192	Allure	Nov1	sa.gpx
2021/11/01 02:15:26+00	130.777433	31.944193	Allure	Nov1	sa.gpx
2021/11/01 02:15:27+00	130.777433	31.944195	Allure	Nov1	sa.gpx
2021/11/01 02:15:28+00	130.777437	31.944195	Allure	Nov1	sa.gpx
2021/11/01 02:15:29+00	130.777438	31.944198	Allure	Nov1	sa.gpx
2021/11/01 02:15:30+00	130.777442	31.944203	Allure	Nov1	sa.gpx
2021/11/01 02:15:31+00	130.777442	31.944203	Allure	Nov1	sa.gpx
2021/11/01 02:15:32+00	130.777438	31.944203	Allure	Nov1	sa.gpx
2021/11/01 02:15:33+00	130.777435	31.944203	Allure	Nov1	sa.gpx
2021/11/01 02:15:34+00	130.777435	31.944203	Allure	Nov1	sa.gpx
2021/11/01 02:15:35+00	130.777435	31.944202	Allure	Nov1	sa.gpx
2021/11/01 02:15:36+00	130.777435	31.9442	Allure	Nov1	sa.gpx
2021/11/01 02:15:37+00	130.777433	31.944202	Allure	Nov1	sa.gpx
2021/11/01 02:15:38+00	130.777433	31.944202	Allure	Nov1	sa.gpx
2021/11/01 02:15:39+00	130.777433	31.944203	Allure	Nov1	sa.gpx
2021/11/01 02:15:40+00	130.777433	31.944207	Allure	Nov1	sa.gpx
2021/11/01 02:15:41+00	130.777432	31.944207	Allure	Nov1	sa.gpx
2021/11/01 02:15:42+00	130.777432	31.944207	Allure	Nov1	sa.gpx
2021/11/01 02:15:43+00	130.77743	31.944205	Allure	Nov1	sa.gpx
2021/11/01 02:15:44+00	130.77743	31.944205	Allure	Nov1	sa.gpx
2021/11/01 02:15:45+00	130.77743	31.944203	Allure	Nov1	sa.gpx
2021/11/01 02:15:46+00	130.777428	31.9442	Allure	Nov1	sa.gpx
2021/11/01 02:15:47+00	130.77743	31.944197	Allure	Nov1	sa.gpx
2021/11/01 02:15:48+00	130.777432	31.944195	Allure	Nov1	sa.gpx
2021/11/01 02:15:49+00	130.777432	31.944197	Allure	Nov1	sa.gpx
2021/11/01 02:15:50+00	130.77743	31.944195	Allure	Nov1	sa.gpx
2021/11/01 02:15:51+00	130.777428	31.944193	Allure	Nov1	sa.gpx
2021/11/01 02:15:52+00	130.77743	31.944192	Allure	Nov1	sa.gpx
2021/11/01 02:15:53+00	130.777432	31.94419	Allure	Nov1	sa.gpx
2021/11/01 02:15:54+00	130.77743	31.94419	Allure	Nov1	sa.gpx
2021/11/01 02:15:55+00	130.777428	31.944188	Allure	Nov1	sa.gpx
2021/11/01 02:15:56+00	130.777428	31.944187	Allure	Nov1	sa.gpx
2021/11/01 02:15:57+00	130.777427	31.944183	Allure	Nov1	sa.gpx
2021/11/01 02:15:58+00	130.777425	31.944183	Allure	Nov1	sa.gpx
2021/11/01 02:15:59+00	130.777423	31.94418	Allure	Nov1	sa.gpx
2021/11/01 02:16:00+00	130.77742	31.944178	Allure	Nov1	sa.gpx
2021/11/01 02:16:01+00	130.777422	31.944177	Allure	Nov1	sa.gpx
2021/11/01 02:16:02+00	130.777423	31.944175	Allure	Nov1	sa.gpx
2021/11/01 02:16:03+00	130.777427	31.944177	Allure	Nov1	sa.gpx
2021/11/01 02:16:04+00	130.777427	31.944177	Allure	Nov1	sa.gpx
2021/11/01 02:16:05+00	130.777427	31.944178	Allure	Nov1	sa.gpx
2021/11/01 02:16:06+00	130.777425	31.944175	Allure	Nov1	sa.gpx
2021/11/01 02:16:07+00	130.777425	31.944175	Allure	Nov1	sa.gpx
2021/11/01 02:16:08+00	130.777425	31.944177	Allure	Nov1	sa.gpx
2021/11/01 02:16:09+00	130.777422	31.944177	Allure	Nov1	sa.gpx
2021/11/01 02:16:10+00	130.777422	31.944178	Allure	Nov1	sa.gpx
2021/11/01 02:16:11+00	130.77742	31.94418	Allure	Nov1	sa.gpx
2021/11/01 02:16:12+00	130.777422	31.944178	Allure	Nov1	sa.gpx
2021/11/01 02:16:13+00	130.777425	31.944175	Allure	Nov1	sa.gpx
2021/11/01 02:16:14+00	130.77742	31.944163	Allure	Nov1	sa.gpx
2021/11/01 02:16:15+00	130.777417	31.944162	Allure	Nov1	sa.gpx
2021/11/01 02:16:16+00	130.777415	31.944163	Allure	Nov1	sa.gpx
2021/11/01 02:16:17+00	130.777415	31.944162	Allure	Nov1	sa.gpx
2021/11/01 02:16:18+00	130.777415	31.944162	Allure	Nov1	sa.gpx
2021/11/01 02:16:19+00	130.777415	31.944162	Allure	Nov1	sa.gpx
2021/11/01 02:16:20+00	130.777415	31.944162	Allure	Nov1	sa.gpx
2021/11/01 02:16:21+00	130.777417	31.944162	Allure	Nov1	sa.gpx
2021/11/01 02:16:22+00	130.77742	31.944162	Allure	Nov1	sa.gpx
2021/11/01 02:16:23+00	130.777417	31.94416	Allure	Nov1	sa.gpx
2021/11/01 02:16:24+00	130.777413	31.944157	Allure	Nov1	sa.gpx
2021/11/01 02:16:25+00	130.777412	31.944153	Allure	Nov1	sa.gpx
2021/11/01 02:16:26+00	130.777413	31.944152	Allure	Nov1	sa.gpx
2021/11/01 02:16:27+00	130.77742	31.944157	Allure	Nov1	sa.gpx
2021/11/01 02:16:28+00	130.777418	31.94416	Allure	Nov1	sa.gpx
2021/11/01 02:16:29+00	130.77742	31.94416	Allure	Nov1	sa.gpx
2021/11/01 02:16:30+00	130.77742	31.944155	Allure	Nov1	sa.gpx
2021/11/01 02:16:31+00	130.777422	31.944165	Allure	Nov1	sa.gpx
2021/11/01 02:16:32+00	130.77742	31.944165	Allure	Nov1	sa.gpx
2021/11/01 02:16:33+00	130.777422	31.944167	Allure	Nov1	sa.gpx
2021/11/01 02:16:34+00	130.777423	31.944167	Allure	Nov1	sa.gpx
2021/11/01 02:16:35+00	130.777422	31.944165	Allure	Nov1	sa.gpx
2021/11/01 02:16:36+00	130.77742	31.944165	Allure	Nov1	sa.gpx
2021/11/01 02:16:37+00	130.777417	31.944165	Allure	Nov1	sa.gpx
2021/11/01 02:16:38+00	130.777417	31.944163	Allure	Nov1	sa.gpx
2021/11/01 02:16:39+00	130.777413	31.944158	Allure	Nov1	sa.gpx
2021/11/01 02:16:40+00	130.777412	31.944153	Allure	Nov1	sa.gpx
2021/11/01 02:16:41+00	130.777412	31.944153	Allure	Nov1	sa.gpx
2021/11/01 02:16:42+00	130.777412	31.944155	Allure	Nov1	sa.gpx
2021/11/01 02:16:43+00	130.77741	31.94415	Allure	Nov1	sa.gpx
2021/11/01 02:16:44+00	130.777408	31.944143	Allure	Nov1	sa.gpx
2021/11/01 02:16:45+00	130.77741	31.944143	Allure	Nov1	sa.gpx
2021/11/01 02:16:46+00	130.777412	31.94414	Allure	Nov1	sa.gpx
2021/11/01 02:16:47+00	130.777413	31.94414	Allure	Nov1	sa.gpx
2021/11/01 02:16:48+00	130.777413	31.94414	Allure	Nov1	sa.gpx
2021/11/01 02:16:49+00	130.777415	31.94414	Allure	Nov1	sa.gpx
2021/11/01 02:16:50+00	130.777418	31.944145	Allure	Nov1	sa.gpx
2021/11/01 02:16:51+00	130.77742	31.944148	Allure	Nov1	sa.gpx
2021/11/01 02:16:52+00	130.777422	31.944155	Allure	Nov1	sa.gpx
2021/11/01 02:16:53+00	130.777418	31.944153	Allure	Nov1	sa.gpx
2021/11/01 02:16:54+00	130.777415	31.944152	Allure	Nov1	sa.gpx
2021/11/01 02:16:55+00	130.777415	31.944152	Allure	Nov1	sa.gpx
2021/11/01 02:16:56+00	130.777415	31.944152	Allure	Nov1	sa.gpx
2021/11/01 02:16:57+00	130.777415	31.944152	Allure	Nov1	sa.gpx
2021/11/01 02:16:58+00	130.77741	31.944143	Allure	Nov1	sa.gpx
2021/11/01 02:16:59+00	130.777412	31.944145	Allure	Nov1	sa.gpx
2021/11/01 02:17:00+00	130.77741	31.944143	Allure	Nov1	sa.gpx
2021/11/01 02:17:01+00	130.77741	31.944143	Allure	Nov1	sa.gpx
2021/11/01 02:17:02+00	130.777412	31.944147	Allure	Nov1	sa.gpx
2021/11/01 02:17:03+00	130.777412	31.944147	Allure	Nov1	sa.gpx
2021/11/01 02:17:04+00	130.777412	31.944145	Allure	Nov1	sa.gpx
2021/11/01 02:17:05+00	130.777412	31.944142	Allure	Nov1	sa.gpx
2021/11/01 02:17:06+00	130.77741	31.94414	Allure	Nov1	sa.gpx
2021/11/01 02:17:07+00	130.777408	31.944138	Allure	Nov1	sa.gpx
2021/11/01 02:17:08+00	130.777407	31.944138	Allure	Nov1	sa.gpx
2021/11/01 02:17:09+00	130.777405	31.944137	Allure	Nov1	sa.gpx
2021/11/01 02:17:10+00	130.777405	31.944137	Allure	Nov1	sa.gpx
2021/11/01 02:17:11+00	130.777408	31.944143	Allure	Nov1	sa.gpx
2021/11/01 02:17:12+00	130.777413	31.944147	Allure	Nov1	sa.gpx
2021/11/01 02:17:13+00	130.777412	31.944147	Allure	Nov1	sa.gpx
2021/11/01 02:17:14+00	130.777412	31.944148	Allure	Nov1	sa.gpx
2021/11/01 02:17:15+00	130.777408	31.94414	Allure	Nov1	sa.gpx
2021/11/01 02:17:16+00	130.777407	31.94414	Allure	Nov1	sa.gpx
2021/11/01 02:17:17+00	130.777407	31.94414	Allure	Nov1	sa.gpx
2021/11/01 02:17:18+00	130.777407	31.94414	Allure	Nov1	sa.gpx
2021/11/01 02:17:19+00	130.777407	31.944142	Allure	Nov1	sa.gpx
2021/11/01 02:17:20+00	130.777405	31.94414	Allure	Nov1	sa.gpx
2021/11/01 02:17:21+00	130.777402	31.944137	Allure	Nov1	sa.gpx
2021/11/01 02:17:22+00	130.777397	31.944132	Allure	Nov1	sa.gpx
2021/11/01 02:17:23+00	130.777388	31.944127	Allure	Nov1	sa.gpx
2021/11/01 02:17:24+00	130.77738	31.944115	Allure	Nov1	sa.gpx
2021/11/01 02:17:25+00	130.777372	31.944112	Allure	Nov1	sa.gpx
2021/11/01 02:17:26+00	130.777363	31.94411	Allure	Nov1	sa.gpx
2021/11/01 02:17:27+00	130.777348	31.944107	Allure	Nov1	sa.gpx
2021/11/01 02:17:28+00	130.777338	31.944112	Allure	Nov1	sa.gpx
2021/11/01 02:17:29+00	130.77733	31.94412	Allure	Nov1	sa.gpx
2021/11/01 02:17:30+00	130.77732	31.94413	Allure	Nov1	sa.gpx
2021/11/01 02:17:31+00	130.777312	31.944138	Allure	Nov1	sa.gpx
2021/11/01 02:17:32+00	130.777303	31.944143	Allure	Nov1	sa.gpx
2021/11/01 02:17:33+00	130.777298	31.944147	Allure	Nov1	sa.gpx
2021/11/01 02:17:34+00	130.777295	31.944152	Allure	Nov1	sa.gpx
2021/11/01 02:17:35+00	130.777293	31.944155	Allure	Nov1	sa.gpx
2021/11/01 02:17:36+00	130.77729	31.944155	Allure	Nov1	sa.gpx
2021/11/01 02:17:37+00	130.77729	31.94416	Allure	Nov1	sa.gpx
2021/11/01 02:17:38+00	130.777293	31.944165	Allure	Nov1	sa.gpx
2021/11/01 02:17:39+00	130.777292	31.944163	Allure	Nov1	sa.gpx
2021/11/01 02:17:40+00	130.777292	31.944163	Allure	Nov1	sa.gpx
2021/11/01 02:17:41+00	130.777292	31.944165	Allure	Nov1	sa.gpx
2021/11/01 02:17:42+00	130.77729	31.944165	Allure	Nov1	sa.gpx
2021/11/01 02:17:43+00	130.77729	31.944165	Allure	Nov1	sa.gpx
2021/11/01 02:17:44+00	130.77729	31.944167	Allure	Nov1	sa.gpx
2021/11/01 02:17:45+00	130.777292	31.944168	Allure	Nov1	sa.gpx
2021/11/01 02:17:46+00	130.777297	31.944168	Allure	Nov1	sa.gpx
2021/11/01 02:17:47+00	130.777297	31.944167	Allure	Nov1	sa.gpx
2021/11/01 02:17:48+00	130.777298	31.944167	Allure	Nov1	sa.gpx
2021/11/01 02:17:49+00	130.777298	31.94417	Allure	Nov1	sa.gpx
2021/11/01 02:17:50+00	130.777297	31.944167	Allure	Nov1	sa.gpx
2021/11/01 02:17:51+00	130.777297	31.944165	Allure	Nov1	sa.gpx
2021/11/01 02:17:52+00	130.777297	31.944167	Allure	Nov1	sa.gpx
2021/11/01 02:17:53+00	130.777297	31.944168	Allure	Nov1	sa.gpx
2021/11/01 02:17:54+00	130.777297	31.944167	Allure	Nov1	sa.gpx
2021/11/01 02:17:55+00	130.77729	31.944163	Allure	Nov1	sa.gpx
2021/11/01 02:17:56+00	130.777287	31.94416	Allure	Nov1	sa.gpx
2021/11/01 02:17:57+00	130.777285	31.94416	Allure	Nov1	sa.gpx
2021/11/01 02:17:58+00	130.777285	31.94416	Allure	Nov1	sa.gpx
2021/11/01 02:17:59+00	130.777287	31.94416	Allure	Nov1	sa.gpx
2021/11/01 02:18:00+00	130.777285	31.944157	Allure	Nov1	sa.gpx
2021/11/01 02:18:01+00	130.777282	31.944157	Allure	Nov1	sa.gpx
2021/11/01 02:18:02+00	130.777275	31.944153	Allure	Nov1	sa.gpx
2021/11/01 02:18:03+00	130.777275	31.944153	Allure	Nov1	sa.gpx
2021/11/01 02:18:04+00	130.777277	31.944155	Allure	Nov1	sa.gpx
2021/11/01 02:18:05+00	130.777275	31.944155	Allure	Nov1	sa.gpx
2021/11/01 02:18:06+00	130.777275	31.944155	Allure	Nov1	sa.gpx
2021/11/01 02:18:07+00	130.777278	31.944157	Allure	Nov1	sa.gpx
2021/11/01 02:18:08+00	130.77728	31.944165	Allure	Nov1	sa.gpx
2021/11/01 02:18:09+00	130.77728	31.944167	Allure	Nov1	sa.gpx
2021/11/01 02:18:10+00	130.77728	31.944167	Allure	Nov1	sa.gpx
2021/11/01 02:18:11+00	130.777273	31.944165	Allure	Nov1	sa.gpx
2021/11/01 02:18:12+00	130.777272	31.944163	Allure	Nov1	sa.gpx
2021/11/01 02:18:13+00	130.777285	31.944175	Allure	Nov1	sa.gpx
2021/11/01 02:18:14+00	130.777282	31.94418	Allure	Nov1	sa.gpx
2021/11/01 02:18:15+00	130.777282	31.944188	Allure	Nov1	sa.gpx
2021/11/01 02:18:16+00	130.777282	31.944195	Allure	Nov1	sa.gpx
2021/11/01 02:18:17+00	130.77728	31.944197	Allure	Nov1	sa.gpx
2021/11/01 02:18:18+00	130.777277	31.944198	Allure	Nov1	sa.gpx
2021/11/01 02:18:19+00	130.77727	31.9442	Allure	Nov1	sa.gpx
2021/11/01 02:18:20+00	130.777268	31.944203	Allure	Nov1	sa.gpx
2021/11/01 02:18:21+00	130.777263	31.9442	Allure	Nov1	sa.gpx
2021/11/01 02:18:22+00	130.777253	31.9442	Allure	Nov1	sa.gpx
2021/11/01 02:18:23+00	130.777262	31.944203	Allure	Nov1	sa.gpx
2021/11/01 02:18:24+00	130.777268	31.944202	Allure	Nov1	sa.gpx
2021/11/01 02:18:25+00	130.777273	31.944203	Allure	Nov1	sa.gpx
2021/11/01 02:18:26+00	130.777275	31.944205	Allure	Nov1	sa.gpx
2021/11/01 02:18:27+00	130.777278	31.944203	Allure	Nov1	sa.gpx
2021/11/01 02:18:28+00	130.77728	31.944203	Allure	Nov1	sa.gpx
2021/11/01 02:18:29+00	130.777278	31.944205	Allure	Nov1	sa.gpx
2021/11/01 02:18:30+00	130.777278	31.944205	Allure	Nov1	sa.gpx
2021/11/01 02:18:31+00	130.777275	31.944202	Allure	Nov1	sa.gpx
2021/11/01 02:18:32+00	130.777268	31.944195	Allure	Nov1	sa.gpx
2021/11/01 02:18:33+00	130.777267	31.944192	Allure	Nov1	sa.gpx
2021/11/01 02:18:34+00	130.777268	31.944193	Allure	Nov1	sa.gpx
2021/11/01 02:18:35+00	130.777267	31.94419	Allure	Nov1	sa.gpx
2021/11/01 02:18:36+00	130.777267	31.944188	Allure	Nov1	sa.gpx
2021/11/01 02:18:37+00	130.777268	31.944188	Allure	Nov1	sa.gpx
2021/11/01 02:18:38+00	130.777265	31.944187	Allure	Nov1	sa.gpx
2021/11/01 02:18:39+00	130.777262	31.944187	Allure	Nov1	sa.gpx
2021/11/01 02:18:40+00	130.777258	31.944183	Allure	Nov1	sa.gpx
2021/11/01 02:18:41+00	130.777258	31.944183	Allure	Nov1	sa.gpx
2021/11/01 02:18:42+00	130.777253	31.944182	Allure	Nov1	sa.gpx
2021/11/01 02:18:43+00	130.77725	31.944178	Allure	Nov1	sa.gpx
2021/11/01 02:18:44+00	130.777253	31.944178	Allure	Nov1	sa.gpx
2021/11/01 02:18:45+00	130.77726	31.94418	Allure	Nov1	sa.gpx
2021/11/01 02:18:46+00	130.777258	31.944178	Allure	Nov1	sa.gpx
2021/11/01 02:18:47+00	130.77726	31.944177	Allure	Nov1	sa.gpx
2021/11/01 02:18:48+00	130.777263	31.944178	Allure	Nov1	sa.gpx
2021/11/01 02:18:49+00	130.777263	31.944178	Allure	Nov1	sa.gpx
2021/11/01 02:18:50+00	130.777263	31.944178	Allure	Nov1	sa.gpx
2021/11/01 02:18:51+00	130.777245	31.944183	Allure	Nov1	sa.gpx
2021/11/01 02:18:52+00	130.777242	31.944185	Allure	Nov1	sa.gpx
2021/11/01 02:18:53+00	130.77724	31.944183	Allure	Nov1	sa.gpx
2021/11/01 02:18:54+00	130.777243	31.944185	Allure	Nov1	sa.gpx
2021/11/01 02:18:55+00	130.777247	31.944185	Allure	Nov1	sa.gpx
2021/11/01 02:18:56+00	130.777248	31.944182	Allure	Nov1	sa.gpx
2021/11/01 02:18:57+00	130.777252	31.944182	Allure	Nov1	sa.gpx
2021/11/01 02:18:58+00	130.777253	31.944183	Allure	Nov1	sa.gpx
2021/11/01 02:18:59+00	130.777253	31.944183	Allure	Nov1	sa.gpx
2021/11/01 02:19:00+00	130.777257	31.944185	Allure	Nov1	sa.gpx
2021/11/01 02:19:01+00	130.777258	31.944187	Allure	Nov1	sa.gpx
2021/11/01 02:19:02+00	130.777262	31.944187	Allure	Nov1	sa.gpx
2021/11/01 02:19:03+00	130.777265	31.944185	Allure	Nov1	sa.gpx
2021/11/01 02:19:04+00	130.777272	31.944185	Allure	Nov1	sa.gpx
2021/11/01 02:19:05+00	130.777275	31.94419	Allure	Nov1	sa.gpx
2021/11/01 02:19:06+00	130.777273	31.944195	Allure	Nov1	sa.gpx
2021/11/01 02:19:07+00	130.777272	31.944197	Allure	Nov1	sa.gpx
2021/11/01 02:19:08+00	130.77727	31.9442	Allure	Nov1	sa.gpx
2021/11/01 02:19:09+00	130.777268	31.944198	Allure	Nov1	sa.gpx
2021/11/01 02:19:10+00	130.77726	31.944198	Allure	Nov1	sa.gpx
2021/11/01 02:19:11+00	130.777255	31.944195	Allure	Nov1	sa.gpx
2021/11/01 02:19:12+00	130.777257	31.944193	Allure	Nov1	sa.gpx
2021/11/01 02:19:13+00	130.777255	31.944198	Allure	Nov1	sa.gpx
2021/11/01 02:19:14+00	130.777257	31.944197	Allure	Nov1	sa.gpx
2021/11/01 02:19:15+00	130.777257	31.9442	Allure	Nov1	sa.gpx
2021/11/01 02:19:16+00	130.777258	31.944202	Allure	Nov1	sa.gpx
2021/11/01 02:19:17+00	130.777257	31.9442	Allure	Nov1	sa.gpx
2021/11/01 02:19:18+00	130.777255	31.944202	Allure	Nov1	sa.gpx
2021/11/01 02:19:19+00	130.777253	31.9442	Allure	Nov1	sa.gpx
2021/11/01 02:19:20+00	130.777252	31.944198	Allure	Nov1	sa.gpx
2021/11/01 02:19:21+00	130.77725	31.944197	Allure	Nov1	sa.gpx
2021/11/01 02:19:22+00	130.777243	31.944197	Allure	Nov1	sa.gpx
2021/11/01 02:19:23+00	130.777233	31.944192	Allure	Nov1	sa.gpx
2021/11/01 02:19:24+00	130.777233	31.94419	Allure	Nov1	sa.gpx
2021/11/01 02:19:25+00	130.777235	31.94419	Allure	Nov1	sa.gpx
2021/11/01 02:19:26+00	130.777238	31.94419	Allure	Nov1	sa.gpx
2021/11/01 02:19:27+00	130.777238	31.944188	Allure	Nov1	sa.gpx
2021/11/01 02:19:28+00	130.777238	31.944188	Allure	Nov1	sa.gpx
2021/11/01 02:19:29+00	130.777238	31.944188	Allure	Nov1	sa.gpx
2021/11/01 02:19:30+00	130.777237	31.94419	Allure	Nov1	sa.gpx
2021/11/01 02:19:31+00	130.777233	31.94419	Allure	Nov1	sa.gpx
2021/11/01 02:19:32+00	130.777232	31.944192	Allure	Nov1	sa.gpx
2021/11/01 02:19:33+00	130.777232	31.944193	Allure	Nov1	sa.gpx
2021/11/01 02:19:34+00	130.777225	31.944188	Allure	Nov1	sa.gpx
2021/11/01 02:19:35+00	130.777225	31.944187	Allure	Nov1	sa.gpx
2021/11/01 02:19:36+00	130.777227	31.944188	Allure	Nov1	sa.gpx
2021/11/01 02:19:37+00	130.777228	31.94419	Allure	Nov1	sa.gpx
2021/11/01 02:19:38+00	130.777235	31.944188	Allure	Nov1	sa.gpx
2021/11/01 02:19:39+00	130.77724	31.944188	Allure	Nov1	sa.gpx
2021/11/01 02:19:40+00	130.77724	31.94419	Allure	Nov1	sa.gpx
2021/11/01 02:19:41+00	130.777238	31.94419	Allure	Nov1	sa.gpx
2021/11/01 02:19:42+00	130.777238	31.944192	Allure	Nov1	sa.gpx
2021/11/01 02:19:43+00	130.777237	31.944192	Allure	Nov1	sa.gpx
2021/11/01 02:19:44+00	130.777238	31.94419	Allure	Nov1	sa.gpx
2021/11/01 02:19:45+00	130.777243	31.944193	Allure	Nov1	sa.gpx
2021/11/01 02:19:46+00	130.777245	31.944195	Allure	Nov1	sa.gpx
2021/11/01 02:19:47+00	130.777248	31.94419	Allure	Nov1	sa.gpx
2021/11/01 02:19:48+00	130.777263	31.944198	Allure	Nov1	sa.gpx
2021/11/01 02:19:49+00	130.777278	31.944203	Allure	Nov1	sa.gpx
2021/11/01 02:19:50+00	130.777282	31.944207	Allure	Nov1	sa.gpx
2021/11/01 02:19:51+00	130.77728	31.944207	Allure	Nov1	sa.gpx
2021/11/01 02:19:52+00	130.777277	31.944208	Allure	Nov1	sa.gpx
2021/11/01 02:19:53+00	130.777268	31.944207	Allure	Nov1	sa.gpx
2021/11/01 02:19:54+00	130.777263	31.944207	Allure	Nov1	sa.gpx
2021/11/01 02:19:55+00	130.777263	31.944205	Allure	Nov1	sa.gpx
2021/11/01 02:19:56+00	130.777263	31.944205	Allure	Nov1	sa.gpx
2021/11/01 02:19:57+00	130.777263	31.944205	Allure	Nov1	sa.gpx
2021/11/01 02:19:58+00	130.777263	31.944207	Allure	Nov1	sa.gpx
2021/11/01 02:19:59+00	130.777265	31.944207	Allure	Nov1	sa.gpx
2021/11/01 02:20:00+00	130.777265	31.944207	Allure	Nov1	sa.gpx
2021/11/01 02:20:01+00	130.77726	31.944207	Allure	Nov1	sa.gpx
2021/11/01 02:20:02+00	130.777258	31.944207	Allure	Nov1	sa.gpx
2021/11/01 02:20:03+00	130.777262	31.944208	Allure	Nov1	sa.gpx
2021/11/01 02:20:04+00	130.777263	31.944208	Allure	Nov1	sa.gpx
2021/11/01 02:20:05+00	130.777267	31.944208	Allure	Nov1	sa.gpx
2021/11/01 02:20:06+00	130.777267	31.944205	Allure	Nov1	sa.gpx
2021/11/01 02:20:07+00	130.777268	31.944202	Allure	Nov1	sa.gpx
2021/11/01 02:20:08+00	130.777268	31.944198	Allure	Nov1	sa.gpx
2021/11/01 02:20:09+00	130.777272	31.944198	Allure	Nov1	sa.gpx
2021/11/01 02:20:10+00	130.77727	31.944197	Allure	Nov1	sa.gpx
2021/11/01 02:20:11+00	130.777273	31.944192	Allure	Nov1	sa.gpx
2021/11/01 02:20:12+00	130.777277	31.944192	Allure	Nov1	sa.gpx
2021/11/01 02:20:13+00	130.777278	31.944192	Allure	Nov1	sa.gpx
2021/11/01 02:20:14+00	130.777282	31.944192	Allure	Nov1	sa.gpx
2021/11/01 02:20:15+00	130.777287	31.94419	Allure	Nov1	sa.gpx
2021/11/01 02:20:16+00	130.77729	31.94419	Allure	Nov1	sa.gpx
2021/11/01 02:20:17+00	130.777287	31.94419	Allure	Nov1	sa.gpx
2021/11/01 02:20:18+00	130.777285	31.94419	Allure	Nov1	sa.gpx
2021/11/01 02:20:19+00	130.77728	31.944188	Allure	Nov1	sa.gpx
2021/11/01 02:20:20+00	130.777273	31.944188	Allure	Nov1	sa.gpx
2021/11/01 02:20:21+00	130.777272	31.944188	Allure	Nov1	sa.gpx
2021/11/01 02:20:22+00	130.777272	31.944192	Allure	Nov1	sa.gpx
2021/11/01 02:20:23+00	130.777278	31.944192	Allure	Nov1	sa.gpx
2021/11/01 02:20:24+00	130.77728	31.944193	Allure	Nov1	sa.gpx
2021/11/01 02:20:25+00	130.777278	31.944193	Allure	Nov1	sa.gpx
2021/11/01 02:20:26+00	130.777277	31.944193	Allure	Nov1	sa.gpx
2021/11/01 02:20:27+00	130.777273	31.944197	Allure	Nov1	sa.gpx
2021/11/01 02:20:28+00	130.777272	31.944202	Allure	Nov1	sa.gpx
2021/11/01 02:20:29+00	130.777268	31.944205	Allure	Nov1	sa.gpx
2021/11/01 02:20:30+00	130.777267	31.944207	Allure	Nov1	sa.gpx
2021/11/01 02:20:31+00	130.777268	31.944208	Allure	Nov1	sa.gpx
2021/11/01 02:20:32+00	130.777268	31.944208	Allure	Nov1	sa.gpx
2021/11/01 02:20:33+00	130.777263	31.944212	Allure	Nov1	sa.gpx
2021/11/01 02:20:34+00	130.777262	31.944213	Allure	Nov1	sa.gpx
2021/11/01 02:20:35+00	130.777253	31.944213	Allure	Nov1	sa.gpx
2021/11/01 02:20:36+00	130.777248	31.944213	Allure	Nov1	sa.gpx
2021/11/01 02:20:37+00	130.77725	31.94421	Allure	Nov1	sa.gpx
2021/11/01 02:20:38+00	130.777247	31.94421	Allure	Nov1	sa.gpx
2021/11/01 02:20:39+00	130.777242	31.944212	Allure	Nov1	sa.gpx
2021/11/01 02:20:40+00	130.777255	31.944205	Allure	Nov1	sa.gpx
2021/11/01 02:20:41+00	130.777255	31.944202	Allure	Nov1	sa.gpx
2021/11/01 02:20:42+00	130.777257	31.9442	Allure	Nov1	sa.gpx
2021/11/01 02:20:43+00	130.777257	31.944198	Allure	Nov1	sa.gpx
2021/11/01 02:20:44+00	130.777255	31.944197	Allure	Nov1	sa.gpx
2021/11/01 02:20:45+00	130.777255	31.944195	Allure	Nov1	sa.gpx
2021/11/01 02:20:46+00	130.777253	31.944193	Allure	Nov1	sa.gpx
2021/11/01 02:20:47+00	130.777255	31.944193	Allure	Nov1	sa.gpx
2021/11/01 02:20:48+00	130.777258	31.944192	Allure	Nov1	sa.gpx
2021/11/01 02:20:49+00	130.77726	31.94419	Allure	Nov1	sa.gpx
2021/11/01 02:20:50+00	130.77726	31.944187	Allure	Nov1	sa.gpx
2021/11/01 02:20:51+00	130.777258	31.944185	Allure	Nov1	sa.gpx
2021/11/01 02:20:52+00	130.777257	31.944185	Allure	Nov1	sa.gpx
2021/11/01 02:20:53+00	130.777257	31.944183	Allure	Nov1	sa.gpx
2021/11/01 02:20:54+00	130.777252	31.944185	Allure	Nov1	sa.gpx
2021/11/01 02:20:55+00	130.777253	31.944182	Allure	Nov1	sa.gpx
2021/11/01 02:20:56+00	130.777252	31.944182	Allure	Nov1	sa.gpx
2021/11/01 02:20:57+00	130.777253	31.944182	Allure	Nov1	sa.gpx
2021/11/01 02:20:58+00	130.777252	31.944178	Allure	Nov1	sa.gpx
2021/11/01 02:20:59+00	130.777267	31.944175	Allure	Nov1	sa.gpx
2021/11/01 02:21:00+00	130.777263	31.944172	Allure	Nov1	sa.gpx
2021/11/01 02:21:01+00	130.777258	31.944173	Allure	Nov1	sa.gpx
2021/11/01 02:21:02+00	130.777258	31.944177	Allure	Nov1	sa.gpx
2021/11/01 02:21:03+00	130.777262	31.944175	Allure	Nov1	sa.gpx
2021/11/01 02:21:04+00	130.777263	31.944175	Allure	Nov1	sa.gpx
2021/11/01 02:21:05+00	130.777267	31.944177	Allure	Nov1	sa.gpx
2021/11/01 02:21:06+00	130.777272	31.94418	Allure	Nov1	sa.gpx
2021/11/01 02:21:07+00	130.777275	31.944178	Allure	Nov1	sa.gpx
2021/11/01 02:21:08+00	130.777282	31.94418	Allure	Nov1	sa.gpx
2021/11/01 02:21:09+00	130.777283	31.944178	Allure	Nov1	sa.gpx
2021/11/01 02:21:10+00	130.777285	31.944182	Allure	Nov1	sa.gpx
2021/11/01 02:21:11+00	130.777287	31.944182	Allure	Nov1	sa.gpx
2021/11/01 02:21:12+00	130.777288	31.944183	Allure	Nov1	sa.gpx
2021/11/01 02:21:13+00	130.777287	31.944185	Allure	Nov1	sa.gpx
2021/11/01 02:21:14+00	130.777285	31.944185	Allure	Nov1	sa.gpx
2021/11/01 02:21:15+00	130.777287	31.944185	Allure	Nov1	sa.gpx
2021/11/01 02:21:16+00	130.777283	31.944182	Allure	Nov1	sa.gpx
2021/11/01 02:21:17+00	130.777283	31.944178	Allure	Nov1	sa.gpx
2021/11/01 02:21:18+00	130.777282	31.944177	Allure	Nov1	sa.gpx
2021/11/01 02:21:19+00	130.777275	31.944178	Allure	Nov1	sa.gpx
2021/11/01 02:21:20+00	130.777275	31.944178	Allure	Nov1	sa.gpx
2021/11/01 02:21:21+00	130.777275	31.944178	Allure	Nov1	sa.gpx
2021/11/01 02:21:22+00	130.777275	31.944178	Allure	Nov1	sa.gpx
2021/11/01 02:21:23+00	130.777275	31.944178	Allure	Nov1	sa.gpx
2021/11/01 02:21:24+00	130.777277	31.94418	Allure	Nov1	sa.gpx
2021/11/01 02:21:25+00	130.777278	31.944182	Allure	Nov1	sa.gpx
2021/11/01 02:21:26+00	130.777277	31.944183	Allure	Nov1	sa.gpx
2021/11/01 02:21:27+00	130.777275	31.944185	Allure	Nov1	sa.gpx
2021/11/01 02:21:28+00	130.777273	31.944185	Allure	Nov1	sa.gpx
2021/11/01 02:21:29+00	130.777275	31.944185	Allure	Nov1	sa.gpx
2021/11/01 02:21:30+00	130.777272	31.944185	Allure	Nov1	sa.gpx
2021/11/01 02:21:31+00	130.777272	31.944187	Allure	Nov1	sa.gpx
2021/11/01 02:21:32+00	130.777268	31.944188	Allure	Nov1	sa.gpx
2021/11/01 02:21:33+00	130.777265	31.94419	Allure	Nov1	sa.gpx
2021/11/01 02:21:34+00	130.77726	31.94419	Allure	Nov1	sa.gpx
2021/11/01 02:21:35+00	130.777262	31.944188	Allure	Nov1	sa.gpx
2021/11/01 02:21:36+00	130.777262	31.944187	Allure	Nov1	sa.gpx
2021/11/01 02:21:37+00	130.777267	31.944185	Allure	Nov1	sa.gpx
2021/11/01 02:21:38+00	130.777267	31.944185	Allure	Nov1	sa.gpx
2021/11/01 02:21:39+00	130.777267	31.944183	Allure	Nov1	sa.gpx
2021/11/01 02:21:40+00	130.777273	31.94418	Allure	Nov1	sa.gpx
2021/11/01 02:21:41+00	130.77727	31.944182	Allure	Nov1	sa.gpx
2021/11/01 02:21:42+00	130.777272	31.944182	Allure	Nov1	sa.gpx
2021/11/01 02:21:43+00	130.777275	31.944183	Allure	Nov1	sa.gpx
2021/11/01 02:21:44+00	130.777273	31.944183	Allure	Nov1	sa.gpx
2021/11/01 02:21:45+00	130.777268	31.944183	Allure	Nov1	sa.gpx
2021/11/01 02:21:46+00	130.777267	31.944185	Allure	Nov1	sa.gpx
2021/11/01 02:21:47+00	130.777265	31.944187	Allure	Nov1	sa.gpx
2021/11/01 02:21:48+00	130.777262	31.944192	Allure	Nov1	sa.gpx
2021/11/01 02:21:49+00	130.777258	31.944195	Allure	Nov1	sa.gpx
2021/11/01 02:21:50+00	130.77726	31.944198	Allure	Nov1	sa.gpx
2021/11/01 02:21:51+00	130.777262	31.944198	Allure	Nov1	sa.gpx
2021/11/01 02:21:52+00	130.777265	31.944198	Allure	Nov1	sa.gpx
2021/11/01 02:21:53+00	130.777272	31.944205	Allure	Nov1	sa.gpx
2021/11/01 02:21:54+00	130.777268	31.944203	Allure	Nov1	sa.gpx
2021/11/01 02:21:55+00	130.77726	31.9442	Allure	Nov1	sa.gpx
2021/11/01 02:21:56+00	130.777257	31.944198	Allure	Nov1	sa.gpx
2021/11/01 02:21:57+00	130.777255	31.944195	Allure	Nov1	sa.gpx
2021/11/01 02:21:58+00	130.777253	31.944193	Allure	Nov1	sa.gpx
2021/11/01 02:21:59+00	130.777253	31.944192	Allure	Nov1	sa.gpx
2021/11/01 02:22:00+00	130.777252	31.944195	Allure	Nov1	sa.gpx
2021/11/01 02:22:01+00	130.777255	31.944195	Allure	Nov1	sa.gpx
2021/11/01 02:22:02+00	130.777263	31.944197	Allure	Nov1	sa.gpx
2021/11/01 02:22:03+00	130.77727	31.944197	Allure	Nov1	sa.gpx
2021/11/01 02:22:04+00	130.77727	31.9442	Allure	Nov1	sa.gpx
2021/11/01 02:22:05+00	130.77727	31.944202	Allure	Nov1	sa.gpx
2021/11/01 02:22:06+00	130.777268	31.9442	Allure	Nov1	sa.gpx
2021/11/01 02:22:07+00	130.777263	31.9442	Allure	Nov1	sa.gpx
2021/11/01 02:22:08+00	130.777265	31.9442	Allure	Nov1	sa.gpx
2021/11/01 02:22:09+00	130.777263	31.9442	Allure	Nov1	sa.gpx
2021/11/01 02:22:10+00	130.777262	31.9442	Allure	Nov1	sa.gpx
2021/11/01 02:22:11+00	130.77726	31.944198	Allure	Nov1	sa.gpx
2021/11/01 02:22:12+00	130.777258	31.944198	Allure	Nov1	sa.gpx
2021/11/01 02:22:13+00	130.777257	31.944197	Allure	Nov1	sa.gpx
2021/11/01 02:22:14+00	130.777257	31.944198	Allure	Nov1	sa.gpx
2021/11/01 02:22:15+00	130.777252	31.9442	Allure	Nov1	sa.gpx
2021/11/01 02:22:16+00	130.777247	31.9442	Allure	Nov1	sa.gpx
2021/11/01 02:22:17+00	130.777243	31.944203	Allure	Nov1	sa.gpx
2021/11/01 02:22:18+00	130.777238	31.944198	Allure	Nov1	sa.gpx
2021/11/01 02:22:19+00	130.777233	31.944197	Allure	Nov1	sa.gpx
2021/11/01 02:22:20+00	130.777228	31.944195	Allure	Nov1	sa.gpx
2021/11/01 02:22:21+00	130.777227	31.944193	Allure	Nov1	sa.gpx
2021/11/01 02:22:22+00	130.777225	31.944192	Allure	Nov1	sa.gpx
2021/11/01 02:22:23+00	130.777225	31.944187	Allure	Nov1	sa.gpx
2021/11/01 02:22:24+00	130.777222	31.944182	Allure	Nov1	sa.gpx
2021/11/01 02:22:25+00	130.777222	31.944183	Allure	Nov1	sa.gpx
2021/11/01 02:22:26+00	130.777222	31.944182	Allure	Nov1	sa.gpx
2021/11/01 02:22:27+00	130.77722	31.944177	Allure	Nov1	sa.gpx
2021/11/01 02:22:28+00	130.777218	31.944175	Allure	Nov1	sa.gpx
2021/11/01 02:22:29+00	130.777215	31.944175	Allure	Nov1	sa.gpx
2021/11/01 02:22:30+00	130.777212	31.944175	Allure	Nov1	sa.gpx
2021/11/01 02:22:31+00	130.777212	31.944175	Allure	Nov1	sa.gpx
2021/11/01 02:22:32+00	130.777212	31.944175	Allure	Nov1	sa.gpx
2021/11/01 02:22:33+00	130.777212	31.944177	Allure	Nov1	sa.gpx
2021/11/01 02:22:34+00	130.77721	31.944175	Allure	Nov1	sa.gpx
2021/11/01 02:22:35+00	130.77721	31.944175	Allure	Nov1	sa.gpx
2021/11/01 02:22:36+00	130.77721	31.944177	Allure	Nov1	sa.gpx
2021/11/01 02:22:37+00	130.77721	31.944175	Allure	Nov1	sa.gpx
2021/11/01 02:22:38+00	130.777207	31.94417	Allure	Nov1	sa.gpx
2021/11/01 02:22:39+00	130.777207	31.944168	Allure	Nov1	sa.gpx
2021/11/01 02:22:40+00	130.777202	31.944163	Allure	Nov1	sa.gpx
2021/11/01 02:22:41+00	130.777193	31.94416	Allure	Nov1	sa.gpx
2021/11/01 02:22:42+00	130.777193	31.944162	Allure	Nov1	sa.gpx
2021/11/01 02:22:43+00	130.777193	31.944162	Allure	Nov1	sa.gpx
2021/11/01 02:22:44+00	130.777193	31.944162	Allure	Nov1	sa.gpx
2021/11/01 02:22:45+00	130.777193	31.944162	Allure	Nov1	sa.gpx
2021/11/01 02:22:46+00	130.777193	31.944162	Allure	Nov1	sa.gpx
2021/11/01 02:22:47+00	130.777195	31.94416	Allure	Nov1	sa.gpx
2021/11/01 02:22:48+00	130.777197	31.944162	Allure	Nov1	sa.gpx
2021/11/01 02:22:49+00	130.7772	31.944163	Allure	Nov1	sa.gpx
2021/11/01 02:22:50+00	130.777198	31.944163	Allure	Nov1	sa.gpx
2021/11/01 02:22:51+00	130.777205	31.944167	Allure	Nov1	sa.gpx
2021/11/01 02:22:52+00	130.77721	31.944168	Allure	Nov1	sa.gpx
2021/11/01 02:22:53+00	130.77721	31.944168	Allure	Nov1	sa.gpx
2021/11/01 02:22:54+00	130.77721	31.944168	Allure	Nov1	sa.gpx
2021/11/01 02:22:55+00	130.77721	31.944168	Allure	Nov1	sa.gpx
2021/11/01 02:22:56+00	130.77721	31.944167	Allure	Nov1	sa.gpx
2021/11/01 02:22:57+00	130.777203	31.94417	Allure	Nov1	sa.gpx
2021/11/01 02:22:58+00	130.7772	31.944172	Allure	Nov1	sa.gpx
2021/11/01 02:22:59+00	130.777205	31.944173	Allure	Nov1	sa.gpx
2021/11/01 02:23:00+00	130.777222	31.944178	Allure	Nov1	sa.gpx
2021/11/01 02:23:01+00	130.777222	31.944177	Allure	Nov1	sa.gpx
2021/11/01 02:23:02+00	130.777222	31.944175	Allure	Nov1	sa.gpx
2021/11/01 02:23:03+00	130.777223	31.944175	Allure	Nov1	sa.gpx
2021/11/01 02:23:04+00	130.777223	31.944175	Allure	Nov1	sa.gpx
2021/11/01 02:23:05+00	130.777225	31.944177	Allure	Nov1	sa.gpx
2021/11/01 02:23:06+00	130.777225	31.944175	Allure	Nov1	sa.gpx
2021/11/01 02:23:07+00	130.777225	31.944177	Allure	Nov1	sa.gpx
2021/11/01 02:23:08+00	130.777227	31.944175	Allure	Nov1	sa.gpx
2021/11/01 02:23:09+00	130.777228	31.944173	Allure	Nov1	sa.gpx
2021/11/01 02:23:10+00	130.777223	31.944172	Allure	Nov1	sa.gpx
2021/11/01 02:23:11+00	130.777222	31.944168	Allure	Nov1	sa.gpx
2021/11/01 02:23:12+00	130.777218	31.944168	Allure	Nov1	sa.gpx
2021/11/01 02:23:13+00	130.777218	31.944163	Allure	Nov1	sa.gpx
2021/11/01 02:23:14+00	130.777217	31.944162	Allure	Nov1	sa.gpx
2021/11/01 02:23:15+00	130.777215	31.944162	Allure	Nov1	sa.gpx
2021/11/01 02:23:16+00	130.777217	31.944153	Allure	Nov1	sa.gpx
2021/11/01 02:23:17+00	130.777217	31.944153	Allure	Nov1	sa.gpx
2021/11/01 02:23:18+00	130.777215	31.944155	Allure	Nov1	sa.gpx
2021/11/01 02:23:19+00	130.777213	31.944155	Allure	Nov1	sa.gpx
2021/11/01 02:23:20+00	130.777213	31.944155	Allure	Nov1	sa.gpx
2021/11/01 02:23:21+00	130.777213	31.944155	Allure	Nov1	sa.gpx
2021/11/01 02:23:22+00	130.777213	31.944153	Allure	Nov1	sa.gpx
2021/11/01 02:23:23+00	130.77721	31.944155	Allure	Nov1	sa.gpx
2021/11/01 02:23:24+00	130.777207	31.944158	Allure	Nov1	sa.gpx
2021/11/01 02:23:25+00	130.777205	31.94416	Allure	Nov1	sa.gpx
2021/11/01 02:23:26+00	130.777202	31.944162	Allure	Nov1	sa.gpx
2021/11/01 02:23:27+00	130.777197	31.94416	Allure	Nov1	sa.gpx
2021/11/01 02:23:28+00	130.777193	31.94416	Allure	Nov1	sa.gpx
2021/11/01 02:23:29+00	130.77719	31.944162	Allure	Nov1	sa.gpx
2021/11/01 02:23:30+00	130.777193	31.944162	Allure	Nov1	sa.gpx
2021/11/01 02:23:31+00	130.777193	31.944162	Allure	Nov1	sa.gpx
2021/11/01 02:23:32+00	130.777195	31.944162	Allure	Nov1	sa.gpx
2021/11/01 02:23:33+00	130.777202	31.944163	Allure	Nov1	sa.gpx
2021/11/01 02:23:34+00	130.777197	31.944165	Allure	Nov1	sa.gpx
2021/11/01 02:23:35+00	130.77719	31.944158	Allure	Nov1	sa.gpx
2021/11/01 02:23:36+00	130.777192	31.944158	Allure	Nov1	sa.gpx
2021/11/01 02:23:37+00	130.777192	31.944157	Allure	Nov1	sa.gpx
2021/11/01 02:23:38+00	130.777192	31.944157	Allure	Nov1	sa.gpx
2021/11/01 02:23:39+00	130.777193	31.944157	Allure	Nov1	sa.gpx
2021/11/01 02:23:40+00	130.777192	31.944158	Allure	Nov1	sa.gpx
2021/11/01 02:23:41+00	130.77719	31.94416	Allure	Nov1	sa.gpx
2021/11/01 02:23:42+00	130.77719	31.944158	Allure	Nov1	sa.gpx
2021/11/01 02:23:43+00	130.77719	31.944158	Allure	Nov1	sa.gpx
2021/11/01 02:23:44+00	130.77719	31.944158	Allure	Nov1	sa.gpx
2021/11/01 02:23:45+00	130.777192	31.944158	Allure	Nov1	sa.gpx
2021/11/01 02:23:46+00	130.777192	31.944158	Allure	Nov1	sa.gpx
2021/11/01 02:23:47+00	130.777195	31.944158	Allure	Nov1	sa.gpx
2021/11/01 02:23:48+00	130.777195	31.944158	Allure	Nov1	sa.gpx
2021/11/01 02:23:49+00	130.777195	31.944157	Allure	Nov1	sa.gpx
2021/11/01 02:23:50+00	130.777195	31.944158	Allure	Nov1	sa.gpx
2021/11/01 02:23:51+00	130.777198	31.944152	Allure	Nov1	sa.gpx
2021/11/01 02:23:52+00	130.7772	31.944152	Allure	Nov1	sa.gpx
2021/11/01 02:23:53+00	130.777202	31.944152	Allure	Nov1	sa.gpx
2021/11/01 02:23:54+00	130.777207	31.944152	Allure	Nov1	sa.gpx
2021/11/01 02:23:55+00	130.777205	31.944152	Allure	Nov1	sa.gpx
2021/11/01 02:23:56+00	130.777205	31.944153	Allure	Nov1	sa.gpx
2021/11/01 02:23:57+00	130.777208	31.944155	Allure	Nov1	sa.gpx
2021/11/01 02:23:58+00	130.777208	31.944152	Allure	Nov1	sa.gpx
2021/11/01 02:23:59+00	130.777208	31.94415	Allure	Nov1	sa.gpx
2021/11/01 02:24:00+00	130.777205	31.944145	Allure	Nov1	sa.gpx
2021/11/01 02:24:01+00	130.777203	31.94414	Allure	Nov1	sa.gpx
2021/11/01 02:24:02+00	130.777205	31.94414	Allure	Nov1	sa.gpx
2021/11/01 02:24:03+00	130.777205	31.944142	Allure	Nov1	sa.gpx
2021/11/01 02:24:04+00	130.777205	31.944142	Allure	Nov1	sa.gpx
2021/11/01 02:24:05+00	130.777205	31.944142	Allure	Nov1	sa.gpx
2021/11/01 02:24:06+00	130.777205	31.944142	Allure	Nov1	sa.gpx
2021/11/01 02:24:07+00	130.777205	31.944142	Allure	Nov1	sa.gpx
2021/11/01 02:24:08+00	130.777203	31.944142	Allure	Nov1	sa.gpx
2021/11/01 02:24:09+00	130.777202	31.944138	Allure	Nov1	sa.gpx
2021/11/01 02:24:10+00	130.777203	31.944138	Allure	Nov1	sa.gpx
2021/11/01 02:24:11+00	130.777205	31.94414	Allure	Nov1	sa.gpx
2021/11/01 02:24:12+00	130.77721	31.944143	Allure	Nov1	sa.gpx
2021/11/01 02:24:13+00	130.777212	31.944147	Allure	Nov1	sa.gpx
2021/11/01 02:24:14+00	130.777213	31.944147	Allure	Nov1	sa.gpx
2021/11/01 02:24:15+00	130.777215	31.944145	Allure	Nov1	sa.gpx
2021/11/01 02:24:16+00	130.777213	31.944142	Allure	Nov1	sa.gpx
2021/11/01 02:24:17+00	130.777213	31.944138	Allure	Nov1	sa.gpx
2021/11/01 02:24:18+00	130.777215	31.944137	Allure	Nov1	sa.gpx
2021/11/01 02:24:19+00	130.777213	31.944135	Allure	Nov1	sa.gpx
2021/11/01 02:24:20+00	130.777213	31.944133	Allure	Nov1	sa.gpx
2021/11/01 02:24:21+00	130.777213	31.944133	Allure	Nov1	sa.gpx
2021/11/01 02:24:22+00	130.777212	31.944132	Allure	Nov1	sa.gpx
2021/11/01 02:24:23+00	130.777213	31.94413	Allure	Nov1	sa.gpx
2021/11/01 02:24:24+00	130.777215	31.944132	Allure	Nov1	sa.gpx
2021/11/01 02:24:25+00	130.777213	31.944135	Allure	Nov1	sa.gpx
2021/11/01 02:24:26+00	130.777213	31.944132	Allure	Nov1	sa.gpx
2021/11/01 02:24:27+00	130.777212	31.944128	Allure	Nov1	sa.gpx
2021/11/01 02:24:28+00	130.777208	31.944125	Allure	Nov1	sa.gpx
2021/11/01 02:24:29+00	130.777207	31.944122	Allure	Nov1	sa.gpx
2021/11/01 02:24:30+00	130.777202	31.944125	Allure	Nov1	sa.gpx
2021/11/01 02:24:31+00	130.77719	31.944128	Allure	Nov1	sa.gpx
2021/11/01 02:24:32+00	130.777185	31.944128	Allure	Nov1	sa.gpx
2021/11/01 02:24:33+00	130.777182	31.944127	Allure	Nov1	sa.gpx
2021/11/01 02:24:34+00	130.77718	31.944127	Allure	Nov1	sa.gpx
2021/11/01 02:24:35+00	130.777183	31.944125	Allure	Nov1	sa.gpx
2021/11/01 02:24:36+00	130.777182	31.944125	Allure	Nov1	sa.gpx
2021/11/01 02:24:37+00	130.777178	31.944125	Allure	Nov1	sa.gpx
2021/11/01 02:24:38+00	130.777177	31.944128	Allure	Nov1	sa.gpx
2021/11/01 02:24:39+00	130.777178	31.944127	Allure	Nov1	sa.gpx
2021/11/01 02:24:40+00	130.77718	31.944127	Allure	Nov1	sa.gpx
2021/11/01 02:24:41+00	130.777178	31.944123	Allure	Nov1	sa.gpx
2021/11/01 02:24:42+00	130.777177	31.944127	Allure	Nov1	sa.gpx
2021/11/01 02:24:43+00	130.777178	31.944118	Allure	Nov1	sa.gpx
2021/11/01 02:24:44+00	130.777182	31.944108	Allure	Nov1	sa.gpx
2021/11/01 02:24:45+00	130.777193	31.944108	Allure	Nov1	sa.gpx
2021/11/01 02:24:46+00	130.777192	31.944105	Allure	Nov1	sa.gpx
2021/11/01 02:24:47+00	130.777188	31.944105	Allure	Nov1	sa.gpx
2021/11/01 02:24:48+00	130.777187	31.944105	Allure	Nov1	sa.gpx
2021/11/01 02:24:49+00	130.777183	31.944103	Allure	Nov1	sa.gpx
2021/11/01 02:24:50+00	130.777182	31.944102	Allure	Nov1	sa.gpx
2021/11/01 02:24:51+00	130.777182	31.944103	Allure	Nov1	sa.gpx
2021/11/01 02:24:52+00	130.777182	31.944103	Allure	Nov1	sa.gpx
2021/11/01 02:24:53+00	130.77718	31.944102	Allure	Nov1	sa.gpx
2021/11/01 02:24:54+00	130.77718	31.9441	Allure	Nov1	sa.gpx
2021/11/01 02:24:55+00	130.77718	31.944097	Allure	Nov1	sa.gpx
2021/11/01 02:24:56+00	130.777178	31.944097	Allure	Nov1	sa.gpx
2021/11/01 02:24:57+00	130.777177	31.944097	Allure	Nov1	sa.gpx
2021/11/01 02:24:58+00	130.777172	31.944097	Allure	Nov1	sa.gpx
2021/11/01 02:24:59+00	130.777167	31.944097	Allure	Nov1	sa.gpx
2021/11/01 02:25:00+00	130.777163	31.944092	Allure	Nov1	sa.gpx
2021/11/01 02:25:01+00	130.777163	31.944087	Allure	Nov1	sa.gpx
2021/11/01 02:25:02+00	130.77716	31.944087	Allure	Nov1	sa.gpx
2021/11/01 02:25:03+00	130.777163	31.944088	Allure	Nov1	sa.gpx
2021/11/01 02:25:04+00	130.777168	31.944092	Allure	Nov1	sa.gpx
2021/11/01 02:25:05+00	130.777173	31.944092	Allure	Nov1	sa.gpx
2021/11/01 02:25:06+00	130.777178	31.944092	Allure	Nov1	sa.gpx
2021/11/01 02:25:07+00	130.77718	31.94409	Allure	Nov1	sa.gpx
2021/11/01 02:25:08+00	130.777183	31.94409	Allure	Nov1	sa.gpx
2021/11/01 02:25:09+00	130.777188	31.944093	Allure	Nov1	sa.gpx
2021/11/01 02:25:10+00	130.777193	31.9441	Allure	Nov1	sa.gpx
2021/11/01 02:25:11+00	130.777195	31.944102	Allure	Nov1	sa.gpx
2021/11/01 02:25:12+00	130.777193	31.944098	Allure	Nov1	sa.gpx
2021/11/01 02:25:13+00	130.777197	31.944098	Allure	Nov1	sa.gpx
2021/11/01 02:25:14+00	130.777198	31.944098	Allure	Nov1	sa.gpx
2021/11/01 02:25:15+00	130.777197	31.944097	Allure	Nov1	sa.gpx
2021/11/01 02:25:16+00	130.777195	31.944093	Allure	Nov1	sa.gpx
2021/11/01 02:25:17+00	130.777192	31.944092	Allure	Nov1	sa.gpx
2021/11/01 02:25:18+00	130.777192	31.94409	Allure	Nov1	sa.gpx
2021/11/01 02:25:19+00	130.777192	31.944088	Allure	Nov1	sa.gpx
2021/11/01 02:25:20+00	130.777192	31.944088	Allure	Nov1	sa.gpx
2021/11/01 02:25:21+00	130.77719	31.944088	Allure	Nov1	sa.gpx
2021/11/01 02:25:22+00	130.77719	31.94409	Allure	Nov1	sa.gpx
2021/11/01 02:25:23+00	130.777188	31.944092	Allure	Nov1	sa.gpx
2021/11/01 02:25:24+00	130.77719	31.944093	Allure	Nov1	sa.gpx
2021/11/01 02:25:25+00	130.77719	31.944092	Allure	Nov1	sa.gpx
2021/11/01 02:25:26+00	130.777192	31.94409	Allure	Nov1	sa.gpx
2021/11/01 02:25:27+00	130.77719	31.944093	Allure	Nov1	sa.gpx
2021/11/01 02:25:28+00	130.777188	31.944093	Allure	Nov1	sa.gpx
2021/11/01 02:25:29+00	130.777188	31.944095	Allure	Nov1	sa.gpx
2021/11/01 02:25:30+00	130.777185	31.944093	Allure	Nov1	sa.gpx
2021/11/01 02:25:31+00	130.777183	31.944093	Allure	Nov1	sa.gpx
2021/11/01 02:25:32+00	130.777183	31.944093	Allure	Nov1	sa.gpx
2021/11/01 02:25:33+00	130.777182	31.944095	Allure	Nov1	sa.gpx
2021/11/01 02:25:34+00	130.777182	31.944097	Allure	Nov1	sa.gpx
2021/11/01 02:25:35+00	130.777182	31.944095	Allure	Nov1	sa.gpx
2021/11/01 02:25:36+00	130.77718	31.944097	Allure	Nov1	sa.gpx
2021/11/01 02:25:37+00	130.777177	31.9441	Allure	Nov1	sa.gpx
2021/11/01 02:25:38+00	130.777182	31.944103	Allure	Nov1	sa.gpx
2021/11/01 02:25:39+00	130.777183	31.944102	Allure	Nov1	sa.gpx
2021/11/01 02:25:40+00	130.777183	31.944102	Allure	Nov1	sa.gpx
2021/11/01 02:25:41+00	130.777183	31.944103	Allure	Nov1	sa.gpx
2021/11/01 02:25:42+00	130.777187	31.944112	Allure	Nov1	sa.gpx
2021/11/01 02:25:43+00	130.777195	31.944115	Allure	Nov1	sa.gpx
2021/11/01 02:25:44+00	130.777197	31.944117	Allure	Nov1	sa.gpx
2021/11/01 02:25:45+00	130.7772	31.94412	Allure	Nov1	sa.gpx
2021/11/01 02:25:46+00	130.777207	31.944123	Allure	Nov1	sa.gpx
2021/11/01 02:25:47+00	130.777207	31.944122	Allure	Nov1	sa.gpx
2021/11/01 02:25:48+00	130.777205	31.944118	Allure	Nov1	sa.gpx
2021/11/01 02:25:49+00	130.777203	31.944107	Allure	Nov1	sa.gpx
2021/11/01 02:25:50+00	130.777203	31.944102	Allure	Nov1	sa.gpx
2021/11/01 02:25:51+00	130.777202	31.9441	Allure	Nov1	sa.gpx
2021/11/01 02:25:52+00	130.777205	31.944098	Allure	Nov1	sa.gpx
2021/11/01 02:25:53+00	130.777202	31.944103	Allure	Nov1	sa.gpx
2021/11/01 02:25:54+00	130.777203	31.944103	Allure	Nov1	sa.gpx
2021/11/01 02:25:55+00	130.777202	31.944105	Allure	Nov1	sa.gpx
2021/11/01 02:25:56+00	130.7772	31.944105	Allure	Nov1	sa.gpx
2021/11/01 02:25:57+00	130.7772	31.944105	Allure	Nov1	sa.gpx
2021/11/01 02:25:58+00	130.777202	31.944108	Allure	Nov1	sa.gpx
2021/11/01 02:25:59+00	130.777202	31.94411	Allure	Nov1	sa.gpx
2021/11/01 02:26:00+00	130.777202	31.944113	Allure	Nov1	sa.gpx
2021/11/01 02:26:01+00	130.777197	31.944115	Allure	Nov1	sa.gpx
2021/11/01 02:26:02+00	130.7772	31.94412	Allure	Nov1	sa.gpx
2021/11/01 02:26:03+00	130.777193	31.94412	Allure	Nov1	sa.gpx
2021/11/01 02:26:04+00	130.777192	31.94412	Allure	Nov1	sa.gpx
2021/11/01 02:26:05+00	130.777188	31.94412	Allure	Nov1	sa.gpx
2021/11/01 02:26:06+00	130.777188	31.94412	Allure	Nov1	sa.gpx
2021/11/01 02:26:07+00	130.777188	31.94412	Allure	Nov1	sa.gpx
2021/11/01 02:26:08+00	130.777188	31.944118	Allure	Nov1	sa.gpx
2021/11/01 02:26:09+00	130.777185	31.944115	Allure	Nov1	sa.gpx
2021/11/01 02:26:10+00	130.777185	31.944113	Allure	Nov1	sa.gpx
2021/11/01 02:26:11+00	130.777185	31.944113	Allure	Nov1	sa.gpx
2021/11/01 02:26:12+00	130.777185	31.944113	Allure	Nov1	sa.gpx
2021/11/01 02:26:13+00	130.777183	31.944115	Allure	Nov1	sa.gpx
2021/11/01 02:26:14+00	130.777183	31.944113	Allure	Nov1	sa.gpx
2021/11/01 02:26:15+00	130.777187	31.944115	Allure	Nov1	sa.gpx
2021/11/01 02:26:16+00	130.777188	31.944118	Allure	Nov1	sa.gpx
2021/11/01 02:26:17+00	130.777188	31.944122	Allure	Nov1	sa.gpx
2021/11/01 02:26:18+00	130.777188	31.944133	Allure	Nov1	sa.gpx
2021/11/01 02:26:19+00	130.777182	31.944135	Allure	Nov1	sa.gpx
2021/11/01 02:26:20+00	130.777183	31.94414	Allure	Nov1	sa.gpx
2021/11/01 02:26:21+00	130.777185	31.944142	Allure	Nov1	sa.gpx
2021/11/01 02:26:22+00	130.777187	31.944143	Allure	Nov1	sa.gpx
2021/11/01 02:26:23+00	130.777185	31.944142	Allure	Nov1	sa.gpx
2021/11/01 02:26:24+00	130.777188	31.944142	Allure	Nov1	sa.gpx
2021/11/01 02:26:25+00	130.77719	31.944142	Allure	Nov1	sa.gpx
2021/11/01 02:26:26+00	130.777193	31.944142	Allure	Nov1	sa.gpx
2021/11/01 02:26:27+00	130.777198	31.944145	Allure	Nov1	sa.gpx
2021/11/01 02:26:28+00	130.777198	31.944145	Allure	Nov1	sa.gpx
2021/11/01 02:26:29+00	130.7772	31.944145	Allure	Nov1	sa.gpx
2021/11/01 02:26:30+00	130.7772	31.944148	Allure	Nov1	sa.gpx
2021/11/01 02:26:31+00	130.7772	31.944148	Allure	Nov1	sa.gpx
2021/11/01 02:26:32+00	130.777198	31.944148	Allure	Nov1	sa.gpx
2021/11/01 02:26:33+00	130.777198	31.944148	Allure	Nov1	sa.gpx
2021/11/01 02:26:34+00	130.7772	31.944152	Allure	Nov1	sa.gpx
2021/11/01 02:26:35+00	130.777198	31.944152	Allure	Nov1	sa.gpx
2021/11/01 02:26:36+00	130.777197	31.944153	Allure	Nov1	sa.gpx
2021/11/01 02:26:37+00	130.777195	31.944155	Allure	Nov1	sa.gpx
2021/11/01 02:26:38+00	130.777195	31.944153	Allure	Nov1	sa.gpx
2021/11/01 02:26:39+00	130.777193	31.944157	Allure	Nov1	sa.gpx
2021/11/01 02:26:40+00	130.777192	31.944158	Allure	Nov1	sa.gpx
2021/11/01 02:26:41+00	130.777187	31.944163	Allure	Nov1	sa.gpx
2021/11/01 02:26:42+00	130.77719	31.944167	Allure	Nov1	sa.gpx
2021/11/01 02:26:43+00	130.777193	31.944168	Allure	Nov1	sa.gpx
2021/11/01 02:26:44+00	130.777192	31.944168	Allure	Nov1	sa.gpx
2021/11/01 02:26:45+00	130.777192	31.94417	Allure	Nov1	sa.gpx
2021/11/01 02:26:46+00	130.77719	31.94417	Allure	Nov1	sa.gpx
2021/11/01 02:26:47+00	130.77719	31.94417	Allure	Nov1	sa.gpx
2021/11/01 02:26:48+00	130.77719	31.94417	Allure	Nov1	sa.gpx
2021/11/01 02:26:49+00	130.777188	31.944175	Allure	Nov1	sa.gpx
2021/11/01 02:26:50+00	130.777188	31.944178	Allure	Nov1	sa.gpx
2021/11/01 02:26:51+00	130.777185	31.944182	Allure	Nov1	sa.gpx
2021/11/01 02:26:52+00	130.777185	31.944182	Allure	Nov1	sa.gpx
2021/11/01 02:26:53+00	130.777185	31.944182	Allure	Nov1	sa.gpx
2021/11/01 02:26:54+00	130.777185	31.944182	Allure	Nov1	sa.gpx
2021/11/01 02:26:55+00	130.777185	31.944182	Allure	Nov1	sa.gpx
2021/11/01 02:26:56+00	130.777185	31.944182	Allure	Nov1	sa.gpx
2021/11/01 02:26:57+00	130.777185	31.944182	Allure	Nov1	sa.gpx
2021/11/01 02:26:58+00	130.777185	31.944182	Allure	Nov1	sa.gpx
2021/11/01 02:26:59+00	130.777183	31.944182	Allure	Nov1	sa.gpx
2021/11/01 02:27:00+00	130.777178	31.944185	Allure	Nov1	sa.gpx
2021/11/01 02:27:01+00	130.777178	31.944185	Allure	Nov1	sa.gpx
2021/11/01 02:27:02+00	130.777178	31.944185	Allure	Nov1	sa.gpx
2021/11/01 02:27:03+00	130.777178	31.944185	Allure	Nov1	sa.gpx
2021/11/01 02:27:04+00	130.77718	31.944185	Allure	Nov1	sa.gpx
2021/11/01 02:27:05+00	130.77718	31.944187	Allure	Nov1	sa.gpx
2021/11/01 02:27:06+00	130.777178	31.944187	Allure	Nov1	sa.gpx
2021/11/01 02:27:07+00	130.777178	31.944187	Allure	Nov1	sa.gpx
2021/11/01 02:27:08+00	130.777178	31.944187	Allure	Nov1	sa.gpx
2021/11/01 02:27:09+00	130.777178	31.944187	Allure	Nov1	sa.gpx
2021/11/01 02:27:10+00	130.77718	31.944185	Allure	Nov1	sa.gpx
2021/11/01 02:27:11+00	130.777177	31.94418	Allure	Nov1	sa.gpx
2021/11/01 02:27:12+00	130.777173	31.944178	Allure	Nov1	sa.gpx
2021/11/01 02:27:13+00	130.777175	31.94418	Allure	Nov1	sa.gpx
2021/11/01 02:27:14+00	130.777177	31.94418	Allure	Nov1	sa.gpx
2021/11/01 02:27:15+00	130.77718	31.944182	Allure	Nov1	sa.gpx
2021/11/01 02:27:16+00	130.777182	31.944183	Allure	Nov1	sa.gpx
2021/11/01 02:27:17+00	130.777182	31.944183	Allure	Nov1	sa.gpx
2021/11/01 02:27:18+00	130.777182	31.944185	Allure	Nov1	sa.gpx
2021/11/01 02:27:19+00	130.777182	31.944183	Allure	Nov1	sa.gpx
2021/11/01 02:27:20+00	130.777183	31.944187	Allure	Nov1	sa.gpx
2021/11/01 02:27:21+00	130.777182	31.944187	Allure	Nov1	sa.gpx
2021/11/01 02:27:22+00	130.777183	31.944187	Allure	Nov1	sa.gpx
2021/11/01 02:27:23+00	130.777183	31.944187	Allure	Nov1	sa.gpx
2021/11/01 02:27:24+00	130.777183	31.944187	Allure	Nov1	sa.gpx
2021/11/01 02:27:25+00	130.77718	31.944187	Allure	Nov1	sa.gpx
2021/11/01 02:27:26+00	130.777182	31.944188	Allure	Nov1	sa.gpx
2021/11/01 02:27:27+00	130.777182	31.944188	Allure	Nov1	sa.gpx
2021/11/01 02:27:28+00	130.77718	31.94419	Allure	Nov1	sa.gpx
2021/11/01 02:27:29+00	130.777178	31.94419	Allure	Nov1	sa.gpx
2021/11/01 02:27:30+00	130.777178	31.944192	Allure	Nov1	sa.gpx
2021/11/01 02:27:31+00	130.777178	31.944192	Allure	Nov1	sa.gpx
2021/11/01 02:27:32+00	130.777178	31.944192	Allure	Nov1	sa.gpx
2021/11/01 02:27:33+00	130.777178	31.944192	Allure	Nov1	sa.gpx
2021/11/01 02:27:34+00	130.777178	31.94419	Allure	Nov1	sa.gpx
2021/11/01 02:27:35+00	130.777175	31.944188	Allure	Nov1	sa.gpx
2021/11/01 02:27:36+00	130.777175	31.944187	Allure	Nov1	sa.gpx
2021/11/01 02:27:37+00	130.777173	31.944185	Allure	Nov1	sa.gpx
2021/11/01 02:27:38+00	130.777173	31.944185	Allure	Nov1	sa.gpx
2021/11/01 02:27:39+00	130.777172	31.944187	Allure	Nov1	sa.gpx
2021/11/01 02:27:40+00	130.777172	31.944188	Allure	Nov1	sa.gpx
2021/11/01 02:27:41+00	130.777173	31.94419	Allure	Nov1	sa.gpx
2021/11/01 02:27:42+00	130.777177	31.944192	Allure	Nov1	sa.gpx
2021/11/01 02:27:43+00	130.777178	31.944192	Allure	Nov1	sa.gpx
2021/11/01 02:27:44+00	130.77718	31.944192	Allure	Nov1	sa.gpx
2021/11/01 02:27:45+00	130.77718	31.944195	Allure	Nov1	sa.gpx
2021/11/01 02:27:46+00	130.77718	31.944195	Allure	Nov1	sa.gpx
2021/11/01 02:27:47+00	130.777187	31.944193	Allure	Nov1	sa.gpx
2021/11/01 02:27:48+00	130.77719	31.944195	Allure	Nov1	sa.gpx
2021/11/01 02:27:49+00	130.777188	31.944193	Allure	Nov1	sa.gpx
2021/11/01 02:27:50+00	130.77719	31.944195	Allure	Nov1	sa.gpx
2021/11/01 02:27:51+00	130.77719	31.944195	Allure	Nov1	sa.gpx
2021/11/01 02:27:52+00	130.777188	31.944193	Allure	Nov1	sa.gpx
2021/11/01 02:27:53+00	130.777185	31.944193	Allure	Nov1	sa.gpx
2021/11/01 02:27:54+00	130.777183	31.944192	Allure	Nov1	sa.gpx
2021/11/01 02:27:55+00	130.777182	31.944192	Allure	Nov1	sa.gpx
2021/11/01 02:27:56+00	130.777178	31.94419	Allure	Nov1	sa.gpx
2021/11/01 02:27:57+00	130.77718	31.944192	Allure	Nov1	sa.gpx
2021/11/01 02:27:58+00	130.77718	31.94419	Allure	Nov1	sa.gpx
2021/11/01 02:27:59+00	130.77718	31.94419	Allure	Nov1	sa.gpx
2021/11/01 02:28:00+00	130.77718	31.94419	Allure	Nov1	sa.gpx
2021/11/01 02:28:01+00	130.77718	31.94419	Allure	Nov1	sa.gpx
2021/11/01 02:28:02+00	130.777178	31.944192	Allure	Nov1	sa.gpx
2021/11/01 02:28:03+00	130.777178	31.94419	Allure	Nov1	sa.gpx
2021/11/01 02:28:04+00	130.777175	31.944187	Allure	Nov1	sa.gpx
2021/11/01 02:28:05+00	130.777173	31.944187	Allure	Nov1	sa.gpx
2021/11/01 02:28:06+00	130.777173	31.94419	Allure	Nov1	sa.gpx
2021/11/01 02:28:07+00	130.777172	31.944188	Allure	Nov1	sa.gpx
2021/11/01 02:28:08+00	130.777168	31.94419	Allure	Nov1	sa.gpx
2021/11/01 02:28:09+00	130.777163	31.94419	Allure	Nov1	sa.gpx
2021/11/01 02:28:10+00	130.777162	31.94419	Allure	Nov1	sa.gpx
2021/11/01 02:28:11+00	130.77716	31.944192	Allure	Nov1	sa.gpx
2021/11/01 02:28:12+00	130.77716	31.944192	Allure	Nov1	sa.gpx
2021/11/01 02:28:13+00	130.77716	31.944192	Allure	Nov1	sa.gpx
2021/11/01 02:28:14+00	130.777162	31.944192	Allure	Nov1	sa.gpx
2021/11/01 02:28:15+00	130.77716	31.944192	Allure	Nov1	sa.gpx
2021/11/01 02:28:16+00	130.777162	31.944195	Allure	Nov1	sa.gpx
2021/11/01 02:28:17+00	130.777162	31.944195	Allure	Nov1	sa.gpx
2021/11/01 02:28:18+00	130.777162	31.944195	Allure	Nov1	sa.gpx
2021/11/01 02:28:19+00	130.777163	31.944195	Allure	Nov1	sa.gpx
2021/11/01 02:28:20+00	130.777165	31.944195	Allure	Nov1	sa.gpx
2021/11/01 02:28:21+00	130.777168	31.944193	Allure	Nov1	sa.gpx
2021/11/01 02:28:22+00	130.777175	31.944192	Allure	Nov1	sa.gpx
2021/11/01 02:28:23+00	130.777183	31.944192	Allure	Nov1	sa.gpx
2021/11/01 02:28:24+00	130.777185	31.944188	Allure	Nov1	sa.gpx
2021/11/01 02:28:25+00	130.777187	31.944188	Allure	Nov1	sa.gpx
2021/11/01 02:28:26+00	130.77719	31.944188	Allure	Nov1	sa.gpx
2021/11/01 02:28:27+00	130.777192	31.944187	Allure	Nov1	sa.gpx
2021/11/01 02:28:28+00	130.777192	31.944187	Allure	Nov1	sa.gpx
2021/11/01 02:28:29+00	130.777193	31.944187	Allure	Nov1	sa.gpx
2021/11/01 02:28:30+00	130.777195	31.944187	Allure	Nov1	sa.gpx
2021/11/01 02:28:31+00	130.777195	31.944187	Allure	Nov1	sa.gpx
2021/11/01 02:28:32+00	130.777195	31.944185	Allure	Nov1	sa.gpx
2021/11/01 02:28:33+00	130.7772	31.944185	Allure	Nov1	sa.gpx
2021/11/01 02:28:34+00	130.777202	31.944185	Allure	Nov1	sa.gpx
2021/11/01 02:28:35+00	130.777203	31.944187	Allure	Nov1	sa.gpx
2021/11/01 02:28:36+00	130.777207	31.944187	Allure	Nov1	sa.gpx
2021/11/01 02:28:37+00	130.777208	31.944188	Allure	Nov1	sa.gpx
2021/11/01 02:28:38+00	130.777207	31.944188	Allure	Nov1	sa.gpx
2021/11/01 02:28:39+00	130.777207	31.944188	Allure	Nov1	sa.gpx
2021/11/01 02:28:40+00	130.777207	31.944188	Allure	Nov1	sa.gpx
2021/11/01 02:28:41+00	130.777203	31.944192	Allure	Nov1	sa.gpx
2021/11/01 02:28:42+00	130.777198	31.944193	Allure	Nov1	sa.gpx
2021/11/01 02:28:43+00	130.777193	31.94419	Allure	Nov1	sa.gpx
2021/11/01 02:28:44+00	130.777192	31.944188	Allure	Nov1	sa.gpx
2021/11/01 02:28:45+00	130.777183	31.944183	Allure	Nov1	sa.gpx
2021/11/01 02:28:46+00	130.777182	31.944182	Allure	Nov1	sa.gpx
2021/11/01 02:28:47+00	130.777182	31.944183	Allure	Nov1	sa.gpx
2021/11/01 02:28:48+00	130.777182	31.944183	Allure	Nov1	sa.gpx
2021/11/01 02:28:49+00	130.77718	31.944183	Allure	Nov1	sa.gpx
2021/11/01 02:28:50+00	130.77718	31.944185	Allure	Nov1	sa.gpx
2021/11/01 02:28:51+00	130.77718	31.944185	Allure	Nov1	sa.gpx
2021/11/01 02:28:52+00	130.77718	31.944185	Allure	Nov1	sa.gpx
2021/11/01 02:28:53+00	130.77718	31.944185	Allure	Nov1	sa.gpx
2021/11/01 02:28:54+00	130.777182	31.944185	Allure	Nov1	sa.gpx
2021/11/01 02:28:55+00	130.777182	31.944185	Allure	Nov1	sa.gpx
2021/11/01 02:28:56+00	130.77718	31.944187	Allure	Nov1	sa.gpx
2021/11/01 02:28:57+00	130.77718	31.944187	Allure	Nov1	sa.gpx
2021/11/01 02:28:58+00	130.77718	31.944187	Allure	Nov1	sa.gpx
2021/11/01 02:28:59+00	130.77718	31.944187	Allure	Nov1	sa.gpx
2021/11/01 02:29:00+00	130.77718	31.944187	Allure	Nov1	sa.gpx
2021/11/01 02:29:01+00	130.777182	31.944188	Allure	Nov1	sa.gpx
2021/11/01 02:29:02+00	130.77718	31.94419	Allure	Nov1	sa.gpx
2021/11/01 02:29:03+00	130.777178	31.94419	Allure	Nov1	sa.gpx
2021/11/01 02:29:04+00	130.777178	31.94419	Allure	Nov1	sa.gpx
2021/11/01 02:29:05+00	130.777178	31.94419	Allure	Nov1	sa.gpx
2021/11/01 02:29:06+00	130.777178	31.94419	Allure	Nov1	sa.gpx
2021/11/01 02:29:07+00	130.777177	31.944192	Allure	Nov1	sa.gpx
2021/11/01 02:29:08+00	130.777175	31.944193	Allure	Nov1	sa.gpx
2021/11/01 02:29:09+00	130.777172	31.944193	Allure	Nov1	sa.gpx
2021/11/01 02:29:10+00	130.77717	31.944193	Allure	Nov1	sa.gpx
2021/11/01 02:29:11+00	130.777168	31.944193	Allure	Nov1	sa.gpx
2021/11/01 02:29:12+00	130.77717	31.944193	Allure	Nov1	sa.gpx
2021/11/01 02:29:13+00	130.777173	31.944193	Allure	Nov1	sa.gpx
2021/11/01 02:29:14+00	130.777178	31.944193	Allure	Nov1	sa.gpx
2021/11/01 02:29:15+00	130.77718	31.944193	Allure	Nov1	sa.gpx
2021/11/01 02:29:16+00	130.777182	31.944192	Allure	Nov1	sa.gpx
2021/11/01 02:29:17+00	130.777188	31.944192	Allure	Nov1	sa.gpx
2021/11/01 02:29:18+00	130.77719	31.944192	Allure	Nov1	sa.gpx
2021/11/01 02:29:19+00	130.777192	31.94419	Allure	Nov1	sa.gpx
2021/11/01 02:29:20+00	130.777192	31.94419	Allure	Nov1	sa.gpx
2021/11/01 02:29:21+00	130.777193	31.944192	Allure	Nov1	sa.gpx
2021/11/01 02:29:22+00	130.777195	31.944193	Allure	Nov1	sa.gpx
2021/11/01 02:29:23+00	130.777193	31.944195	Allure	Nov1	sa.gpx
2021/11/01 02:29:24+00	130.777192	31.944198	Allure	Nov1	sa.gpx
2021/11/01 02:29:25+00	130.777188	31.944202	Allure	Nov1	sa.gpx
2021/11/01 02:29:26+00	130.777185	31.9442	Allure	Nov1	sa.gpx
2021/11/01 02:29:27+00	130.777182	31.944198	Allure	Nov1	sa.gpx
2021/11/01 02:29:28+00	130.777183	31.944198	Allure	Nov1	sa.gpx
2021/11/01 02:29:29+00	130.777182	31.944198	Allure	Nov1	sa.gpx
2021/11/01 02:29:30+00	130.77718	31.944198	Allure	Nov1	sa.gpx
2021/11/01 02:29:31+00	130.77718	31.944198	Allure	Nov1	sa.gpx
2021/11/01 02:29:32+00	130.77718	31.944198	Allure	Nov1	sa.gpx
2021/11/01 02:29:33+00	130.77718	31.944197	Allure	Nov1	sa.gpx
2021/11/01 02:29:34+00	130.77718	31.944197	Allure	Nov1	sa.gpx
2021/11/01 02:29:35+00	130.77718	31.944197	Allure	Nov1	sa.gpx
2021/11/01 02:29:36+00	130.77718	31.944197	Allure	Nov1	sa.gpx
2021/11/01 02:29:37+00	130.777178	31.944197	Allure	Nov1	sa.gpx
2021/11/01 02:29:38+00	130.777178	31.944197	Allure	Nov1	sa.gpx
2021/11/01 02:29:39+00	130.777177	31.944197	Allure	Nov1	sa.gpx
2021/11/01 02:29:40+00	130.777175	31.944197	Allure	Nov1	sa.gpx
2021/11/01 02:29:41+00	130.777175	31.944197	Allure	Nov1	sa.gpx
2021/11/01 02:29:42+00	130.777175	31.944197	Allure	Nov1	sa.gpx
2021/11/01 02:29:43+00	130.777175	31.944197	Allure	Nov1	sa.gpx
2021/11/01 02:29:44+00	130.777178	31.944195	Allure	Nov1	sa.gpx
2021/11/01 02:29:45+00	130.777185	31.944195	Allure	Nov1	sa.gpx
2021/11/01 02:29:46+00	130.777187	31.944197	Allure	Nov1	sa.gpx
2021/11/01 02:29:47+00	130.777187	31.944198	Allure	Nov1	sa.gpx
2021/11/01 02:29:48+00	130.777188	31.944198	Allure	Nov1	sa.gpx
2021/11/01 02:29:49+00	130.777188	31.944198	Allure	Nov1	sa.gpx
2021/11/01 02:29:50+00	130.777192	31.944198	Allure	Nov1	sa.gpx
2021/11/01 02:29:51+00	130.777193	31.944197	Allure	Nov1	sa.gpx
2021/11/01 02:29:52+00	130.777195	31.944197	Allure	Nov1	sa.gpx
2021/11/01 02:29:53+00	130.777197	31.944197	Allure	Nov1	sa.gpx
2021/11/01 02:29:54+00	130.777197	31.944197	Allure	Nov1	sa.gpx
2021/11/01 02:29:55+00	130.777197	31.944197	Allure	Nov1	sa.gpx
2021/11/01 02:29:56+00	130.777198	31.944195	Allure	Nov1	sa.gpx
2021/11/01 02:29:57+00	130.777197	31.944195	Allure	Nov1	sa.gpx
2021/11/01 02:29:58+00	130.777195	31.944192	Allure	Nov1	sa.gpx
2021/11/01 02:29:59+00	130.777195	31.944192	Allure	Nov1	sa.gpx
2021/11/01 02:30:00+00	130.777195	31.944193	Allure	Nov1	sa.gpx
2021/11/01 02:30:01+00	130.777195	31.944193	Allure	Nov1	sa.gpx
2021/11/01 02:30:02+00	130.777195	31.944195	Allure	Nov1	sa.gpx
2021/11/01 02:30:03+00	130.777195	31.944195	Allure	Nov1	sa.gpx
2021/11/01 02:30:04+00	130.777193	31.944192	Allure	Nov1	sa.gpx
2021/11/01 02:30:05+00	130.77719	31.94419	Allure	Nov1	sa.gpx
2021/11/01 02:30:06+00	130.777187	31.944187	Allure	Nov1	sa.gpx
2021/11/01 02:30:07+00	130.777188	31.944188	Allure	Nov1	sa.gpx
2021/11/01 02:30:08+00	130.777187	31.944188	Allure	Nov1	sa.gpx
2021/11/01 02:30:09+00	130.777187	31.944188	Allure	Nov1	sa.gpx
2021/11/01 02:30:10+00	130.777187	31.944188	Allure	Nov1	sa.gpx
2021/11/01 02:30:11+00	130.777187	31.944188	Allure	Nov1	sa.gpx
2021/11/01 02:30:12+00	130.777187	31.944188	Allure	Nov1	sa.gpx
2021/11/01 02:30:13+00	130.777187	31.944188	Allure	Nov1	sa.gpx
2021/11/01 02:30:14+00	130.777185	31.944185	Allure	Nov1	sa.gpx
2021/11/01 02:30:15+00	130.777185	31.944185	Allure	Nov1	sa.gpx
2021/11/01 02:30:16+00	130.777183	31.944185	Allure	Nov1	sa.gpx
2021/11/01 02:30:17+00	130.777182	31.944183	Allure	Nov1	sa.gpx
2021/11/01 02:30:18+00	130.777178	31.944182	Allure	Nov1	sa.gpx
2021/11/01 02:30:19+00	130.777178	31.944182	Allure	Nov1	sa.gpx
2021/11/01 02:30:20+00	130.777178	31.94418	Allure	Nov1	sa.gpx
2021/11/01 02:30:21+00	130.777177	31.94418	Allure	Nov1	sa.gpx
2021/11/01 02:30:22+00	130.777177	31.94418	Allure	Nov1	sa.gpx
2021/11/01 02:30:23+00	130.777177	31.944182	Allure	Nov1	sa.gpx
2021/11/01 02:30:24+00	130.777177	31.944183	Allure	Nov1	sa.gpx
2021/11/01 02:30:25+00	130.777175	31.944182	Allure	Nov1	sa.gpx
2021/11/01 02:30:26+00	130.777177	31.944182	Allure	Nov1	sa.gpx
2021/11/01 02:30:27+00	130.777175	31.944182	Allure	Nov1	sa.gpx
2021/11/01 02:30:28+00	130.777175	31.944182	Allure	Nov1	sa.gpx
2021/11/01 02:30:29+00	130.777177	31.944183	Allure	Nov1	sa.gpx
2021/11/01 02:30:30+00	130.777177	31.944183	Allure	Nov1	sa.gpx
2021/11/01 02:30:31+00	130.777175	31.944183	Allure	Nov1	sa.gpx
2021/11/01 02:30:32+00	130.777175	31.944185	Allure	Nov1	sa.gpx
2021/11/01 02:30:33+00	130.777175	31.944187	Allure	Nov1	sa.gpx
2021/11/01 02:30:34+00	130.777175	31.944188	Allure	Nov1	sa.gpx
2021/11/01 02:30:35+00	130.777173	31.944188	Allure	Nov1	sa.gpx
2021/11/01 02:30:36+00	130.777175	31.944188	Allure	Nov1	sa.gpx
2021/11/01 02:30:37+00	130.777175	31.94419	Allure	Nov1	sa.gpx
2021/11/01 02:30:38+00	130.777175	31.94419	Allure	Nov1	sa.gpx
2021/11/01 02:30:39+00	130.777177	31.944187	Allure	Nov1	sa.gpx
2021/11/01 02:30:40+00	130.777177	31.944187	Allure	Nov1	sa.gpx
2021/11/01 02:30:41+00	130.777177	31.944185	Allure	Nov1	sa.gpx
2021/11/01 02:30:42+00	130.77718	31.944182	Allure	Nov1	sa.gpx
2021/11/01 02:30:43+00	130.777188	31.944183	Allure	Nov1	sa.gpx
2021/11/01 02:30:44+00	130.777193	31.944187	Allure	Nov1	sa.gpx
2021/11/01 02:30:45+00	130.777195	31.944187	Allure	Nov1	sa.gpx
2021/11/01 02:30:46+00	130.777195	31.944188	Allure	Nov1	sa.gpx
2021/11/01 02:30:47+00	130.777195	31.94419	Allure	Nov1	sa.gpx
2021/11/01 02:30:48+00	130.777193	31.944187	Allure	Nov1	sa.gpx
2021/11/01 02:30:49+00	130.777193	31.944188	Allure	Nov1	sa.gpx
2021/11/01 02:30:50+00	130.777193	31.944188	Allure	Nov1	sa.gpx
2021/11/01 02:30:51+00	130.777193	31.944188	Allure	Nov1	sa.gpx
2021/11/01 02:30:52+00	130.777193	31.944188	Allure	Nov1	sa.gpx
2021/11/01 02:30:53+00	130.777192	31.944188	Allure	Nov1	sa.gpx
2021/11/01 02:30:54+00	130.777192	31.944187	Allure	Nov1	sa.gpx
2021/11/01 02:30:55+00	130.777192	31.944187	Allure	Nov1	sa.gpx
2021/11/01 02:30:56+00	130.77719	31.944187	Allure	Nov1	sa.gpx
2021/11/01 02:30:57+00	130.777187	31.944185	Allure	Nov1	sa.gpx
2021/11/01 02:30:58+00	130.777187	31.944185	Allure	Nov1	sa.gpx
2021/11/01 02:30:59+00	130.77719	31.944185	Allure	Nov1	sa.gpx
2021/11/01 02:31:00+00	130.77719	31.944188	Allure	Nov1	sa.gpx
2021/11/01 02:31:01+00	130.777195	31.944192	Allure	Nov1	sa.gpx
2021/11/01 02:31:02+00	130.777198	31.944193	Allure	Nov1	sa.gpx
2021/11/01 02:31:03+00	130.777203	31.944192	Allure	Nov1	sa.gpx
2021/11/01 02:31:04+00	130.777203	31.944192	Allure	Nov1	sa.gpx
2021/11/01 02:31:05+00	130.7772	31.944192	Allure	Nov1	sa.gpx
2021/11/01 02:31:06+00	130.7772	31.944192	Allure	Nov1	sa.gpx
2021/11/01 02:31:07+00	130.7772	31.944192	Allure	Nov1	sa.gpx
2021/11/01 02:31:08+00	130.777198	31.944192	Allure	Nov1	sa.gpx
2021/11/01 02:31:09+00	130.777195	31.94419	Allure	Nov1	sa.gpx
2021/11/01 02:31:10+00	130.777193	31.94419	Allure	Nov1	sa.gpx
2021/11/01 02:31:11+00	130.777192	31.944188	Allure	Nov1	sa.gpx
2021/11/01 02:31:12+00	130.77719	31.944187	Allure	Nov1	sa.gpx
2021/11/01 02:31:13+00	130.77719	31.944188	Allure	Nov1	sa.gpx
2021/11/01 02:31:14+00	130.77719	31.944188	Allure	Nov1	sa.gpx
2021/11/01 02:31:15+00	130.77719	31.944187	Allure	Nov1	sa.gpx
2021/11/01 02:31:16+00	130.777188	31.944185	Allure	Nov1	sa.gpx
2021/11/01 02:31:17+00	130.777187	31.944183	Allure	Nov1	sa.gpx
2021/11/01 02:31:18+00	130.777188	31.944185	Allure	Nov1	sa.gpx
[truncated: 246,401 more rows]
