# Supplementary material for: Oxytocin homogenizes horse group organization
Source: iScience. 2024 Jun 24;27(7):110356. doi: 10.1016/j.isci.2024.110356 (PMC11277748; doi:10.1016/j.isci.2024.110356)
Supplement: Data S1. All data and code described in this manuscript, related to STAR Methods — Contains all original data, processing code, formatted data, analysis, and figure code. [file mmc2.zip › data/raw/data_HI.txt]

time	x	y	id	day	condition
2021/11/12 02:25:00+00	130.775355	31.941433	Asuka	Nov12	ot.gpx
2021/11/12 02:25:01+00	130.775355	31.941433	Asuka	Nov12	ot.gpx
2021/11/12 02:25:02+00	130.775355	31.941433	Asuka	Nov12	ot.gpx
2021/11/12 02:25:03+00	130.775355	31.941433	Asuka	Nov12	ot.gpx
2021/11/12 02:25:04+00	130.775355	31.941433	Asuka	Nov12	ot.gpx
2021/11/12 02:25:05+00	130.775357	31.941433	Asuka	Nov12	ot.gpx
2021/11/12 02:25:06+00	130.775357	31.941433	Asuka	Nov12	ot.gpx
2021/11/12 02:25:07+00	130.775357	31.941433	Asuka	Nov12	ot.gpx
2021/11/12 02:25:08+00	130.775357	31.941433	Asuka	Nov12	ot.gpx
2021/11/12 02:25:09+00	130.775357	31.941433	Asuka	Nov12	ot.gpx
2021/11/12 02:25:10+00	130.775357	31.941433	Asuka	Nov12	ot.gpx
2021/11/12 02:25:11+00	130.775357	31.941433	Asuka	Nov12	ot.gpx
2021/11/12 02:25:12+00	130.775357	31.941433	Asuka	Nov12	ot.gpx
2021/11/12 02:25:13+00	130.775357	31.941433	Asuka	Nov12	ot.gpx
2021/11/12 02:25:14+00	130.775357	31.941433	Asuka	Nov12	ot.gpx
2021/11/12 02:25:15+00	130.775357	31.941433	Asuka	Nov12	ot.gpx
2021/11/12 02:25:16+00	130.775357	31.941433	Asuka	Nov12	ot.gpx
2021/11/12 02:25:17+00	130.775357	31.941433	Asuka	Nov12	ot.gpx
2021/11/12 02:25:18+00	130.775357	31.941433	Asuka	Nov12	ot.gpx
2021/11/12 02:25:19+00	130.775358	31.94143	Asuka	Nov12	ot.gpx
2021/11/12 02:25:20+00	130.775357	31.941432	Asuka	Nov12	ot.gpx
2021/11/12 02:25:21+00	130.775357	31.941432	Asuka	Nov12	ot.gpx
2021/11/12 02:25:22+00	130.775358	31.941432	Asuka	Nov12	ot.gpx
2021/11/12 02:25:23+00	130.77536	31.941432	Asuka	Nov12	ot.gpx
2021/11/12 02:25:24+00	130.775363	31.941432	Asuka	Nov12	ot.gpx
2021/11/12 02:25:25+00	130.775362	31.94143	Asuka	Nov12	ot.gpx
2021/11/12 02:25:26+00	130.775362	31.94143	Asuka	Nov12	ot.gpx
2021/11/12 02:25:27+00	130.775362	31.94143	Asuka	Nov12	ot.gpx
2021/11/12 02:25:28+00	130.775362	31.94143	Asuka	Nov12	ot.gpx
2021/11/12 02:25:29+00	130.775362	31.94143	Asuka	Nov12	ot.gpx
2021/11/12 02:25:30+00	130.775362	31.94143	Asuka	Nov12	ot.gpx
2021/11/12 02:25:31+00	130.775362	31.94143	Asuka	Nov12	ot.gpx
2021/11/12 02:25:32+00	130.775362	31.94143	Asuka	Nov12	ot.gpx
2021/11/12 02:25:33+00	130.775362	31.94143	Asuka	Nov12	ot.gpx
2021/11/12 02:25:34+00	130.775362	31.94143	Asuka	Nov12	ot.gpx
2021/11/12 02:25:35+00	130.775362	31.94143	Asuka	Nov12	ot.gpx
2021/11/12 02:25:36+00	130.775362	31.94143	Asuka	Nov12	ot.gpx
2021/11/12 02:25:37+00	130.775362	31.94143	Asuka	Nov12	ot.gpx
2021/11/12 02:25:38+00	130.775362	31.94143	Asuka	Nov12	ot.gpx
2021/11/12 02:25:39+00	130.775362	31.94143	Asuka	Nov12	ot.gpx
2021/11/12 02:25:40+00	130.775362	31.94143	Asuka	Nov12	ot.gpx
2021/11/12 02:25:41+00	130.775362	31.94143	Asuka	Nov12	ot.gpx
2021/11/12 02:25:42+00	130.775362	31.94143	Asuka	Nov12	ot.gpx
2021/11/12 02:25:43+00	130.775362	31.94143	Asuka	Nov12	ot.gpx
2021/11/12 02:25:44+00	130.775362	31.94143	Asuka	Nov12	ot.gpx
2021/11/12 02:25:45+00	130.775362	31.94143	Asuka	Nov12	ot.gpx
2021/11/12 02:25:46+00	130.775362	31.94143	Asuka	Nov12	ot.gpx
2021/11/12 02:25:47+00	130.775362	31.94143	Asuka	Nov12	ot.gpx
2021/11/12 02:25:48+00	130.775362	31.94143	Asuka	Nov12	ot.gpx
2021/11/12 02:25:49+00	130.775362	31.94143	Asuka	Nov12	ot.gpx
2021/11/12 02:25:50+00	130.775362	31.94143	Asuka	Nov12	ot.gpx
2021/11/12 02:25:51+00	130.775362	31.94143	Asuka	Nov12	ot.gpx
2021/11/12 02:25:52+00	130.775362	31.94143	Asuka	Nov12	ot.gpx
2021/11/12 02:25:53+00	130.775362	31.94143	Asuka	Nov12	ot.gpx
2021/11/12 02:25:54+00	130.775362	31.94143	Asuka	Nov12	ot.gpx
2021/11/12 02:25:55+00	130.775362	31.94143	Asuka	Nov12	ot.gpx
2021/11/12 02:25:56+00	130.775362	31.94143	Asuka	Nov12	ot.gpx
2021/11/12 02:25:57+00	130.775362	31.94143	Asuka	Nov12	ot.gpx
2021/11/12 02:25:58+00	130.775362	31.94143	Asuka	Nov12	ot.gpx
2021/11/12 02:25:59+00	130.775362	31.94143	Asuka	Nov12	ot.gpx
2021/11/12 02:26:00+00	130.775362	31.94143	Asuka	Nov12	ot.gpx
2021/11/12 02:26:01+00	130.775362	31.94143	Asuka	Nov12	ot.gpx
2021/11/12 02:26:02+00	130.775362	31.941432	Asuka	Nov12	ot.gpx
2021/11/12 02:26:03+00	130.775362	31.94143	Asuka	Nov12	ot.gpx
2021/11/12 02:26:04+00	130.77536	31.94143	Asuka	Nov12	ot.gpx
2021/11/12 02:26:05+00	130.775357	31.94143	Asuka	Nov12	ot.gpx
2021/11/12 02:26:06+00	130.775357	31.94143	Asuka	Nov12	ot.gpx
2021/11/12 02:26:07+00	130.775357	31.94143	Asuka	Nov12	ot.gpx
2021/11/12 02:26:08+00	130.775357	31.94143	Asuka	Nov12	ot.gpx
2021/11/12 02:26:09+00	130.775357	31.94143	Asuka	Nov12	ot.gpx
2021/11/12 02:26:10+00	130.775357	31.94143	Asuka	Nov12	ot.gpx
2021/11/12 02:26:11+00	130.775357	31.94143	Asuka	Nov12	ot.gpx
2021/11/12 02:26:12+00	130.775357	31.94143	Asuka	Nov12	ot.gpx
2021/11/12 02:26:13+00	130.775355	31.94143	Asuka	Nov12	ot.gpx
2021/11/12 02:26:14+00	130.775357	31.94143	Asuka	Nov12	ot.gpx
2021/11/12 02:26:15+00	130.775357	31.94143	Asuka	Nov12	ot.gpx
2021/11/12 02:26:16+00	130.775355	31.94143	Asuka	Nov12	ot.gpx
2021/11/12 02:26:17+00	130.775355	31.94143	Asuka	Nov12	ot.gpx
2021/11/12 02:26:18+00	130.775355	31.94143	Asuka	Nov12	ot.gpx
2021/11/12 02:26:19+00	130.775355	31.94143	Asuka	Nov12	ot.gpx
2021/11/12 02:26:20+00	130.775355	31.94143	Asuka	Nov12	ot.gpx
2021/11/12 02:26:21+00	130.775355	31.94143	Asuka	Nov12	ot.gpx
2021/11/12 02:26:22+00	130.775355	31.94143	Asuka	Nov12	ot.gpx
2021/11/12 02:26:23+00	130.775355	31.94143	Asuka	Nov12	ot.gpx
2021/11/12 02:26:24+00	130.775355	31.94143	Asuka	Nov12	ot.gpx
2021/11/12 02:26:25+00	130.775355	31.94143	Asuka	Nov12	ot.gpx
2021/11/12 02:26:26+00	130.775355	31.94143	Asuka	Nov12	ot.gpx
2021/11/12 02:26:27+00	130.775357	31.94143	Asuka	Nov12	ot.gpx
2021/11/12 02:26:28+00	130.775355	31.94143	Asuka	Nov12	ot.gpx
2021/11/12 02:26:29+00	130.775355	31.94143	Asuka	Nov12	ot.gpx
2021/11/12 02:26:30+00	130.775355	31.94143	Asuka	Nov12	ot.gpx
2021/11/12 02:26:31+00	130.775355	31.94143	Asuka	Nov12	ot.gpx
2021/11/12 02:26:32+00	130.775353	31.941432	Asuka	Nov12	ot.gpx
2021/11/12 02:26:33+00	130.775352	31.941432	Asuka	Nov12	ot.gpx
2021/11/12 02:26:34+00	130.775352	31.941432	Asuka	Nov12	ot.gpx
2021/11/12 02:26:35+00	130.775352	31.941432	Asuka	Nov12	ot.gpx
2021/11/12 02:26:36+00	130.775355	31.941432	Asuka	Nov12	ot.gpx
2021/11/12 02:26:37+00	130.775353	31.941432	Asuka	Nov12	ot.gpx
2021/11/12 02:26:38+00	130.775353	31.941432	Asuka	Nov12	ot.gpx
2021/11/12 02:26:39+00	130.775353	31.941432	Asuka	Nov12	ot.gpx
2021/11/12 02:26:40+00	130.775353	31.941432	Asuka	Nov12	ot.gpx
2021/11/12 02:26:41+00	130.775353	31.941432	Asuka	Nov12	ot.gpx
2021/11/12 02:26:42+00	130.775353	31.941432	Asuka	Nov12	ot.gpx
2021/11/12 02:26:43+00	130.775353	31.94143	Asuka	Nov12	ot.gpx
2021/11/12 02:26:44+00	130.775353	31.94143	Asuka	Nov12	ot.gpx
2021/11/12 02:26:45+00	130.775353	31.94143	Asuka	Nov12	ot.gpx
2021/11/12 02:26:46+00	130.775353	31.94143	Asuka	Nov12	ot.gpx
2021/11/12 02:26:47+00	130.775353	31.94143	Asuka	Nov12	ot.gpx
2021/11/12 02:26:48+00	130.775353	31.94143	Asuka	Nov12	ot.gpx
2021/11/12 02:26:49+00	130.775353	31.94143	Asuka	Nov12	ot.gpx
2021/11/12 02:26:50+00	130.775353	31.94143	Asuka	Nov12	ot.gpx
2021/11/12 02:26:51+00	130.775353	31.94143	Asuka	Nov12	ot.gpx
2021/11/12 02:26:52+00	130.775353	31.94143	Asuka	Nov12	ot.gpx
2021/11/12 02:26:53+00	130.775353	31.94143	Asuka	Nov12	ot.gpx
2021/11/12 02:26:54+00	130.775353	31.94143	Asuka	Nov12	ot.gpx
2021/11/12 02:26:55+00	130.775353	31.94143	Asuka	Nov12	ot.gpx
2021/11/12 02:26:56+00	130.775353	31.94143	Asuka	Nov12	ot.gpx
2021/11/12 02:26:57+00	130.775353	31.94143	Asuka	Nov12	ot.gpx
2021/11/12 02:26:58+00	130.775353	31.94143	Asuka	Nov12	ot.gpx
2021/11/12 02:26:59+00	130.775353	31.94143	Asuka	Nov12	ot.gpx
2021/11/12 02:27:00+00	130.775353	31.94143	Asuka	Nov12	ot.gpx
2021/11/12 02:27:01+00	130.775353	31.94143	Asuka	Nov12	ot.gpx
2021/11/12 02:27:02+00	130.775353	31.94143	Asuka	Nov12	ot.gpx
2021/11/12 02:27:03+00	130.775353	31.94143	Asuka	Nov12	ot.gpx
2021/11/12 02:27:04+00	130.775353	31.94143	Asuka	Nov12	ot.gpx
2021/11/12 02:27:05+00	130.775353	31.94143	Asuka	Nov12	ot.gpx
2021/11/12 02:27:06+00	130.775352	31.94143	Asuka	Nov12	ot.gpx
2021/11/12 02:27:07+00	130.775352	31.94143	Asuka	Nov12	ot.gpx
2021/11/12 02:27:08+00	130.775352	31.94143	Asuka	Nov12	ot.gpx
2021/11/12 02:27:09+00	130.775352	31.94143	Asuka	Nov12	ot.gpx
2021/11/12 02:27:10+00	130.775352	31.94143	Asuka	Nov12	ot.gpx
2021/11/12 02:27:11+00	130.775352	31.94143	Asuka	Nov12	ot.gpx
2021/11/12 02:27:12+00	130.775352	31.94143	Asuka	Nov12	ot.gpx
2021/11/12 02:27:13+00	130.775352	31.94143	Asuka	Nov12	ot.gpx
2021/11/12 02:27:14+00	130.77535	31.94143	Asuka	Nov12	ot.gpx
2021/11/12 02:27:15+00	130.77535	31.94143	Asuka	Nov12	ot.gpx
2021/11/12 02:27:16+00	130.77535	31.94143	Asuka	Nov12	ot.gpx
2021/11/12 02:27:17+00	130.77535	31.94143	Asuka	Nov12	ot.gpx
2021/11/12 02:27:18+00	130.77535	31.94143	Asuka	Nov12	ot.gpx
2021/11/12 02:27:19+00	130.77535	31.94143	Asuka	Nov12	ot.gpx
2021/11/12 02:27:20+00	130.77535	31.94143	Asuka	Nov12	ot.gpx
2021/11/12 02:27:21+00	130.77535	31.94143	Asuka	Nov12	ot.gpx
2021/11/12 02:27:22+00	130.77535	31.94143	Asuka	Nov12	ot.gpx
2021/11/12 02:27:23+00	130.77535	31.94143	Asuka	Nov12	ot.gpx
2021/11/12 02:27:24+00	130.77535	31.94143	Asuka	Nov12	ot.gpx
2021/11/12 02:27:25+00	130.77535	31.94143	Asuka	Nov12	ot.gpx
2021/11/12 02:27:26+00	130.77535	31.94143	Asuka	Nov12	ot.gpx
2021/11/12 02:27:27+00	130.77535	31.94143	Asuka	Nov12	ot.gpx
2021/11/12 02:27:28+00	130.77535	31.94143	Asuka	Nov12	ot.gpx
2021/11/12 02:27:29+00	130.77535	31.94143	Asuka	Nov12	ot.gpx
2021/11/12 02:27:30+00	130.77535	31.94143	Asuka	Nov12	ot.gpx
2021/11/12 02:27:31+00	130.77535	31.94143	Asuka	Nov12	ot.gpx
2021/11/12 02:27:32+00	130.77535	31.94143	Asuka	Nov12	ot.gpx
2021/11/12 02:27:33+00	130.77535	31.94143	Asuka	Nov12	ot.gpx
2021/11/12 02:27:34+00	130.77535	31.94143	Asuka	Nov12	ot.gpx
2021/11/12 02:27:35+00	130.77535	31.94143	Asuka	Nov12	ot.gpx
2021/11/12 02:27:36+00	130.77535	31.94143	Asuka	Nov12	ot.gpx
2021/11/12 02:27:37+00	130.77535	31.94143	Asuka	Nov12	ot.gpx
2021/11/12 02:27:38+00	130.77535	31.94143	Asuka	Nov12	ot.gpx
2021/11/12 02:27:39+00	130.77535	31.94143	Asuka	Nov12	ot.gpx
2021/11/12 02:27:40+00	130.77535	31.94143	Asuka	Nov12	ot.gpx
2021/11/12 02:27:41+00	130.77535	31.94143	Asuka	Nov12	ot.gpx
2021/11/12 02:27:42+00	130.77535	31.94143	Asuka	Nov12	ot.gpx
2021/11/12 02:27:43+00	130.77535	31.94143	Asuka	Nov12	ot.gpx
2021/11/12 02:27:44+00	130.77535	31.94143	Asuka	Nov12	ot.gpx
2021/11/12 02:27:45+00	130.77535	31.94143	Asuka	Nov12	ot.gpx
2021/11/12 02:27:46+00	130.77535	31.94143	Asuka	Nov12	ot.gpx
2021/11/12 02:27:47+00	130.77535	31.94143	Asuka	Nov12	ot.gpx
2021/11/12 02:27:48+00	130.77535	31.94143	Asuka	Nov12	ot.gpx
2021/11/12 02:27:49+00	130.77535	31.94143	Asuka	Nov12	ot.gpx
2021/11/12 02:27:50+00	130.77535	31.941432	Asuka	Nov12	ot.gpx
2021/11/12 02:27:51+00	130.775348	31.94143	Asuka	Nov12	ot.gpx
2021/11/12 02:27:52+00	130.775348	31.94143	Asuka	Nov12	ot.gpx
2021/11/12 02:27:53+00	130.775348	31.94143	Asuka	Nov12	ot.gpx
2021/11/12 02:27:54+00	130.775348	31.94143	Asuka	Nov12	ot.gpx
2021/11/12 02:27:55+00	130.775348	31.94143	Asuka	Nov12	ot.gpx
2021/11/12 02:27:56+00	130.775348	31.94143	Asuka	Nov12	ot.gpx
2021/11/12 02:27:57+00	130.775348	31.94143	Asuka	Nov12	ot.gpx
2021/11/12 02:27:58+00	130.775348	31.94143	Asuka	Nov12	ot.gpx
2021/11/12 02:27:59+00	130.77535	31.94143	Asuka	Nov12	ot.gpx
2021/11/12 02:28:00+00	130.77535	31.94143	Asuka	Nov12	ot.gpx
2021/11/12 02:28:01+00	130.77535	31.94143	Asuka	Nov12	ot.gpx
2021/11/12 02:28:02+00	130.77535	31.94143	Asuka	Nov12	ot.gpx
2021/11/12 02:28:03+00	130.77535	31.94143	Asuka	Nov12	ot.gpx
2021/11/12 02:28:04+00	130.77535	31.94143	Asuka	Nov12	ot.gpx
2021/11/12 02:28:05+00	130.775352	31.94143	Asuka	Nov12	ot.gpx
2021/11/12 02:28:06+00	130.775352	31.94143	Asuka	Nov12	ot.gpx
2021/11/12 02:28:07+00	130.775352	31.941432	Asuka	Nov12	ot.gpx
2021/11/12 02:28:08+00	130.775352	31.941432	Asuka	Nov12	ot.gpx
2021/11/12 02:28:09+00	130.775353	31.94143	Asuka	Nov12	ot.gpx
2021/11/12 02:28:10+00	130.775353	31.94143	Asuka	Nov12	ot.gpx
2021/11/12 02:28:11+00	130.775353	31.94143	Asuka	Nov12	ot.gpx
2021/11/12 02:28:12+00	130.775353	31.94143	Asuka	Nov12	ot.gpx
2021/11/12 02:28:13+00	130.775352	31.94143	Asuka	Nov12	ot.gpx
2021/11/12 02:28:14+00	130.775352	31.94143	Asuka	Nov12	ot.gpx
2021/11/12 02:28:15+00	130.775352	31.94143	Asuka	Nov12	ot.gpx
2021/11/12 02:28:16+00	130.775353	31.94143	Asuka	Nov12	ot.gpx
2021/11/12 02:28:17+00	130.775353	31.94143	Asuka	Nov12	ot.gpx
2021/11/12 02:28:18+00	130.775353	31.94143	Asuka	Nov12	ot.gpx
2021/11/12 02:28:19+00	130.775353	31.94143	Asuka	Nov12	ot.gpx
2021/11/12 02:28:20+00	130.775353	31.94143	Asuka	Nov12	ot.gpx
2021/11/12 02:28:21+00	130.775353	31.94143	Asuka	Nov12	ot.gpx
2021/11/12 02:28:22+00	130.775352	31.941428	Asuka	Nov12	ot.gpx
2021/11/12 02:28:23+00	130.775353	31.941428	Asuka	Nov12	ot.gpx
2021/11/12 02:28:24+00	130.775353	31.941428	Asuka	Nov12	ot.gpx
2021/11/12 02:28:25+00	130.775353	31.941428	Asuka	Nov12	ot.gpx
2021/11/12 02:28:26+00	130.775353	31.941428	Asuka	Nov12	ot.gpx
2021/11/12 02:28:27+00	130.775353	31.941428	Asuka	Nov12	ot.gpx
2021/11/12 02:28:28+00	130.775355	31.94143	Asuka	Nov12	ot.gpx
2021/11/12 02:28:29+00	130.775355	31.94143	Asuka	Nov12	ot.gpx
2021/11/12 02:28:30+00	130.775355	31.94143	Asuka	Nov12	ot.gpx
2021/11/12 02:28:31+00	130.775355	31.94143	Asuka	Nov12	ot.gpx
2021/11/12 02:28:32+00	130.775355	31.94143	Asuka	Nov12	ot.gpx
2021/11/12 02:28:33+00	130.775355	31.94143	Asuka	Nov12	ot.gpx
2021/11/12 02:28:34+00	130.775355	31.94143	Asuka	Nov12	ot.gpx
2021/11/12 02:28:35+00	130.775357	31.941432	Asuka	Nov12	ot.gpx
2021/11/12 02:28:36+00	130.775355	31.941432	Asuka	Nov12	ot.gpx
2021/11/12 02:28:37+00	130.775355	31.941432	Asuka	Nov12	ot.gpx
2021/11/12 02:28:38+00	130.775355	31.941432	Asuka	Nov12	ot.gpx
2021/11/12 02:28:39+00	130.775355	31.941432	Asuka	Nov12	ot.gpx
2021/11/12 02:28:40+00	130.775357	31.941432	Asuka	Nov12	ot.gpx
2021/11/12 02:28:41+00	130.775358	31.941432	Asuka	Nov12	ot.gpx
2021/11/12 02:28:42+00	130.775357	31.941432	Asuka	Nov12	ot.gpx
2021/11/12 02:28:43+00	130.775357	31.941432	Asuka	Nov12	ot.gpx
2021/11/12 02:28:44+00	130.775357	31.941432	Asuka	Nov12	ot.gpx
2021/11/12 02:28:45+00	130.775357	31.941432	Asuka	Nov12	ot.gpx
2021/11/12 02:28:46+00	130.775357	31.941432	Asuka	Nov12	ot.gpx
2021/11/12 02:28:47+00	130.775357	31.941432	Asuka	Nov12	ot.gpx
2021/11/12 02:28:48+00	130.775358	31.941432	Asuka	Nov12	ot.gpx
2021/11/12 02:28:49+00	130.775358	31.941433	Asuka	Nov12	ot.gpx
2021/11/12 02:28:50+00	130.77536	31.941433	Asuka	Nov12	ot.gpx
2021/11/12 02:28:51+00	130.77536	31.941433	Asuka	Nov12	ot.gpx
2021/11/12 02:28:52+00	130.77536	31.941433	Asuka	Nov12	ot.gpx
2021/11/12 02:28:53+00	130.77536	31.941433	Asuka	Nov12	ot.gpx
2021/11/12 02:28:54+00	130.77536	31.941433	Asuka	Nov12	ot.gpx
2021/11/12 02:28:55+00	130.77536	31.941433	Asuka	Nov12	ot.gpx
2021/11/12 02:28:56+00	130.775358	31.941433	Asuka	Nov12	ot.gpx
2021/11/12 02:28:57+00	130.775357	31.941433	Asuka	Nov12	ot.gpx
2021/11/12 02:28:58+00	130.775355	31.94144	Asuka	Nov12	ot.gpx
2021/11/12 02:28:59+00	130.77536	31.941445	Asuka	Nov12	ot.gpx
2021/11/12 02:29:00+00	130.775367	31.941443	Asuka	Nov12	ot.gpx
2021/11/12 02:29:01+00	130.775372	31.941442	Asuka	Nov12	ot.gpx
2021/11/12 02:29:02+00	130.775375	31.941438	Asuka	Nov12	ot.gpx
2021/11/12 02:29:03+00	130.775378	31.941437	Asuka	Nov12	ot.gpx
2021/11/12 02:29:04+00	130.77538	31.941432	Asuka	Nov12	ot.gpx
2021/11/12 02:29:05+00	130.775373	31.94142	Asuka	Nov12	ot.gpx
2021/11/12 02:29:06+00	130.775373	31.941412	Asuka	Nov12	ot.gpx
2021/11/12 02:29:07+00	130.775373	31.941412	Asuka	Nov12	ot.gpx
2021/11/12 02:29:08+00	130.775375	31.941412	Asuka	Nov12	ot.gpx
2021/11/12 02:29:09+00	130.775375	31.94141	Asuka	Nov12	ot.gpx
2021/11/12 02:29:10+00	130.775375	31.94141	Asuka	Nov12	ot.gpx
2021/11/12 02:29:11+00	130.775375	31.94141	Asuka	Nov12	ot.gpx
2021/11/12 02:29:12+00	130.775375	31.94141	Asuka	Nov12	ot.gpx
2021/11/12 02:29:13+00	130.775377	31.941412	Asuka	Nov12	ot.gpx
2021/11/12 02:29:14+00	130.775377	31.941412	Asuka	Nov12	ot.gpx
2021/11/12 02:29:15+00	130.775378	31.941412	Asuka	Nov12	ot.gpx
2021/11/12 02:29:16+00	130.775378	31.941412	Asuka	Nov12	ot.gpx
2021/11/12 02:29:17+00	130.775378	31.941412	Asuka	Nov12	ot.gpx
2021/11/12 02:29:18+00	130.775378	31.941412	Asuka	Nov12	ot.gpx
2021/11/12 02:29:19+00	130.775378	31.941412	Asuka	Nov12	ot.gpx
2021/11/12 02:29:20+00	130.775378	31.941412	Asuka	Nov12	ot.gpx
2021/11/12 02:29:21+00	130.775377	31.941413	Asuka	Nov12	ot.gpx
2021/11/12 02:29:22+00	130.775375	31.941415	Asuka	Nov12	ot.gpx
2021/11/12 02:29:23+00	130.775373	31.941415	Asuka	Nov12	ot.gpx
2021/11/12 02:29:24+00	130.775378	31.941413	Asuka	Nov12	ot.gpx
2021/11/12 02:29:25+00	130.775378	31.941413	Asuka	Nov12	ot.gpx
2021/11/12 02:29:26+00	130.775378	31.941413	Asuka	Nov12	ot.gpx
2021/11/12 02:29:27+00	130.775378	31.941413	Asuka	Nov12	ot.gpx
2021/11/12 02:29:28+00	130.775378	31.941413	Asuka	Nov12	ot.gpx
2021/11/12 02:29:29+00	130.77538	31.941417	Asuka	Nov12	ot.gpx
2021/11/12 02:29:30+00	130.775383	31.941415	Asuka	Nov12	ot.gpx
2021/11/12 02:29:31+00	130.775385	31.941415	Asuka	Nov12	ot.gpx
2021/11/12 02:29:32+00	130.775387	31.941413	Asuka	Nov12	ot.gpx
2021/11/12 02:29:33+00	130.775388	31.94141	Asuka	Nov12	ot.gpx
2021/11/12 02:29:34+00	130.775387	31.941407	Asuka	Nov12	ot.gpx
2021/11/12 02:29:35+00	130.775385	31.941405	Asuka	Nov12	ot.gpx
2021/11/12 02:29:36+00	130.775383	31.941407	Asuka	Nov12	ot.gpx
2021/11/12 02:29:37+00	130.775382	31.941407	Asuka	Nov12	ot.gpx
2021/11/12 02:29:38+00	130.77538	31.941408	Asuka	Nov12	ot.gpx
2021/11/12 02:29:39+00	130.775378	31.941408	Asuka	Nov12	ot.gpx
2021/11/12 02:29:40+00	130.775378	31.941408	Asuka	Nov12	ot.gpx
2021/11/12 02:29:41+00	130.775378	31.941408	Asuka	Nov12	ot.gpx
2021/11/12 02:29:42+00	130.775378	31.941408	Asuka	Nov12	ot.gpx
2021/11/12 02:29:43+00	130.775378	31.941408	Asuka	Nov12	ot.gpx
2021/11/12 02:29:44+00	130.775378	31.941408	Asuka	Nov12	ot.gpx
2021/11/12 02:29:45+00	130.775378	31.941408	Asuka	Nov12	ot.gpx
2021/11/12 02:29:46+00	130.77538	31.94141	Asuka	Nov12	ot.gpx
2021/11/12 02:29:47+00	130.77538	31.94141	Asuka	Nov12	ot.gpx
2021/11/12 02:29:48+00	130.77538	31.941412	Asuka	Nov12	ot.gpx
2021/11/12 02:29:49+00	130.775383	31.941412	Asuka	Nov12	ot.gpx
2021/11/12 02:29:50+00	130.775385	31.941412	Asuka	Nov12	ot.gpx
2021/11/12 02:29:51+00	130.775385	31.94141	Asuka	Nov12	ot.gpx
2021/11/12 02:29:52+00	130.775382	31.94141	Asuka	Nov12	ot.gpx
2021/11/12 02:29:53+00	130.775382	31.94141	Asuka	Nov12	ot.gpx
2021/11/12 02:29:54+00	130.77538	31.94141	Asuka	Nov12	ot.gpx
2021/11/12 02:29:55+00	130.77538	31.94141	Asuka	Nov12	ot.gpx
2021/11/12 02:29:56+00	130.775378	31.94141	Asuka	Nov12	ot.gpx
2021/11/12 02:29:57+00	130.775378	31.94141	Asuka	Nov12	ot.gpx
2021/11/12 02:29:58+00	130.775378	31.941412	Asuka	Nov12	ot.gpx
2021/11/12 02:29:59+00	130.775375	31.941412	Asuka	Nov12	ot.gpx
2021/11/12 02:30:00+00	130.775375	31.941412	Asuka	Nov12	ot.gpx
2021/11/12 02:30:01+00	130.775373	31.941412	Asuka	Nov12	ot.gpx
2021/11/12 02:30:02+00	130.775373	31.941412	Asuka	Nov12	ot.gpx
2021/11/12 02:30:03+00	130.775373	31.941412	Asuka	Nov12	ot.gpx
2021/11/12 02:30:04+00	130.775373	31.941412	Asuka	Nov12	ot.gpx
2021/11/12 02:30:05+00	130.775373	31.941412	Asuka	Nov12	ot.gpx
2021/11/12 02:30:06+00	130.775373	31.941412	Asuka	Nov12	ot.gpx
2021/11/12 02:30:07+00	130.775373	31.941412	Asuka	Nov12	ot.gpx
2021/11/12 02:30:08+00	130.775373	31.941412	Asuka	Nov12	ot.gpx
2021/11/12 02:30:09+00	130.775373	31.94141	Asuka	Nov12	ot.gpx
2021/11/12 02:30:10+00	130.775373	31.94141	Asuka	Nov12	ot.gpx
2021/11/12 02:30:11+00	130.775375	31.94141	Asuka	Nov12	ot.gpx
2021/11/12 02:30:12+00	130.775377	31.941412	Asuka	Nov12	ot.gpx
2021/11/12 02:30:13+00	130.775377	31.941413	Asuka	Nov12	ot.gpx
2021/11/12 02:30:14+00	130.775377	31.941413	Asuka	Nov12	ot.gpx
2021/11/12 02:30:15+00	130.775377	31.941413	Asuka	Nov12	ot.gpx
2021/11/12 02:30:16+00	130.775377	31.941413	Asuka	Nov12	ot.gpx
2021/11/12 02:30:17+00	130.775377	31.941413	Asuka	Nov12	ot.gpx
2021/11/12 02:30:18+00	130.775378	31.941413	Asuka	Nov12	ot.gpx
2021/11/12 02:30:19+00	130.775378	31.941413	Asuka	Nov12	ot.gpx
2021/11/12 02:30:20+00	130.775378	31.941413	Asuka	Nov12	ot.gpx
2021/11/12 02:30:21+00	130.775378	31.941413	Asuka	Nov12	ot.gpx
2021/11/12 02:30:22+00	130.775378	31.941413	Asuka	Nov12	ot.gpx
2021/11/12 02:30:23+00	130.775378	31.941413	Asuka	Nov12	ot.gpx
2021/11/12 02:30:24+00	130.775378	31.941413	Asuka	Nov12	ot.gpx
2021/11/12 02:30:25+00	130.775378	31.941413	Asuka	Nov12	ot.gpx
2021/11/12 02:30:26+00	130.775378	31.941413	Asuka	Nov12	ot.gpx
2021/11/12 02:30:27+00	130.775378	31.941413	Asuka	Nov12	ot.gpx
2021/11/12 02:30:28+00	130.775378	31.941413	Asuka	Nov12	ot.gpx
2021/11/12 02:30:29+00	130.775378	31.941413	Asuka	Nov12	ot.gpx
2021/11/12 02:30:30+00	130.775378	31.941413	Asuka	Nov12	ot.gpx
2021/11/12 02:30:31+00	130.775378	31.941413	Asuka	Nov12	ot.gpx
2021/11/12 02:30:32+00	130.775378	31.941415	Asuka	Nov12	ot.gpx
2021/11/12 02:30:33+00	130.775378	31.941417	Asuka	Nov12	ot.gpx
2021/11/12 02:30:34+00	130.775378	31.941417	Asuka	Nov12	ot.gpx
2021/11/12 02:30:35+00	130.77538	31.941413	Asuka	Nov12	ot.gpx
2021/11/12 02:30:36+00	130.77538	31.94141	Asuka	Nov12	ot.gpx
2021/11/12 02:30:37+00	130.77538	31.941407	Asuka	Nov12	ot.gpx
2021/11/12 02:30:38+00	130.775378	31.941407	Asuka	Nov12	ot.gpx
2021/11/12 02:30:39+00	130.775378	31.941407	Asuka	Nov12	ot.gpx
2021/11/12 02:30:40+00	130.77538	31.941405	Asuka	Nov12	ot.gpx
2021/11/12 02:30:41+00	130.775372	31.9414	Asuka	Nov12	ot.gpx
2021/11/12 02:30:42+00	130.775368	31.941395	Asuka	Nov12	ot.gpx
2021/11/12 02:30:43+00	130.77536	31.94139	Asuka	Nov12	ot.gpx
2021/11/12 02:30:44+00	130.775355	31.941387	Asuka	Nov12	ot.gpx
2021/11/12 02:30:45+00	130.775355	31.941385	Asuka	Nov12	ot.gpx
2021/11/12 02:30:46+00	130.775353	31.941383	Asuka	Nov12	ot.gpx
2021/11/12 02:30:47+00	130.775348	31.941383	Asuka	Nov12	ot.gpx
2021/11/12 02:30:48+00	130.775345	31.94138	Asuka	Nov12	ot.gpx
2021/11/12 02:30:49+00	130.775338	31.941377	Asuka	Nov12	ot.gpx
2021/11/12 02:30:50+00	130.77533	31.941375	Asuka	Nov12	ot.gpx
2021/11/12 02:30:51+00	130.775327	31.941375	Asuka	Nov12	ot.gpx
2021/11/12 02:30:52+00	130.775325	31.941372	Asuka	Nov12	ot.gpx
2021/11/12 02:30:53+00	130.775325	31.941373	Asuka	Nov12	ot.gpx
2021/11/12 02:30:54+00	130.775325	31.941373	Asuka	Nov12	ot.gpx
2021/11/12 02:30:55+00	130.775325	31.941373	Asuka	Nov12	ot.gpx
2021/11/12 02:30:56+00	130.775325	31.941373	Asuka	Nov12	ot.gpx
2021/11/12 02:30:57+00	130.775325	31.941373	Asuka	Nov12	ot.gpx
2021/11/12 02:30:58+00	130.775325	31.941373	Asuka	Nov12	ot.gpx
2021/11/12 02:30:59+00	130.775325	31.941373	Asuka	Nov12	ot.gpx
2021/11/12 02:31:00+00	130.775325	31.941373	Asuka	Nov12	ot.gpx
2021/11/12 02:31:01+00	130.775325	31.941373	Asuka	Nov12	ot.gpx
2021/11/12 02:31:02+00	130.775325	31.941373	Asuka	Nov12	ot.gpx
2021/11/12 02:31:03+00	130.775325	31.941373	Asuka	Nov12	ot.gpx
2021/11/12 02:31:04+00	130.775325	31.941373	Asuka	Nov12	ot.gpx
2021/11/12 02:31:05+00	130.775325	31.941373	Asuka	Nov12	ot.gpx
2021/11/12 02:31:06+00	130.775325	31.941373	Asuka	Nov12	ot.gpx
2021/11/12 02:31:07+00	130.775323	31.941375	Asuka	Nov12	ot.gpx
2021/11/12 02:31:08+00	130.775323	31.941375	Asuka	Nov12	ot.gpx
2021/11/12 02:31:09+00	130.775323	31.941375	Asuka	Nov12	ot.gpx
2021/11/12 02:31:10+00	130.775323	31.941375	Asuka	Nov12	ot.gpx
2021/11/12 02:31:11+00	130.775323	31.941375	Asuka	Nov12	ot.gpx
2021/11/12 02:31:12+00	130.775323	31.941375	Asuka	Nov12	ot.gpx
2021/11/12 02:31:13+00	130.775323	31.941375	Asuka	Nov12	ot.gpx
2021/11/12 02:31:14+00	130.775322	31.941377	Asuka	Nov12	ot.gpx
2021/11/12 02:31:15+00	130.775322	31.941377	Asuka	Nov12	ot.gpx
2021/11/12 02:31:16+00	130.775322	31.941377	Asuka	Nov12	ot.gpx
2021/11/12 02:31:17+00	130.775322	31.941377	Asuka	Nov12	ot.gpx
2021/11/12 02:31:18+00	130.775322	31.94138	Asuka	Nov12	ot.gpx
2021/11/12 02:31:19+00	130.775322	31.941382	Asuka	Nov12	ot.gpx
2021/11/12 02:31:20+00	130.775322	31.941382	Asuka	Nov12	ot.gpx
2021/11/12 02:31:21+00	130.775322	31.941382	Asuka	Nov12	ot.gpx
2021/11/12 02:31:22+00	130.775322	31.941382	Asuka	Nov12	ot.gpx
2021/11/12 02:31:23+00	130.775322	31.941382	Asuka	Nov12	ot.gpx
2021/11/12 02:31:24+00	130.775322	31.941382	Asuka	Nov12	ot.gpx
2021/11/12 02:31:25+00	130.775322	31.941382	Asuka	Nov12	ot.gpx
2021/11/12 02:31:26+00	130.775322	31.941382	Asuka	Nov12	ot.gpx
2021/11/12 02:31:27+00	130.775322	31.941382	Asuka	Nov12	ot.gpx
2021/11/12 02:31:28+00	130.775322	31.941382	Asuka	Nov12	ot.gpx
2021/11/12 02:31:29+00	130.775322	31.941382	Asuka	Nov12	ot.gpx
2021/11/12 02:31:30+00	130.775322	31.941382	Asuka	Nov12	ot.gpx
2021/11/12 02:31:31+00	130.775322	31.941382	Asuka	Nov12	ot.gpx
2021/11/12 02:31:32+00	130.77532	31.941382	Asuka	Nov12	ot.gpx
2021/11/12 02:31:33+00	130.77532	31.941382	Asuka	Nov12	ot.gpx
2021/11/12 02:31:34+00	130.77532	31.941382	Asuka	Nov12	ot.gpx
2021/11/12 02:31:35+00	130.77532	31.941382	Asuka	Nov12	ot.gpx
2021/11/12 02:31:36+00	130.77532	31.941382	Asuka	Nov12	ot.gpx
2021/11/12 02:31:37+00	130.77532	31.941382	Asuka	Nov12	ot.gpx
2021/11/12 02:31:38+00	130.77532	31.941382	Asuka	Nov12	ot.gpx
2021/11/12 02:31:39+00	130.77532	31.941382	Asuka	Nov12	ot.gpx
2021/11/12 02:31:40+00	130.77532	31.941382	Asuka	Nov12	ot.gpx
2021/11/12 02:31:41+00	130.77532	31.941382	Asuka	Nov12	ot.gpx
2021/11/12 02:31:42+00	130.77532	31.941382	Asuka	Nov12	ot.gpx
2021/11/12 02:31:43+00	130.77532	31.941382	Asuka	Nov12	ot.gpx
2021/11/12 02:31:44+00	130.775318	31.941382	Asuka	Nov12	ot.gpx
2021/11/12 02:31:45+00	130.775318	31.941382	Asuka	Nov12	ot.gpx
2021/11/12 02:31:46+00	130.775318	31.941382	Asuka	Nov12	ot.gpx
2021/11/12 02:31:47+00	130.775318	31.941382	Asuka	Nov12	ot.gpx
2021/11/12 02:31:48+00	130.775318	31.941382	Asuka	Nov12	ot.gpx
2021/11/12 02:31:49+00	130.775318	31.941382	Asuka	Nov12	ot.gpx
2021/11/12 02:31:50+00	130.775318	31.941383	Asuka	Nov12	ot.gpx
2021/11/12 02:31:51+00	130.775318	31.941383	Asuka	Nov12	ot.gpx
2021/11/12 02:31:52+00	130.775318	31.941383	Asuka	Nov12	ot.gpx
2021/11/12 02:31:53+00	130.775318	31.941383	Asuka	Nov12	ot.gpx
2021/11/12 02:31:54+00	130.775318	31.941383	Asuka	Nov12	ot.gpx
2021/11/12 02:31:55+00	130.775318	31.941383	Asuka	Nov12	ot.gpx
2021/11/12 02:31:56+00	130.775318	31.941383	Asuka	Nov12	ot.gpx
2021/11/12 02:31:57+00	130.775318	31.941383	Asuka	Nov12	ot.gpx
2021/11/12 02:31:58+00	130.775318	31.941383	Asuka	Nov12	ot.gpx
2021/11/12 02:31:59+00	130.775318	31.941383	Asuka	Nov12	ot.gpx
2021/11/12 02:32:00+00	130.775318	31.941383	Asuka	Nov12	ot.gpx
2021/11/12 02:32:01+00	130.775318	31.941383	Asuka	Nov12	ot.gpx
2021/11/12 02:32:02+00	130.775318	31.941383	Asuka	Nov12	ot.gpx
2021/11/12 02:32:03+00	130.775317	31.941387	Asuka	Nov12	ot.gpx
2021/11/12 02:32:04+00	130.775315	31.941392	Asuka	Nov12	ot.gpx
2021/11/12 02:32:05+00	130.775315	31.941392	Asuka	Nov12	ot.gpx
2021/11/12 02:32:06+00	130.775312	31.941392	Asuka	Nov12	ot.gpx
2021/11/12 02:32:07+00	130.775312	31.94139	Asuka	Nov12	ot.gpx
2021/11/12 02:32:08+00	130.775312	31.941388	Asuka	Nov12	ot.gpx
2021/11/12 02:32:09+00	130.775312	31.94139	Asuka	Nov12	ot.gpx
2021/11/12 02:32:10+00	130.775312	31.94139	Asuka	Nov12	ot.gpx
2021/11/12 02:32:11+00	130.775312	31.94139	Asuka	Nov12	ot.gpx
2021/11/12 02:32:12+00	130.775313	31.94139	Asuka	Nov12	ot.gpx
2021/11/12 02:32:13+00	130.775313	31.94139	Asuka	Nov12	ot.gpx
2021/11/12 02:32:14+00	130.775312	31.941392	Asuka	Nov12	ot.gpx
2021/11/12 02:32:15+00	130.775312	31.941392	Asuka	Nov12	ot.gpx
2021/11/12 02:32:16+00	130.775312	31.941393	Asuka	Nov12	ot.gpx
2021/11/12 02:32:17+00	130.775312	31.941393	Asuka	Nov12	ot.gpx
2021/11/12 02:32:18+00	130.775312	31.941393	Asuka	Nov12	ot.gpx
2021/11/12 02:32:19+00	130.775312	31.941393	Asuka	Nov12	ot.gpx
2021/11/12 02:32:20+00	130.775312	31.941392	Asuka	Nov12	ot.gpx
2021/11/12 02:32:21+00	130.775313	31.941392	Asuka	Nov12	ot.gpx
2021/11/12 02:32:22+00	130.775313	31.941392	Asuka	Nov12	ot.gpx
2021/11/12 02:32:23+00	130.775313	31.941392	Asuka	Nov12	ot.gpx
2021/11/12 02:32:24+00	130.775313	31.941392	Asuka	Nov12	ot.gpx
2021/11/12 02:32:25+00	130.775312	31.94139	Asuka	Nov12	ot.gpx
2021/11/12 02:32:26+00	130.775312	31.941388	Asuka	Nov12	ot.gpx
2021/11/12 02:32:27+00	130.775312	31.941388	Asuka	Nov12	ot.gpx
2021/11/12 02:32:28+00	130.775312	31.941388	Asuka	Nov12	ot.gpx
2021/11/12 02:32:29+00	130.775312	31.941388	Asuka	Nov12	ot.gpx
2021/11/12 02:32:30+00	130.775312	31.941388	Asuka	Nov12	ot.gpx
2021/11/12 02:32:31+00	130.775312	31.941388	Asuka	Nov12	ot.gpx
2021/11/12 02:32:32+00	130.775312	31.941388	Asuka	Nov12	ot.gpx
2021/11/12 02:32:33+00	130.775312	31.941388	Asuka	Nov12	ot.gpx
2021/11/12 02:32:34+00	130.775312	31.941388	Asuka	Nov12	ot.gpx
2021/11/12 02:32:35+00	130.775312	31.941388	Asuka	Nov12	ot.gpx
2021/11/12 02:32:36+00	130.775312	31.941388	Asuka	Nov12	ot.gpx
2021/11/12 02:32:37+00	130.775312	31.941388	Asuka	Nov12	ot.gpx
2021/11/12 02:32:38+00	130.775312	31.941388	Asuka	Nov12	ot.gpx
2021/11/12 02:32:39+00	130.775312	31.941388	Asuka	Nov12	ot.gpx
2021/11/12 02:32:40+00	130.775312	31.941388	Asuka	Nov12	ot.gpx
2021/11/12 02:32:41+00	130.775312	31.941388	Asuka	Nov12	ot.gpx
2021/11/12 02:32:42+00	130.775312	31.94139	Asuka	Nov12	ot.gpx
2021/11/12 02:32:43+00	130.775312	31.941392	Asuka	Nov12	ot.gpx
2021/11/12 02:32:44+00	130.775312	31.941392	Asuka	Nov12	ot.gpx
2021/11/12 02:32:45+00	130.775312	31.941392	Asuka	Nov12	ot.gpx
2021/11/12 02:32:46+00	130.775312	31.941392	Asuka	Nov12	ot.gpx
2021/11/12 02:32:47+00	130.775312	31.941392	Asuka	Nov12	ot.gpx
2021/11/12 02:32:48+00	130.775312	31.941393	Asuka	Nov12	ot.gpx
2021/11/12 02:32:49+00	130.775312	31.941393	Asuka	Nov12	ot.gpx
2021/11/12 02:32:50+00	130.775312	31.941393	Asuka	Nov12	ot.gpx
2021/11/12 02:32:51+00	130.775312	31.941393	Asuka	Nov12	ot.gpx
2021/11/12 02:32:52+00	130.775312	31.941393	Asuka	Nov12	ot.gpx
2021/11/12 02:32:53+00	130.775312	31.941393	Asuka	Nov12	ot.gpx
2021/11/12 02:32:54+00	130.775312	31.941393	Asuka	Nov12	ot.gpx
2021/11/12 02:32:55+00	130.775312	31.941393	Asuka	Nov12	ot.gpx
2021/11/12 02:32:56+00	130.775312	31.941393	Asuka	Nov12	ot.gpx
2021/11/12 02:32:57+00	130.775312	31.941393	Asuka	Nov12	ot.gpx
2021/11/12 02:32:58+00	130.775312	31.941393	Asuka	Nov12	ot.gpx
2021/11/12 02:32:59+00	130.775312	31.941393	Asuka	Nov12	ot.gpx
2021/11/12 02:33:00+00	130.775312	31.941393	Asuka	Nov12	ot.gpx
2021/11/12 02:33:01+00	130.775312	31.941393	Asuka	Nov12	ot.gpx
2021/11/12 02:33:02+00	130.775312	31.941393	Asuka	Nov12	ot.gpx
2021/11/12 02:33:03+00	130.77531	31.941393	Asuka	Nov12	ot.gpx
2021/11/12 02:33:04+00	130.77531	31.941393	Asuka	Nov12	ot.gpx
2021/11/12 02:33:05+00	130.77531	31.941393	Asuka	Nov12	ot.gpx
2021/11/12 02:33:06+00	130.77531	31.941393	Asuka	Nov12	ot.gpx
2021/11/12 02:33:07+00	130.77531	31.941393	Asuka	Nov12	ot.gpx
2021/11/12 02:33:08+00	130.77531	31.941393	Asuka	Nov12	ot.gpx
2021/11/12 02:33:09+00	130.77531	31.941393	Asuka	Nov12	ot.gpx
2021/11/12 02:33:10+00	130.77531	31.941393	Asuka	Nov12	ot.gpx
2021/11/12 02:33:11+00	130.77531	31.941393	Asuka	Nov12	ot.gpx
2021/11/12 02:33:12+00	130.77531	31.941393	Asuka	Nov12	ot.gpx
2021/11/12 02:33:13+00	130.77531	31.941393	Asuka	Nov12	ot.gpx
2021/11/12 02:33:14+00	130.77531	31.941393	Asuka	Nov12	ot.gpx
2021/11/12 02:33:15+00	130.77531	31.941393	Asuka	Nov12	ot.gpx
2021/11/12 02:33:16+00	130.77531	31.941393	Asuka	Nov12	ot.gpx
2021/11/12 02:33:17+00	130.77531	31.941393	Asuka	Nov12	ot.gpx
2021/11/12 02:33:18+00	130.77531	31.941393	Asuka	Nov12	ot.gpx
2021/11/12 02:33:19+00	130.77531	31.941393	Asuka	Nov12	ot.gpx
2021/11/12 02:33:20+00	130.77531	31.941393	Asuka	Nov12	ot.gpx
2021/11/12 02:33:21+00	130.77531	31.941393	Asuka	Nov12	ot.gpx
2021/11/12 02:33:22+00	130.77531	31.941395	Asuka	Nov12	ot.gpx
2021/11/12 02:33:23+00	130.77531	31.941395	Asuka	Nov12	ot.gpx
2021/11/12 02:33:24+00	130.77531	31.941395	Asuka	Nov12	ot.gpx
2021/11/12 02:33:25+00	130.77531	31.941395	Asuka	Nov12	ot.gpx
2021/11/12 02:33:26+00	130.77531	31.941395	Asuka	Nov12	ot.gpx
2021/11/12 02:33:27+00	130.77531	31.941395	Asuka	Nov12	ot.gpx
2021/11/12 02:33:28+00	130.775308	31.941395	Asuka	Nov12	ot.gpx
2021/11/12 02:33:29+00	130.77531	31.941395	Asuka	Nov12	ot.gpx
2021/11/12 02:33:30+00	130.775308	31.941395	Asuka	Nov12	ot.gpx
2021/11/12 02:33:31+00	130.775308	31.941395	Asuka	Nov12	ot.gpx
2021/11/12 02:33:32+00	130.775308	31.941395	Asuka	Nov12	ot.gpx
2021/11/12 02:33:33+00	130.775308	31.941395	Asuka	Nov12	ot.gpx
2021/11/12 02:33:34+00	130.775308	31.941395	Asuka	Nov12	ot.gpx
2021/11/12 02:33:35+00	130.775308	31.941395	Asuka	Nov12	ot.gpx
2021/11/12 02:33:36+00	130.775308	31.941395	Asuka	Nov12	ot.gpx
2021/11/12 02:33:37+00	130.775308	31.941395	Asuka	Nov12	ot.gpx
2021/11/12 02:33:38+00	130.775308	31.941395	Asuka	Nov12	ot.gpx
2021/11/12 02:33:39+00	130.775308	31.941395	Asuka	Nov12	ot.gpx
2021/11/12 02:33:40+00	130.77531	31.941397	Asuka	Nov12	ot.gpx
2021/11/12 02:33:41+00	130.77531	31.941397	Asuka	Nov12	ot.gpx
2021/11/12 02:33:42+00	130.77531	31.941397	Asuka	Nov12	ot.gpx
2021/11/12 02:33:43+00	130.77531	31.941397	Asuka	Nov12	ot.gpx
2021/11/12 02:33:44+00	130.77531	31.9414	Asuka	Nov12	ot.gpx
2021/11/12 02:33:45+00	130.775312	31.941402	Asuka	Nov12	ot.gpx
2021/11/12 02:33:46+00	130.775312	31.9414	Asuka	Nov12	ot.gpx
2021/11/12 02:33:47+00	130.77531	31.941397	Asuka	Nov12	ot.gpx
2021/11/12 02:33:48+00	130.77531	31.941397	Asuka	Nov12	ot.gpx
2021/11/12 02:33:49+00	130.77531	31.941398	Asuka	Nov12	ot.gpx
2021/11/12 02:33:50+00	130.77531	31.941398	Asuka	Nov12	ot.gpx
2021/11/12 02:33:51+00	130.775308	31.9414	Asuka	Nov12	ot.gpx
2021/11/12 02:33:52+00	130.775308	31.9414	Asuka	Nov12	ot.gpx
2021/11/12 02:33:53+00	130.775307	31.9414	Asuka	Nov12	ot.gpx
2021/11/12 02:33:54+00	130.775308	31.9414	Asuka	Nov12	ot.gpx
2021/11/12 02:33:55+00	130.775308	31.9414	Asuka	Nov12	ot.gpx
2021/11/12 02:33:56+00	130.775308	31.9414	Asuka	Nov12	ot.gpx
2021/11/12 02:33:57+00	130.775308	31.9414	Asuka	Nov12	ot.gpx
2021/11/12 02:33:58+00	130.775307	31.9414	Asuka	Nov12	ot.gpx
2021/11/12 02:33:59+00	130.775305	31.9414	Asuka	Nov12	ot.gpx
2021/11/12 02:34:00+00	130.775303	31.9414	Asuka	Nov12	ot.gpx
2021/11/12 02:34:01+00	130.775303	31.9414	Asuka	Nov12	ot.gpx
2021/11/12 02:34:02+00	130.775303	31.9414	Asuka	Nov12	ot.gpx
2021/11/12 02:34:03+00	130.775303	31.9414	Asuka	Nov12	ot.gpx
2021/11/12 02:34:04+00	130.775303	31.9414	Asuka	Nov12	ot.gpx
2021/11/12 02:34:05+00	130.775303	31.9414	Asuka	Nov12	ot.gpx
2021/11/12 02:34:06+00	130.775305	31.941398	Asuka	Nov12	ot.gpx
2021/11/12 02:34:07+00	130.775305	31.941397	Asuka	Nov12	ot.gpx
2021/11/12 02:34:08+00	130.775307	31.941397	Asuka	Nov12	ot.gpx
2021/11/12 02:34:09+00	130.775307	31.941395	Asuka	Nov12	ot.gpx
2021/11/12 02:34:10+00	130.775307	31.941395	Asuka	Nov12	ot.gpx
2021/11/12 02:34:11+00	130.775307	31.941395	Asuka	Nov12	ot.gpx
2021/11/12 02:34:12+00	130.775307	31.941397	Asuka	Nov12	ot.gpx
2021/11/12 02:34:13+00	130.775307	31.941397	Asuka	Nov12	ot.gpx
2021/11/12 02:34:14+00	130.775307	31.941397	Asuka	Nov12	ot.gpx
2021/11/12 02:34:15+00	130.775307	31.941397	Asuka	Nov12	ot.gpx
2021/11/12 02:34:16+00	130.77531	31.941397	Asuka	Nov12	ot.gpx
2021/11/12 02:34:17+00	130.775308	31.941397	Asuka	Nov12	ot.gpx
2021/11/12 02:34:18+00	130.77531	31.941397	Asuka	Nov12	ot.gpx
2021/11/12 02:34:19+00	130.77531	31.941397	Asuka	Nov12	ot.gpx
2021/11/12 02:34:20+00	130.77531	31.941397	Asuka	Nov12	ot.gpx
2021/11/12 02:34:21+00	130.77531	31.941397	Asuka	Nov12	ot.gpx
2021/11/12 02:34:22+00	130.77531	31.941397	Asuka	Nov12	ot.gpx
2021/11/12 02:34:23+00	130.77531	31.941397	Asuka	Nov12	ot.gpx
2021/11/12 02:34:24+00	130.77531	31.941397	Asuka	Nov12	ot.gpx
2021/11/12 02:34:25+00	130.77531	31.941397	Asuka	Nov12	ot.gpx
2021/11/12 02:34:26+00	130.77531	31.941397	Asuka	Nov12	ot.gpx
2021/11/12 02:34:27+00	130.77531	31.941395	Asuka	Nov12	ot.gpx
2021/11/12 02:34:28+00	130.775312	31.941393	Asuka	Nov12	ot.gpx
2021/11/12 02:34:29+00	130.775312	31.941393	Asuka	Nov12	ot.gpx
2021/11/12 02:34:30+00	130.77531	31.941393	Asuka	Nov12	ot.gpx
2021/11/12 02:34:31+00	130.775308	31.941393	Asuka	Nov12	ot.gpx
2021/11/12 02:34:32+00	130.775308	31.941392	Asuka	Nov12	ot.gpx
2021/11/12 02:34:33+00	130.77531	31.941392	Asuka	Nov12	ot.gpx
2021/11/12 02:34:34+00	130.77531	31.94139	Asuka	Nov12	ot.gpx
2021/11/12 02:34:35+00	130.775308	31.94139	Asuka	Nov12	ot.gpx
2021/11/12 02:34:36+00	130.775308	31.94139	Asuka	Nov12	ot.gpx
2021/11/12 02:34:37+00	130.775308	31.94139	Asuka	Nov12	ot.gpx
2021/11/12 02:34:38+00	130.77531	31.94139	Asuka	Nov12	ot.gpx
2021/11/12 02:34:39+00	130.77531	31.94139	Asuka	Nov12	ot.gpx
2021/11/12 02:34:40+00	130.77531	31.94139	Asuka	Nov12	ot.gpx
2021/11/12 02:34:41+00	130.77531	31.941392	Asuka	Nov12	ot.gpx
2021/11/12 02:34:42+00	130.77531	31.941392	Asuka	Nov12	ot.gpx
2021/11/12 02:34:43+00	130.77531	31.941392	Asuka	Nov12	ot.gpx
2021/11/12 02:34:44+00	130.77531	31.941392	Asuka	Nov12	ot.gpx
2021/11/12 02:34:45+00	130.77531	31.941392	Asuka	Nov12	ot.gpx
2021/11/12 02:34:46+00	130.77531	31.941392	Asuka	Nov12	ot.gpx
2021/11/12 02:34:47+00	130.77531	31.941392	Asuka	Nov12	ot.gpx
2021/11/12 02:34:48+00	130.77531	31.941392	Asuka	Nov12	ot.gpx
2021/11/12 02:34:49+00	130.77531	31.941392	Asuka	Nov12	ot.gpx
2021/11/12 02:34:50+00	130.77531	31.941392	Asuka	Nov12	ot.gpx
2021/11/12 02:34:51+00	130.77531	31.941392	Asuka	Nov12	ot.gpx
2021/11/12 02:34:52+00	130.77531	31.941392	Asuka	Nov12	ot.gpx
2021/11/12 02:34:53+00	130.775308	31.941392	Asuka	Nov12	ot.gpx
2021/11/12 02:34:54+00	130.77531	31.941392	Asuka	Nov12	ot.gpx
2021/11/12 02:34:55+00	130.775308	31.941392	Asuka	Nov12	ot.gpx
2021/11/12 02:34:56+00	130.77531	31.94139	Asuka	Nov12	ot.gpx
2021/11/12 02:34:57+00	130.77531	31.94139	Asuka	Nov12	ot.gpx
2021/11/12 02:34:58+00	130.77531	31.94139	Asuka	Nov12	ot.gpx
2021/11/12 02:34:59+00	130.77531	31.94139	Asuka	Nov12	ot.gpx
2021/11/12 02:35:00+00	130.77531	31.94139	Asuka	Nov12	ot.gpx
2021/11/12 02:35:01+00	130.77531	31.941392	Asuka	Nov12	ot.gpx
2021/11/12 02:35:02+00	130.775308	31.941392	Asuka	Nov12	ot.gpx
2021/11/12 02:35:03+00	130.775308	31.941393	Asuka	Nov12	ot.gpx
2021/11/12 02:35:04+00	130.775308	31.941393	Asuka	Nov12	ot.gpx
2021/11/12 02:35:05+00	130.775308	31.941393	Asuka	Nov12	ot.gpx
2021/11/12 02:35:06+00	130.775308	31.941393	Asuka	Nov12	ot.gpx
2021/11/12 02:35:07+00	130.775308	31.941393	Asuka	Nov12	ot.gpx
2021/11/12 02:35:08+00	130.775308	31.941393	Asuka	Nov12	ot.gpx
2021/11/12 02:35:09+00	130.775308	31.941393	Asuka	Nov12	ot.gpx
2021/11/12 02:35:10+00	130.775308	31.941393	Asuka	Nov12	ot.gpx
2021/11/12 02:35:11+00	130.775308	31.941393	Asuka	Nov12	ot.gpx
2021/11/12 02:35:12+00	130.775308	31.941393	Asuka	Nov12	ot.gpx
2021/11/12 02:35:13+00	130.775308	31.941393	Asuka	Nov12	ot.gpx
2021/11/12 02:35:14+00	130.775308	31.941393	Asuka	Nov12	ot.gpx
2021/11/12 02:35:15+00	130.775308	31.941393	Asuka	Nov12	ot.gpx
2021/11/12 02:35:16+00	130.775308	31.941393	Asuka	Nov12	ot.gpx
2021/11/12 02:35:17+00	130.775308	31.941393	Asuka	Nov12	ot.gpx
2021/11/12 02:35:18+00	130.775308	31.941393	Asuka	Nov12	ot.gpx
2021/11/12 02:35:19+00	130.775307	31.941393	Asuka	Nov12	ot.gpx
2021/11/12 02:35:20+00	130.775307	31.941393	Asuka	Nov12	ot.gpx
2021/11/12 02:35:21+00	130.775307	31.941395	Asuka	Nov12	ot.gpx
2021/11/12 02:35:22+00	130.775308	31.941395	Asuka	Nov12	ot.gpx
2021/11/12 02:35:23+00	130.775308	31.941395	Asuka	Nov12	ot.gpx
2021/11/12 02:35:24+00	130.775308	31.941395	Asuka	Nov12	ot.gpx
2021/11/12 02:35:25+00	130.775308	31.941393	Asuka	Nov12	ot.gpx
2021/11/12 02:35:26+00	130.775308	31.941393	Asuka	Nov12	ot.gpx
2021/11/12 02:35:27+00	130.775308	31.941393	Asuka	Nov12	ot.gpx
2021/11/12 02:35:28+00	130.775308	31.941393	Asuka	Nov12	ot.gpx
2021/11/12 02:35:29+00	130.775308	31.941393	Asuka	Nov12	ot.gpx
2021/11/12 02:35:30+00	130.775308	31.941393	Asuka	Nov12	ot.gpx
2021/11/12 02:35:31+00	130.775308	31.941393	Asuka	Nov12	ot.gpx
2021/11/12 02:35:32+00	130.775308	31.941393	Asuka	Nov12	ot.gpx
2021/11/12 02:35:33+00	130.775308	31.941393	Asuka	Nov12	ot.gpx
2021/11/12 02:35:34+00	130.775308	31.941393	Asuka	Nov12	ot.gpx
2021/11/12 02:35:35+00	130.775308	31.941393	Asuka	Nov12	ot.gpx
2021/11/12 02:35:36+00	130.775307	31.941393	Asuka	Nov12	ot.gpx
2021/11/12 02:35:37+00	130.775307	31.941393	Asuka	Nov12	ot.gpx
2021/11/12 02:35:38+00	130.775307	31.941393	Asuka	Nov12	ot.gpx
2021/11/12 02:35:39+00	130.775307	31.941393	Asuka	Nov12	ot.gpx
2021/11/12 02:35:40+00	130.775307	31.941393	Asuka	Nov12	ot.gpx
2021/11/12 02:35:41+00	130.775307	31.941393	Asuka	Nov12	ot.gpx
2021/11/12 02:35:42+00	130.775307	31.941393	Asuka	Nov12	ot.gpx
2021/11/12 02:35:43+00	130.775308	31.941393	Asuka	Nov12	ot.gpx
2021/11/12 02:35:44+00	130.775308	31.941393	Asuka	Nov12	ot.gpx
2021/11/12 02:35:45+00	130.775308	31.941393	Asuka	Nov12	ot.gpx
2021/11/12 02:35:46+00	130.775308	31.941393	Asuka	Nov12	ot.gpx
2021/11/12 02:35:47+00	130.775308	31.941393	Asuka	Nov12	ot.gpx
2021/11/12 02:35:48+00	130.775308	31.941393	Asuka	Nov12	ot.gpx
2021/11/12 02:35:49+00	130.775307	31.941392	Asuka	Nov12	ot.gpx
2021/11/12 02:35:50+00	130.775307	31.941392	Asuka	Nov12	ot.gpx
2021/11/12 02:35:51+00	130.775307	31.941392	Asuka	Nov12	ot.gpx
2021/11/12 02:35:52+00	130.775307	31.941392	Asuka	Nov12	ot.gpx
2021/11/12 02:35:53+00	130.775307	31.941392	Asuka	Nov12	ot.gpx
2021/11/12 02:35:54+00	130.775307	31.941392	Asuka	Nov12	ot.gpx
2021/11/12 02:35:55+00	130.775307	31.941392	Asuka	Nov12	ot.gpx
2021/11/12 02:35:56+00	130.775307	31.941392	Asuka	Nov12	ot.gpx
2021/11/12 02:35:57+00	130.775305	31.941392	Asuka	Nov12	ot.gpx
2021/11/12 02:35:58+00	130.775303	31.941393	Asuka	Nov12	ot.gpx
2021/11/12 02:35:59+00	130.775303	31.941393	Asuka	Nov12	ot.gpx
2021/11/12 02:36:00+00	130.775303	31.941393	Asuka	Nov12	ot.gpx
2021/11/12 02:36:01+00	130.775303	31.941393	Asuka	Nov12	ot.gpx
2021/11/12 02:36:02+00	130.775303	31.941393	Asuka	Nov12	ot.gpx
2021/11/12 02:36:03+00	130.775303	31.941393	Asuka	Nov12	ot.gpx
2021/11/12 02:36:04+00	130.775303	31.941393	Asuka	Nov12	ot.gpx
2021/11/12 02:36:05+00	130.775303	31.941393	Asuka	Nov12	ot.gpx
2021/11/12 02:36:06+00	130.775303	31.941393	Asuka	Nov12	ot.gpx
2021/11/12 02:36:07+00	130.775303	31.941393	Asuka	Nov12	ot.gpx
2021/11/12 02:36:08+00	130.775303	31.941393	Asuka	Nov12	ot.gpx
2021/11/12 02:36:09+00	130.775305	31.941392	Asuka	Nov12	ot.gpx
2021/11/12 02:36:10+00	130.775305	31.941392	Asuka	Nov12	ot.gpx
2021/11/12 02:36:11+00	130.775305	31.941392	Asuka	Nov12	ot.gpx
2021/11/12 02:36:12+00	130.775305	31.941392	Asuka	Nov12	ot.gpx
2021/11/12 02:36:13+00	130.775305	31.941392	Asuka	Nov12	ot.gpx
2021/11/12 02:36:14+00	130.775305	31.941392	Asuka	Nov12	ot.gpx
2021/11/12 02:36:15+00	130.775305	31.941392	Asuka	Nov12	ot.gpx
2021/11/12 02:36:16+00	130.775305	31.941392	Asuka	Nov12	ot.gpx
2021/11/12 02:36:17+00	130.775305	31.941392	Asuka	Nov12	ot.gpx
2021/11/12 02:36:18+00	130.775305	31.941392	Asuka	Nov12	ot.gpx
2021/11/12 02:36:19+00	130.775305	31.941392	Asuka	Nov12	ot.gpx
2021/11/12 02:36:20+00	130.775305	31.941392	Asuka	Nov12	ot.gpx
2021/11/12 02:36:21+00	130.775305	31.941392	Asuka	Nov12	ot.gpx
2021/11/12 02:36:22+00	130.775305	31.941392	Asuka	Nov12	ot.gpx
2021/11/12 02:36:23+00	130.775305	31.941392	Asuka	Nov12	ot.gpx
2021/11/12 02:36:24+00	130.775305	31.941392	Asuka	Nov12	ot.gpx
2021/11/12 02:36:25+00	130.775305	31.941392	Asuka	Nov12	ot.gpx
2021/11/12 02:36:26+00	130.775305	31.941392	Asuka	Nov12	ot.gpx
2021/11/12 02:36:27+00	130.775303	31.941392	Asuka	Nov12	ot.gpx
2021/11/12 02:36:28+00	130.775303	31.941393	Asuka	Nov12	ot.gpx
2021/11/12 02:36:29+00	130.775303	31.941392	Asuka	Nov12	ot.gpx
2021/11/12 02:36:30+00	130.775303	31.941392	Asuka	Nov12	ot.gpx
2021/11/12 02:36:31+00	130.775303	31.941392	Asuka	Nov12	ot.gpx
2021/11/12 02:36:32+00	130.775303	31.941392	Asuka	Nov12	ot.gpx
2021/11/12 02:36:33+00	130.775303	31.941392	Asuka	Nov12	ot.gpx
2021/11/12 02:36:34+00	130.775303	31.941393	Asuka	Nov12	ot.gpx
2021/11/12 02:36:35+00	130.775303	31.941393	Asuka	Nov12	ot.gpx
2021/11/12 02:36:36+00	130.775303	31.941392	Asuka	Nov12	ot.gpx
2021/11/12 02:36:37+00	130.775303	31.941393	Asuka	Nov12	ot.gpx
2021/11/12 02:36:38+00	130.775305	31.941393	Asuka	Nov12	ot.gpx
2021/11/12 02:36:39+00	130.775303	31.941393	Asuka	Nov12	ot.gpx
2021/11/12 02:36:40+00	130.775303	31.941393	Asuka	Nov12	ot.gpx
2021/11/12 02:36:41+00	130.775303	31.941393	Asuka	Nov12	ot.gpx
2021/11/12 02:36:42+00	130.775303	31.941393	Asuka	Nov12	ot.gpx
2021/11/12 02:36:43+00	130.775303	31.941395	Asuka	Nov12	ot.gpx
2021/11/12 02:36:44+00	130.775302	31.941395	Asuka	Nov12	ot.gpx
2021/11/12 02:36:45+00	130.775302	31.941395	Asuka	Nov12	ot.gpx
2021/11/12 02:36:46+00	130.775302	31.941395	Asuka	Nov12	ot.gpx
2021/11/12 02:36:47+00	130.775302	31.941395	Asuka	Nov12	ot.gpx
2021/11/12 02:36:48+00	130.775302	31.941395	Asuka	Nov12	ot.gpx
2021/11/12 02:36:49+00	130.775302	31.941395	Asuka	Nov12	ot.gpx
2021/11/12 02:36:50+00	130.775302	31.941395	Asuka	Nov12	ot.gpx
2021/11/12 02:36:51+00	130.775302	31.941395	Asuka	Nov12	ot.gpx
2021/11/12 02:36:52+00	130.775302	31.941395	Asuka	Nov12	ot.gpx
2021/11/12 02:36:53+00	130.775302	31.941395	Asuka	Nov12	ot.gpx
2021/11/12 02:36:54+00	130.775302	31.941395	Asuka	Nov12	ot.gpx
2021/11/12 02:36:55+00	130.775302	31.941395	Asuka	Nov12	ot.gpx
2021/11/12 02:36:56+00	130.775302	31.941395	Asuka	Nov12	ot.gpx
2021/11/12 02:36:57+00	130.775302	31.941395	Asuka	Nov12	ot.gpx
2021/11/12 02:36:58+00	130.775302	31.941395	Asuka	Nov12	ot.gpx
2021/11/12 02:36:59+00	130.775302	31.941395	Asuka	Nov12	ot.gpx
2021/11/12 02:37:00+00	130.775302	31.941395	Asuka	Nov12	ot.gpx
2021/11/12 02:37:01+00	130.775302	31.941395	Asuka	Nov12	ot.gpx
2021/11/12 02:37:02+00	130.775302	31.941395	Asuka	Nov12	ot.gpx
2021/11/12 02:37:03+00	130.7753	31.941395	Asuka	Nov12	ot.gpx
2021/11/12 02:37:04+00	130.7753	31.941395	Asuka	Nov12	ot.gpx
2021/11/12 02:37:05+00	130.7753	31.941395	Asuka	Nov12	ot.gpx
2021/11/12 02:37:06+00	130.7753	31.941395	Asuka	Nov12	ot.gpx
2021/11/12 02:37:07+00	130.775303	31.941395	Asuka	Nov12	ot.gpx
2021/11/12 02:37:08+00	130.775305	31.941395	Asuka	Nov12	ot.gpx
2021/11/12 02:37:09+00	130.775308	31.941395	Asuka	Nov12	ot.gpx
2021/11/12 02:37:10+00	130.775312	31.941393	Asuka	Nov12	ot.gpx
2021/11/12 02:37:11+00	130.77532	31.941393	Asuka	Nov12	ot.gpx
2021/11/12 02:37:12+00	130.775327	31.941392	Asuka	Nov12	ot.gpx
2021/11/12 02:37:13+00	130.775335	31.94139	Asuka	Nov12	ot.gpx
2021/11/12 02:37:14+00	130.77534	31.941392	Asuka	Nov12	ot.gpx
2021/11/12 02:37:15+00	130.775345	31.941395	Asuka	Nov12	ot.gpx
2021/11/12 02:37:16+00	130.775352	31.9414	Asuka	Nov12	ot.gpx
2021/11/12 02:37:17+00	130.775358	31.941403	Asuka	Nov12	ot.gpx
2021/11/12 02:37:18+00	130.775363	31.941402	Asuka	Nov12	ot.gpx
2021/11/12 02:37:19+00	130.775363	31.941403	Asuka	Nov12	ot.gpx
2021/11/12 02:37:20+00	130.775365	31.941402	Asuka	Nov12	ot.gpx
2021/11/12 02:37:21+00	130.775367	31.941403	Asuka	Nov12	ot.gpx
2021/11/12 02:37:22+00	130.775367	31.941403	Asuka	Nov12	ot.gpx
2021/11/12 02:37:23+00	130.775367	31.941403	Asuka	Nov12	ot.gpx
2021/11/12 02:37:24+00	130.775367	31.941403	Asuka	Nov12	ot.gpx
2021/11/12 02:37:25+00	130.775367	31.941403	Asuka	Nov12	ot.gpx
2021/11/12 02:37:26+00	130.775367	31.941403	Asuka	Nov12	ot.gpx
2021/11/12 02:37:27+00	130.775367	31.941403	Asuka	Nov12	ot.gpx
2021/11/12 02:37:28+00	130.775367	31.941403	Asuka	Nov12	ot.gpx
2021/11/12 02:37:29+00	130.775367	31.941403	Asuka	Nov12	ot.gpx
2021/11/12 02:37:30+00	130.775367	31.941403	Asuka	Nov12	ot.gpx
2021/11/12 02:37:31+00	130.775367	31.941403	Asuka	Nov12	ot.gpx
2021/11/12 02:37:32+00	130.775367	31.941403	Asuka	Nov12	ot.gpx
2021/11/12 02:37:33+00	130.775367	31.941403	Asuka	Nov12	ot.gpx
2021/11/12 02:37:34+00	130.77537	31.941402	Asuka	Nov12	ot.gpx
2021/11/12 02:37:35+00	130.775372	31.9414	Asuka	Nov12	ot.gpx
2021/11/12 02:37:36+00	130.775377	31.941397	Asuka	Nov12	ot.gpx
2021/11/12 02:37:37+00	130.77538	31.941395	Asuka	Nov12	ot.gpx
2021/11/12 02:37:38+00	130.77538	31.941395	Asuka	Nov12	ot.gpx
2021/11/12 02:37:39+00	130.77538	31.941395	Asuka	Nov12	ot.gpx
2021/11/12 02:37:40+00	130.775382	31.941397	Asuka	Nov12	ot.gpx
2021/11/12 02:37:41+00	130.775383	31.9414	Asuka	Nov12	ot.gpx
2021/11/12 02:37:42+00	130.775382	31.941402	Asuka	Nov12	ot.gpx
2021/11/12 02:37:43+00	130.775383	31.941402	Asuka	Nov12	ot.gpx
2021/11/12 02:37:44+00	130.775382	31.941403	Asuka	Nov12	ot.gpx
2021/11/12 02:37:45+00	130.775382	31.941403	Asuka	Nov12	ot.gpx
2021/11/12 02:37:46+00	130.775382	31.941403	Asuka	Nov12	ot.gpx
2021/11/12 02:37:47+00	130.775382	31.941403	Asuka	Nov12	ot.gpx
2021/11/12 02:37:48+00	130.775382	31.941403	Asuka	Nov12	ot.gpx
2021/11/12 02:37:49+00	130.775382	31.941403	Asuka	Nov12	ot.gpx
2021/11/12 02:37:50+00	130.775382	31.941403	Asuka	Nov12	ot.gpx
2021/11/12 02:37:51+00	130.775383	31.941403	Asuka	Nov12	ot.gpx
2021/11/12 02:37:52+00	130.775383	31.941408	Asuka	Nov12	ot.gpx
2021/11/12 02:37:53+00	130.775383	31.94141	Asuka	Nov12	ot.gpx
2021/11/12 02:37:54+00	130.775383	31.941412	Asuka	Nov12	ot.gpx
2021/11/12 02:37:55+00	130.775382	31.941412	Asuka	Nov12	ot.gpx
2021/11/12 02:37:56+00	130.775382	31.941412	Asuka	Nov12	ot.gpx
2021/11/12 02:37:57+00	130.775382	31.941412	Asuka	Nov12	ot.gpx
2021/11/12 02:37:58+00	130.775382	31.941412	Asuka	Nov12	ot.gpx
2021/11/12 02:37:59+00	130.775382	31.941412	Asuka	Nov12	ot.gpx
2021/11/12 02:38:00+00	130.775382	31.941412	Asuka	Nov12	ot.gpx
2021/11/12 02:38:01+00	130.775382	31.941412	Asuka	Nov12	ot.gpx
2021/11/12 02:38:02+00	130.775382	31.941412	Asuka	Nov12	ot.gpx
2021/11/12 02:38:03+00	130.775382	31.941412	Asuka	Nov12	ot.gpx
2021/11/12 02:38:04+00	130.775382	31.941412	Asuka	Nov12	ot.gpx
2021/11/12 02:38:05+00	130.775383	31.941412	Asuka	Nov12	ot.gpx
2021/11/12 02:38:06+00	130.775383	31.941412	Asuka	Nov12	ot.gpx
2021/11/12 02:38:07+00	130.775383	31.941412	Asuka	Nov12	ot.gpx
2021/11/12 02:38:08+00	130.775383	31.941412	Asuka	Nov12	ot.gpx
2021/11/12 02:38:09+00	130.775383	31.941412	Asuka	Nov12	ot.gpx
2021/11/12 02:38:10+00	130.775383	31.941412	Asuka	Nov12	ot.gpx
2021/11/12 02:38:11+00	130.775385	31.94141	Asuka	Nov12	ot.gpx
2021/11/12 02:38:12+00	130.775388	31.94141	Asuka	Nov12	ot.gpx
2021/11/12 02:38:13+00	130.775388	31.94141	Asuka	Nov12	ot.gpx
2021/11/12 02:38:14+00	130.775388	31.94141	Asuka	Nov12	ot.gpx
2021/11/12 02:38:15+00	130.775388	31.94141	Asuka	Nov12	ot.gpx
2021/11/12 02:38:16+00	130.775388	31.94141	Asuka	Nov12	ot.gpx
2021/11/12 02:38:17+00	130.775388	31.94141	Asuka	Nov12	ot.gpx
2021/11/12 02:38:18+00	130.775388	31.94141	Asuka	Nov12	ot.gpx
2021/11/12 02:38:19+00	130.775388	31.94141	Asuka	Nov12	ot.gpx
2021/11/12 02:38:20+00	130.775388	31.94141	Asuka	Nov12	ot.gpx
2021/11/12 02:38:21+00	130.775388	31.94141	Asuka	Nov12	ot.gpx
2021/11/12 02:38:22+00	130.775388	31.94141	Asuka	Nov12	ot.gpx
2021/11/12 02:38:23+00	130.775388	31.94141	Asuka	Nov12	ot.gpx
2021/11/12 02:38:24+00	130.775388	31.94141	Asuka	Nov12	ot.gpx
2021/11/12 02:38:25+00	130.775388	31.94141	Asuka	Nov12	ot.gpx
2021/11/12 02:38:26+00	130.775388	31.94141	Asuka	Nov12	ot.gpx
2021/11/12 02:38:27+00	130.775388	31.94141	Asuka	Nov12	ot.gpx
2021/11/12 02:38:28+00	130.775388	31.94141	Asuka	Nov12	ot.gpx
2021/11/12 02:38:29+00	130.775388	31.941412	Asuka	Nov12	ot.gpx
2021/11/12 02:38:30+00	130.775388	31.941412	Asuka	Nov12	ot.gpx
2021/11/12 02:38:31+00	130.775388	31.941412	Asuka	Nov12	ot.gpx
2021/11/12 02:38:32+00	130.775388	31.941412	Asuka	Nov12	ot.gpx
2021/11/12 02:38:33+00	130.775388	31.941412	Asuka	Nov12	ot.gpx
2021/11/12 02:38:34+00	130.775388	31.941412	Asuka	Nov12	ot.gpx
2021/11/12 02:38:35+00	130.775388	31.941412	Asuka	Nov12	ot.gpx
2021/11/12 02:38:36+00	130.775388	31.941412	Asuka	Nov12	ot.gpx
2021/11/12 02:38:37+00	130.775388	31.941412	Asuka	Nov12	ot.gpx
2021/11/12 02:38:38+00	130.775388	31.941412	Asuka	Nov12	ot.gpx
2021/11/12 02:38:39+00	130.775388	31.941412	Asuka	Nov12	ot.gpx
2021/11/12 02:38:40+00	130.775388	31.941412	Asuka	Nov12	ot.gpx
2021/11/12 02:38:41+00	130.775388	31.941412	Asuka	Nov12	ot.gpx
2021/11/12 02:38:42+00	130.775388	31.941412	Asuka	Nov12	ot.gpx
2021/11/12 02:38:43+00	130.775388	31.941412	Asuka	Nov12	ot.gpx
2021/11/12 02:38:44+00	130.775388	31.941412	Asuka	Nov12	ot.gpx
2021/11/12 02:38:45+00	130.775388	31.941412	Asuka	Nov12	ot.gpx
2021/11/12 02:38:46+00	130.775388	31.941412	Asuka	Nov12	ot.gpx
2021/11/12 02:38:47+00	130.775388	31.941412	Asuka	Nov12	ot.gpx
2021/11/12 02:38:48+00	130.775388	31.941412	Asuka	Nov12	ot.gpx
2021/11/12 02:38:49+00	130.775388	31.941412	Asuka	Nov12	ot.gpx
2021/11/12 02:38:50+00	130.775388	31.941412	Asuka	Nov12	ot.gpx
2021/11/12 02:38:51+00	130.77539	31.94141	Asuka	Nov12	ot.gpx
2021/11/12 02:38:52+00	130.77539	31.94141	Asuka	Nov12	ot.gpx
2021/11/12 02:38:53+00	130.775392	31.94141	Asuka	Nov12	ot.gpx
2021/11/12 02:38:54+00	130.775392	31.941408	Asuka	Nov12	ot.gpx
2021/11/12 02:38:55+00	130.775392	31.941408	Asuka	Nov12	ot.gpx
2021/11/12 02:38:56+00	130.77539	31.94141	Asuka	Nov12	ot.gpx
2021/11/12 02:38:57+00	130.775392	31.94141	Asuka	Nov12	ot.gpx
2021/11/12 02:38:58+00	130.775392	31.94141	Asuka	Nov12	ot.gpx
2021/11/12 02:38:59+00	130.775392	31.94141	Asuka	Nov12	ot.gpx
2021/11/12 02:39:00+00	130.77539	31.94141	Asuka	Nov12	ot.gpx
2021/11/12 02:39:01+00	130.77539	31.941413	Asuka	Nov12	ot.gpx
2021/11/12 02:39:02+00	130.775392	31.941415	Asuka	Nov12	ot.gpx
2021/11/12 02:39:03+00	130.775397	31.941418	Asuka	Nov12	ot.gpx
2021/11/12 02:39:04+00	130.7754	31.941427	Asuka	Nov12	ot.gpx
2021/11/12 02:39:05+00	130.775405	31.941432	Asuka	Nov12	ot.gpx
2021/11/12 02:39:06+00	130.775417	31.941437	Asuka	Nov12	ot.gpx
2021/11/12 02:39:07+00	130.775428	31.941442	Asuka	Nov12	ot.gpx
2021/11/12 02:39:08+00	130.77544	31.941445	Asuka	Nov12	ot.gpx
2021/11/12 02:39:09+00	130.775445	31.941447	Asuka	Nov12	ot.gpx
2021/11/12 02:39:10+00	130.775443	31.941447	Asuka	Nov12	ot.gpx
2021/11/12 02:39:11+00	130.775442	31.941447	Asuka	Nov12	ot.gpx
2021/11/12 02:39:12+00	130.775442	31.941447	Asuka	Nov12	ot.gpx
2021/11/12 02:39:13+00	130.775442	31.941447	Asuka	Nov12	ot.gpx
2021/11/12 02:39:14+00	130.775442	31.941447	Asuka	Nov12	ot.gpx
2021/11/12 02:39:15+00	130.775442	31.941447	Asuka	Nov12	ot.gpx
2021/11/12 02:39:16+00	130.775442	31.941447	Asuka	Nov12	ot.gpx
2021/11/12 02:39:17+00	130.775442	31.941447	Asuka	Nov12	ot.gpx
2021/11/12 02:39:18+00	130.775442	31.941447	Asuka	Nov12	ot.gpx
2021/11/12 02:39:19+00	130.775442	31.941447	Asuka	Nov12	ot.gpx
2021/11/12 02:39:20+00	130.775442	31.941447	Asuka	Nov12	ot.gpx
2021/11/12 02:39:21+00	130.77544	31.941447	Asuka	Nov12	ot.gpx
2021/11/12 02:39:22+00	130.77544	31.941447	Asuka	Nov12	ot.gpx
2021/11/12 02:39:23+00	130.77544	31.941447	Asuka	Nov12	ot.gpx
2021/11/12 02:39:24+00	130.77544	31.941447	Asuka	Nov12	ot.gpx
2021/11/12 02:39:25+00	130.77544	31.941447	Asuka	Nov12	ot.gpx
2021/11/12 02:39:26+00	130.775442	31.941447	Asuka	Nov12	ot.gpx
2021/11/12 02:39:27+00	130.77544	31.941447	Asuka	Nov12	ot.gpx
2021/11/12 02:39:28+00	130.775442	31.941447	Asuka	Nov12	ot.gpx
2021/11/12 02:39:29+00	130.775442	31.941447	Asuka	Nov12	ot.gpx
2021/11/12 02:39:30+00	130.775442	31.941447	Asuka	Nov12	ot.gpx
2021/11/12 02:39:31+00	130.775442	31.941447	Asuka	Nov12	ot.gpx
2021/11/12 02:39:32+00	130.775442	31.941447	Asuka	Nov12	ot.gpx
2021/11/12 02:39:33+00	130.775442	31.941447	Asuka	Nov12	ot.gpx
2021/11/12 02:39:34+00	130.775442	31.941447	Asuka	Nov12	ot.gpx
2021/11/12 02:39:35+00	130.775442	31.941447	Asuka	Nov12	ot.gpx
2021/11/12 02:39:36+00	130.775442	31.941447	Asuka	Nov12	ot.gpx
2021/11/12 02:39:37+00	130.775442	31.941447	Asuka	Nov12	ot.gpx
2021/11/12 02:39:38+00	130.775442	31.941447	Asuka	Nov12	ot.gpx
2021/11/12 02:39:39+00	130.775442	31.941447	Asuka	Nov12	ot.gpx
2021/11/12 02:39:40+00	130.775442	31.941447	Asuka	Nov12	ot.gpx
2021/11/12 02:39:41+00	130.775442	31.941447	Asuka	Nov12	ot.gpx
2021/11/12 02:39:42+00	130.775443	31.941447	Asuka	Nov12	ot.gpx
2021/11/12 02:39:43+00	130.775443	31.941447	Asuka	Nov12	ot.gpx
2021/11/12 02:39:44+00	130.775443	31.941447	Asuka	Nov12	ot.gpx
2021/11/12 02:39:45+00	130.775443	31.941447	Asuka	Nov12	ot.gpx
2021/11/12 02:39:46+00	130.775443	31.941447	Asuka	Nov12	ot.gpx
2021/11/12 02:39:47+00	130.775443	31.941447	Asuka	Nov12	ot.gpx
2021/11/12 02:39:48+00	130.775443	31.941447	Asuka	Nov12	ot.gpx
2021/11/12 02:39:49+00	130.775443	31.941447	Asuka	Nov12	ot.gpx
2021/11/12 02:39:50+00	130.775443	31.941447	Asuka	Nov12	ot.gpx
2021/11/12 02:39:51+00	130.775443	31.941447	Asuka	Nov12	ot.gpx
2021/11/12 02:39:52+00	130.775443	31.941447	Asuka	Nov12	ot.gpx
2021/11/12 02:39:53+00	130.775443	31.941447	Asuka	Nov12	ot.gpx
2021/11/12 02:39:54+00	130.775443	31.941448	Asuka	Nov12	ot.gpx
2021/11/12 02:39:55+00	130.775445	31.941448	Asuka	Nov12	ot.gpx
2021/11/12 02:39:56+00	130.775447	31.941447	Asuka	Nov12	ot.gpx
2021/11/12 02:39:57+00	130.775447	31.941447	Asuka	Nov12	ot.gpx
2021/11/12 02:39:58+00	130.775447	31.941447	Asuka	Nov12	ot.gpx
2021/11/12 02:39:59+00	130.775447	31.941447	Asuka	Nov12	ot.gpx
2021/11/12 02:40:00+00	130.775447	31.941447	Asuka	Nov12	ot.gpx
2021/11/12 02:40:01+00	130.775447	31.941447	Asuka	Nov12	ot.gpx
2021/11/12 02:40:02+00	130.775447	31.941448	Asuka	Nov12	ot.gpx
2021/11/12 02:40:03+00	130.775447	31.941447	Asuka	Nov12	ot.gpx
2021/11/12 02:40:04+00	130.775447	31.941447	Asuka	Nov12	ot.gpx
2021/11/12 02:40:05+00	130.775447	31.941447	Asuka	Nov12	ot.gpx
2021/11/12 02:40:06+00	130.775447	31.941447	Asuka	Nov12	ot.gpx
2021/11/12 02:40:07+00	130.775447	31.941447	Asuka	Nov12	ot.gpx
2021/11/12 02:40:08+00	130.775447	31.941447	Asuka	Nov12	ot.gpx
2021/11/12 02:40:09+00	130.775447	31.941447	Asuka	Nov12	ot.gpx
2021/11/12 02:40:10+00	130.775447	31.941447	Asuka	Nov12	ot.gpx
2021/11/12 02:40:11+00	130.775445	31.941445	Asuka	Nov12	ot.gpx
2021/11/12 02:40:12+00	130.775447	31.941445	Asuka	Nov12	ot.gpx
2021/11/12 02:40:13+00	130.775448	31.941447	Asuka	Nov12	ot.gpx
2021/11/12 02:40:14+00	130.775448	31.941445	Asuka	Nov12	ot.gpx
2021/11/12 02:40:15+00	130.775448	31.941445	Asuka	Nov12	ot.gpx
2021/11/12 02:40:16+00	130.775448	31.941445	Asuka	Nov12	ot.gpx
2021/11/12 02:40:17+00	130.775447	31.941443	Asuka	Nov12	ot.gpx
2021/11/12 02:40:18+00	130.775447	31.941443	Asuka	Nov12	ot.gpx
2021/11/12 02:40:19+00	130.775447	31.941443	Asuka	Nov12	ot.gpx
2021/11/12 02:40:20+00	130.775447	31.941443	Asuka	Nov12	ot.gpx
2021/11/12 02:40:21+00	130.775447	31.941443	Asuka	Nov12	ot.gpx
2021/11/12 02:40:22+00	130.775447	31.941443	Asuka	Nov12	ot.gpx
2021/11/12 02:40:23+00	130.775447	31.941443	Asuka	Nov12	ot.gpx
2021/11/12 02:40:24+00	130.775447	31.941443	Asuka	Nov12	ot.gpx
2021/11/12 02:40:25+00	130.775447	31.941443	Asuka	Nov12	ot.gpx
2021/11/12 02:40:26+00	130.775448	31.941443	Asuka	Nov12	ot.gpx
2021/11/12 02:40:27+00	130.775448	31.941442	Asuka	Nov12	ot.gpx
2021/11/12 02:40:28+00	130.775448	31.94144	Asuka	Nov12	ot.gpx
2021/11/12 02:40:29+00	130.775448	31.94144	Asuka	Nov12	ot.gpx
2021/11/12 02:40:30+00	130.775448	31.94144	Asuka	Nov12	ot.gpx
2021/11/12 02:40:31+00	130.775448	31.94144	Asuka	Nov12	ot.gpx
2021/11/12 02:40:32+00	130.775448	31.94144	Asuka	Nov12	ot.gpx
2021/11/12 02:40:33+00	130.775448	31.94144	Asuka	Nov12	ot.gpx
2021/11/12 02:40:34+00	130.775448	31.94144	Asuka	Nov12	ot.gpx
2021/11/12 02:40:35+00	130.775448	31.94144	Asuka	Nov12	ot.gpx
2021/11/12 02:40:36+00	130.775448	31.94144	Asuka	Nov12	ot.gpx
2021/11/12 02:40:37+00	130.775448	31.94144	Asuka	Nov12	ot.gpx
2021/11/12 02:40:38+00	130.775448	31.94144	Asuka	Nov12	ot.gpx
2021/11/12 02:40:39+00	130.775447	31.94144	Asuka	Nov12	ot.gpx
2021/11/12 02:40:40+00	130.775447	31.94144	Asuka	Nov12	ot.gpx
2021/11/12 02:40:41+00	130.775447	31.94144	Asuka	Nov12	ot.gpx
2021/11/12 02:40:42+00	130.775447	31.94144	Asuka	Nov12	ot.gpx
2021/11/12 02:40:43+00	130.775447	31.94144	Asuka	Nov12	ot.gpx
2021/11/12 02:40:44+00	130.775447	31.94144	Asuka	Nov12	ot.gpx
2021/11/12 02:40:45+00	130.775447	31.94144	Asuka	Nov12	ot.gpx
2021/11/12 02:40:46+00	130.775447	31.94144	Asuka	Nov12	ot.gpx
2021/11/12 02:40:47+00	130.775447	31.94144	Asuka	Nov12	ot.gpx
2021/11/12 02:40:48+00	130.775447	31.94144	Asuka	Nov12	ot.gpx
2021/11/12 02:40:49+00	130.775447	31.94144	Asuka	Nov12	ot.gpx
2021/11/12 02:40:50+00	130.775447	31.94144	Asuka	Nov12	ot.gpx
2021/11/12 02:40:51+00	130.775447	31.94144	Asuka	Nov12	ot.gpx
2021/11/12 02:40:52+00	130.775447	31.94144	Asuka	Nov12	ot.gpx
2021/11/12 02:40:53+00	130.775447	31.94144	Asuka	Nov12	ot.gpx
2021/11/12 02:40:54+00	130.775445	31.941442	Asuka	Nov12	ot.gpx
2021/11/12 02:40:55+00	130.775445	31.941442	Asuka	Nov12	ot.gpx
2021/11/12 02:40:56+00	130.775445	31.941442	Asuka	Nov12	ot.gpx
2021/11/12 02:40:57+00	130.775445	31.941442	Asuka	Nov12	ot.gpx
2021/11/12 02:40:58+00	130.775445	31.941442	Asuka	Nov12	ot.gpx
2021/11/12 02:40:59+00	130.775445	31.941442	Asuka	Nov12	ot.gpx
2021/11/12 02:41:00+00	130.775445	31.941442	Asuka	Nov12	ot.gpx
2021/11/12 02:41:01+00	130.775445	31.941442	Asuka	Nov12	ot.gpx
2021/11/12 02:41:02+00	130.775445	31.941442	Asuka	Nov12	ot.gpx
2021/11/12 02:41:03+00	130.775445	31.941442	Asuka	Nov12	ot.gpx
2021/11/12 02:41:04+00	130.775445	31.941442	Asuka	Nov12	ot.gpx
2021/11/12 02:41:05+00	130.775445	31.941442	Asuka	Nov12	ot.gpx
2021/11/12 02:41:06+00	130.775445	31.941442	Asuka	Nov12	ot.gpx
2021/11/12 02:41:07+00	130.775445	31.941442	Asuka	Nov12	ot.gpx
2021/11/12 02:41:08+00	130.775445	31.941442	Asuka	Nov12	ot.gpx
2021/11/12 02:41:09+00	130.775445	31.941442	Asuka	Nov12	ot.gpx
2021/11/12 02:41:10+00	130.775447	31.94144	Asuka	Nov12	ot.gpx
2021/11/12 02:41:11+00	130.775448	31.94144	Asuka	Nov12	ot.gpx
2021/11/12 02:41:12+00	130.775448	31.94144	Asuka	Nov12	ot.gpx
2021/11/12 02:41:13+00	130.775447	31.941442	Asuka	Nov12	ot.gpx
2021/11/12 02:41:14+00	130.775447	31.941442	Asuka	Nov12	ot.gpx
2021/11/12 02:41:15+00	130.775447	31.941442	Asuka	Nov12	ot.gpx
2021/11/12 02:41:16+00	130.775447	31.941442	Asuka	Nov12	ot.gpx
2021/11/12 02:41:17+00	130.775447	31.941442	Asuka	Nov12	ot.gpx
2021/11/12 02:41:18+00	130.775447	31.941445	Asuka	Nov12	ot.gpx
2021/11/12 02:41:19+00	130.775448	31.941452	Asuka	Nov12	ot.gpx
2021/11/12 02:41:20+00	130.775453	31.941458	Asuka	Nov12	ot.gpx
2021/11/12 02:41:21+00	130.775457	31.941468	Asuka	Nov12	ot.gpx
2021/11/12 02:41:22+00	130.77546	31.941478	Asuka	Nov12	ot.gpx
2021/11/12 02:41:23+00	130.775463	31.94149	Asuka	Nov12	ot.gpx
2021/11/12 02:41:24+00	130.775467	31.941505	Asuka	Nov12	ot.gpx
2021/11/12 02:41:25+00	130.775472	31.941518	Asuka	Nov12	ot.gpx
2021/11/12 02:41:26+00	130.77548	31.941533	Asuka	Nov12	ot.gpx
2021/11/12 02:41:27+00	130.775483	31.941547	Asuka	Nov12	ot.gpx
2021/11/12 02:41:28+00	130.775492	31.941557	Asuka	Nov12	ot.gpx
2021/11/12 02:41:29+00	130.7755	31.941565	Asuka	Nov12	ot.gpx
2021/11/12 02:41:30+00	130.775505	31.941575	Asuka	Nov12	ot.gpx
2021/11/12 02:41:31+00	130.775512	31.941587	Asuka	Nov12	ot.gpx
2021/11/12 02:41:32+00	130.775523	31.941597	Asuka	Nov12	ot.gpx
2021/11/12 02:41:33+00	130.775533	31.941607	Asuka	Nov12	ot.gpx
2021/11/12 02:41:34+00	130.775533	31.941613	Asuka	Nov12	ot.gpx
2021/11/12 02:41:35+00	130.775533	31.941613	Asuka	Nov12	ot.gpx
2021/11/12 02:41:36+00	130.775533	31.941613	Asuka	Nov12	ot.gpx
2021/11/12 02:41:37+00	130.775533	31.941613	Asuka	Nov12	ot.gpx
2021/11/12 02:41:38+00	130.775533	31.941613	Asuka	Nov12	ot.gpx
2021/11/12 02:41:39+00	130.775532	31.941613	Asuka	Nov12	ot.gpx
2021/11/12 02:41:40+00	130.775532	31.941613	Asuka	Nov12	ot.gpx
2021/11/12 02:41:41+00	130.775532	31.941612	Asuka	Nov12	ot.gpx
2021/11/12 02:41:42+00	130.775532	31.941612	Asuka	Nov12	ot.gpx
2021/11/12 02:41:43+00	130.775533	31.94161	Asuka	Nov12	ot.gpx
2021/11/12 02:41:44+00	130.775533	31.941608	Asuka	Nov12	ot.gpx
2021/11/12 02:41:45+00	130.775533	31.94161	Asuka	Nov12	ot.gpx
2021/11/12 02:41:46+00	130.775533	31.94161	Asuka	Nov12	ot.gpx
2021/11/12 02:41:47+00	130.775533	31.941608	Asuka	Nov12	ot.gpx
2021/11/12 02:41:48+00	130.775533	31.941608	Asuka	Nov12	ot.gpx
2021/11/12 02:41:49+00	130.775533	31.941608	Asuka	Nov12	ot.gpx
2021/11/12 02:41:50+00	130.775533	31.941608	Asuka	Nov12	ot.gpx
2021/11/12 02:41:51+00	130.775533	31.941608	Asuka	Nov12	ot.gpx
2021/11/12 02:41:52+00	130.775533	31.941608	Asuka	Nov12	ot.gpx
2021/11/12 02:41:53+00	130.775533	31.941608	Asuka	Nov12	ot.gpx
2021/11/12 02:41:54+00	130.775533	31.941608	Asuka	Nov12	ot.gpx
2021/11/12 02:41:55+00	130.775533	31.941608	Asuka	Nov12	ot.gpx
2021/11/12 02:41:56+00	130.775532	31.941612	Asuka	Nov12	ot.gpx
2021/11/12 02:41:57+00	130.775532	31.941613	Asuka	Nov12	ot.gpx
2021/11/12 02:41:58+00	130.775533	31.941615	Asuka	Nov12	ot.gpx
2021/11/12 02:41:59+00	130.775535	31.941615	Asuka	Nov12	ot.gpx
2021/11/12 02:42:00+00	130.775538	31.941615	Asuka	Nov12	ot.gpx
2021/11/12 02:42:01+00	130.775538	31.941615	Asuka	Nov12	ot.gpx
2021/11/12 02:42:02+00	130.775537	31.941615	Asuka	Nov12	ot.gpx
2021/11/12 02:42:03+00	130.775533	31.941613	Asuka	Nov12	ot.gpx
2021/11/12 02:42:04+00	130.775532	31.941608	Asuka	Nov12	ot.gpx
2021/11/12 02:42:05+00	130.775528	31.941605	Asuka	Nov12	ot.gpx
2021/11/12 02:42:06+00	130.775525	31.941603	Asuka	Nov12	ot.gpx
2021/11/12 02:42:07+00	130.775523	31.941605	Asuka	Nov12	ot.gpx
2021/11/12 02:42:08+00	130.775522	31.941607	Asuka	Nov12	ot.gpx
2021/11/12 02:42:09+00	130.775522	31.941607	Asuka	Nov12	ot.gpx
2021/11/12 02:42:10+00	130.775522	31.941607	Asuka	Nov12	ot.gpx
2021/11/12 02:42:11+00	130.775522	31.941607	Asuka	Nov12	ot.gpx
2021/11/12 02:42:12+00	130.775522	31.941607	Asuka	Nov12	ot.gpx
2021/11/12 02:42:13+00	130.775522	31.941607	Asuka	Nov12	ot.gpx
2021/11/12 02:42:14+00	130.775522	31.941607	Asuka	Nov12	ot.gpx
2021/11/12 02:42:15+00	130.775522	31.941607	Asuka	Nov12	ot.gpx
2021/11/12 02:42:16+00	130.77552	31.941607	Asuka	Nov12	ot.gpx
2021/11/12 02:42:17+00	130.77552	31.941607	Asuka	Nov12	ot.gpx
2021/11/12 02:42:18+00	130.77552	31.941607	Asuka	Nov12	ot.gpx
2021/11/12 02:42:19+00	130.77552	31.941607	Asuka	Nov12	ot.gpx
2021/11/12 02:42:20+00	130.77552	31.941607	Asuka	Nov12	ot.gpx
2021/11/12 02:42:21+00	130.77552	31.941607	Asuka	Nov12	ot.gpx
2021/11/12 02:42:22+00	130.775522	31.941607	Asuka	Nov12	ot.gpx
2021/11/12 02:42:23+00	130.775522	31.941607	Asuka	Nov12	ot.gpx
2021/11/12 02:42:24+00	130.775522	31.941607	Asuka	Nov12	ot.gpx
2021/11/12 02:42:25+00	130.775522	31.941607	Asuka	Nov12	ot.gpx
2021/11/12 02:42:26+00	130.775522	31.941607	Asuka	Nov12	ot.gpx
2021/11/12 02:42:27+00	130.77552	31.941608	Asuka	Nov12	ot.gpx
2021/11/12 02:42:28+00	130.77552	31.941608	Asuka	Nov12	ot.gpx
2021/11/12 02:42:29+00	130.77552	31.941608	Asuka	Nov12	ot.gpx
2021/11/12 02:42:30+00	130.77552	31.94161	Asuka	Nov12	ot.gpx
2021/11/12 02:42:31+00	130.77552	31.94161	Asuka	Nov12	ot.gpx
2021/11/12 02:42:32+00	130.775522	31.941608	Asuka	Nov12	ot.gpx
2021/11/12 02:42:33+00	130.775523	31.94161	Asuka	Nov12	ot.gpx
2021/11/12 02:42:34+00	130.775523	31.94161	Asuka	Nov12	ot.gpx
2021/11/12 02:42:35+00	130.775523	31.94161	Asuka	Nov12	ot.gpx
2021/11/12 02:42:36+00	130.775523	31.94161	Asuka	Nov12	ot.gpx
2021/11/12 02:42:37+00	130.775523	31.941608	Asuka	Nov12	ot.gpx
2021/11/12 02:42:38+00	130.775523	31.941608	Asuka	Nov12	ot.gpx
2021/11/12 02:42:39+00	130.775523	31.941608	Asuka	Nov12	ot.gpx
2021/11/12 02:42:40+00	130.775523	31.941608	Asuka	Nov12	ot.gpx
2021/11/12 02:42:41+00	130.775527	31.941607	Asuka	Nov12	ot.gpx
2021/11/12 02:42:42+00	130.775527	31.941602	Asuka	Nov12	ot.gpx
2021/11/12 02:42:43+00	130.775528	31.941595	Asuka	Nov12	ot.gpx
2021/11/12 02:42:44+00	130.775528	31.941588	Asuka	Nov12	ot.gpx
2021/11/12 02:42:45+00	130.77553	31.941582	Asuka	Nov12	ot.gpx
2021/11/12 02:42:46+00	130.77553	31.941578	Asuka	Nov12	ot.gpx
2021/11/12 02:42:47+00	130.775535	31.941577	Asuka	Nov12	ot.gpx
2021/11/12 02:42:48+00	130.775535	31.941577	Asuka	Nov12	ot.gpx
2021/11/12 02:42:49+00	130.775535	31.941575	Asuka	Nov12	ot.gpx
2021/11/12 02:42:50+00	130.775537	31.941577	Asuka	Nov12	ot.gpx
2021/11/12 02:42:51+00	130.775535	31.941578	Asuka	Nov12	ot.gpx
2021/11/12 02:42:52+00	130.775535	31.94158	Asuka	Nov12	ot.gpx
2021/11/12 02:42:53+00	130.775533	31.94158	Asuka	Nov12	ot.gpx
2021/11/12 02:42:54+00	130.775532	31.94158	Asuka	Nov12	ot.gpx
2021/11/12 02:42:55+00	130.775532	31.94158	Asuka	Nov12	ot.gpx
2021/11/12 02:42:56+00	130.77553	31.941578	Asuka	Nov12	ot.gpx
2021/11/12 02:42:57+00	130.775533	31.94158	Asuka	Nov12	ot.gpx
2021/11/12 02:42:58+00	130.775535	31.941578	Asuka	Nov12	ot.gpx
2021/11/12 02:42:59+00	130.775535	31.941582	Asuka	Nov12	ot.gpx
2021/11/12 02:43:00+00	130.775535	31.941583	Asuka	Nov12	ot.gpx
2021/11/12 02:43:01+00	130.775537	31.941585	Asuka	Nov12	ot.gpx
2021/11/12 02:43:02+00	130.775535	31.941583	Asuka	Nov12	ot.gpx
2021/11/12 02:43:03+00	130.775535	31.941585	Asuka	Nov12	ot.gpx
2021/11/12 02:43:04+00	130.775535	31.941585	Asuka	Nov12	ot.gpx
2021/11/12 02:43:05+00	130.775535	31.941585	Asuka	Nov12	ot.gpx
2021/11/12 02:43:06+00	130.775535	31.941587	Asuka	Nov12	ot.gpx
2021/11/12 02:43:07+00	130.775535	31.941587	Asuka	Nov12	ot.gpx
2021/11/12 02:43:08+00	130.775537	31.941587	Asuka	Nov12	ot.gpx
2021/11/12 02:43:09+00	130.775533	31.941585	Asuka	Nov12	ot.gpx
2021/11/12 02:43:10+00	130.775532	31.941585	Asuka	Nov12	ot.gpx
2021/11/12 02:43:11+00	130.775532	31.941585	Asuka	Nov12	ot.gpx
2021/11/12 02:43:12+00	130.775532	31.941583	Asuka	Nov12	ot.gpx
2021/11/12 02:43:13+00	130.775532	31.941583	Asuka	Nov12	ot.gpx
2021/11/12 02:43:14+00	130.775532	31.941582	Asuka	Nov12	ot.gpx
2021/11/12 02:43:15+00	130.775535	31.941582	Asuka	Nov12	ot.gpx
2021/11/12 02:43:16+00	130.775535	31.941582	Asuka	Nov12	ot.gpx
2021/11/12 02:43:17+00	130.775533	31.94158	Asuka	Nov12	ot.gpx
2021/11/12 02:43:18+00	130.775532	31.941578	Asuka	Nov12	ot.gpx
2021/11/12 02:43:19+00	130.775532	31.941578	Asuka	Nov12	ot.gpx
2021/11/12 02:43:20+00	130.77553	31.941578	Asuka	Nov12	ot.gpx
2021/11/12 02:43:21+00	130.775532	31.941578	Asuka	Nov12	ot.gpx
2021/11/12 02:43:22+00	130.77553	31.941578	Asuka	Nov12	ot.gpx
2021/11/12 02:43:23+00	130.77553	31.941578	Asuka	Nov12	ot.gpx
2021/11/12 02:43:24+00	130.77553	31.941578	Asuka	Nov12	ot.gpx
2021/11/12 02:43:25+00	130.775532	31.941578	Asuka	Nov12	ot.gpx
2021/11/12 02:43:26+00	130.775532	31.941578	Asuka	Nov12	ot.gpx
2021/11/12 02:43:27+00	130.775535	31.941577	Asuka	Nov12	ot.gpx
2021/11/12 02:43:28+00	130.775537	31.941575	Asuka	Nov12	ot.gpx
2021/11/12 02:43:29+00	130.775532	31.941572	Asuka	Nov12	ot.gpx
2021/11/12 02:43:30+00	130.77553	31.941572	Asuka	Nov12	ot.gpx
2021/11/12 02:43:31+00	130.775528	31.941572	Asuka	Nov12	ot.gpx
2021/11/12 02:43:32+00	130.775528	31.941572	Asuka	Nov12	ot.gpx
2021/11/12 02:43:33+00	130.77553	31.941572	Asuka	Nov12	ot.gpx
2021/11/12 02:43:34+00	130.77553	31.941572	Asuka	Nov12	ot.gpx
2021/11/12 02:43:35+00	130.775528	31.941572	Asuka	Nov12	ot.gpx
2021/11/12 02:43:36+00	130.775528	31.941573	Asuka	Nov12	ot.gpx
2021/11/12 02:43:37+00	130.775527	31.941572	Asuka	Nov12	ot.gpx
2021/11/12 02:43:38+00	130.775525	31.94157	Asuka	Nov12	ot.gpx
2021/11/12 02:43:39+00	130.775523	31.94157	Asuka	Nov12	ot.gpx
2021/11/12 02:43:40+00	130.775522	31.941568	Asuka	Nov12	ot.gpx
2021/11/12 02:43:41+00	130.775522	31.941568	Asuka	Nov12	ot.gpx
2021/11/12 02:43:42+00	130.77552	31.941567	Asuka	Nov12	ot.gpx
2021/11/12 02:43:43+00	130.77552	31.941568	Asuka	Nov12	ot.gpx
2021/11/12 02:43:44+00	130.775515	31.941567	Asuka	Nov12	ot.gpx
2021/11/12 02:43:45+00	130.775517	31.941567	Asuka	Nov12	ot.gpx
2021/11/12 02:43:46+00	130.775517	31.941567	Asuka	Nov12	ot.gpx
2021/11/12 02:43:47+00	130.775515	31.941568	Asuka	Nov12	ot.gpx
2021/11/12 02:43:48+00	130.775518	31.941568	Asuka	Nov12	ot.gpx
2021/11/12 02:43:49+00	130.775518	31.941568	Asuka	Nov12	ot.gpx
2021/11/12 02:43:50+00	130.775518	31.941568	Asuka	Nov12	ot.gpx
2021/11/12 02:43:51+00	130.775515	31.941568	Asuka	Nov12	ot.gpx
2021/11/12 02:43:52+00	130.77551	31.941568	Asuka	Nov12	ot.gpx
2021/11/12 02:43:53+00	130.775508	31.94157	Asuka	Nov12	ot.gpx
2021/11/12 02:43:54+00	130.775507	31.941572	Asuka	Nov12	ot.gpx
2021/11/12 02:43:55+00	130.775503	31.94157	Asuka	Nov12	ot.gpx
2021/11/12 02:43:56+00	130.775503	31.94157	Asuka	Nov12	ot.gpx
2021/11/12 02:43:57+00	130.775503	31.94157	Asuka	Nov12	ot.gpx
2021/11/12 02:43:58+00	130.775502	31.941572	Asuka	Nov12	ot.gpx
2021/11/12 02:43:59+00	130.775502	31.941572	Asuka	Nov12	ot.gpx
2021/11/12 02:44:00+00	130.775502	31.941573	Asuka	Nov12	ot.gpx
2021/11/12 02:44:01+00	130.775502	31.941575	Asuka	Nov12	ot.gpx
2021/11/12 02:44:02+00	130.775502	31.941577	Asuka	Nov12	ot.gpx
2021/11/12 02:44:03+00	130.775498	31.941577	Asuka	Nov12	ot.gpx
2021/11/12 02:44:04+00	130.775497	31.941578	Asuka	Nov12	ot.gpx
2021/11/12 02:44:05+00	130.775495	31.941578	Asuka	Nov12	ot.gpx
2021/11/12 02:44:06+00	130.775493	31.941578	Asuka	Nov12	ot.gpx
2021/11/12 02:44:07+00	130.775492	31.941578	Asuka	Nov12	ot.gpx
2021/11/12 02:44:08+00	130.775493	31.941578	Asuka	Nov12	ot.gpx
2021/11/12 02:44:09+00	130.775493	31.941578	Asuka	Nov12	ot.gpx
2021/11/12 02:44:10+00	130.775495	31.941578	Asuka	Nov12	ot.gpx
2021/11/12 02:44:11+00	130.775492	31.941577	Asuka	Nov12	ot.gpx
2021/11/12 02:44:12+00	130.775488	31.941577	Asuka	Nov12	ot.gpx
2021/11/12 02:44:13+00	130.77549	31.941577	Asuka	Nov12	ot.gpx
2021/11/12 02:44:14+00	130.775493	31.941577	Asuka	Nov12	ot.gpx
2021/11/12 02:44:15+00	130.7755	31.941577	Asuka	Nov12	ot.gpx
2021/11/12 02:44:16+00	130.7755	31.941577	Asuka	Nov12	ot.gpx
2021/11/12 02:44:17+00	130.7755	31.941577	Asuka	Nov12	ot.gpx
2021/11/12 02:44:18+00	130.775502	31.941577	Asuka	Nov12	ot.gpx
2021/11/12 02:44:19+00	130.7755	31.941575	Asuka	Nov12	ot.gpx
2021/11/12 02:44:20+00	130.775502	31.941575	Asuka	Nov12	ot.gpx
2021/11/12 02:44:21+00	130.775505	31.941577	Asuka	Nov12	ot.gpx
2021/11/12 02:44:22+00	130.775507	31.941577	Asuka	Nov12	ot.gpx
2021/11/12 02:44:23+00	130.77551	31.941577	Asuka	Nov12	ot.gpx
2021/11/12 02:44:24+00	130.775508	31.941575	Asuka	Nov12	ot.gpx
2021/11/12 02:44:25+00	130.77551	31.941577	Asuka	Nov12	ot.gpx
2021/11/12 02:44:26+00	130.775508	31.941577	Asuka	Nov12	ot.gpx
2021/11/12 02:44:27+00	130.775507	31.941577	Asuka	Nov12	ot.gpx
2021/11/12 02:44:28+00	130.775505	31.941578	Asuka	Nov12	ot.gpx
2021/11/12 02:44:29+00	130.775503	31.941577	Asuka	Nov12	ot.gpx
2021/11/12 02:44:30+00	130.77551	31.941578	Asuka	Nov12	ot.gpx
2021/11/12 02:44:31+00	130.775513	31.94158	Asuka	Nov12	ot.gpx
2021/11/12 02:44:32+00	130.775513	31.94158	Asuka	Nov12	ot.gpx
2021/11/12 02:44:33+00	130.775513	31.941582	Asuka	Nov12	ot.gpx
2021/11/12 02:44:34+00	130.775513	31.941583	Asuka	Nov12	ot.gpx
2021/11/12 02:44:35+00	130.775513	31.941583	Asuka	Nov12	ot.gpx
2021/11/12 02:44:36+00	130.775513	31.941582	Asuka	Nov12	ot.gpx
2021/11/12 02:44:37+00	130.775518	31.941583	Asuka	Nov12	ot.gpx
2021/11/12 02:44:38+00	130.77552	31.941583	Asuka	Nov12	ot.gpx
2021/11/12 02:44:39+00	130.775522	31.94158	Asuka	Nov12	ot.gpx
2021/11/12 02:44:40+00	130.775523	31.941577	Asuka	Nov12	ot.gpx
2021/11/12 02:44:41+00	130.775523	31.941577	Asuka	Nov12	ot.gpx
2021/11/12 02:44:42+00	130.775525	31.941575	Asuka	Nov12	ot.gpx
2021/11/12 02:44:43+00	130.775527	31.941575	Asuka	Nov12	ot.gpx
2021/11/12 02:44:44+00	130.775527	31.941575	Asuka	Nov12	ot.gpx
2021/11/12 02:44:45+00	130.775525	31.941575	Asuka	Nov12	ot.gpx
2021/11/12 02:44:46+00	130.775523	31.941573	Asuka	Nov12	ot.gpx
2021/11/12 02:44:47+00	130.77552	31.941575	Asuka	Nov12	ot.gpx
2021/11/12 02:44:48+00	130.775518	31.941575	Asuka	Nov12	ot.gpx
2021/11/12 02:44:49+00	130.775517	31.941573	Asuka	Nov12	ot.gpx
2021/11/12 02:44:50+00	130.775518	31.941573	Asuka	Nov12	ot.gpx
2021/11/12 02:44:51+00	130.775522	31.941573	Asuka	Nov12	ot.gpx
2021/11/12 02:44:52+00	130.775525	31.941573	Asuka	Nov12	ot.gpx
2021/11/12 02:44:53+00	130.775527	31.941572	Asuka	Nov12	ot.gpx
2021/11/12 02:44:54+00	130.775525	31.941573	Asuka	Nov12	ot.gpx
2021/11/12 02:44:55+00	130.77552	31.941575	Asuka	Nov12	ot.gpx
2021/11/12 02:44:56+00	130.77552	31.941573	Asuka	Nov12	ot.gpx
2021/11/12 02:44:57+00	130.775518	31.941575	Asuka	Nov12	ot.gpx
2021/11/12 02:44:58+00	130.77552	31.941578	Asuka	Nov12	ot.gpx
2021/11/12 02:44:59+00	130.77552	31.941583	Asuka	Nov12	ot.gpx
2021/11/12 02:45:00+00	130.77552	31.941585	Asuka	Nov12	ot.gpx
2021/11/12 02:45:01+00	130.77552	31.941585	Asuka	Nov12	ot.gpx
2021/11/12 02:45:02+00	130.77552	31.941585	Asuka	Nov12	ot.gpx
2021/11/12 02:45:03+00	130.775517	31.941585	Asuka	Nov12	ot.gpx
2021/11/12 02:45:04+00	130.775512	31.941582	Asuka	Nov12	ot.gpx
2021/11/12 02:45:05+00	130.775508	31.941582	Asuka	Nov12	ot.gpx
2021/11/12 02:45:06+00	130.775505	31.94158	Asuka	Nov12	ot.gpx
2021/11/12 02:45:07+00	130.775505	31.94158	Asuka	Nov12	ot.gpx
2021/11/12 02:45:08+00	130.775505	31.94158	Asuka	Nov12	ot.gpx
2021/11/12 02:45:09+00	130.775507	31.94158	Asuka	Nov12	ot.gpx
2021/11/12 02:45:10+00	130.775508	31.941582	Asuka	Nov12	ot.gpx
2021/11/12 02:45:11+00	130.775505	31.94158	Asuka	Nov12	ot.gpx
2021/11/12 02:45:12+00	130.775505	31.94158	Asuka	Nov12	ot.gpx
2021/11/12 02:45:13+00	130.775503	31.94158	Asuka	Nov12	ot.gpx
2021/11/12 02:45:14+00	130.775505	31.941582	Asuka	Nov12	ot.gpx
2021/11/12 02:45:15+00	130.775503	31.941582	Asuka	Nov12	ot.gpx
2021/11/12 02:45:16+00	130.775503	31.941582	Asuka	Nov12	ot.gpx
2021/11/12 02:45:17+00	130.775505	31.941583	Asuka	Nov12	ot.gpx
2021/11/12 02:45:18+00	130.775507	31.941583	Asuka	Nov12	ot.gpx
2021/11/12 02:45:19+00	130.775505	31.941583	Asuka	Nov12	ot.gpx
2021/11/12 02:45:20+00	130.775503	31.941583	Asuka	Nov12	ot.gpx
2021/11/12 02:45:21+00	130.775503	31.941585	Asuka	Nov12	ot.gpx
2021/11/12 02:45:22+00	130.775505	31.941585	Asuka	Nov12	ot.gpx
2021/11/12 02:45:23+00	130.775505	31.941585	Asuka	Nov12	ot.gpx
2021/11/12 02:45:24+00	130.775505	31.941585	Asuka	Nov12	ot.gpx
2021/11/12 02:45:25+00	130.775505	31.941585	Asuka	Nov12	ot.gpx
2021/11/12 02:45:26+00	130.775505	31.941585	Asuka	Nov12	ot.gpx
2021/11/12 02:45:27+00	130.7755	31.941582	Asuka	Nov12	ot.gpx
2021/11/12 02:45:28+00	130.775502	31.941582	Asuka	Nov12	ot.gpx
2021/11/12 02:45:29+00	130.7755	31.941582	Asuka	Nov12	ot.gpx
2021/11/12 02:45:30+00	130.775498	31.941583	Asuka	Nov12	ot.gpx
2021/11/12 02:45:31+00	130.775495	31.941583	Asuka	Nov12	ot.gpx
2021/11/12 02:45:32+00	130.775493	31.941587	Asuka	Nov12	ot.gpx
2021/11/12 02:45:33+00	130.775493	31.94159	Asuka	Nov12	ot.gpx
2021/11/12 02:45:34+00	130.775495	31.941593	Asuka	Nov12	ot.gpx
2021/11/12 02:45:35+00	130.775497	31.941595	Asuka	Nov12	ot.gpx
2021/11/12 02:45:36+00	130.7755	31.941598	Asuka	Nov12	ot.gpx
2021/11/12 02:45:37+00	130.775497	31.941598	Asuka	Nov12	ot.gpx
2021/11/12 02:45:38+00	130.775497	31.941598	Asuka	Nov12	ot.gpx
2021/11/12 02:45:39+00	130.775495	31.941598	Asuka	Nov12	ot.gpx
2021/11/12 02:45:40+00	130.775492	31.941598	Asuka	Nov12	ot.gpx
2021/11/12 02:45:41+00	130.775493	31.941598	Asuka	Nov12	ot.gpx
2021/11/12 02:45:42+00	130.775492	31.941598	Asuka	Nov12	ot.gpx
2021/11/12 02:45:43+00	130.775493	31.9416	Asuka	Nov12	ot.gpx
2021/11/12 02:45:44+00	130.77549	31.9416	Asuka	Nov12	ot.gpx
2021/11/12 02:45:45+00	130.77549	31.9416	Asuka	Nov12	ot.gpx
2021/11/12 02:45:46+00	130.77549	31.9416	Asuka	Nov12	ot.gpx
2021/11/12 02:45:47+00	130.775495	31.941598	Asuka	Nov12	ot.gpx
2021/11/12 02:45:48+00	130.775498	31.941598	Asuka	Nov12	ot.gpx
2021/11/12 02:45:49+00	130.775498	31.941598	Asuka	Nov12	ot.gpx
2021/11/12 02:45:50+00	130.775498	31.941598	Asuka	Nov12	ot.gpx
2021/11/12 02:45:51+00	130.775498	31.941598	Asuka	Nov12	ot.gpx
2021/11/12 02:45:52+00	130.7755	31.941598	Asuka	Nov12	ot.gpx
2021/11/12 02:45:53+00	130.7755	31.941597	Asuka	Nov12	ot.gpx
2021/11/12 02:45:54+00	130.775497	31.941593	Asuka	Nov12	ot.gpx
2021/11/12 02:45:55+00	130.775497	31.941593	Asuka	Nov12	ot.gpx
2021/11/12 02:45:56+00	130.775497	31.941593	Asuka	Nov12	ot.gpx
2021/11/12 02:45:57+00	130.775495	31.941593	Asuka	Nov12	ot.gpx
2021/11/12 02:45:58+00	130.775497	31.941592	Asuka	Nov12	ot.gpx
2021/11/12 02:45:59+00	130.775497	31.941592	Asuka	Nov12	ot.gpx
2021/11/12 02:46:00+00	130.775497	31.941592	Asuka	Nov12	ot.gpx
2021/11/12 02:46:01+00	130.775497	31.941592	Asuka	Nov12	ot.gpx
2021/11/12 02:46:02+00	130.775495	31.94159	Asuka	Nov12	ot.gpx
2021/11/12 02:46:03+00	130.775498	31.941592	Asuka	Nov12	ot.gpx
2021/11/12 02:46:04+00	130.775497	31.941588	Asuka	Nov12	ot.gpx
2021/11/12 02:46:05+00	130.775508	31.94159	Asuka	Nov12	ot.gpx
2021/11/12 02:46:06+00	130.775508	31.94159	Asuka	Nov12	ot.gpx
2021/11/12 02:46:07+00	130.775508	31.94159	Asuka	Nov12	ot.gpx
2021/11/12 02:46:08+00	130.775517	31.941588	Asuka	Nov12	ot.gpx
2021/11/12 02:46:09+00	130.775517	31.941588	Asuka	Nov12	ot.gpx
2021/11/12 02:46:10+00	130.775517	31.941588	Asuka	Nov12	ot.gpx
2021/11/12 02:46:11+00	130.775517	31.941588	Asuka	Nov12	ot.gpx
2021/11/12 02:46:12+00	130.775517	31.941588	Asuka	Nov12	ot.gpx
2021/11/12 02:46:13+00	130.775517	31.941588	Asuka	Nov12	ot.gpx
2021/11/12 02:46:14+00	130.775523	31.941588	Asuka	Nov12	ot.gpx
2021/11/12 02:46:15+00	130.775523	31.941588	Asuka	Nov12	ot.gpx
2021/11/12 02:46:16+00	130.775523	31.941587	Asuka	Nov12	ot.gpx
2021/11/12 02:46:17+00	130.775523	31.941585	Asuka	Nov12	ot.gpx
2021/11/12 02:46:18+00	130.775522	31.941585	Asuka	Nov12	ot.gpx
2021/11/12 02:46:19+00	130.77552	31.941583	Asuka	Nov12	ot.gpx
2021/11/12 02:46:20+00	130.775522	31.941583	Asuka	Nov12	ot.gpx
2021/11/12 02:46:21+00	130.775522	31.941582	Asuka	Nov12	ot.gpx
2021/11/12 02:46:22+00	130.77552	31.94158	Asuka	Nov12	ot.gpx
2021/11/12 02:46:23+00	130.77552	31.94158	Asuka	Nov12	ot.gpx
2021/11/12 02:46:24+00	130.77552	31.94158	Asuka	Nov12	ot.gpx
2021/11/12 02:46:25+00	130.775518	31.94158	Asuka	Nov12	ot.gpx
2021/11/12 02:46:26+00	130.775517	31.94158	Asuka	Nov12	ot.gpx
2021/11/12 02:46:27+00	130.775513	31.941582	Asuka	Nov12	ot.gpx
2021/11/12 02:46:28+00	130.775512	31.941583	Asuka	Nov12	ot.gpx
2021/11/12 02:46:29+00	130.775508	31.941583	Asuka	Nov12	ot.gpx
2021/11/12 02:46:30+00	130.775508	31.941583	Asuka	Nov12	ot.gpx
2021/11/12 02:46:31+00	130.775508	31.941583	Asuka	Nov12	ot.gpx
2021/11/12 02:46:32+00	130.775508	31.941583	Asuka	Nov12	ot.gpx
2021/11/12 02:46:33+00	130.775507	31.941583	Asuka	Nov12	ot.gpx
2021/11/12 02:46:34+00	130.775505	31.941583	Asuka	Nov12	ot.gpx
2021/11/12 02:46:35+00	130.775505	31.941585	Asuka	Nov12	ot.gpx
2021/11/12 02:46:36+00	130.775503	31.941587	Asuka	Nov12	ot.gpx
2021/11/12 02:46:37+00	130.775502	31.941588	Asuka	Nov12	ot.gpx
2021/11/12 02:46:38+00	130.775502	31.941588	Asuka	Nov12	ot.gpx
2021/11/12 02:46:39+00	130.775502	31.941588	Asuka	Nov12	ot.gpx
2021/11/12 02:46:40+00	130.775502	31.941587	Asuka	Nov12	ot.gpx
2021/11/12 02:46:41+00	130.7755	31.941587	Asuka	Nov12	ot.gpx
2021/11/12 02:46:42+00	130.775497	31.941588	Asuka	Nov12	ot.gpx
2021/11/12 02:46:43+00	130.775493	31.94159	Asuka	Nov12	ot.gpx
2021/11/12 02:46:44+00	130.77549	31.94159	Asuka	Nov12	ot.gpx
2021/11/12 02:46:45+00	130.77549	31.94159	Asuka	Nov12	ot.gpx
2021/11/12 02:46:46+00	130.775493	31.94159	Asuka	Nov12	ot.gpx
2021/11/12 02:46:47+00	130.775487	31.941587	Asuka	Nov12	ot.gpx
2021/11/12 02:46:48+00	130.775493	31.941588	Asuka	Nov12	ot.gpx
2021/11/12 02:46:49+00	130.775502	31.94159	Asuka	Nov12	ot.gpx
2021/11/12 02:46:50+00	130.775505	31.941592	Asuka	Nov12	ot.gpx
2021/11/12 02:46:51+00	130.775507	31.941593	Asuka	Nov12	ot.gpx
2021/11/12 02:46:52+00	130.775508	31.941595	Asuka	Nov12	ot.gpx
2021/11/12 02:46:53+00	130.775508	31.941597	Asuka	Nov12	ot.gpx
2021/11/12 02:46:54+00	130.775508	31.941597	Asuka	Nov12	ot.gpx
2021/11/12 02:46:55+00	130.775508	31.941597	Asuka	Nov12	ot.gpx
2021/11/12 02:46:56+00	130.775507	31.941595	Asuka	Nov12	ot.gpx
2021/11/12 02:46:57+00	130.775507	31.941595	Asuka	Nov12	ot.gpx
2021/11/12 02:46:58+00	130.775508	31.941595	Asuka	Nov12	ot.gpx
2021/11/12 02:46:59+00	130.775512	31.941595	Asuka	Nov12	ot.gpx
2021/11/12 02:47:00+00	130.775513	31.941595	Asuka	Nov12	ot.gpx
2021/11/12 02:47:01+00	130.775515	31.941595	Asuka	Nov12	ot.gpx
2021/11/12 02:47:02+00	130.775517	31.941595	Asuka	Nov12	ot.gpx
2021/11/12 02:47:03+00	130.775513	31.94159	Asuka	Nov12	ot.gpx
2021/11/12 02:47:04+00	130.775515	31.94159	Asuka	Nov12	ot.gpx
2021/11/12 02:47:05+00	130.77552	31.941588	Asuka	Nov12	ot.gpx
2021/11/12 02:47:06+00	130.77552	31.941587	Asuka	Nov12	ot.gpx
2021/11/12 02:47:07+00	130.775517	31.941582	Asuka	Nov12	ot.gpx
2021/11/12 02:47:08+00	130.775517	31.941578	Asuka	Nov12	ot.gpx
2021/11/12 02:47:09+00	130.775515	31.941573	Asuka	Nov12	ot.gpx
2021/11/12 02:47:10+00	130.775513	31.941573	Asuka	Nov12	ot.gpx
2021/11/12 02:47:11+00	130.77551	31.941577	Asuka	Nov12	ot.gpx
2021/11/12 02:47:12+00	130.775508	31.941577	Asuka	Nov12	ot.gpx
2021/11/12 02:47:13+00	130.775503	31.941577	Asuka	Nov12	ot.gpx
2021/11/12 02:47:14+00	130.775502	31.94158	Asuka	Nov12	ot.gpx
2021/11/12 02:47:15+00	130.775498	31.941582	Asuka	Nov12	ot.gpx
2021/11/12 02:47:16+00	130.775498	31.941582	Asuka	Nov12	ot.gpx
2021/11/12 02:47:17+00	130.7755	31.941585	Asuka	Nov12	ot.gpx
2021/11/12 02:47:18+00	130.7755	31.941585	Asuka	Nov12	ot.gpx
2021/11/12 02:47:19+00	130.7755	31.941587	Asuka	Nov12	ot.gpx
2021/11/12 02:47:20+00	130.775503	31.941588	Asuka	Nov12	ot.gpx
2021/11/12 02:47:21+00	130.775508	31.941592	Asuka	Nov12	ot.gpx
2021/11/12 02:47:22+00	130.775518	31.941593	Asuka	Nov12	ot.gpx
2021/11/12 02:47:23+00	130.775517	31.941588	Asuka	Nov12	ot.gpx
2021/11/12 02:47:24+00	130.775515	31.941585	Asuka	Nov12	ot.gpx
2021/11/12 02:47:25+00	130.775513	31.941582	Asuka	Nov12	ot.gpx
2021/11/12 02:47:26+00	130.775512	31.941578	Asuka	Nov12	ot.gpx
2021/11/12 02:47:27+00	130.77551	31.941575	Asuka	Nov12	ot.gpx
2021/11/12 02:47:28+00	130.775512	31.941577	Asuka	Nov12	ot.gpx
2021/11/12 02:47:29+00	130.775512	31.941575	Asuka	Nov12	ot.gpx
2021/11/12 02:47:30+00	130.775512	31.941575	Asuka	Nov12	ot.gpx
2021/11/12 02:47:31+00	130.775512	31.941575	Asuka	Nov12	ot.gpx
2021/11/12 02:47:32+00	130.775512	31.941575	Asuka	Nov12	ot.gpx
2021/11/12 02:47:33+00	130.775512	31.941575	Asuka	Nov12	ot.gpx
2021/11/12 02:47:34+00	130.775512	31.941577	Asuka	Nov12	ot.gpx
2021/11/12 02:47:35+00	130.77551	31.941577	Asuka	Nov12	ot.gpx
2021/11/12 02:47:36+00	130.77551	31.941577	Asuka	Nov12	ot.gpx
2021/11/12 02:47:37+00	130.775513	31.941575	Asuka	Nov12	ot.gpx
2021/11/12 02:47:38+00	130.775517	31.941575	Asuka	Nov12	ot.gpx
2021/11/12 02:47:39+00	130.775517	31.941575	Asuka	Nov12	ot.gpx
2021/11/12 02:47:40+00	130.775517	31.941575	Asuka	Nov12	ot.gpx
2021/11/12 02:47:41+00	130.775517	31.941577	Asuka	Nov12	ot.gpx
2021/11/12 02:47:42+00	130.775517	31.941575	Asuka	Nov12	ot.gpx
2021/11/12 02:47:43+00	130.775518	31.941575	Asuka	Nov12	ot.gpx
2021/11/12 02:47:44+00	130.775518	31.941575	Asuka	Nov12	ot.gpx
2021/11/12 02:47:45+00	130.775518	31.941575	Asuka	Nov12	ot.gpx
2021/11/12 02:47:46+00	130.775518	31.941575	Asuka	Nov12	ot.gpx
2021/11/12 02:47:47+00	130.775515	31.941572	Asuka	Nov12	ot.gpx
2021/11/12 02:47:48+00	130.775513	31.941568	Asuka	Nov12	ot.gpx
2021/11/12 02:47:49+00	130.775512	31.941567	Asuka	Nov12	ot.gpx
2021/11/12 02:47:50+00	130.775512	31.941567	Asuka	Nov12	ot.gpx
2021/11/12 02:47:51+00	130.775512	31.941567	Asuka	Nov12	ot.gpx
2021/11/12 02:47:52+00	130.775512	31.941567	Asuka	Nov12	ot.gpx
2021/11/12 02:47:53+00	130.775512	31.941567	Asuka	Nov12	ot.gpx
2021/11/12 02:47:54+00	130.77551	31.941567	Asuka	Nov12	ot.gpx
2021/11/12 02:47:55+00	130.77551	31.941568	Asuka	Nov12	ot.gpx
2021/11/12 02:47:56+00	130.775513	31.941568	Asuka	Nov12	ot.gpx
2021/11/12 02:47:57+00	130.775513	31.941568	Asuka	Nov12	ot.gpx
2021/11/12 02:47:58+00	130.775513	31.941568	Asuka	Nov12	ot.gpx
2021/11/12 02:47:59+00	130.775513	31.94157	Asuka	Nov12	ot.gpx
2021/11/12 02:48:00+00	130.775513	31.94157	Asuka	Nov12	ot.gpx
2021/11/12 02:48:01+00	130.775513	31.94157	Asuka	Nov12	ot.gpx
2021/11/12 02:48:02+00	130.775513	31.94157	Asuka	Nov12	ot.gpx
2021/11/12 02:48:03+00	130.775513	31.94157	Asuka	Nov12	ot.gpx
2021/11/12 02:48:04+00	130.775513	31.941568	Asuka	Nov12	ot.gpx
2021/11/12 02:48:05+00	130.775513	31.941568	Asuka	Nov12	ot.gpx
2021/11/12 02:48:06+00	130.775513	31.941568	Asuka	Nov12	ot.gpx
2021/11/12 02:48:07+00	130.775513	31.941568	Asuka	Nov12	ot.gpx
2021/11/12 02:48:08+00	130.775513	31.941568	Asuka	Nov12	ot.gpx
2021/11/12 02:48:09+00	130.775513	31.941568	Asuka	Nov12	ot.gpx
2021/11/12 02:48:10+00	130.775512	31.941568	Asuka	Nov12	ot.gpx
2021/11/12 02:48:11+00	130.775512	31.941568	Asuka	Nov12	ot.gpx
2021/11/12 02:48:12+00	130.775512	31.94157	Asuka	Nov12	ot.gpx
2021/11/12 02:48:13+00	130.775513	31.941572	Asuka	Nov12	ot.gpx
2021/11/12 02:48:14+00	130.775515	31.941573	Asuka	Nov12	ot.gpx
2021/11/12 02:48:15+00	130.775517	31.941573	Asuka	Nov12	ot.gpx
2021/11/12 02:48:16+00	130.775517	31.941573	Asuka	Nov12	ot.gpx
2021/11/12 02:48:17+00	130.775517	31.941573	Asuka	Nov12	ot.gpx
2021/11/12 02:48:18+00	130.775517	31.941573	Asuka	Nov12	ot.gpx
2021/11/12 02:48:19+00	130.775517	31.941573	Asuka	Nov12	ot.gpx
2021/11/12 02:48:20+00	130.775515	31.941573	Asuka	Nov12	ot.gpx
2021/11/12 02:48:21+00	130.775515	31.941575	Asuka	Nov12	ot.gpx
2021/11/12 02:48:22+00	130.775512	31.941573	Asuka	Nov12	ot.gpx
2021/11/12 02:48:23+00	130.775515	31.941577	Asuka	Nov12	ot.gpx
2021/11/12 02:48:24+00	130.775513	31.941577	Asuka	Nov12	ot.gpx
2021/11/12 02:48:25+00	130.775513	31.941577	Asuka	Nov12	ot.gpx
2021/11/12 02:48:26+00	130.775513	31.941577	Asuka	Nov12	ot.gpx
2021/11/12 02:48:27+00	130.775513	31.941577	Asuka	Nov12	ot.gpx
2021/11/12 02:48:28+00	130.775513	31.941577	Asuka	Nov12	ot.gpx
2021/11/12 02:48:29+00	130.775513	31.941578	Asuka	Nov12	ot.gpx
2021/11/12 02:48:30+00	130.775512	31.941578	Asuka	Nov12	ot.gpx
2021/11/12 02:48:31+00	130.775508	31.941578	Asuka	Nov12	ot.gpx
2021/11/12 02:48:32+00	130.775503	31.941578	Asuka	Nov12	ot.gpx
2021/11/12 02:48:33+00	130.775502	31.941578	Asuka	Nov12	ot.gpx
2021/11/12 02:48:34+00	130.7755	31.941578	Asuka	Nov12	ot.gpx
2021/11/12 02:48:35+00	130.775498	31.941577	Asuka	Nov12	ot.gpx
2021/11/12 02:48:36+00	130.775498	31.941575	Asuka	Nov12	ot.gpx
2021/11/12 02:48:37+00	130.7755	31.941577	Asuka	Nov12	ot.gpx
2021/11/12 02:48:38+00	130.775502	31.941577	Asuka	Nov12	ot.gpx
2021/11/12 02:48:39+00	130.775503	31.941578	Asuka	Nov12	ot.gpx
2021/11/12 02:48:40+00	130.775503	31.941578	Asuka	Nov12	ot.gpx
2021/11/12 02:48:41+00	130.775507	31.941578	Asuka	Nov12	ot.gpx
2021/11/12 02:48:42+00	130.775505	31.941578	Asuka	Nov12	ot.gpx
2021/11/12 02:48:43+00	130.775505	31.941578	Asuka	Nov12	ot.gpx
2021/11/12 02:48:44+00	130.775505	31.941578	Asuka	Nov12	ot.gpx
2021/11/12 02:48:45+00	130.775513	31.941583	Asuka	Nov12	ot.gpx
2021/11/12 02:48:46+00	130.775523	31.941588	Asuka	Nov12	ot.gpx
2021/11/12 02:48:47+00	130.775525	31.94159	Asuka	Nov12	ot.gpx
2021/11/12 02:48:48+00	130.775527	31.94159	Asuka	Nov12	ot.gpx
2021/11/12 02:48:49+00	130.775523	31.941588	Asuka	Nov12	ot.gpx
2021/11/12 02:48:50+00	130.77552	31.941587	Asuka	Nov12	ot.gpx
2021/11/12 02:48:51+00	130.77551	31.941582	Asuka	Nov12	ot.gpx
2021/11/12 02:48:52+00	130.775507	31.941578	Asuka	Nov12	ot.gpx
2021/11/12 02:48:53+00	130.77551	31.94158	Asuka	Nov12	ot.gpx
2021/11/12 02:48:54+00	130.77551	31.94158	Asuka	Nov12	ot.gpx
2021/11/12 02:48:55+00	130.77551	31.94158	Asuka	Nov12	ot.gpx
2021/11/12 02:48:56+00	130.775508	31.94158	Asuka	Nov12	ot.gpx
2021/11/12 02:48:57+00	130.775507	31.941578	Asuka	Nov12	ot.gpx
2021/11/12 02:48:58+00	130.775505	31.941578	Asuka	Nov12	ot.gpx
2021/11/12 02:48:59+00	130.775505	31.941578	Asuka	Nov12	ot.gpx
2021/11/12 02:49:00+00	130.775505	31.941578	Asuka	Nov12	ot.gpx
2021/11/12 02:49:01+00	130.775502	31.941577	Asuka	Nov12	ot.gpx
2021/11/12 02:49:02+00	130.775502	31.941577	Asuka	Nov12	ot.gpx
2021/11/12 02:49:03+00	130.775498	31.941577	Asuka	Nov12	ot.gpx
2021/11/12 02:49:04+00	130.775497	31.941575	Asuka	Nov12	ot.gpx
2021/11/12 02:49:05+00	130.775495	31.941575	Asuka	Nov12	ot.gpx
2021/11/12 02:49:06+00	130.775493	31.941575	Asuka	Nov12	ot.gpx
2021/11/12 02:49:07+00	130.775492	31.941573	Asuka	Nov12	ot.gpx
2021/11/12 02:49:08+00	130.775493	31.941575	Asuka	Nov12	ot.gpx
2021/11/12 02:49:09+00	130.775495	31.941577	Asuka	Nov12	ot.gpx
2021/11/12 02:49:10+00	130.775498	31.941578	Asuka	Nov12	ot.gpx
2021/11/12 02:49:11+00	130.775503	31.94158	Asuka	Nov12	ot.gpx
2021/11/12 02:49:12+00	130.775507	31.941582	Asuka	Nov12	ot.gpx
2021/11/12 02:49:13+00	130.775508	31.941583	Asuka	Nov12	ot.gpx
2021/11/12 02:49:14+00	130.775508	31.941585	Asuka	Nov12	ot.gpx
2021/11/12 02:49:15+00	130.77551	31.941585	Asuka	Nov12	ot.gpx
2021/11/12 02:49:16+00	130.775508	31.941587	Asuka	Nov12	ot.gpx
2021/11/12 02:49:17+00	130.775505	31.941587	Asuka	Nov12	ot.gpx
2021/11/12 02:49:18+00	130.7755	31.941585	Asuka	Nov12	ot.gpx
2021/11/12 02:49:19+00	130.775498	31.941587	Asuka	Nov12	ot.gpx
2021/11/12 02:49:20+00	130.775497	31.941587	Asuka	Nov12	ot.gpx
2021/11/12 02:49:21+00	130.775498	31.941587	Asuka	Nov12	ot.gpx
2021/11/12 02:49:22+00	130.7755	31.941588	Asuka	Nov12	ot.gpx
2021/11/12 02:49:23+00	130.775498	31.941587	Asuka	Nov12	ot.gpx
2021/11/12 02:49:24+00	130.775498	31.941587	Asuka	Nov12	ot.gpx
2021/11/12 02:49:25+00	130.775498	31.941587	Asuka	Nov12	ot.gpx
2021/11/12 02:49:26+00	130.7755	31.941585	Asuka	Nov12	ot.gpx
2021/11/12 02:49:27+00	130.7755	31.941585	Asuka	Nov12	ot.gpx
2021/11/12 02:49:28+00	130.775502	31.941585	Asuka	Nov12	ot.gpx
2021/11/12 02:49:29+00	130.775503	31.941583	Asuka	Nov12	ot.gpx
2021/11/12 02:49:30+00	130.775503	31.941585	Asuka	Nov12	ot.gpx
2021/11/12 02:49:31+00	130.7755	31.941583	Asuka	Nov12	ot.gpx
2021/11/12 02:49:32+00	130.775492	31.94158	Asuka	Nov12	ot.gpx
2021/11/12 02:49:33+00	130.77549	31.941578	Asuka	Nov12	ot.gpx
2021/11/12 02:49:34+00	130.775492	31.941578	Asuka	Nov12	ot.gpx
2021/11/12 02:49:35+00	130.77549	31.941578	Asuka	Nov12	ot.gpx
2021/11/12 02:49:36+00	130.775492	31.941577	Asuka	Nov12	ot.gpx
2021/11/12 02:49:37+00	130.77549	31.941575	Asuka	Nov12	ot.gpx
2021/11/12 02:49:38+00	130.775493	31.941572	Asuka	Nov12	ot.gpx
2021/11/12 02:49:39+00	130.775502	31.941573	Asuka	Nov12	ot.gpx
2021/11/12 02:49:40+00	130.7755	31.941573	Asuka	Nov12	ot.gpx
2021/11/12 02:49:41+00	130.7755	31.941573	Asuka	Nov12	ot.gpx
2021/11/12 02:49:42+00	130.775502	31.941573	Asuka	Nov12	ot.gpx
2021/11/12 02:49:43+00	130.775502	31.941573	Asuka	Nov12	ot.gpx
2021/11/12 02:49:44+00	130.775502	31.941573	Asuka	Nov12	ot.gpx
2021/11/12 02:49:45+00	130.775502	31.941573	Asuka	Nov12	ot.gpx
2021/11/12 02:49:46+00	130.775502	31.941573	Asuka	Nov12	ot.gpx
2021/11/12 02:49:47+00	130.775503	31.941573	Asuka	Nov12	ot.gpx
2021/11/12 02:49:48+00	130.775503	31.941573	Asuka	Nov12	ot.gpx
2021/11/12 02:49:49+00	130.775505	31.941573	Asuka	Nov12	ot.gpx
2021/11/12 02:49:50+00	130.775505	31.941575	Asuka	Nov12	ot.gpx
2021/11/12 02:49:51+00	130.775503	31.941577	Asuka	Nov12	ot.gpx
2021/11/12 02:49:52+00	130.7755	31.941577	Asuka	Nov12	ot.gpx
2021/11/12 02:49:53+00	130.775498	31.941575	Asuka	Nov12	ot.gpx
2021/11/12 02:49:54+00	130.775497	31.941575	Asuka	Nov12	ot.gpx
2021/11/12 02:49:55+00	130.775493	31.941575	Asuka	Nov12	ot.gpx
2021/11/12 02:49:56+00	130.775493	31.941573	Asuka	Nov12	ot.gpx
2021/11/12 02:49:57+00	130.775493	31.941573	Asuka	Nov12	ot.gpx
2021/11/12 02:49:58+00	130.775493	31.941573	Asuka	Nov12	ot.gpx
2021/11/12 02:49:59+00	130.775493	31.941573	Asuka	Nov12	ot.gpx
2021/11/12 02:50:00+00	130.775492	31.941573	Asuka	Nov12	ot.gpx
2021/11/12 02:50:01+00	130.775493	31.941572	Asuka	Nov12	ot.gpx
2021/11/12 02:50:02+00	130.775493	31.941568	Asuka	Nov12	ot.gpx
2021/11/12 02:50:03+00	130.775495	31.94157	Asuka	Nov12	ot.gpx
2021/11/12 02:50:04+00	130.775495	31.94157	Asuka	Nov12	ot.gpx
2021/11/12 02:50:05+00	130.775497	31.941572	Asuka	Nov12	ot.gpx
2021/11/12 02:50:06+00	130.775497	31.941572	Asuka	Nov12	ot.gpx
2021/11/12 02:50:07+00	130.775493	31.941572	Asuka	Nov12	ot.gpx
2021/11/12 02:50:08+00	130.775493	31.941573	Asuka	Nov12	ot.gpx
2021/11/12 02:50:09+00	130.77549	31.941572	Asuka	Nov12	ot.gpx
2021/11/12 02:50:10+00	130.775487	31.941572	Asuka	Nov12	ot.gpx
2021/11/12 02:50:11+00	130.775485	31.941572	Asuka	Nov12	ot.gpx
2021/11/12 02:50:12+00	130.775487	31.941575	Asuka	Nov12	ot.gpx
2021/11/12 02:50:13+00	130.775488	31.941577	Asuka	Nov12	ot.gpx
2021/11/12 02:50:14+00	130.775488	31.941577	Asuka	Nov12	ot.gpx
2021/11/12 02:50:15+00	130.775488	31.941578	Asuka	Nov12	ot.gpx
2021/11/12 02:50:16+00	130.77549	31.94158	Asuka	Nov12	ot.gpx
2021/11/12 02:50:17+00	130.775488	31.94158	Asuka	Nov12	ot.gpx
2021/11/12 02:50:18+00	130.775487	31.94158	Asuka	Nov12	ot.gpx
2021/11/12 02:50:19+00	130.775488	31.941582	Asuka	Nov12	ot.gpx
2021/11/12 02:50:20+00	130.775485	31.941582	Asuka	Nov12	ot.gpx
2021/11/12 02:50:21+00	130.775485	31.941582	Asuka	Nov12	ot.gpx
2021/11/12 02:50:22+00	130.775488	31.941582	Asuka	Nov12	ot.gpx
2021/11/12 02:50:23+00	130.775488	31.941582	Asuka	Nov12	ot.gpx
2021/11/12 02:50:24+00	130.775487	31.941582	Asuka	Nov12	ot.gpx
2021/11/12 02:50:25+00	130.775485	31.94158	Asuka	Nov12	ot.gpx
2021/11/12 02:50:26+00	130.775487	31.94158	Asuka	Nov12	ot.gpx
2021/11/12 02:50:27+00	130.775487	31.94158	Asuka	Nov12	ot.gpx
2021/11/12 02:50:28+00	130.775488	31.94158	Asuka	Nov12	ot.gpx
2021/11/12 02:50:29+00	130.775488	31.941582	Asuka	Nov12	ot.gpx
2021/11/12 02:50:30+00	130.775488	31.941582	Asuka	Nov12	ot.gpx
2021/11/12 02:50:31+00	130.775488	31.941582	Asuka	Nov12	ot.gpx
2021/11/12 02:50:32+00	130.775488	31.94158	Asuka	Nov12	ot.gpx
2021/11/12 02:50:33+00	130.775487	31.94158	Asuka	Nov12	ot.gpx
2021/11/12 02:50:34+00	130.775485	31.941578	Asuka	Nov12	ot.gpx
2021/11/12 02:50:35+00	130.775485	31.941577	Asuka	Nov12	ot.gpx
2021/11/12 02:50:36+00	130.775485	31.941578	Asuka	Nov12	ot.gpx
2021/11/12 02:50:37+00	130.775485	31.941578	Asuka	Nov12	ot.gpx
2021/11/12 02:50:38+00	130.775483	31.941577	Asuka	Nov12	ot.gpx
2021/11/12 02:50:39+00	130.775485	31.941577	Asuka	Nov12	ot.gpx
2021/11/12 02:50:40+00	130.775485	31.941577	Asuka	Nov12	ot.gpx
2021/11/12 02:50:41+00	130.77549	31.941577	Asuka	Nov12	ot.gpx
2021/11/12 02:50:42+00	130.775493	31.941578	Asuka	Nov12	ot.gpx
2021/11/12 02:50:43+00	130.775493	31.941578	Asuka	Nov12	ot.gpx
2021/11/12 02:50:44+00	130.775493	31.941578	Asuka	Nov12	ot.gpx
2021/11/12 02:50:45+00	130.775495	31.94158	Asuka	Nov12	ot.gpx
2021/11/12 02:50:46+00	130.775497	31.94158	Asuka	Nov12	ot.gpx
2021/11/12 02:50:47+00	130.775495	31.941578	Asuka	Nov12	ot.gpx
2021/11/12 02:50:48+00	130.775495	31.94158	Asuka	Nov12	ot.gpx
2021/11/12 02:50:49+00	130.775495	31.94158	Asuka	Nov12	ot.gpx
2021/11/12 02:50:50+00	130.775497	31.941582	Asuka	Nov12	ot.gpx
2021/11/12 02:50:51+00	130.775495	31.941583	Asuka	Nov12	ot.gpx
2021/11/12 02:50:52+00	130.775493	31.941582	Asuka	Nov12	ot.gpx
2021/11/12 02:50:53+00	130.775493	31.941582	Asuka	Nov12	ot.gpx
2021/11/12 02:50:54+00	130.775493	31.941582	Asuka	Nov12	ot.gpx
2021/11/12 02:50:55+00	130.775492	31.941582	Asuka	Nov12	ot.gpx
2021/11/12 02:50:56+00	130.775497	31.94158	Asuka	Nov12	ot.gpx
2021/11/12 02:50:57+00	130.775498	31.941578	Asuka	Nov12	ot.gpx
2021/11/12 02:50:58+00	130.775502	31.941578	Asuka	Nov12	ot.gpx
2021/11/12 02:50:59+00	130.775505	31.94158	Asuka	Nov12	ot.gpx
2021/11/12 02:51:00+00	130.775507	31.941583	Asuka	Nov12	ot.gpx
2021/11/12 02:51:01+00	130.77551	31.941585	Asuka	Nov12	ot.gpx
2021/11/12 02:51:02+00	130.775513	31.941588	Asuka	Nov12	ot.gpx
2021/11/12 02:51:03+00	130.775515	31.941588	Asuka	Nov12	ot.gpx
2021/11/12 02:51:04+00	130.775515	31.941588	Asuka	Nov12	ot.gpx
2021/11/12 02:51:05+00	130.775515	31.941588	Asuka	Nov12	ot.gpx
2021/11/12 02:51:06+00	130.775515	31.941588	Asuka	Nov12	ot.gpx
2021/11/12 02:51:07+00	130.775515	31.941588	Asuka	Nov12	ot.gpx
2021/11/12 02:51:08+00	130.775517	31.94159	Asuka	Nov12	ot.gpx
2021/11/12 02:51:09+00	130.775513	31.941588	Asuka	Nov12	ot.gpx
2021/11/12 02:51:10+00	130.775513	31.941588	Asuka	Nov12	ot.gpx
2021/11/12 02:51:11+00	130.775513	31.941588	Asuka	Nov12	ot.gpx
2021/11/12 02:51:12+00	130.775513	31.94159	Asuka	Nov12	ot.gpx
2021/11/12 02:51:13+00	130.775512	31.941588	Asuka	Nov12	ot.gpx
2021/11/12 02:51:14+00	130.77551	31.941588	Asuka	Nov12	ot.gpx
2021/11/12 02:51:15+00	130.77551	31.941588	Asuka	Nov12	ot.gpx
2021/11/12 02:51:16+00	130.77551	31.941588	Asuka	Nov12	ot.gpx
2021/11/12 02:51:17+00	130.77551	31.941587	Asuka	Nov12	ot.gpx
2021/11/12 02:51:18+00	130.77551	31.941587	Asuka	Nov12	ot.gpx
2021/11/12 02:51:19+00	130.775508	31.941585	Asuka	Nov12	ot.gpx
2021/11/12 02:51:20+00	130.775508	31.941583	Asuka	Nov12	ot.gpx
2021/11/12 02:51:21+00	130.775507	31.941582	Asuka	Nov12	ot.gpx
2021/11/12 02:51:22+00	130.77551	31.941582	Asuka	Nov12	ot.gpx
2021/11/12 02:51:23+00	130.775515	31.941583	Asuka	Nov12	ot.gpx
2021/11/12 02:51:24+00	130.77552	31.941587	Asuka	Nov12	ot.gpx
2021/11/12 02:51:25+00	130.77552	31.941587	Asuka	Nov12	ot.gpx
2021/11/12 02:51:26+00	130.775518	31.941587	Asuka	Nov12	ot.gpx
2021/11/12 02:51:27+00	130.775517	31.941585	Asuka	Nov12	ot.gpx
2021/11/12 02:51:28+00	130.77551	31.941582	Asuka	Nov12	ot.gpx
2021/11/12 02:51:29+00	130.775505	31.94158	Asuka	Nov12	ot.gpx
2021/11/12 02:51:30+00	130.775507	31.94158	Asuka	Nov12	ot.gpx
2021/11/12 02:51:31+00	130.775507	31.94158	Asuka	Nov12	ot.gpx
2021/11/12 02:51:32+00	130.77551	31.94158	Asuka	Nov12	ot.gpx
2021/11/12 02:51:33+00	130.77551	31.94158	Asuka	Nov12	ot.gpx
2021/11/12 02:51:34+00	130.775508	31.94158	Asuka	Nov12	ot.gpx
2021/11/12 02:51:35+00	130.775505	31.941578	Asuka	Nov12	ot.gpx
2021/11/12 02:51:36+00	130.775503	31.941577	Asuka	Nov12	ot.gpx
2021/11/12 02:51:37+00	130.7755	31.941575	Asuka	Nov12	ot.gpx
2021/11/12 02:51:38+00	130.775497	31.941573	Asuka	Nov12	ot.gpx
2021/11/12 02:51:39+00	130.775493	31.941573	Asuka	Nov12	ot.gpx
2021/11/12 02:51:40+00	130.775493	31.941573	Asuka	Nov12	ot.gpx
2021/11/12 02:51:41+00	130.775493	31.941573	Asuka	Nov12	ot.gpx
2021/11/12 02:51:42+00	130.775493	31.941575	Asuka	Nov12	ot.gpx
2021/11/12 02:51:43+00	130.775495	31.941577	Asuka	Nov12	ot.gpx
2021/11/12 02:51:44+00	130.775497	31.941577	Asuka	Nov12	ot.gpx
2021/11/12 02:51:45+00	130.775498	31.941577	Asuka	Nov12	ot.gpx
2021/11/12 02:51:46+00	130.775497	31.941577	Asuka	Nov12	ot.gpx
2021/11/12 02:51:47+00	130.775497	31.941578	Asuka	Nov12	ot.gpx
2021/11/12 02:51:48+00	130.775497	31.941582	Asuka	Nov12	ot.gpx
2021/11/12 02:51:49+00	130.775495	31.941582	Asuka	Nov12	ot.gpx
2021/11/12 02:51:50+00	130.775497	31.941583	Asuka	Nov12	ot.gpx
2021/11/12 02:51:51+00	130.775503	31.941588	Asuka	Nov12	ot.gpx
2021/11/12 02:51:52+00	130.775507	31.941595	Asuka	Nov12	ot.gpx
2021/11/12 02:51:53+00	130.775507	31.941595	Asuka	Nov12	ot.gpx
2021/11/12 02:51:54+00	130.775507	31.941595	Asuka	Nov12	ot.gpx
2021/11/12 02:51:55+00	130.775507	31.941595	Asuka	Nov12	ot.gpx
2021/11/12 02:51:56+00	130.775507	31.941595	Asuka	Nov12	ot.gpx
2021/11/12 02:51:57+00	130.775508	31.941595	Asuka	Nov12	ot.gpx
2021/11/12 02:51:58+00	130.775507	31.941593	Asuka	Nov12	ot.gpx
2021/11/12 02:51:59+00	130.775507	31.941593	Asuka	Nov12	ot.gpx
2021/11/12 02:52:00+00	130.775507	31.941593	Asuka	Nov12	ot.gpx
2021/11/12 02:52:01+00	130.775507	31.941593	Asuka	Nov12	ot.gpx
2021/11/12 02:52:02+00	130.775507	31.941592	Asuka	Nov12	ot.gpx
2021/11/12 02:52:03+00	130.775507	31.94159	Asuka	Nov12	ot.gpx
2021/11/12 02:52:04+00	130.775503	31.941588	Asuka	Nov12	ot.gpx
2021/11/12 02:52:05+00	130.775503	31.941587	Asuka	Nov12	ot.gpx
2021/11/12 02:52:06+00	130.775503	31.941588	Asuka	Nov12	ot.gpx
2021/11/12 02:52:07+00	130.775505	31.941588	Asuka	Nov12	ot.gpx
2021/11/12 02:52:08+00	130.775507	31.941588	Asuka	Nov12	ot.gpx
2021/11/12 02:52:09+00	130.775507	31.941588	Asuka	Nov12	ot.gpx
2021/11/12 02:52:10+00	130.775507	31.941588	Asuka	Nov12	ot.gpx
2021/11/12 02:52:11+00	130.775507	31.941588	Asuka	Nov12	ot.gpx
2021/11/12 02:52:12+00	130.775507	31.941587	Asuka	Nov12	ot.gpx
2021/11/12 02:52:13+00	130.775508	31.941588	Asuka	Nov12	ot.gpx
2021/11/12 02:52:14+00	130.775508	31.941587	Asuka	Nov12	ot.gpx
2021/11/12 02:52:15+00	130.775507	31.941585	Asuka	Nov12	ot.gpx
2021/11/12 02:52:16+00	130.775507	31.941583	Asuka	Nov12	ot.gpx
2021/11/12 02:52:17+00	130.775502	31.941582	Asuka	Nov12	ot.gpx
2021/11/12 02:52:18+00	130.7755	31.94158	Asuka	Nov12	ot.gpx
2021/11/12 02:52:19+00	130.775502	31.94158	Asuka	Nov12	ot.gpx
2021/11/12 02:52:20+00	130.775502	31.941578	Asuka	Nov12	ot.gpx
2021/11/12 02:52:21+00	130.7755	31.941578	Asuka	Nov12	ot.gpx
2021/11/12 02:52:22+00	130.775497	31.941577	Asuka	Nov12	ot.gpx
2021/11/12 02:52:23+00	130.7755	31.941577	Asuka	Nov12	ot.gpx
2021/11/12 02:52:24+00	130.775498	31.941577	Asuka	Nov12	ot.gpx
2021/11/12 02:52:25+00	130.775498	31.941575	Asuka	Nov12	ot.gpx
2021/11/12 02:52:26+00	130.775498	31.941575	Asuka	Nov12	ot.gpx
2021/11/12 02:52:27+00	130.7755	31.941575	Asuka	Nov12	ot.gpx
2021/11/12 02:52:28+00	130.775498	31.941573	Asuka	Nov12	ot.gpx
2021/11/12 02:52:29+00	130.775498	31.941573	Asuka	Nov12	ot.gpx
2021/11/12 02:52:30+00	130.775498	31.941573	Asuka	Nov12	ot.gpx
2021/11/12 02:52:31+00	130.775497	31.941573	Asuka	Nov12	ot.gpx
2021/11/12 02:52:32+00	130.775498	31.941573	Asuka	Nov12	ot.gpx
2021/11/12 02:52:33+00	130.7755	31.941575	Asuka	Nov12	ot.gpx
2021/11/12 02:52:34+00	130.7755	31.941575	Asuka	Nov12	ot.gpx
2021/11/12 02:52:35+00	130.775502	31.941575	Asuka	Nov12	ot.gpx
2021/11/12 02:52:36+00	130.775505	31.941577	Asuka	Nov12	ot.gpx
2021/11/12 02:52:37+00	130.77551	31.941578	Asuka	Nov12	ot.gpx
2021/11/12 02:52:38+00	130.775512	31.941577	Asuka	Nov12	ot.gpx
2021/11/12 02:52:39+00	130.775512	31.941577	Asuka	Nov12	ot.gpx
2021/11/12 02:52:40+00	130.77551	31.941575	Asuka	Nov12	ot.gpx
2021/11/12 02:52:41+00	130.775512	31.941573	Asuka	Nov12	ot.gpx
2021/11/12 02:52:42+00	130.775513	31.941573	Asuka	Nov12	ot.gpx
2021/11/12 02:52:43+00	130.775513	31.941573	Asuka	Nov12	ot.gpx
2021/11/12 02:52:44+00	130.775513	31.941573	Asuka	Nov12	ot.gpx
2021/11/12 02:52:45+00	130.775513	31.941575	Asuka	Nov12	ot.gpx
2021/11/12 02:52:46+00	130.775513	31.941573	Asuka	Nov12	ot.gpx
2021/11/12 02:52:47+00	130.775513	31.94157	Asuka	Nov12	ot.gpx
2021/11/12 02:52:48+00	130.775517	31.94157	Asuka	Nov12	ot.gpx
2021/11/12 02:52:49+00	130.77552	31.941572	Asuka	Nov12	ot.gpx
2021/11/12 02:52:50+00	130.77552	31.941572	Asuka	Nov12	ot.gpx
2021/11/12 02:52:51+00	130.77552	31.941572	Asuka	Nov12	ot.gpx
2021/11/12 02:52:52+00	130.775522	31.941572	Asuka	Nov12	ot.gpx
2021/11/12 02:52:53+00	130.775522	31.941572	Asuka	Nov12	ot.gpx
2021/11/12 02:52:54+00	130.775522	31.941572	Asuka	Nov12	ot.gpx
2021/11/12 02:52:55+00	130.77552	31.94157	Asuka	Nov12	ot.gpx
2021/11/12 02:52:56+00	130.77552	31.94157	Asuka	Nov12	ot.gpx
2021/11/12 02:52:57+00	130.77552	31.94157	Asuka	Nov12	ot.gpx
2021/11/12 02:52:58+00	130.775518	31.941572	Asuka	Nov12	ot.gpx
2021/11/12 02:52:59+00	130.775518	31.94157	Asuka	Nov12	ot.gpx
2021/11/12 02:53:00+00	130.775517	31.94157	Asuka	Nov12	ot.gpx
2021/11/12 02:53:01+00	130.775517	31.94157	Asuka	Nov12	ot.gpx
2021/11/12 02:53:02+00	130.775517	31.94157	Asuka	Nov12	ot.gpx
2021/11/12 02:53:03+00	130.775517	31.94157	Asuka	Nov12	ot.gpx
2021/11/12 02:53:04+00	130.775517	31.94157	Asuka	Nov12	ot.gpx
2021/11/12 02:53:05+00	130.775517	31.94157	Asuka	Nov12	ot.gpx
2021/11/12 02:53:06+00	130.775518	31.941572	Asuka	Nov12	ot.gpx
2021/11/12 02:53:07+00	130.77552	31.941573	Asuka	Nov12	ot.gpx
2021/11/12 02:53:08+00	130.77553	31.941572	Asuka	Nov12	ot.gpx
2021/11/12 02:53:09+00	130.775545	31.94157	Asuka	Nov12	ot.gpx
2021/11/12 02:53:10+00	130.775557	31.941565	Asuka	Nov12	ot.gpx
2021/11/12 02:53:11+00	130.775567	31.94156	Asuka	Nov12	ot.gpx
2021/11/12 02:53:12+00	130.775573	31.941553	Asuka	Nov12	ot.gpx
2021/11/12 02:53:13+00	130.775583	31.941548	Asuka	Nov12	ot.gpx
2021/11/12 02:53:14+00	130.77559	31.94154	Asuka	Nov12	ot.gpx
2021/11/12 02:53:15+00	130.7756	31.941532	Asuka	Nov12	ot.gpx
2021/11/12 02:53:16+00	130.775605	31.94152	Asuka	Nov12	ot.gpx
2021/11/12 02:53:17+00	130.775612	31.94151	Asuka	Nov12	ot.gpx
2021/11/12 02:53:18+00	130.775617	31.9415	Asuka	Nov12	ot.gpx
2021/11/12 02:53:19+00	130.775618	31.941488	Asuka	Nov12	ot.gpx
2021/11/12 02:53:20+00	130.775623	31.941478	Asuka	Nov12	ot.gpx
2021/11/12 02:53:21+00	130.775628	31.94147	Asuka	Nov12	ot.gpx
2021/11/12 02:53:22+00	130.775633	31.941463	Asuka	Nov12	ot.gpx
2021/11/12 02:53:23+00	130.775645	31.941458	Asuka	Nov12	ot.gpx
2021/11/12 02:53:24+00	130.775658	31.941455	Asuka	Nov12	ot.gpx
2021/11/12 02:53:25+00	130.775673	31.941452	Asuka	Nov12	ot.gpx
2021/11/12 02:53:26+00	130.775685	31.94145	Asuka	Nov12	ot.gpx
2021/11/12 02:53:27+00	130.775695	31.941452	Asuka	Nov12	ot.gpx
2021/11/12 02:53:28+00	130.775702	31.941455	Asuka	Nov12	ot.gpx
2021/11/12 02:53:29+00	130.775705	31.941452	Asuka	Nov12	ot.gpx
2021/11/12 02:53:30+00	130.775708	31.94145	Asuka	Nov12	ot.gpx
2021/11/12 02:53:31+00	130.775717	31.94145	Asuka	Nov12	ot.gpx
2021/11/12 02:53:32+00	130.77573	31.941455	Asuka	Nov12	ot.gpx
2021/11/12 02:53:33+00	130.775743	31.94146	Asuka	Nov12	ot.gpx
2021/11/12 02:53:34+00	130.775758	31.941462	Asuka	Nov12	ot.gpx
2021/11/12 02:53:35+00	130.775777	31.941463	Asuka	Nov12	ot.gpx
2021/11/12 02:53:36+00	130.77579	31.941467	Asuka	Nov12	ot.gpx
2021/11/12 02:53:37+00	130.775803	31.94147	Asuka	Nov12	ot.gpx
2021/11/12 02:53:38+00	130.775813	31.94147	Asuka	Nov12	ot.gpx
2021/11/12 02:53:39+00	130.775817	31.941467	Asuka	Nov12	ot.gpx
2021/11/12 02:53:40+00	130.775817	31.941463	Asuka	Nov12	ot.gpx
2021/11/12 02:53:41+00	130.775817	31.941462	Asuka	Nov12	ot.gpx
2021/11/12 02:53:42+00	130.775817	31.941462	Asuka	Nov12	ot.gpx
2021/11/12 02:53:43+00	130.775817	31.941463	Asuka	Nov12	ot.gpx
2021/11/12 02:53:44+00	130.775822	31.941465	Asuka	Nov12	ot.gpx
2021/11/12 02:53:45+00	130.775832	31.941467	Asuka	Nov12	ot.gpx
2021/11/12 02:53:46+00	130.77585	31.94148	Asuka	Nov12	ot.gpx
2021/11/12 02:53:47+00	130.775863	31.941488	Asuka	Nov12	ot.gpx
2021/11/12 02:53:48+00	130.775877	31.941498	Asuka	Nov12	ot.gpx
2021/11/12 02:53:49+00	130.775888	31.94151	Asuka	Nov12	ot.gpx
2021/11/12 02:53:50+00	130.775903	31.94152	Asuka	Nov12	ot.gpx
2021/11/12 02:53:51+00	130.775913	31.941528	Asuka	Nov12	ot.gpx
2021/11/12 02:53:52+00	130.775923	31.941533	Asuka	Nov12	ot.gpx
2021/11/12 02:53:53+00	130.775933	31.941535	Asuka	Nov12	ot.gpx
2021/11/12 02:53:54+00	130.775938	31.941537	Asuka	Nov12	ot.gpx
2021/11/12 02:53:55+00	130.77595	31.941535	Asuka	Nov12	ot.gpx
2021/11/12 02:53:56+00	130.775967	31.941532	Asuka	Nov12	ot.gpx
2021/11/12 02:53:57+00	130.775982	31.941532	Asuka	Nov12	ot.gpx
2021/11/12 02:53:58+00	130.775997	31.941533	Asuka	Nov12	ot.gpx
2021/11/12 02:53:59+00	130.776015	31.941532	Asuka	Nov12	ot.gpx
2021/11/12 02:54:00+00	130.776032	31.941533	Asuka	Nov12	ot.gpx
2021/11/12 02:54:01+00	130.776042	31.941535	Asuka	Nov12	ot.gpx
2021/11/12 02:54:02+00	130.776057	31.941537	Asuka	Nov12	ot.gpx
2021/11/12 02:54:03+00	130.776075	31.941542	Asuka	Nov12	ot.gpx
2021/11/12 02:54:04+00	130.776097	31.94155	Asuka	Nov12	ot.gpx
2021/11/12 02:54:05+00	130.77612	31.941562	Asuka	Nov12	ot.gpx
2021/11/12 02:54:06+00	130.776137	31.94157	Asuka	Nov12	ot.gpx
2021/11/12 02:54:07+00	130.776153	31.941577	Asuka	Nov12	ot.gpx
2021/11/12 02:54:08+00	130.776162	31.94158	Asuka	Nov12	ot.gpx
2021/11/12 02:54:09+00	130.776165	31.941578	Asuka	Nov12	ot.gpx
2021/11/12 02:54:10+00	130.77617	31.94158	Asuka	Nov12	ot.gpx
2021/11/12 02:54:11+00	130.776172	31.94158	Asuka	Nov12	ot.gpx
2021/11/12 02:54:12+00	130.776172	31.941578	Asuka	Nov12	ot.gpx
2021/11/12 02:54:13+00	130.77617	31.941577	Asuka	Nov12	ot.gpx
2021/11/12 02:54:14+00	130.776162	31.941575	Asuka	Nov12	ot.gpx
2021/11/12 02:54:15+00	130.776158	31.941577	Asuka	Nov12	ot.gpx
2021/11/12 02:54:16+00	130.776148	31.941578	Asuka	Nov12	ot.gpx
2021/11/12 02:54:17+00	130.776145	31.94158	Asuka	Nov12	ot.gpx
2021/11/12 02:54:18+00	130.776138	31.94158	Asuka	Nov12	ot.gpx
2021/11/12 02:54:19+00	130.776135	31.941578	Asuka	Nov12	ot.gpx
2021/11/12 02:54:20+00	130.776132	31.941577	Asuka	Nov12	ot.gpx
2021/11/12 02:54:21+00	130.776133	31.941578	Asuka	Nov12	ot.gpx
2021/11/12 02:54:22+00	130.776133	31.941578	Asuka	Nov12	ot.gpx
2021/11/12 02:54:23+00	130.776132	31.941578	Asuka	Nov12	ot.gpx
2021/11/12 02:54:24+00	130.776132	31.941578	Asuka	Nov12	ot.gpx
2021/11/12 02:54:25+00	130.776132	31.941578	Asuka	Nov12	ot.gpx
2021/11/12 02:54:26+00	130.776132	31.941578	Asuka	Nov12	ot.gpx
2021/11/12 02:54:27+00	130.776132	31.941578	Asuka	Nov12	ot.gpx
2021/11/12 02:54:28+00	130.776132	31.941578	Asuka	Nov12	ot.gpx
2021/11/12 02:54:29+00	130.776132	31.941578	Asuka	Nov12	ot.gpx
2021/11/12 02:54:30+00	130.776132	31.941578	Asuka	Nov12	ot.gpx
2021/11/12 02:54:31+00	130.776132	31.941577	Asuka	Nov12	ot.gpx
2021/11/12 02:54:32+00	130.776132	31.941577	Asuka	Nov12	ot.gpx
2021/11/12 02:54:33+00	130.776132	31.941577	Asuka	Nov12	ot.gpx
2021/11/12 02:54:34+00	130.776132	31.941577	Asuka	Nov12	ot.gpx
2021/11/12 02:54:35+00	130.776132	31.941577	Asuka	Nov12	ot.gpx
2021/11/12 02:54:36+00	130.776132	31.941577	Asuka	Nov12	ot.gpx
2021/11/12 02:54:37+00	130.776132	31.941577	Asuka	Nov12	ot.gpx
2021/11/12 02:54:38+00	130.776132	31.941577	Asuka	Nov12	ot.gpx
2021/11/12 02:54:39+00	130.776132	31.941577	Asuka	Nov12	ot.gpx
2021/11/12 02:54:40+00	130.776132	31.941577	Asuka	Nov12	ot.gpx
2021/11/12 02:54:41+00	130.776132	31.941577	Asuka	Nov12	ot.gpx
2021/11/12 02:54:42+00	130.776132	31.941577	Asuka	Nov12	ot.gpx
2021/11/12 02:54:43+00	130.776132	31.941577	Asuka	Nov12	ot.gpx
2021/11/12 02:54:44+00	130.776132	31.941577	Asuka	Nov12	ot.gpx
2021/11/12 02:54:45+00	130.776132	31.941577	Asuka	Nov12	ot.gpx
2021/11/12 02:54:46+00	130.776132	31.941577	Asuka	Nov12	ot.gpx
2021/11/12 02:54:47+00	130.77613	31.941577	Asuka	Nov12	ot.gpx
2021/11/12 02:54:48+00	130.776123	31.941577	Asuka	Nov12	ot.gpx
2021/11/12 02:54:49+00	130.776115	31.941578	Asuka	Nov12	ot.gpx
2021/11/12 02:54:50+00	130.776108	31.94158	Asuka	Nov12	ot.gpx
2021/11/12 02:54:51+00	130.776108	31.94158	Asuka	Nov12	ot.gpx
2021/11/12 02:54:52+00	130.776107	31.94158	Asuka	Nov12	ot.gpx
2021/11/12 02:54:53+00	130.776103	31.94158	Asuka	Nov12	ot.gpx
2021/11/12 02:54:54+00	130.7761	31.94158	Asuka	Nov12	ot.gpx
2021/11/12 02:54:55+00	130.7761	31.94158	Asuka	Nov12	ot.gpx
2021/11/12 02:54:56+00	130.7761	31.94158	Asuka	Nov12	ot.gpx
2021/11/12 02:54:57+00	130.7761	31.94158	Asuka	Nov12	ot.gpx
2021/11/12 02:54:58+00	130.7761	31.94158	Asuka	Nov12	ot.gpx
2021/11/12 02:54:59+00	130.7761	31.941578	Asuka	Nov12	ot.gpx
2021/11/12 02:55:00+00	130.7761	31.941578	Asuka	Nov12	ot.gpx
2021/11/12 02:55:01+00	130.7761	31.941578	Asuka	Nov12	ot.gpx
2021/11/12 02:55:02+00	130.7761	31.941578	Asuka	Nov12	ot.gpx
2021/11/12 02:55:03+00	130.7761	31.941578	Asuka	Nov12	ot.gpx
2021/11/12 02:55:04+00	130.7761	31.941578	Asuka	Nov12	ot.gpx
2021/11/12 02:55:05+00	130.7761	31.941578	Asuka	Nov12	ot.gpx
2021/11/12 02:55:06+00	130.7761	31.941578	Asuka	Nov12	ot.gpx
2021/11/12 02:55:07+00	130.7761	31.941578	Asuka	Nov12	ot.gpx
2021/11/12 02:55:08+00	130.7761	31.941578	Asuka	Nov12	ot.gpx
2021/11/12 02:55:09+00	130.7761	31.941578	Asuka	Nov12	ot.gpx
2021/11/12 02:55:10+00	130.7761	31.941578	Asuka	Nov12	ot.gpx
2021/11/12 02:55:11+00	130.776098	31.94158	Asuka	Nov12	ot.gpx
2021/11/12 02:55:12+00	130.776095	31.94158	Asuka	Nov12	ot.gpx
2021/11/12 02:55:13+00	130.776095	31.941585	Asuka	Nov12	ot.gpx
2021/11/12 02:55:14+00	130.776097	31.941587	Asuka	Nov12	ot.gpx
2021/11/12 02:55:15+00	130.776102	31.94159	Asuka	Nov12	ot.gpx
2021/11/12 02:55:16+00	130.776107	31.941592	Asuka	Nov12	ot.gpx
2021/11/12 02:55:17+00	130.776107	31.94159	Asuka	Nov12	ot.gpx
2021/11/12 02:55:18+00	130.776107	31.94159	Asuka	Nov12	ot.gpx
2021/11/12 02:55:19+00	130.776107	31.94159	Asuka	Nov12	ot.gpx
2021/11/12 02:55:20+00	130.776108	31.941592	Asuka	Nov12	ot.gpx
2021/11/12 02:55:21+00	130.776108	31.941592	Asuka	Nov12	ot.gpx
2021/11/12 02:55:22+00	130.776108	31.941592	Asuka	Nov12	ot.gpx
2021/11/12 02:55:23+00	130.776108	31.941592	Asuka	Nov12	ot.gpx
2021/11/12 02:55:24+00	130.776108	31.941592	Asuka	Nov12	ot.gpx
2021/11/12 02:55:25+00	130.776108	31.941592	Asuka	Nov12	ot.gpx
2021/11/12 02:55:26+00	130.77611	31.941592	Asuka	Nov12	ot.gpx
2021/11/12 02:55:27+00	130.77611	31.941592	Asuka	Nov12	ot.gpx
2021/11/12 02:55:28+00	130.77611	31.941592	Asuka	Nov12	ot.gpx
2021/11/12 02:55:29+00	130.77611	31.941592	Asuka	Nov12	ot.gpx
2021/11/12 02:55:30+00	130.776113	31.941592	Asuka	Nov12	ot.gpx
2021/11/12 02:55:31+00	130.77612	31.941595	Asuka	Nov12	ot.gpx
2021/11/12 02:55:32+00	130.776125	31.941597	Asuka	Nov12	ot.gpx
2021/11/12 02:55:33+00	130.776125	31.941597	Asuka	Nov12	ot.gpx
2021/11/12 02:55:34+00	130.776125	31.941597	Asuka	Nov12	ot.gpx
2021/11/12 02:55:35+00	130.776125	31.941597	Asuka	Nov12	ot.gpx
2021/11/12 02:55:36+00	130.776125	31.941597	Asuka	Nov12	ot.gpx
2021/11/12 02:55:37+00	130.776127	31.941597	Asuka	Nov12	ot.gpx
2021/11/12 02:55:38+00	130.776127	31.941598	Asuka	Nov12	ot.gpx
2021/11/12 02:55:39+00	130.77613	31.941598	Asuka	Nov12	ot.gpx
2021/11/12 02:55:40+00	130.776133	31.9416	Asuka	Nov12	ot.gpx
2021/11/12 02:55:41+00	130.776137	31.9416	Asuka	Nov12	ot.gpx
2021/11/12 02:55:42+00	130.77614	31.9416	Asuka	Nov12	ot.gpx
2021/11/12 02:55:43+00	130.776142	31.941598	Asuka	Nov12	ot.gpx
2021/11/12 02:55:44+00	130.776143	31.941602	Asuka	Nov12	ot.gpx
2021/11/12 02:55:45+00	130.776147	31.941605	Asuka	Nov12	ot.gpx
2021/11/12 02:55:46+00	130.776152	31.941607	Asuka	Nov12	ot.gpx
2021/11/12 02:55:47+00	130.776152	31.941608	Asuka	Nov12	ot.gpx
2021/11/12 02:55:48+00	130.77615	31.94161	Asuka	Nov12	ot.gpx
2021/11/12 02:55:49+00	130.776145	31.941608	Asuka	Nov12	ot.gpx
2021/11/12 02:55:50+00	130.776145	31.941608	Asuka	Nov12	ot.gpx
2021/11/12 02:55:51+00	130.776145	31.941608	Asuka	Nov12	ot.gpx
2021/11/12 02:55:52+00	130.776142	31.941607	Asuka	Nov12	ot.gpx
2021/11/12 02:55:53+00	130.776142	31.941608	Asuka	Nov12	ot.gpx
2021/11/12 02:55:54+00	130.776142	31.941608	Asuka	Nov12	ot.gpx
2021/11/12 02:55:55+00	130.776145	31.941607	Asuka	Nov12	ot.gpx
2021/11/12 02:55:56+00	130.776147	31.941602	Asuka	Nov12	ot.gpx
2021/11/12 02:55:57+00	130.776147	31.941602	Asuka	Nov12	ot.gpx
2021/11/12 02:55:58+00	130.776148	31.941603	Asuka	Nov12	ot.gpx
2021/11/12 02:55:59+00	130.776148	31.941603	Asuka	Nov12	ot.gpx
2021/11/12 02:56:00+00	130.776148	31.941603	Asuka	Nov12	ot.gpx
2021/11/12 02:56:01+00	130.776148	31.941603	Asuka	Nov12	ot.gpx
2021/11/12 02:56:02+00	130.776148	31.941603	Asuka	Nov12	ot.gpx
2021/11/12 02:56:03+00	130.776148	31.941603	Asuka	Nov12	ot.gpx
2021/11/12 02:56:04+00	130.776148	31.941603	Asuka	Nov12	ot.gpx
2021/11/12 02:56:05+00	130.776148	31.941603	Asuka	Nov12	ot.gpx
2021/11/12 02:56:06+00	130.776148	31.941603	Asuka	Nov12	ot.gpx
2021/11/12 02:56:07+00	130.776148	31.941603	Asuka	Nov12	ot.gpx
2021/11/12 02:56:08+00	130.776145	31.941597	Asuka	Nov12	ot.gpx
2021/11/12 02:56:09+00	130.776147	31.941595	Asuka	Nov12	ot.gpx
2021/11/12 02:56:10+00	130.77615	31.941593	Asuka	Nov12	ot.gpx
2021/11/12 02:56:11+00	130.77615	31.94159	Asuka	Nov12	ot.gpx
2021/11/12 02:56:12+00	130.776153	31.941592	Asuka	Nov12	ot.gpx
2021/11/12 02:56:13+00	130.776153	31.941592	Asuka	Nov12	ot.gpx
2021/11/12 02:56:14+00	130.776157	31.941595	Asuka	Nov12	ot.gpx
2021/11/12 02:56:15+00	130.776162	31.941597	Asuka	Nov12	ot.gpx
2021/11/12 02:56:16+00	130.776163	31.9416	Asuka	Nov12	ot.gpx
2021/11/12 02:56:17+00	130.776163	31.941602	Asuka	Nov12	ot.gpx
2021/11/12 02:56:18+00	130.776165	31.941603	Asuka	Nov12	ot.gpx
2021/11/12 02:56:19+00	130.776167	31.941603	Asuka	Nov12	ot.gpx
2021/11/12 02:56:20+00	130.776168	31.941603	Asuka	Nov12	ot.gpx
2021/11/12 02:56:21+00	130.776167	31.941602	Asuka	Nov12	ot.gpx
2021/11/12 02:56:22+00	130.776167	31.941602	Asuka	Nov12	ot.gpx
2021/11/12 02:56:23+00	130.776167	31.941602	Asuka	Nov12	ot.gpx
2021/11/12 02:56:24+00	130.776167	31.941602	Asuka	Nov12	ot.gpx
2021/11/12 02:56:25+00	130.776167	31.941602	Asuka	Nov12	ot.gpx
2021/11/12 02:56:26+00	130.776167	31.941602	Asuka	Nov12	ot.gpx
2021/11/12 02:56:27+00	130.776167	31.941602	Asuka	Nov12	ot.gpx
2021/11/12 02:56:28+00	130.776163	31.941603	Asuka	Nov12	ot.gpx
2021/11/12 02:56:29+00	130.776158	31.941605	Asuka	Nov12	ot.gpx
2021/11/12 02:56:30+00	130.776155	31.941607	Asuka	Nov12	ot.gpx
2021/11/12 02:56:31+00	130.776158	31.941608	Asuka	Nov12	ot.gpx
2021/11/12 02:56:32+00	130.776158	31.941608	Asuka	Nov12	ot.gpx
2021/11/12 02:56:33+00	130.776158	31.941608	Asuka	Nov12	ot.gpx
2021/11/12 02:56:34+00	130.776158	31.941608	Asuka	Nov12	ot.gpx
2021/11/12 02:56:35+00	130.776158	31.941608	Asuka	Nov12	ot.gpx
2021/11/12 02:56:36+00	130.776158	31.941608	Asuka	Nov12	ot.gpx
2021/11/12 02:56:37+00	130.776158	31.941608	Asuka	Nov12	ot.gpx
2021/11/12 02:56:38+00	130.776158	31.941608	Asuka	Nov12	ot.gpx
2021/11/12 02:56:39+00	130.776158	31.941607	Asuka	Nov12	ot.gpx
2021/11/12 02:56:40+00	130.776157	31.941605	Asuka	Nov12	ot.gpx
2021/11/12 02:56:41+00	130.776157	31.941605	Asuka	Nov12	ot.gpx
2021/11/12 02:56:42+00	130.776158	31.941608	Asuka	Nov12	ot.gpx
2021/11/12 02:56:43+00	130.776157	31.941608	Asuka	Nov12	ot.gpx
2021/11/12 02:56:44+00	130.776157	31.941608	Asuka	Nov12	ot.gpx
2021/11/12 02:56:45+00	130.776153	31.94161	Asuka	Nov12	ot.gpx
2021/11/12 02:56:46+00	130.776155	31.94161	Asuka	Nov12	ot.gpx
2021/11/12 02:56:47+00	130.776153	31.941612	Asuka	Nov12	ot.gpx
2021/11/12 02:56:48+00	130.776153	31.941613	Asuka	Nov12	ot.gpx
2021/11/12 02:56:49+00	130.776153	31.941613	Asuka	Nov12	ot.gpx
2021/11/12 02:56:50+00	130.776153	31.941613	Asuka	Nov12	ot.gpx
2021/11/12 02:56:51+00	130.776155	31.941613	Asuka	Nov12	ot.gpx
2021/11/12 02:56:52+00	130.776155	31.941613	Asuka	Nov12	ot.gpx
2021/11/12 02:56:53+00	130.776155	31.941613	Asuka	Nov12	ot.gpx
2021/11/12 02:56:54+00	130.776155	31.941613	Asuka	Nov12	ot.gpx
2021/11/12 02:56:55+00	130.776155	31.941613	Asuka	Nov12	ot.gpx
2021/11/12 02:56:56+00	130.776155	31.941613	Asuka	Nov12	ot.gpx
2021/11/12 02:56:57+00	130.776155	31.941613	Asuka	Nov12	ot.gpx
2021/11/12 02:56:58+00	130.776157	31.941613	Asuka	Nov12	ot.gpx
2021/11/12 02:56:59+00	130.776157	31.941613	Asuka	Nov12	ot.gpx
2021/11/12 02:57:00+00	130.77616	31.94162	Asuka	Nov12	ot.gpx
2021/11/12 02:57:01+00	130.776163	31.941625	Asuka	Nov12	ot.gpx
2021/11/12 02:57:02+00	130.776167	31.941627	Asuka	Nov12	ot.gpx
2021/11/12 02:57:03+00	130.776167	31.941627	Asuka	Nov12	ot.gpx
2021/11/12 02:57:04+00	130.776167	31.941627	Asuka	Nov12	ot.gpx
2021/11/12 02:57:05+00	130.776165	31.941627	Asuka	Nov12	ot.gpx
2021/11/12 02:57:06+00	130.776167	31.941627	Asuka	Nov12	ot.gpx
2021/11/12 02:57:07+00	130.776168	31.941625	Asuka	Nov12	ot.gpx
2021/11/12 02:57:08+00	130.776168	31.941623	Asuka	Nov12	ot.gpx
2021/11/12 02:57:09+00	130.776168	31.941623	Asuka	Nov12	ot.gpx
2021/11/12 02:57:10+00	130.776168	31.941623	Asuka	Nov12	ot.gpx
2021/11/12 02:57:11+00	130.776168	31.941622	Asuka	Nov12	ot.gpx
2021/11/12 02:57:12+00	130.776168	31.94162	Asuka	Nov12	ot.gpx
2021/11/12 02:57:13+00	130.77617	31.941618	Asuka	Nov12	ot.gpx
2021/11/12 02:57:14+00	130.776172	31.941618	Asuka	Nov12	ot.gpx
2021/11/12 02:57:15+00	130.776173	31.941617	Asuka	Nov12	ot.gpx
2021/11/12 02:57:16+00	130.776172	31.941615	Asuka	Nov12	ot.gpx
2021/11/12 02:57:17+00	130.776172	31.941615	Asuka	Nov12	ot.gpx
2021/11/12 02:57:18+00	130.776165	31.941613	Asuka	Nov12	ot.gpx
2021/11/12 02:57:19+00	130.776163	31.94161	Asuka	Nov12	ot.gpx
2021/11/12 02:57:20+00	130.776163	31.94161	Asuka	Nov12	ot.gpx
2021/11/12 02:57:21+00	130.776165	31.94161	Asuka	Nov12	ot.gpx
2021/11/12 02:57:22+00	130.776165	31.94161	Asuka	Nov12	ot.gpx
2021/11/12 02:57:23+00	130.776165	31.94161	Asuka	Nov12	ot.gpx
2021/11/12 02:57:24+00	130.776165	31.94161	Asuka	Nov12	ot.gpx
2021/11/12 02:57:25+00	130.776165	31.94161	Asuka	Nov12	ot.gpx
2021/11/12 02:57:26+00	130.776165	31.941608	Asuka	Nov12	ot.gpx
2021/11/12 02:57:27+00	130.776163	31.941608	Asuka	Nov12	ot.gpx
2021/11/12 02:57:28+00	130.776163	31.941608	Asuka	Nov12	ot.gpx
2021/11/12 02:57:29+00	130.776162	31.941607	Asuka	Nov12	ot.gpx
2021/11/12 02:57:30+00	130.77616	31.941605	Asuka	Nov12	ot.gpx
2021/11/12 02:57:31+00	130.776163	31.941605	Asuka	Nov12	ot.gpx
2021/11/12 02:57:32+00	130.776163	31.941603	Asuka	Nov12	ot.gpx
2021/11/12 02:57:33+00	130.776163	31.941603	Asuka	Nov12	ot.gpx
2021/11/12 02:57:34+00	130.776163	31.941603	Asuka	Nov12	ot.gpx
2021/11/12 02:57:35+00	130.776163	31.941605	Asuka	Nov12	ot.gpx
2021/11/12 02:57:36+00	130.77616	31.941605	Asuka	Nov12	ot.gpx
2021/11/12 02:57:37+00	130.776153	31.941605	Asuka	Nov12	ot.gpx
2021/11/12 02:57:38+00	130.776152	31.941608	Asuka	Nov12	ot.gpx
2021/11/12 02:57:39+00	130.776147	31.941608	Asuka	Nov12	ot.gpx
2021/11/12 02:57:40+00	130.776143	31.941608	Asuka	Nov12	ot.gpx
2021/11/12 02:57:41+00	130.776142	31.941608	Asuka	Nov12	ot.gpx
2021/11/12 02:57:42+00	130.776137	31.941608	Asuka	Nov12	ot.gpx
2021/11/12 02:57:43+00	130.776135	31.94161	Asuka	Nov12	ot.gpx
2021/11/12 02:57:44+00	130.776132	31.941608	Asuka	Nov12	ot.gpx
2021/11/12 02:57:45+00	130.776137	31.941608	Asuka	Nov12	ot.gpx
2021/11/12 02:57:46+00	130.776137	31.941608	Asuka	Nov12	ot.gpx
2021/11/12 02:57:47+00	130.776137	31.941608	Asuka	Nov12	ot.gpx
2021/11/12 02:57:48+00	130.776137	31.941608	Asuka	Nov12	ot.gpx
2021/11/12 02:57:49+00	130.776138	31.94161	Asuka	Nov12	ot.gpx
2021/11/12 02:57:50+00	130.776145	31.941612	Asuka	Nov12	ot.gpx
2021/11/12 02:57:51+00	130.776145	31.941608	Asuka	Nov12	ot.gpx
2021/11/12 02:57:52+00	130.776145	31.941608	Asuka	Nov12	ot.gpx
2021/11/12 02:57:53+00	130.776145	31.94161	Asuka	Nov12	ot.gpx
2021/11/12 02:57:54+00	130.776145	31.94161	Asuka	Nov12	ot.gpx
2021/11/12 02:57:55+00	130.776145	31.94161	Asuka	Nov12	ot.gpx
2021/11/12 02:57:56+00	130.776145	31.94161	Asuka	Nov12	ot.gpx
2021/11/12 02:57:57+00	130.776145	31.94161	Asuka	Nov12	ot.gpx
2021/11/12 02:57:58+00	130.776145	31.94161	Asuka	Nov12	ot.gpx
2021/11/12 02:57:59+00	130.776145	31.94161	Asuka	Nov12	ot.gpx
2021/11/12 02:58:00+00	130.776143	31.94161	Asuka	Nov12	ot.gpx
2021/11/12 02:58:01+00	130.776145	31.941608	Asuka	Nov12	ot.gpx
2021/11/12 02:58:02+00	130.776145	31.941607	Asuka	Nov12	ot.gpx
2021/11/12 02:58:03+00	130.776145	31.941607	Asuka	Nov12	ot.gpx
2021/11/12 02:58:04+00	130.776145	31.941608	Asuka	Nov12	ot.gpx
2021/11/12 02:58:05+00	130.776145	31.941608	Asuka	Nov12	ot.gpx
2021/11/12 02:58:06+00	130.776145	31.941608	Asuka	Nov12	ot.gpx
2021/11/12 02:58:07+00	130.776145	31.941608	Asuka	Nov12	ot.gpx
2021/11/12 02:58:08+00	130.776145	31.941608	Asuka	Nov12	ot.gpx
2021/11/12 02:58:09+00	130.776145	31.941608	Asuka	Nov12	ot.gpx
2021/11/12 02:58:10+00	130.776143	31.941605	Asuka	Nov12	ot.gpx
2021/11/12 02:58:11+00	130.776142	31.941603	Asuka	Nov12	ot.gpx
2021/11/12 02:58:12+00	130.77614	31.941603	Asuka	Nov12	ot.gpx
2021/11/12 02:58:13+00	130.776142	31.941603	Asuka	Nov12	ot.gpx
2021/11/12 02:58:14+00	130.776143	31.941603	Asuka	Nov12	ot.gpx
2021/11/12 02:58:15+00	130.77615	31.941603	Asuka	Nov12	ot.gpx
2021/11/12 02:58:16+00	130.776157	31.941607	Asuka	Nov12	ot.gpx
2021/11/12 02:58:17+00	130.776152	31.94161	Asuka	Nov12	ot.gpx
2021/11/12 02:58:18+00	130.776148	31.941617	Asuka	Nov12	ot.gpx
[truncated: 394,001 more rows]
