# Supplementary material for: Oxytocin homogenizes horse group organization
Source: iScience. 2024 Jun 24;27(7):110356. doi: 10.1016/j.isci.2024.110356 (PMC11277748; doi:10.1016/j.isci.2024.110356)
Supplement: Data S1. All data and code described in this manuscript, related to STAR Methods — Contains all original data, processing code, formatted data, analysis, and figure code. [file mmc2.zip › data/raw/data_L.txt]

time	x	y	id	day	condition
2021/11/01 01:12:00+00	130.779842	31.936588	Aharu	Nov1	sa.gpx
2021/11/01 01:12:01+00	130.77984	31.936592	Aharu	Nov1	sa.gpx
2021/11/01 01:12:02+00	130.77984	31.93659	Aharu	Nov1	sa.gpx
2021/11/01 01:12:03+00	130.779838	31.93659	Aharu	Nov1	sa.gpx
2021/11/01 01:12:04+00	130.779838	31.93659	Aharu	Nov1	sa.gpx
2021/11/01 01:12:05+00	130.779838	31.93659	Aharu	Nov1	sa.gpx
2021/11/01 01:12:06+00	130.779838	31.93659	Aharu	Nov1	sa.gpx
2021/11/01 01:12:07+00	130.779837	31.936588	Aharu	Nov1	sa.gpx
2021/11/01 01:12:08+00	130.779838	31.936587	Aharu	Nov1	sa.gpx
2021/11/01 01:12:09+00	130.779837	31.936583	Aharu	Nov1	sa.gpx
2021/11/01 01:12:10+00	130.779837	31.936583	Aharu	Nov1	sa.gpx
2021/11/01 01:12:11+00	130.779837	31.936583	Aharu	Nov1	sa.gpx
2021/11/01 01:12:12+00	130.779837	31.936583	Aharu	Nov1	sa.gpx
2021/11/01 01:12:13+00	130.779837	31.936582	Aharu	Nov1	sa.gpx
2021/11/01 01:12:14+00	130.779837	31.936582	Aharu	Nov1	sa.gpx
2021/11/01 01:12:15+00	130.779837	31.936582	Aharu	Nov1	sa.gpx
2021/11/01 01:12:16+00	130.779837	31.936582	Aharu	Nov1	sa.gpx
2021/11/01 01:12:17+00	130.779837	31.936582	Aharu	Nov1	sa.gpx
2021/11/01 01:12:18+00	130.779837	31.936582	Aharu	Nov1	sa.gpx
2021/11/01 01:12:19+00	130.779837	31.936582	Aharu	Nov1	sa.gpx
2021/11/01 01:12:20+00	130.779837	31.936582	Aharu	Nov1	sa.gpx
2021/11/01 01:12:21+00	130.779837	31.936582	Aharu	Nov1	sa.gpx
2021/11/01 01:12:22+00	130.779835	31.936582	Aharu	Nov1	sa.gpx
2021/11/01 01:12:23+00	130.779835	31.936582	Aharu	Nov1	sa.gpx
2021/11/01 01:12:24+00	130.779835	31.936582	Aharu	Nov1	sa.gpx
2021/11/01 01:12:25+00	130.779833	31.936578	Aharu	Nov1	sa.gpx
2021/11/01 01:12:26+00	130.779832	31.936577	Aharu	Nov1	sa.gpx
2021/11/01 01:12:27+00	130.779832	31.936578	Aharu	Nov1	sa.gpx
2021/11/01 01:12:28+00	130.779833	31.936578	Aharu	Nov1	sa.gpx
2021/11/01 01:12:29+00	130.779832	31.936577	Aharu	Nov1	sa.gpx
2021/11/01 01:12:30+00	130.779832	31.936577	Aharu	Nov1	sa.gpx
2021/11/01 01:12:31+00	130.779832	31.936577	Aharu	Nov1	sa.gpx
2021/11/01 01:12:32+00	130.779832	31.936577	Aharu	Nov1	sa.gpx
2021/11/01 01:12:33+00	130.779833	31.936575	Aharu	Nov1	sa.gpx
2021/11/01 01:12:34+00	130.779832	31.936575	Aharu	Nov1	sa.gpx
2021/11/01 01:12:35+00	130.779832	31.936575	Aharu	Nov1	sa.gpx
2021/11/01 01:12:36+00	130.779832	31.936575	Aharu	Nov1	sa.gpx
2021/11/01 01:12:37+00	130.779832	31.936575	Aharu	Nov1	sa.gpx
2021/11/01 01:12:38+00	130.779832	31.936575	Aharu	Nov1	sa.gpx
2021/11/01 01:12:39+00	130.779832	31.936575	Aharu	Nov1	sa.gpx
2021/11/01 01:12:40+00	130.779832	31.936575	Aharu	Nov1	sa.gpx
2021/11/01 01:12:41+00	130.779832	31.936575	Aharu	Nov1	sa.gpx
2021/11/01 01:12:42+00	130.779832	31.936575	Aharu	Nov1	sa.gpx
2021/11/01 01:12:43+00	130.779832	31.936575	Aharu	Nov1	sa.gpx
2021/11/01 01:12:44+00	130.779832	31.936575	Aharu	Nov1	sa.gpx
2021/11/01 01:12:45+00	130.779832	31.936575	Aharu	Nov1	sa.gpx
2021/11/01 01:12:46+00	130.779832	31.936575	Aharu	Nov1	sa.gpx
2021/11/01 01:12:47+00	130.779832	31.936575	Aharu	Nov1	sa.gpx
2021/11/01 01:12:48+00	130.779832	31.936575	Aharu	Nov1	sa.gpx
2021/11/01 01:12:49+00	130.779832	31.936575	Aharu	Nov1	sa.gpx
2021/11/01 01:12:50+00	130.779832	31.936575	Aharu	Nov1	sa.gpx
2021/11/01 01:12:51+00	130.779832	31.936575	Aharu	Nov1	sa.gpx
2021/11/01 01:12:52+00	130.779832	31.936575	Aharu	Nov1	sa.gpx
2021/11/01 01:12:53+00	130.779832	31.936575	Aharu	Nov1	sa.gpx
2021/11/01 01:12:54+00	130.779832	31.936572	Aharu	Nov1	sa.gpx
2021/11/01 01:12:55+00	130.779832	31.936572	Aharu	Nov1	sa.gpx
2021/11/01 01:12:56+00	130.779832	31.936572	Aharu	Nov1	sa.gpx
2021/11/01 01:12:57+00	130.779832	31.93657	Aharu	Nov1	sa.gpx
2021/11/01 01:12:58+00	130.779832	31.93657	Aharu	Nov1	sa.gpx
2021/11/01 01:12:59+00	130.779832	31.93657	Aharu	Nov1	sa.gpx
2021/11/01 01:13:00+00	130.779832	31.93657	Aharu	Nov1	sa.gpx
2021/11/01 01:13:01+00	130.779832	31.93657	Aharu	Nov1	sa.gpx
2021/11/01 01:13:02+00	130.779832	31.93657	Aharu	Nov1	sa.gpx
2021/11/01 01:13:03+00	130.77983	31.936568	Aharu	Nov1	sa.gpx
2021/11/01 01:13:04+00	130.77983	31.936568	Aharu	Nov1	sa.gpx
2021/11/01 01:13:05+00	130.77983	31.936567	Aharu	Nov1	sa.gpx
2021/11/01 01:13:06+00	130.779832	31.936565	Aharu	Nov1	sa.gpx
2021/11/01 01:13:07+00	130.779835	31.936563	Aharu	Nov1	sa.gpx
2021/11/01 01:13:08+00	130.779837	31.936562	Aharu	Nov1	sa.gpx
2021/11/01 01:13:09+00	130.779837	31.93656	Aharu	Nov1	sa.gpx
2021/11/01 01:13:10+00	130.779838	31.936558	Aharu	Nov1	sa.gpx
2021/11/01 01:13:11+00	130.779838	31.936557	Aharu	Nov1	sa.gpx
2021/11/01 01:13:12+00	130.779837	31.936557	Aharu	Nov1	sa.gpx
2021/11/01 01:13:13+00	130.779837	31.936557	Aharu	Nov1	sa.gpx
2021/11/01 01:13:14+00	130.779837	31.936557	Aharu	Nov1	sa.gpx
2021/11/01 01:13:15+00	130.779837	31.936555	Aharu	Nov1	sa.gpx
2021/11/01 01:13:16+00	130.779837	31.936555	Aharu	Nov1	sa.gpx
2021/11/01 01:13:17+00	130.779842	31.936557	Aharu	Nov1	sa.gpx
2021/11/01 01:13:18+00	130.779852	31.93656	Aharu	Nov1	sa.gpx
2021/11/01 01:13:19+00	130.779865	31.936562	Aharu	Nov1	sa.gpx
2021/11/01 01:13:20+00	130.779863	31.936562	Aharu	Nov1	sa.gpx
2021/11/01 01:13:21+00	130.779865	31.936562	Aharu	Nov1	sa.gpx
2021/11/01 01:13:22+00	130.779865	31.936562	Aharu	Nov1	sa.gpx
2021/11/01 01:13:23+00	130.779865	31.936562	Aharu	Nov1	sa.gpx
2021/11/01 01:13:24+00	130.779867	31.936562	Aharu	Nov1	sa.gpx
2021/11/01 01:13:25+00	130.779868	31.936562	Aharu	Nov1	sa.gpx
2021/11/01 01:13:26+00	130.779865	31.936563	Aharu	Nov1	sa.gpx
2021/11/01 01:13:27+00	130.779865	31.936563	Aharu	Nov1	sa.gpx
2021/11/01 01:13:28+00	130.779865	31.936563	Aharu	Nov1	sa.gpx
2021/11/01 01:13:29+00	130.779865	31.936562	Aharu	Nov1	sa.gpx
2021/11/01 01:13:30+00	130.779865	31.93656	Aharu	Nov1	sa.gpx
2021/11/01 01:13:31+00	130.779867	31.93656	Aharu	Nov1	sa.gpx
2021/11/01 01:13:32+00	130.779867	31.936558	Aharu	Nov1	sa.gpx
2021/11/01 01:13:33+00	130.779868	31.93656	Aharu	Nov1	sa.gpx
2021/11/01 01:13:34+00	130.779862	31.93656	Aharu	Nov1	sa.gpx
2021/11/01 01:13:35+00	130.779855	31.936558	Aharu	Nov1	sa.gpx
2021/11/01 01:13:36+00	130.779853	31.93656	Aharu	Nov1	sa.gpx
2021/11/01 01:13:37+00	130.779853	31.936562	Aharu	Nov1	sa.gpx
2021/11/01 01:13:38+00	130.779853	31.936562	Aharu	Nov1	sa.gpx
2021/11/01 01:13:39+00	130.779853	31.936563	Aharu	Nov1	sa.gpx
2021/11/01 01:13:40+00	130.779853	31.936563	Aharu	Nov1	sa.gpx
2021/11/01 01:13:41+00	130.779853	31.936565	Aharu	Nov1	sa.gpx
2021/11/01 01:13:42+00	130.779855	31.936567	Aharu	Nov1	sa.gpx
2021/11/01 01:13:43+00	130.779855	31.93657	Aharu	Nov1	sa.gpx
2021/11/01 01:13:44+00	130.779853	31.936572	Aharu	Nov1	sa.gpx
2021/11/01 01:13:45+00	130.77985	31.936577	Aharu	Nov1	sa.gpx
2021/11/01 01:13:46+00	130.779847	31.936575	Aharu	Nov1	sa.gpx
2021/11/01 01:13:47+00	130.779842	31.936577	Aharu	Nov1	sa.gpx
2021/11/01 01:13:48+00	130.779837	31.936578	Aharu	Nov1	sa.gpx
2021/11/01 01:13:49+00	130.779835	31.936578	Aharu	Nov1	sa.gpx
2021/11/01 01:13:50+00	130.779833	31.93658	Aharu	Nov1	sa.gpx
2021/11/01 01:13:51+00	130.779827	31.936578	Aharu	Nov1	sa.gpx
2021/11/01 01:13:52+00	130.779823	31.936575	Aharu	Nov1	sa.gpx
2021/11/01 01:13:53+00	130.779823	31.936575	Aharu	Nov1	sa.gpx
2021/11/01 01:13:54+00	130.779823	31.936575	Aharu	Nov1	sa.gpx
2021/11/01 01:13:55+00	130.779822	31.936575	Aharu	Nov1	sa.gpx
2021/11/01 01:13:56+00	130.77982	31.936573	Aharu	Nov1	sa.gpx
2021/11/01 01:13:57+00	130.779817	31.936572	Aharu	Nov1	sa.gpx
2021/11/01 01:13:58+00	130.779813	31.936572	Aharu	Nov1	sa.gpx
2021/11/01 01:13:59+00	130.779813	31.936572	Aharu	Nov1	sa.gpx
2021/11/01 01:14:00+00	130.779813	31.936573	Aharu	Nov1	sa.gpx
2021/11/01 01:14:01+00	130.779813	31.936573	Aharu	Nov1	sa.gpx
2021/11/01 01:14:02+00	130.77981	31.936573	Aharu	Nov1	sa.gpx
2021/11/01 01:14:03+00	130.779807	31.936573	Aharu	Nov1	sa.gpx
2021/11/01 01:14:04+00	130.779807	31.936573	Aharu	Nov1	sa.gpx
2021/11/01 01:14:05+00	130.779807	31.936572	Aharu	Nov1	sa.gpx
2021/11/01 01:14:06+00	130.779805	31.936572	Aharu	Nov1	sa.gpx
2021/11/01 01:14:07+00	130.779805	31.936572	Aharu	Nov1	sa.gpx
2021/11/01 01:14:08+00	130.779805	31.936572	Aharu	Nov1	sa.gpx
2021/11/01 01:14:09+00	130.779805	31.936572	Aharu	Nov1	sa.gpx
2021/11/01 01:14:10+00	130.779805	31.936572	Aharu	Nov1	sa.gpx
2021/11/01 01:14:11+00	130.779807	31.936573	Aharu	Nov1	sa.gpx
2021/11/01 01:14:12+00	130.779807	31.936573	Aharu	Nov1	sa.gpx
2021/11/01 01:14:13+00	130.779807	31.936573	Aharu	Nov1	sa.gpx
2021/11/01 01:14:14+00	130.779807	31.936573	Aharu	Nov1	sa.gpx
2021/11/01 01:14:15+00	130.779807	31.936573	Aharu	Nov1	sa.gpx
2021/11/01 01:14:16+00	130.779808	31.936575	Aharu	Nov1	sa.gpx
2021/11/01 01:14:17+00	130.77981	31.936575	Aharu	Nov1	sa.gpx
2021/11/01 01:14:18+00	130.77981	31.936575	Aharu	Nov1	sa.gpx
2021/11/01 01:14:19+00	130.77981	31.936575	Aharu	Nov1	sa.gpx
2021/11/01 01:14:20+00	130.77981	31.936573	Aharu	Nov1	sa.gpx
2021/11/01 01:14:21+00	130.779812	31.936573	Aharu	Nov1	sa.gpx
2021/11/01 01:14:22+00	130.779813	31.936573	Aharu	Nov1	sa.gpx
2021/11/01 01:14:23+00	130.779812	31.936572	Aharu	Nov1	sa.gpx
2021/11/01 01:14:24+00	130.77981	31.93657	Aharu	Nov1	sa.gpx
2021/11/01 01:14:25+00	130.779812	31.936572	Aharu	Nov1	sa.gpx
2021/11/01 01:14:26+00	130.779813	31.936572	Aharu	Nov1	sa.gpx
2021/11/01 01:14:27+00	130.779815	31.936573	Aharu	Nov1	sa.gpx
2021/11/01 01:14:28+00	130.779817	31.936573	Aharu	Nov1	sa.gpx
2021/11/01 01:14:29+00	130.779818	31.936573	Aharu	Nov1	sa.gpx
2021/11/01 01:14:30+00	130.779818	31.936575	Aharu	Nov1	sa.gpx
2021/11/01 01:14:31+00	130.779817	31.936575	Aharu	Nov1	sa.gpx
2021/11/01 01:14:32+00	130.779815	31.936573	Aharu	Nov1	sa.gpx
2021/11/01 01:14:33+00	130.779815	31.936572	Aharu	Nov1	sa.gpx
2021/11/01 01:14:34+00	130.779815	31.936573	Aharu	Nov1	sa.gpx
2021/11/01 01:14:35+00	130.779815	31.936573	Aharu	Nov1	sa.gpx
2021/11/01 01:14:36+00	130.779815	31.936572	Aharu	Nov1	sa.gpx
2021/11/01 01:14:37+00	130.779818	31.936572	Aharu	Nov1	sa.gpx
2021/11/01 01:14:38+00	130.779817	31.936568	Aharu	Nov1	sa.gpx
2021/11/01 01:14:39+00	130.779815	31.936568	Aharu	Nov1	sa.gpx
2021/11/01 01:14:40+00	130.779815	31.936567	Aharu	Nov1	sa.gpx
2021/11/01 01:14:41+00	130.779813	31.936567	Aharu	Nov1	sa.gpx
2021/11/01 01:14:42+00	130.779812	31.936568	Aharu	Nov1	sa.gpx
2021/11/01 01:14:43+00	130.779808	31.936568	Aharu	Nov1	sa.gpx
2021/11/01 01:14:44+00	130.779808	31.936568	Aharu	Nov1	sa.gpx
2021/11/01 01:14:45+00	130.779808	31.936568	Aharu	Nov1	sa.gpx
2021/11/01 01:14:46+00	130.779808	31.936568	Aharu	Nov1	sa.gpx
2021/11/01 01:14:47+00	130.779808	31.936568	Aharu	Nov1	sa.gpx
2021/11/01 01:14:48+00	130.77981	31.936567	Aharu	Nov1	sa.gpx
2021/11/01 01:14:49+00	130.77981	31.936567	Aharu	Nov1	sa.gpx
2021/11/01 01:14:50+00	130.77981	31.936567	Aharu	Nov1	sa.gpx
2021/11/01 01:14:51+00	130.77981	31.936567	Aharu	Nov1	sa.gpx
2021/11/01 01:14:52+00	130.779812	31.936567	Aharu	Nov1	sa.gpx
2021/11/01 01:14:53+00	130.779812	31.93657	Aharu	Nov1	sa.gpx
2021/11/01 01:14:54+00	130.779815	31.93657	Aharu	Nov1	sa.gpx
2021/11/01 01:14:55+00	130.77981	31.936572	Aharu	Nov1	sa.gpx
2021/11/01 01:14:56+00	130.77981	31.936572	Aharu	Nov1	sa.gpx
2021/11/01 01:14:57+00	130.77981	31.936572	Aharu	Nov1	sa.gpx
2021/11/01 01:14:58+00	130.779808	31.936572	Aharu	Nov1	sa.gpx
2021/11/01 01:14:59+00	130.779808	31.936572	Aharu	Nov1	sa.gpx
2021/11/01 01:15:00+00	130.779807	31.936575	Aharu	Nov1	sa.gpx
2021/11/01 01:15:01+00	130.779807	31.936575	Aharu	Nov1	sa.gpx
2021/11/01 01:15:02+00	130.779805	31.936578	Aharu	Nov1	sa.gpx
2021/11/01 01:15:03+00	130.779805	31.936578	Aharu	Nov1	sa.gpx
2021/11/01 01:15:04+00	130.779808	31.936578	Aharu	Nov1	sa.gpx
2021/11/01 01:15:05+00	130.77981	31.93658	Aharu	Nov1	sa.gpx
2021/11/01 01:15:06+00	130.779812	31.936582	Aharu	Nov1	sa.gpx
2021/11/01 01:15:07+00	130.779812	31.936583	Aharu	Nov1	sa.gpx
2021/11/01 01:15:08+00	130.779812	31.93658	Aharu	Nov1	sa.gpx
2021/11/01 01:15:09+00	130.779812	31.93658	Aharu	Nov1	sa.gpx
2021/11/01 01:15:10+00	130.77981	31.93658	Aharu	Nov1	sa.gpx
2021/11/01 01:15:11+00	130.779807	31.936578	Aharu	Nov1	sa.gpx
2021/11/01 01:15:12+00	130.779805	31.936577	Aharu	Nov1	sa.gpx
2021/11/01 01:15:13+00	130.779802	31.936572	Aharu	Nov1	sa.gpx
2021/11/01 01:15:14+00	130.779802	31.93657	Aharu	Nov1	sa.gpx
2021/11/01 01:15:15+00	130.779802	31.93657	Aharu	Nov1	sa.gpx
2021/11/01 01:15:16+00	130.779802	31.93657	Aharu	Nov1	sa.gpx
2021/11/01 01:15:17+00	130.779802	31.936568	Aharu	Nov1	sa.gpx
2021/11/01 01:15:18+00	130.779802	31.936568	Aharu	Nov1	sa.gpx
2021/11/01 01:15:19+00	130.779802	31.936568	Aharu	Nov1	sa.gpx
2021/11/01 01:15:20+00	130.779798	31.936567	Aharu	Nov1	sa.gpx
2021/11/01 01:15:21+00	130.779798	31.936567	Aharu	Nov1	sa.gpx
2021/11/01 01:15:22+00	130.779798	31.936567	Aharu	Nov1	sa.gpx
2021/11/01 01:15:23+00	130.779798	31.936568	Aharu	Nov1	sa.gpx
2021/11/01 01:15:24+00	130.779797	31.936568	Aharu	Nov1	sa.gpx
2021/11/01 01:15:25+00	130.779797	31.936568	Aharu	Nov1	sa.gpx
2021/11/01 01:15:26+00	130.779798	31.936568	Aharu	Nov1	sa.gpx
2021/11/01 01:15:27+00	130.7798	31.936568	Aharu	Nov1	sa.gpx
2021/11/01 01:15:28+00	130.7798	31.936568	Aharu	Nov1	sa.gpx
2021/11/01 01:15:29+00	130.7798	31.93657	Aharu	Nov1	sa.gpx
2021/11/01 01:15:30+00	130.779802	31.936572	Aharu	Nov1	sa.gpx
2021/11/01 01:15:31+00	130.7798	31.936573	Aharu	Nov1	sa.gpx
2021/11/01 01:15:32+00	130.779798	31.936572	Aharu	Nov1	sa.gpx
2021/11/01 01:15:33+00	130.779798	31.93657	Aharu	Nov1	sa.gpx
2021/11/01 01:15:34+00	130.779795	31.93657	Aharu	Nov1	sa.gpx
2021/11/01 01:15:35+00	130.779795	31.93657	Aharu	Nov1	sa.gpx
2021/11/01 01:15:36+00	130.779798	31.93657	Aharu	Nov1	sa.gpx
2021/11/01 01:15:37+00	130.779802	31.93657	Aharu	Nov1	sa.gpx
2021/11/01 01:15:38+00	130.779803	31.93657	Aharu	Nov1	sa.gpx
2021/11/01 01:15:39+00	130.779805	31.93657	Aharu	Nov1	sa.gpx
2021/11/01 01:15:40+00	130.779807	31.936568	Aharu	Nov1	sa.gpx
2021/11/01 01:15:41+00	130.779808	31.936565	Aharu	Nov1	sa.gpx
2021/11/01 01:15:42+00	130.77981	31.936562	Aharu	Nov1	sa.gpx
2021/11/01 01:15:43+00	130.779812	31.936558	Aharu	Nov1	sa.gpx
2021/11/01 01:15:44+00	130.779808	31.936553	Aharu	Nov1	sa.gpx
2021/11/01 01:15:45+00	130.77981	31.936552	Aharu	Nov1	sa.gpx
2021/11/01 01:15:46+00	130.779813	31.936545	Aharu	Nov1	sa.gpx
2021/11/01 01:15:47+00	130.779822	31.936548	Aharu	Nov1	sa.gpx
2021/11/01 01:15:48+00	130.779825	31.936548	Aharu	Nov1	sa.gpx
2021/11/01 01:15:49+00	130.779827	31.93655	Aharu	Nov1	sa.gpx
2021/11/01 01:15:50+00	130.77983	31.93655	Aharu	Nov1	sa.gpx
2021/11/01 01:15:51+00	130.779828	31.93655	Aharu	Nov1	sa.gpx
2021/11/01 01:15:52+00	130.779827	31.936552	Aharu	Nov1	sa.gpx
2021/11/01 01:15:53+00	130.779827	31.936553	Aharu	Nov1	sa.gpx
2021/11/01 01:15:54+00	130.779828	31.936553	Aharu	Nov1	sa.gpx
2021/11/01 01:15:55+00	130.779828	31.936555	Aharu	Nov1	sa.gpx
2021/11/01 01:15:56+00	130.779828	31.936553	Aharu	Nov1	sa.gpx
2021/11/01 01:15:57+00	130.779825	31.936553	Aharu	Nov1	sa.gpx
2021/11/01 01:15:58+00	130.779825	31.936553	Aharu	Nov1	sa.gpx
2021/11/01 01:15:59+00	130.779825	31.936553	Aharu	Nov1	sa.gpx
2021/11/01 01:16:00+00	130.779825	31.936553	Aharu	Nov1	sa.gpx
2021/11/01 01:16:01+00	130.779825	31.936553	Aharu	Nov1	sa.gpx
2021/11/01 01:16:02+00	130.779823	31.936552	Aharu	Nov1	sa.gpx
2021/11/01 01:16:03+00	130.779822	31.936552	Aharu	Nov1	sa.gpx
2021/11/01 01:16:04+00	130.779818	31.93655	Aharu	Nov1	sa.gpx
2021/11/01 01:16:05+00	130.779817	31.93655	Aharu	Nov1	sa.gpx
2021/11/01 01:16:06+00	130.779817	31.93655	Aharu	Nov1	sa.gpx
2021/11/01 01:16:07+00	130.779813	31.93655	Aharu	Nov1	sa.gpx
2021/11/01 01:16:08+00	130.77981	31.936548	Aharu	Nov1	sa.gpx
2021/11/01 01:16:09+00	130.779808	31.93655	Aharu	Nov1	sa.gpx
2021/11/01 01:16:10+00	130.779807	31.936552	Aharu	Nov1	sa.gpx
2021/11/01 01:16:11+00	130.779805	31.936552	Aharu	Nov1	sa.gpx
2021/11/01 01:16:12+00	130.779803	31.93655	Aharu	Nov1	sa.gpx
2021/11/01 01:16:13+00	130.779803	31.936548	Aharu	Nov1	sa.gpx
2021/11/01 01:16:14+00	130.779815	31.936548	Aharu	Nov1	sa.gpx
2021/11/01 01:16:15+00	130.779817	31.936547	Aharu	Nov1	sa.gpx
2021/11/01 01:16:16+00	130.77982	31.93655	Aharu	Nov1	sa.gpx
2021/11/01 01:16:17+00	130.779822	31.936552	Aharu	Nov1	sa.gpx
2021/11/01 01:16:18+00	130.779822	31.93655	Aharu	Nov1	sa.gpx
2021/11/01 01:16:19+00	130.779822	31.936548	Aharu	Nov1	sa.gpx
2021/11/01 01:16:20+00	130.77982	31.936547	Aharu	Nov1	sa.gpx
2021/11/01 01:16:21+00	130.779817	31.936543	Aharu	Nov1	sa.gpx
2021/11/01 01:16:22+00	130.779817	31.936543	Aharu	Nov1	sa.gpx
2021/11/01 01:16:23+00	130.779817	31.936545	Aharu	Nov1	sa.gpx
2021/11/01 01:16:24+00	130.779818	31.936542	Aharu	Nov1	sa.gpx
2021/11/01 01:16:25+00	130.779818	31.936542	Aharu	Nov1	sa.gpx
2021/11/01 01:16:26+00	130.779818	31.936543	Aharu	Nov1	sa.gpx
2021/11/01 01:16:27+00	130.779815	31.93654	Aharu	Nov1	sa.gpx
2021/11/01 01:16:28+00	130.779815	31.936538	Aharu	Nov1	sa.gpx
2021/11/01 01:16:29+00	130.77981	31.936538	Aharu	Nov1	sa.gpx
2021/11/01 01:16:30+00	130.779808	31.936542	Aharu	Nov1	sa.gpx
2021/11/01 01:16:31+00	130.779817	31.936547	Aharu	Nov1	sa.gpx
2021/11/01 01:16:32+00	130.779818	31.936548	Aharu	Nov1	sa.gpx
2021/11/01 01:16:33+00	130.77982	31.93655	Aharu	Nov1	sa.gpx
2021/11/01 01:16:34+00	130.779822	31.936548	Aharu	Nov1	sa.gpx
2021/11/01 01:16:35+00	130.779822	31.936548	Aharu	Nov1	sa.gpx
2021/11/01 01:16:36+00	130.779822	31.936548	Aharu	Nov1	sa.gpx
2021/11/01 01:16:37+00	130.779827	31.936552	Aharu	Nov1	sa.gpx
2021/11/01 01:16:38+00	130.779832	31.936553	Aharu	Nov1	sa.gpx
2021/11/01 01:16:39+00	130.779835	31.936555	Aharu	Nov1	sa.gpx
2021/11/01 01:16:40+00	130.779833	31.936557	Aharu	Nov1	sa.gpx
2021/11/01 01:16:41+00	130.779832	31.936557	Aharu	Nov1	sa.gpx
2021/11/01 01:16:42+00	130.779833	31.93656	Aharu	Nov1	sa.gpx
2021/11/01 01:16:43+00	130.779832	31.936558	Aharu	Nov1	sa.gpx
2021/11/01 01:16:44+00	130.77983	31.936558	Aharu	Nov1	sa.gpx
2021/11/01 01:16:45+00	130.77983	31.936557	Aharu	Nov1	sa.gpx
2021/11/01 01:16:46+00	130.779828	31.936555	Aharu	Nov1	sa.gpx
2021/11/01 01:16:47+00	130.779828	31.936553	Aharu	Nov1	sa.gpx
2021/11/01 01:16:48+00	130.779828	31.936557	Aharu	Nov1	sa.gpx
2021/11/01 01:16:49+00	130.77983	31.936553	Aharu	Nov1	sa.gpx
2021/11/01 01:16:50+00	130.779828	31.936547	Aharu	Nov1	sa.gpx
2021/11/01 01:16:51+00	130.779832	31.936548	Aharu	Nov1	sa.gpx
2021/11/01 01:16:52+00	130.779827	31.936545	Aharu	Nov1	sa.gpx
2021/11/01 01:16:53+00	130.779818	31.936543	Aharu	Nov1	sa.gpx
2021/11/01 01:16:54+00	130.77981	31.936542	Aharu	Nov1	sa.gpx
2021/11/01 01:16:55+00	130.7798	31.93654	Aharu	Nov1	sa.gpx
2021/11/01 01:16:56+00	130.77979	31.936537	Aharu	Nov1	sa.gpx
2021/11/01 01:16:57+00	130.779778	31.936537	Aharu	Nov1	sa.gpx
2021/11/01 01:16:58+00	130.779767	31.936537	Aharu	Nov1	sa.gpx
2021/11/01 01:16:59+00	130.779757	31.93654	Aharu	Nov1	sa.gpx
2021/11/01 01:17:00+00	130.779747	31.936548	Aharu	Nov1	sa.gpx
2021/11/01 01:17:01+00	130.779737	31.936552	Aharu	Nov1	sa.gpx
2021/11/01 01:17:02+00	130.779727	31.936552	Aharu	Nov1	sa.gpx
2021/11/01 01:17:03+00	130.779715	31.936553	Aharu	Nov1	sa.gpx
2021/11/01 01:17:04+00	130.779702	31.936558	Aharu	Nov1	sa.gpx
2021/11/01 01:17:05+00	130.779685	31.936562	Aharu	Nov1	sa.gpx
2021/11/01 01:17:06+00	130.779667	31.936563	Aharu	Nov1	sa.gpx
2021/11/01 01:17:07+00	130.779655	31.93657	Aharu	Nov1	sa.gpx
2021/11/01 01:17:08+00	130.779645	31.936573	Aharu	Nov1	sa.gpx
2021/11/01 01:17:09+00	130.779637	31.936582	Aharu	Nov1	sa.gpx
2021/11/01 01:17:10+00	130.779628	31.936585	Aharu	Nov1	sa.gpx
2021/11/01 01:17:11+00	130.779623	31.93659	Aharu	Nov1	sa.gpx
2021/11/01 01:17:12+00	130.779612	31.936592	Aharu	Nov1	sa.gpx
2021/11/01 01:17:13+00	130.779605	31.936595	Aharu	Nov1	sa.gpx
2021/11/01 01:17:14+00	130.7796	31.936602	Aharu	Nov1	sa.gpx
2021/11/01 01:17:15+00	130.779592	31.936605	Aharu	Nov1	sa.gpx
2021/11/01 01:17:16+00	130.779583	31.936612	Aharu	Nov1	sa.gpx
2021/11/01 01:17:17+00	130.779582	31.936618	Aharu	Nov1	sa.gpx
2021/11/01 01:17:18+00	130.779578	31.936622	Aharu	Nov1	sa.gpx
2021/11/01 01:17:19+00	130.779577	31.936625	Aharu	Nov1	sa.gpx
2021/11/01 01:17:20+00	130.779572	31.93663	Aharu	Nov1	sa.gpx
2021/11/01 01:17:21+00	130.779573	31.936628	Aharu	Nov1	sa.gpx
2021/11/01 01:17:22+00	130.779572	31.93663	Aharu	Nov1	sa.gpx
2021/11/01 01:17:23+00	130.779568	31.936632	Aharu	Nov1	sa.gpx
2021/11/01 01:17:24+00	130.779563	31.936633	Aharu	Nov1	sa.gpx
2021/11/01 01:17:25+00	130.77956	31.936633	Aharu	Nov1	sa.gpx
2021/11/01 01:17:26+00	130.779557	31.936635	Aharu	Nov1	sa.gpx
2021/11/01 01:17:27+00	130.779555	31.936637	Aharu	Nov1	sa.gpx
2021/11/01 01:17:28+00	130.77955	31.936637	Aharu	Nov1	sa.gpx
2021/11/01 01:17:29+00	130.77955	31.936637	Aharu	Nov1	sa.gpx
2021/11/01 01:17:30+00	130.77955	31.936635	Aharu	Nov1	sa.gpx
2021/11/01 01:17:31+00	130.779552	31.936637	Aharu	Nov1	sa.gpx
2021/11/01 01:17:32+00	130.779552	31.936633	Aharu	Nov1	sa.gpx
2021/11/01 01:17:33+00	130.779552	31.936632	Aharu	Nov1	sa.gpx
2021/11/01 01:17:34+00	130.779552	31.936633	Aharu	Nov1	sa.gpx
2021/11/01 01:17:35+00	130.779552	31.936633	Aharu	Nov1	sa.gpx
2021/11/01 01:17:36+00	130.779552	31.936633	Aharu	Nov1	sa.gpx
2021/11/01 01:17:37+00	130.779552	31.936633	Aharu	Nov1	sa.gpx
2021/11/01 01:17:38+00	130.779552	31.936633	Aharu	Nov1	sa.gpx
2021/11/01 01:17:39+00	130.779552	31.936633	Aharu	Nov1	sa.gpx
2021/11/01 01:17:40+00	130.779552	31.936633	Aharu	Nov1	sa.gpx
2021/11/01 01:17:41+00	130.779552	31.936632	Aharu	Nov1	sa.gpx
2021/11/01 01:17:42+00	130.779552	31.936632	Aharu	Nov1	sa.gpx
2021/11/01 01:17:43+00	130.779552	31.936633	Aharu	Nov1	sa.gpx
2021/11/01 01:17:44+00	130.779553	31.936632	Aharu	Nov1	sa.gpx
2021/11/01 01:17:45+00	130.779555	31.936633	Aharu	Nov1	sa.gpx
2021/11/01 01:17:46+00	130.779555	31.936633	Aharu	Nov1	sa.gpx
2021/11/01 01:17:47+00	130.779558	31.936633	Aharu	Nov1	sa.gpx
2021/11/01 01:17:48+00	130.77956	31.936633	Aharu	Nov1	sa.gpx
2021/11/01 01:17:49+00	130.779558	31.936633	Aharu	Nov1	sa.gpx
2021/11/01 01:17:50+00	130.779558	31.936633	Aharu	Nov1	sa.gpx
2021/11/01 01:17:51+00	130.779557	31.936632	Aharu	Nov1	sa.gpx
2021/11/01 01:17:52+00	130.779557	31.936632	Aharu	Nov1	sa.gpx
2021/11/01 01:17:53+00	130.779552	31.93663	Aharu	Nov1	sa.gpx
2021/11/01 01:17:54+00	130.77955	31.93663	Aharu	Nov1	sa.gpx
2021/11/01 01:17:55+00	130.779548	31.936628	Aharu	Nov1	sa.gpx
2021/11/01 01:17:56+00	130.779547	31.936628	Aharu	Nov1	sa.gpx
2021/11/01 01:17:57+00	130.779542	31.936628	Aharu	Nov1	sa.gpx
2021/11/01 01:17:58+00	130.77954	31.936628	Aharu	Nov1	sa.gpx
2021/11/01 01:17:59+00	130.779537	31.93663	Aharu	Nov1	sa.gpx
2021/11/01 01:18:00+00	130.779535	31.93663	Aharu	Nov1	sa.gpx
2021/11/01 01:18:01+00	130.779532	31.936628	Aharu	Nov1	sa.gpx
2021/11/01 01:18:02+00	130.779533	31.936628	Aharu	Nov1	sa.gpx
2021/11/01 01:18:03+00	130.779533	31.936628	Aharu	Nov1	sa.gpx
2021/11/01 01:18:04+00	130.779533	31.936628	Aharu	Nov1	sa.gpx
2021/11/01 01:18:05+00	130.779533	31.936628	Aharu	Nov1	sa.gpx
2021/11/01 01:18:06+00	130.779535	31.93663	Aharu	Nov1	sa.gpx
2021/11/01 01:18:07+00	130.779535	31.936632	Aharu	Nov1	sa.gpx
2021/11/01 01:18:08+00	130.779535	31.936632	Aharu	Nov1	sa.gpx
2021/11/01 01:18:09+00	130.779535	31.936632	Aharu	Nov1	sa.gpx
2021/11/01 01:18:10+00	130.779535	31.936632	Aharu	Nov1	sa.gpx
2021/11/01 01:18:11+00	130.779535	31.936632	Aharu	Nov1	sa.gpx
2021/11/01 01:18:12+00	130.779535	31.936632	Aharu	Nov1	sa.gpx
2021/11/01 01:18:13+00	130.779535	31.936632	Aharu	Nov1	sa.gpx
2021/11/01 01:18:14+00	130.779533	31.936633	Aharu	Nov1	sa.gpx
2021/11/01 01:18:15+00	130.779533	31.936633	Aharu	Nov1	sa.gpx
2021/11/01 01:18:16+00	130.779533	31.936633	Aharu	Nov1	sa.gpx
2021/11/01 01:18:17+00	130.779533	31.936633	Aharu	Nov1	sa.gpx
2021/11/01 01:18:18+00	130.779533	31.936633	Aharu	Nov1	sa.gpx
2021/11/01 01:18:19+00	130.779533	31.936633	Aharu	Nov1	sa.gpx
2021/11/01 01:18:20+00	130.779533	31.936633	Aharu	Nov1	sa.gpx
2021/11/01 01:18:21+00	130.779533	31.936633	Aharu	Nov1	sa.gpx
2021/11/01 01:18:22+00	130.779533	31.936633	Aharu	Nov1	sa.gpx
2021/11/01 01:18:23+00	130.77953	31.936633	Aharu	Nov1	sa.gpx
2021/11/01 01:18:24+00	130.779532	31.936633	Aharu	Nov1	sa.gpx
2021/11/01 01:18:25+00	130.779532	31.936633	Aharu	Nov1	sa.gpx
2021/11/01 01:18:26+00	130.779532	31.936633	Aharu	Nov1	sa.gpx
2021/11/01 01:18:27+00	130.779532	31.936633	Aharu	Nov1	sa.gpx
2021/11/01 01:18:28+00	130.77953	31.936633	Aharu	Nov1	sa.gpx
2021/11/01 01:18:29+00	130.77953	31.936635	Aharu	Nov1	sa.gpx
2021/11/01 01:18:30+00	130.77953	31.936637	Aharu	Nov1	sa.gpx
2021/11/01 01:18:31+00	130.77953	31.93664	Aharu	Nov1	sa.gpx
2021/11/01 01:18:32+00	130.779528	31.93664	Aharu	Nov1	sa.gpx
2021/11/01 01:18:33+00	130.779528	31.93664	Aharu	Nov1	sa.gpx
2021/11/01 01:18:34+00	130.779528	31.93664	Aharu	Nov1	sa.gpx
2021/11/01 01:18:35+00	130.779528	31.93664	Aharu	Nov1	sa.gpx
2021/11/01 01:18:36+00	130.779528	31.936638	Aharu	Nov1	sa.gpx
2021/11/01 01:18:37+00	130.779527	31.93664	Aharu	Nov1	sa.gpx
2021/11/01 01:18:38+00	130.779528	31.93664	Aharu	Nov1	sa.gpx
2021/11/01 01:18:39+00	130.77953	31.936642	Aharu	Nov1	sa.gpx
2021/11/01 01:18:40+00	130.779532	31.936643	Aharu	Nov1	sa.gpx
2021/11/01 01:18:41+00	130.779532	31.936643	Aharu	Nov1	sa.gpx
2021/11/01 01:18:42+00	130.779532	31.936645	Aharu	Nov1	sa.gpx
2021/11/01 01:18:43+00	130.77953	31.936645	Aharu	Nov1	sa.gpx
2021/11/01 01:18:44+00	130.77953	31.936647	Aharu	Nov1	sa.gpx
2021/11/01 01:18:45+00	130.779528	31.936647	Aharu	Nov1	sa.gpx
2021/11/01 01:18:46+00	130.779528	31.936652	Aharu	Nov1	sa.gpx
2021/11/01 01:18:47+00	130.779528	31.936653	Aharu	Nov1	sa.gpx
2021/11/01 01:18:48+00	130.779528	31.936653	Aharu	Nov1	sa.gpx
2021/11/01 01:18:49+00	130.779528	31.936653	Aharu	Nov1	sa.gpx
2021/11/01 01:18:50+00	130.779528	31.936653	Aharu	Nov1	sa.gpx
2021/11/01 01:18:51+00	130.779528	31.936653	Aharu	Nov1	sa.gpx
2021/11/01 01:18:52+00	130.779528	31.936653	Aharu	Nov1	sa.gpx
2021/11/01 01:18:53+00	130.779527	31.936653	Aharu	Nov1	sa.gpx
2021/11/01 01:18:54+00	130.779527	31.936657	Aharu	Nov1	sa.gpx
2021/11/01 01:18:55+00	130.779525	31.936658	Aharu	Nov1	sa.gpx
2021/11/01 01:18:56+00	130.779525	31.936662	Aharu	Nov1	sa.gpx
2021/11/01 01:18:57+00	130.779523	31.936665	Aharu	Nov1	sa.gpx
2021/11/01 01:18:58+00	130.779518	31.936662	Aharu	Nov1	sa.gpx
2021/11/01 01:18:59+00	130.77952	31.936665	Aharu	Nov1	sa.gpx
2021/11/01 01:19:00+00	130.77952	31.936665	Aharu	Nov1	sa.gpx
2021/11/01 01:19:01+00	130.779518	31.936663	Aharu	Nov1	sa.gpx
2021/11/01 01:19:02+00	130.779518	31.936663	Aharu	Nov1	sa.gpx
2021/11/01 01:19:03+00	130.779518	31.936665	Aharu	Nov1	sa.gpx
2021/11/01 01:19:04+00	130.779518	31.936665	Aharu	Nov1	sa.gpx
2021/11/01 01:19:05+00	130.779518	31.936665	Aharu	Nov1	sa.gpx
2021/11/01 01:19:06+00	130.779518	31.936665	Aharu	Nov1	sa.gpx
2021/11/01 01:19:07+00	130.779518	31.936663	Aharu	Nov1	sa.gpx
2021/11/01 01:19:08+00	130.779518	31.936667	Aharu	Nov1	sa.gpx
2021/11/01 01:19:09+00	130.779517	31.936668	Aharu	Nov1	sa.gpx
2021/11/01 01:19:10+00	130.779517	31.936672	Aharu	Nov1	sa.gpx
2021/11/01 01:19:11+00	130.779513	31.936672	Aharu	Nov1	sa.gpx
2021/11/01 01:19:12+00	130.779513	31.936673	Aharu	Nov1	sa.gpx
2021/11/01 01:19:13+00	130.779513	31.936673	Aharu	Nov1	sa.gpx
2021/11/01 01:19:14+00	130.779517	31.936675	Aharu	Nov1	sa.gpx
2021/11/01 01:19:15+00	130.779515	31.936675	Aharu	Nov1	sa.gpx
2021/11/01 01:19:16+00	130.779515	31.936675	Aharu	Nov1	sa.gpx
2021/11/01 01:19:17+00	130.779515	31.936675	Aharu	Nov1	sa.gpx
2021/11/01 01:19:18+00	130.779515	31.936675	Aharu	Nov1	sa.gpx
2021/11/01 01:19:19+00	130.779517	31.936675	Aharu	Nov1	sa.gpx
2021/11/01 01:19:20+00	130.779517	31.936675	Aharu	Nov1	sa.gpx
2021/11/01 01:19:21+00	130.779517	31.936673	Aharu	Nov1	sa.gpx
2021/11/01 01:19:22+00	130.77952	31.936673	Aharu	Nov1	sa.gpx
2021/11/01 01:19:23+00	130.77952	31.936673	Aharu	Nov1	sa.gpx
2021/11/01 01:19:24+00	130.77952	31.936673	Aharu	Nov1	sa.gpx
2021/11/01 01:19:25+00	130.77952	31.936673	Aharu	Nov1	sa.gpx
2021/11/01 01:19:26+00	130.77952	31.936673	Aharu	Nov1	sa.gpx
2021/11/01 01:19:27+00	130.779523	31.936673	Aharu	Nov1	sa.gpx
2021/11/01 01:19:28+00	130.779527	31.93667	Aharu	Nov1	sa.gpx
2021/11/01 01:19:29+00	130.77953	31.936668	Aharu	Nov1	sa.gpx
2021/11/01 01:19:30+00	130.779532	31.936667	Aharu	Nov1	sa.gpx
2021/11/01 01:19:31+00	130.779532	31.936667	Aharu	Nov1	sa.gpx
2021/11/01 01:19:32+00	130.779532	31.936667	Aharu	Nov1	sa.gpx
2021/11/01 01:19:33+00	130.779533	31.936667	Aharu	Nov1	sa.gpx
2021/11/01 01:19:34+00	130.779535	31.936667	Aharu	Nov1	sa.gpx
2021/11/01 01:19:35+00	130.779537	31.936665	Aharu	Nov1	sa.gpx
2021/11/01 01:19:36+00	130.77954	31.936665	Aharu	Nov1	sa.gpx
2021/11/01 01:19:37+00	130.779538	31.936667	Aharu	Nov1	sa.gpx
2021/11/01 01:19:38+00	130.77954	31.936667	Aharu	Nov1	sa.gpx
2021/11/01 01:19:39+00	130.77954	31.936667	Aharu	Nov1	sa.gpx
2021/11/01 01:19:40+00	130.77954	31.936667	Aharu	Nov1	sa.gpx
2021/11/01 01:19:41+00	130.779543	31.936667	Aharu	Nov1	sa.gpx
2021/11/01 01:19:42+00	130.779545	31.936665	Aharu	Nov1	sa.gpx
2021/11/01 01:19:43+00	130.779547	31.936665	Aharu	Nov1	sa.gpx
2021/11/01 01:19:44+00	130.77955	31.936663	Aharu	Nov1	sa.gpx
2021/11/01 01:19:45+00	130.779552	31.936663	Aharu	Nov1	sa.gpx
2021/11/01 01:19:46+00	130.779552	31.936663	Aharu	Nov1	sa.gpx
2021/11/01 01:19:47+00	130.779552	31.936663	Aharu	Nov1	sa.gpx
2021/11/01 01:19:48+00	130.779552	31.936663	Aharu	Nov1	sa.gpx
2021/11/01 01:19:49+00	130.77955	31.936662	Aharu	Nov1	sa.gpx
2021/11/01 01:19:50+00	130.77955	31.936662	Aharu	Nov1	sa.gpx
2021/11/01 01:19:51+00	130.779547	31.936662	Aharu	Nov1	sa.gpx
2021/11/01 01:19:52+00	130.779543	31.936663	Aharu	Nov1	sa.gpx
2021/11/01 01:19:53+00	130.77954	31.936663	Aharu	Nov1	sa.gpx
2021/11/01 01:19:54+00	130.779542	31.936662	Aharu	Nov1	sa.gpx
2021/11/01 01:19:55+00	130.779543	31.93666	Aharu	Nov1	sa.gpx
2021/11/01 01:19:56+00	130.779543	31.93666	Aharu	Nov1	sa.gpx
2021/11/01 01:19:57+00	130.779543	31.93666	Aharu	Nov1	sa.gpx
2021/11/01 01:19:58+00	130.779542	31.93666	Aharu	Nov1	sa.gpx
2021/11/01 01:19:59+00	130.779542	31.93666	Aharu	Nov1	sa.gpx
2021/11/01 01:20:00+00	130.779542	31.93666	Aharu	Nov1	sa.gpx
2021/11/01 01:20:01+00	130.77954	31.936662	Aharu	Nov1	sa.gpx
2021/11/01 01:20:02+00	130.779538	31.936663	Aharu	Nov1	sa.gpx
2021/11/01 01:20:03+00	130.779533	31.936662	Aharu	Nov1	sa.gpx
2021/11/01 01:20:04+00	130.779532	31.936663	Aharu	Nov1	sa.gpx
2021/11/01 01:20:05+00	130.779528	31.936665	Aharu	Nov1	sa.gpx
2021/11/01 01:20:06+00	130.779528	31.936667	Aharu	Nov1	sa.gpx
2021/11/01 01:20:07+00	130.779532	31.936668	Aharu	Nov1	sa.gpx
2021/11/01 01:20:08+00	130.779532	31.93667	Aharu	Nov1	sa.gpx
2021/11/01 01:20:09+00	130.779532	31.93667	Aharu	Nov1	sa.gpx
2021/11/01 01:20:10+00	130.779527	31.936667	Aharu	Nov1	sa.gpx
2021/11/01 01:20:11+00	130.779525	31.936665	Aharu	Nov1	sa.gpx
2021/11/01 01:20:12+00	130.779522	31.936665	Aharu	Nov1	sa.gpx
2021/11/01 01:20:13+00	130.779523	31.936667	Aharu	Nov1	sa.gpx
2021/11/01 01:20:14+00	130.779523	31.936667	Aharu	Nov1	sa.gpx
2021/11/01 01:20:15+00	130.779523	31.936667	Aharu	Nov1	sa.gpx
2021/11/01 01:20:16+00	130.779523	31.936667	Aharu	Nov1	sa.gpx
2021/11/01 01:20:17+00	130.779522	31.936667	Aharu	Nov1	sa.gpx
2021/11/01 01:20:18+00	130.779522	31.936667	Aharu	Nov1	sa.gpx
2021/11/01 01:20:19+00	130.779522	31.936667	Aharu	Nov1	sa.gpx
2021/11/01 01:20:20+00	130.77952	31.936667	Aharu	Nov1	sa.gpx
2021/11/01 01:20:21+00	130.77952	31.936667	Aharu	Nov1	sa.gpx
2021/11/01 01:20:22+00	130.779518	31.93667	Aharu	Nov1	sa.gpx
2021/11/01 01:20:23+00	130.779517	31.936668	Aharu	Nov1	sa.gpx
2021/11/01 01:20:24+00	130.779517	31.936667	Aharu	Nov1	sa.gpx
2021/11/01 01:20:25+00	130.779517	31.936665	Aharu	Nov1	sa.gpx
2021/11/01 01:20:26+00	130.779518	31.936667	Aharu	Nov1	sa.gpx
2021/11/01 01:20:27+00	130.779517	31.936668	Aharu	Nov1	sa.gpx
2021/11/01 01:20:28+00	130.779513	31.936672	Aharu	Nov1	sa.gpx
2021/11/01 01:20:29+00	130.779512	31.936673	Aharu	Nov1	sa.gpx
2021/11/01 01:20:30+00	130.779508	31.936673	Aharu	Nov1	sa.gpx
2021/11/01 01:20:31+00	130.779508	31.936677	Aharu	Nov1	sa.gpx
2021/11/01 01:20:32+00	130.779507	31.936678	Aharu	Nov1	sa.gpx
2021/11/01 01:20:33+00	130.779505	31.93668	Aharu	Nov1	sa.gpx
2021/11/01 01:20:34+00	130.779503	31.93668	Aharu	Nov1	sa.gpx
2021/11/01 01:20:35+00	130.779503	31.93668	Aharu	Nov1	sa.gpx
2021/11/01 01:20:36+00	130.779502	31.936682	Aharu	Nov1	sa.gpx
2021/11/01 01:20:37+00	130.779502	31.936683	Aharu	Nov1	sa.gpx
2021/11/01 01:20:38+00	130.779498	31.936682	Aharu	Nov1	sa.gpx
2021/11/01 01:20:39+00	130.7795	31.93668	Aharu	Nov1	sa.gpx
2021/11/01 01:20:40+00	130.7795	31.93668	Aharu	Nov1	sa.gpx
2021/11/01 01:20:41+00	130.779498	31.93668	Aharu	Nov1	sa.gpx
2021/11/01 01:20:42+00	130.779502	31.936682	Aharu	Nov1	sa.gpx
2021/11/01 01:20:43+00	130.779502	31.936682	Aharu	Nov1	sa.gpx
2021/11/01 01:20:44+00	130.779502	31.936682	Aharu	Nov1	sa.gpx
2021/11/01 01:20:45+00	130.779502	31.936682	Aharu	Nov1	sa.gpx
2021/11/01 01:20:46+00	130.779502	31.936682	Aharu	Nov1	sa.gpx
2021/11/01 01:20:47+00	130.779502	31.936682	Aharu	Nov1	sa.gpx
2021/11/01 01:20:48+00	130.7795	31.936682	Aharu	Nov1	sa.gpx
2021/11/01 01:20:49+00	130.779498	31.936685	Aharu	Nov1	sa.gpx
2021/11/01 01:20:50+00	130.779498	31.93669	Aharu	Nov1	sa.gpx
2021/11/01 01:20:51+00	130.779498	31.936692	Aharu	Nov1	sa.gpx
2021/11/01 01:20:52+00	130.7795	31.936692	Aharu	Nov1	sa.gpx
2021/11/01 01:20:53+00	130.779502	31.93669	Aharu	Nov1	sa.gpx
2021/11/01 01:20:54+00	130.779503	31.93669	Aharu	Nov1	sa.gpx
2021/11/01 01:20:55+00	130.779503	31.93669	Aharu	Nov1	sa.gpx
2021/11/01 01:20:56+00	130.779503	31.93669	Aharu	Nov1	sa.gpx
2021/11/01 01:20:57+00	130.779503	31.93669	Aharu	Nov1	sa.gpx
2021/11/01 01:20:58+00	130.779503	31.936688	Aharu	Nov1	sa.gpx
2021/11/01 01:20:59+00	130.779502	31.936687	Aharu	Nov1	sa.gpx
2021/11/01 01:21:00+00	130.779502	31.936687	Aharu	Nov1	sa.gpx
2021/11/01 01:21:01+00	130.7795	31.936685	Aharu	Nov1	sa.gpx
2021/11/01 01:21:02+00	130.779498	31.936685	Aharu	Nov1	sa.gpx
2021/11/01 01:21:03+00	130.779497	31.936683	Aharu	Nov1	sa.gpx
2021/11/01 01:21:04+00	130.7795	31.936685	Aharu	Nov1	sa.gpx
2021/11/01 01:21:05+00	130.7795	31.936685	Aharu	Nov1	sa.gpx
2021/11/01 01:21:06+00	130.7795	31.936685	Aharu	Nov1	sa.gpx
2021/11/01 01:21:07+00	130.779498	31.936687	Aharu	Nov1	sa.gpx
2021/11/01 01:21:08+00	130.779498	31.936687	Aharu	Nov1	sa.gpx
2021/11/01 01:21:09+00	130.779495	31.936685	Aharu	Nov1	sa.gpx
2021/11/01 01:21:10+00	130.77949	31.936683	Aharu	Nov1	sa.gpx
2021/11/01 01:21:11+00	130.779492	31.936683	Aharu	Nov1	sa.gpx
2021/11/01 01:21:12+00	130.779492	31.936683	Aharu	Nov1	sa.gpx
2021/11/01 01:21:13+00	130.77949	31.936683	Aharu	Nov1	sa.gpx
2021/11/01 01:21:14+00	130.77949	31.936682	Aharu	Nov1	sa.gpx
2021/11/01 01:21:15+00	130.77949	31.936682	Aharu	Nov1	sa.gpx
2021/11/01 01:21:16+00	130.779488	31.936682	Aharu	Nov1	sa.gpx
2021/11/01 01:21:17+00	130.779487	31.936682	Aharu	Nov1	sa.gpx
2021/11/01 01:21:18+00	130.779485	31.936683	Aharu	Nov1	sa.gpx
2021/11/01 01:21:19+00	130.779483	31.936685	Aharu	Nov1	sa.gpx
2021/11/01 01:21:20+00	130.77948	31.936685	Aharu	Nov1	sa.gpx
2021/11/01 01:21:21+00	130.779482	31.936687	Aharu	Nov1	sa.gpx
2021/11/01 01:21:22+00	130.779482	31.936688	Aharu	Nov1	sa.gpx
2021/11/01 01:21:23+00	130.779482	31.936692	Aharu	Nov1	sa.gpx
2021/11/01 01:21:24+00	130.779482	31.936692	Aharu	Nov1	sa.gpx
2021/11/01 01:21:25+00	130.779482	31.936693	Aharu	Nov1	sa.gpx
2021/11/01 01:21:26+00	130.77948	31.936695	Aharu	Nov1	sa.gpx
2021/11/01 01:21:27+00	130.77948	31.936697	Aharu	Nov1	sa.gpx
2021/11/01 01:21:28+00	130.77948	31.936698	Aharu	Nov1	sa.gpx
2021/11/01 01:21:29+00	130.77948	31.936697	Aharu	Nov1	sa.gpx
2021/11/01 01:21:30+00	130.77948	31.936697	Aharu	Nov1	sa.gpx
2021/11/01 01:21:31+00	130.77948	31.936695	Aharu	Nov1	sa.gpx
2021/11/01 01:21:32+00	130.77948	31.936695	Aharu	Nov1	sa.gpx
2021/11/01 01:21:33+00	130.779483	31.936695	Aharu	Nov1	sa.gpx
2021/11/01 01:21:34+00	130.779483	31.936695	Aharu	Nov1	sa.gpx
2021/11/01 01:21:35+00	130.779483	31.936693	Aharu	Nov1	sa.gpx
2021/11/01 01:21:36+00	130.779483	31.936693	Aharu	Nov1	sa.gpx
2021/11/01 01:21:37+00	130.779485	31.936697	Aharu	Nov1	sa.gpx
2021/11/01 01:21:38+00	130.779485	31.936695	Aharu	Nov1	sa.gpx
2021/11/01 01:21:39+00	130.779485	31.936695	Aharu	Nov1	sa.gpx
2021/11/01 01:21:40+00	130.779483	31.936695	Aharu	Nov1	sa.gpx
2021/11/01 01:21:41+00	130.779483	31.936695	Aharu	Nov1	sa.gpx
2021/11/01 01:21:42+00	130.779483	31.936695	Aharu	Nov1	sa.gpx
2021/11/01 01:21:43+00	130.779483	31.936695	Aharu	Nov1	sa.gpx
2021/11/01 01:21:44+00	130.779483	31.936695	Aharu	Nov1	sa.gpx
2021/11/01 01:21:45+00	130.779483	31.936695	Aharu	Nov1	sa.gpx
2021/11/01 01:21:46+00	130.779483	31.936693	Aharu	Nov1	sa.gpx
2021/11/01 01:21:47+00	130.779485	31.936695	Aharu	Nov1	sa.gpx
2021/11/01 01:21:48+00	130.77949	31.936698	Aharu	Nov1	sa.gpx
2021/11/01 01:21:49+00	130.77949	31.9367	Aharu	Nov1	sa.gpx
2021/11/01 01:21:50+00	130.77949	31.9367	Aharu	Nov1	sa.gpx
2021/11/01 01:21:51+00	130.77949	31.9367	Aharu	Nov1	sa.gpx
2021/11/01 01:21:52+00	130.77949	31.9367	Aharu	Nov1	sa.gpx
2021/11/01 01:21:53+00	130.77949	31.9367	Aharu	Nov1	sa.gpx
2021/11/01 01:21:54+00	130.77949	31.9367	Aharu	Nov1	sa.gpx
2021/11/01 01:21:55+00	130.779488	31.936698	Aharu	Nov1	sa.gpx
2021/11/01 01:21:56+00	130.779485	31.9367	Aharu	Nov1	sa.gpx
2021/11/01 01:21:57+00	130.77948	31.936703	Aharu	Nov1	sa.gpx
2021/11/01 01:21:58+00	130.779477	31.936707	Aharu	Nov1	sa.gpx
2021/11/01 01:21:59+00	130.779473	31.936712	Aharu	Nov1	sa.gpx
2021/11/01 01:22:00+00	130.779472	31.936715	Aharu	Nov1	sa.gpx
2021/11/01 01:22:01+00	130.779467	31.936722	Aharu	Nov1	sa.gpx
2021/11/01 01:22:02+00	130.779468	31.936728	Aharu	Nov1	sa.gpx
2021/11/01 01:22:03+00	130.779465	31.93673	Aharu	Nov1	sa.gpx
2021/11/01 01:22:04+00	130.779465	31.936735	Aharu	Nov1	sa.gpx
2021/11/01 01:22:05+00	130.779463	31.936732	Aharu	Nov1	sa.gpx
2021/11/01 01:22:06+00	130.779465	31.936732	Aharu	Nov1	sa.gpx
2021/11/01 01:22:07+00	130.779465	31.936732	Aharu	Nov1	sa.gpx
2021/11/01 01:22:08+00	130.779467	31.936732	Aharu	Nov1	sa.gpx
2021/11/01 01:22:09+00	130.779463	31.93673	Aharu	Nov1	sa.gpx
2021/11/01 01:22:10+00	130.779463	31.93673	Aharu	Nov1	sa.gpx
2021/11/01 01:22:11+00	130.779463	31.93673	Aharu	Nov1	sa.gpx
2021/11/01 01:22:12+00	130.779463	31.93673	Aharu	Nov1	sa.gpx
2021/11/01 01:22:13+00	130.779462	31.936728	Aharu	Nov1	sa.gpx
2021/11/01 01:22:14+00	130.779462	31.936732	Aharu	Nov1	sa.gpx
2021/11/01 01:22:15+00	130.779458	31.936733	Aharu	Nov1	sa.gpx
2021/11/01 01:22:16+00	130.779457	31.936733	Aharu	Nov1	sa.gpx
2021/11/01 01:22:17+00	130.779455	31.936735	Aharu	Nov1	sa.gpx
2021/11/01 01:22:18+00	130.779455	31.936735	Aharu	Nov1	sa.gpx
2021/11/01 01:22:19+00	130.779455	31.936735	Aharu	Nov1	sa.gpx
2021/11/01 01:22:20+00	130.779455	31.936735	Aharu	Nov1	sa.gpx
2021/11/01 01:22:21+00	130.779455	31.936737	Aharu	Nov1	sa.gpx
2021/11/01 01:22:22+00	130.779453	31.936738	Aharu	Nov1	sa.gpx
2021/11/01 01:22:23+00	130.779452	31.93674	Aharu	Nov1	sa.gpx
2021/11/01 01:22:24+00	130.77945	31.936742	Aharu	Nov1	sa.gpx
2021/11/01 01:22:25+00	130.77945	31.936743	Aharu	Nov1	sa.gpx
2021/11/01 01:22:26+00	130.779452	31.936745	Aharu	Nov1	sa.gpx
2021/11/01 01:22:27+00	130.779452	31.936745	Aharu	Nov1	sa.gpx
2021/11/01 01:22:28+00	130.77945	31.936748	Aharu	Nov1	sa.gpx
2021/11/01 01:22:29+00	130.779448	31.93675	Aharu	Nov1	sa.gpx
2021/11/01 01:22:30+00	130.779448	31.93675	Aharu	Nov1	sa.gpx
2021/11/01 01:22:31+00	130.779448	31.93675	Aharu	Nov1	sa.gpx
2021/11/01 01:22:32+00	130.779448	31.936753	Aharu	Nov1	sa.gpx
2021/11/01 01:22:33+00	130.779448	31.936755	Aharu	Nov1	sa.gpx
2021/11/01 01:22:34+00	130.779448	31.936755	Aharu	Nov1	sa.gpx
2021/11/01 01:22:35+00	130.779448	31.936755	Aharu	Nov1	sa.gpx
2021/11/01 01:22:36+00	130.779448	31.936755	Aharu	Nov1	sa.gpx
2021/11/01 01:22:37+00	130.779448	31.936755	Aharu	Nov1	sa.gpx
2021/11/01 01:22:38+00	130.779448	31.936757	Aharu	Nov1	sa.gpx
2021/11/01 01:22:39+00	130.779445	31.936757	Aharu	Nov1	sa.gpx
2021/11/01 01:22:40+00	130.779447	31.936757	Aharu	Nov1	sa.gpx
2021/11/01 01:22:41+00	130.779445	31.936757	Aharu	Nov1	sa.gpx
2021/11/01 01:22:42+00	130.779445	31.936757	Aharu	Nov1	sa.gpx
2021/11/01 01:22:43+00	130.779445	31.936758	Aharu	Nov1	sa.gpx
2021/11/01 01:22:44+00	130.779445	31.936758	Aharu	Nov1	sa.gpx
2021/11/01 01:22:45+00	130.779445	31.936758	Aharu	Nov1	sa.gpx
2021/11/01 01:22:46+00	130.779443	31.936758	Aharu	Nov1	sa.gpx
2021/11/01 01:22:47+00	130.779442	31.936755	Aharu	Nov1	sa.gpx
2021/11/01 01:22:48+00	130.779445	31.936758	Aharu	Nov1	sa.gpx
2021/11/01 01:22:49+00	130.779445	31.936758	Aharu	Nov1	sa.gpx
2021/11/01 01:22:50+00	130.779445	31.936758	Aharu	Nov1	sa.gpx
2021/11/01 01:22:51+00	130.779445	31.936758	Aharu	Nov1	sa.gpx
2021/11/01 01:22:52+00	130.779443	31.936762	Aharu	Nov1	sa.gpx
2021/11/01 01:22:53+00	130.77944	31.936765	Aharu	Nov1	sa.gpx
2021/11/01 01:22:54+00	130.779435	31.93677	Aharu	Nov1	sa.gpx
2021/11/01 01:22:55+00	130.779435	31.936773	Aharu	Nov1	sa.gpx
2021/11/01 01:22:56+00	130.779433	31.936775	Aharu	Nov1	sa.gpx
2021/11/01 01:22:57+00	130.779433	31.936778	Aharu	Nov1	sa.gpx
2021/11/01 01:22:58+00	130.779432	31.93678	Aharu	Nov1	sa.gpx
2021/11/01 01:22:59+00	130.779432	31.93678	Aharu	Nov1	sa.gpx
2021/11/01 01:23:00+00	130.77943	31.936778	Aharu	Nov1	sa.gpx
2021/11/01 01:23:01+00	130.77943	31.936778	Aharu	Nov1	sa.gpx
2021/11/01 01:23:02+00	130.77943	31.936778	Aharu	Nov1	sa.gpx
2021/11/01 01:23:03+00	130.77943	31.936778	Aharu	Nov1	sa.gpx
2021/11/01 01:23:04+00	130.77943	31.936778	Aharu	Nov1	sa.gpx
2021/11/01 01:23:05+00	130.77943	31.936778	Aharu	Nov1	sa.gpx
2021/11/01 01:23:06+00	130.77943	31.936778	Aharu	Nov1	sa.gpx
2021/11/01 01:23:07+00	130.77943	31.936778	Aharu	Nov1	sa.gpx
2021/11/01 01:23:08+00	130.77943	31.936778	Aharu	Nov1	sa.gpx
2021/11/01 01:23:09+00	130.779428	31.936775	Aharu	Nov1	sa.gpx
2021/11/01 01:23:10+00	130.779428	31.93678	Aharu	Nov1	sa.gpx
2021/11/01 01:23:11+00	130.779428	31.936783	Aharu	Nov1	sa.gpx
2021/11/01 01:23:12+00	130.77943	31.936783	Aharu	Nov1	sa.gpx
2021/11/01 01:23:13+00	130.77943	31.936783	Aharu	Nov1	sa.gpx
2021/11/01 01:23:14+00	130.77943	31.936783	Aharu	Nov1	sa.gpx
2021/11/01 01:23:15+00	130.779432	31.936783	Aharu	Nov1	sa.gpx
2021/11/01 01:23:16+00	130.77943	31.936785	Aharu	Nov1	sa.gpx
2021/11/01 01:23:17+00	130.77943	31.936788	Aharu	Nov1	sa.gpx
2021/11/01 01:23:18+00	130.779428	31.936793	Aharu	Nov1	sa.gpx
2021/11/01 01:23:19+00	130.779425	31.936798	Aharu	Nov1	sa.gpx
2021/11/01 01:23:20+00	130.779422	31.936805	Aharu	Nov1	sa.gpx
2021/11/01 01:23:21+00	130.779418	31.936813	Aharu	Nov1	sa.gpx
2021/11/01 01:23:22+00	130.779412	31.936818	Aharu	Nov1	sa.gpx
2021/11/01 01:23:23+00	130.779408	31.93682	Aharu	Nov1	sa.gpx
2021/11/01 01:23:24+00	130.779402	31.936823	Aharu	Nov1	sa.gpx
2021/11/01 01:23:25+00	130.779398	31.936827	Aharu	Nov1	sa.gpx
2021/11/01 01:23:26+00	130.779395	31.93683	Aharu	Nov1	sa.gpx
2021/11/01 01:23:27+00	130.779388	31.936837	Aharu	Nov1	sa.gpx
2021/11/01 01:23:28+00	130.779383	31.936842	Aharu	Nov1	sa.gpx
2021/11/01 01:23:29+00	130.779385	31.936843	Aharu	Nov1	sa.gpx
2021/11/01 01:23:30+00	130.779383	31.936842	Aharu	Nov1	sa.gpx
2021/11/01 01:23:31+00	130.779387	31.936847	Aharu	Nov1	sa.gpx
2021/11/01 01:23:32+00	130.779387	31.936843	Aharu	Nov1	sa.gpx
2021/11/01 01:23:33+00	130.779385	31.936838	Aharu	Nov1	sa.gpx
2021/11/01 01:23:34+00	130.779387	31.936833	Aharu	Nov1	sa.gpx
2021/11/01 01:23:35+00	130.779387	31.936835	Aharu	Nov1	sa.gpx
2021/11/01 01:23:36+00	130.779387	31.936835	Aharu	Nov1	sa.gpx
2021/11/01 01:23:37+00	130.779387	31.936835	Aharu	Nov1	sa.gpx
2021/11/01 01:23:38+00	130.779387	31.936835	Aharu	Nov1	sa.gpx
2021/11/01 01:23:39+00	130.779387	31.936833	Aharu	Nov1	sa.gpx
2021/11/01 01:23:40+00	130.779387	31.936833	Aharu	Nov1	sa.gpx
2021/11/01 01:23:41+00	130.77939	31.936837	Aharu	Nov1	sa.gpx
2021/11/01 01:23:42+00	130.77939	31.936837	Aharu	Nov1	sa.gpx
2021/11/01 01:23:43+00	130.77939	31.936837	Aharu	Nov1	sa.gpx
2021/11/01 01:23:44+00	130.779393	31.936842	Aharu	Nov1	sa.gpx
2021/11/01 01:23:45+00	130.779393	31.936842	Aharu	Nov1	sa.gpx
2021/11/01 01:23:46+00	130.779393	31.936843	Aharu	Nov1	sa.gpx
2021/11/01 01:23:47+00	130.779395	31.936845	Aharu	Nov1	sa.gpx
2021/11/01 01:23:48+00	130.779395	31.936848	Aharu	Nov1	sa.gpx
2021/11/01 01:23:49+00	130.779395	31.936852	Aharu	Nov1	sa.gpx
2021/11/01 01:23:50+00	130.779395	31.936855	Aharu	Nov1	sa.gpx
2021/11/01 01:23:51+00	130.779393	31.936853	Aharu	Nov1	sa.gpx
2021/11/01 01:23:52+00	130.779393	31.936853	Aharu	Nov1	sa.gpx
2021/11/01 01:23:53+00	130.779395	31.936855	Aharu	Nov1	sa.gpx
2021/11/01 01:23:54+00	130.779393	31.936855	Aharu	Nov1	sa.gpx
2021/11/01 01:23:55+00	130.779393	31.936855	Aharu	Nov1	sa.gpx
2021/11/01 01:23:56+00	130.779393	31.936855	Aharu	Nov1	sa.gpx
2021/11/01 01:23:57+00	130.779393	31.936855	Aharu	Nov1	sa.gpx
2021/11/01 01:23:58+00	130.779393	31.936857	Aharu	Nov1	sa.gpx
2021/11/01 01:23:59+00	130.779393	31.936857	Aharu	Nov1	sa.gpx
2021/11/01 01:24:00+00	130.779393	31.936857	Aharu	Nov1	sa.gpx
2021/11/01 01:24:01+00	130.779393	31.93686	Aharu	Nov1	sa.gpx
2021/11/01 01:24:02+00	130.779393	31.936863	Aharu	Nov1	sa.gpx
2021/11/01 01:24:03+00	130.779395	31.936865	Aharu	Nov1	sa.gpx
2021/11/01 01:24:04+00	130.779395	31.936865	Aharu	Nov1	sa.gpx
2021/11/01 01:24:05+00	130.779395	31.936865	Aharu	Nov1	sa.gpx
2021/11/01 01:24:06+00	130.779395	31.936865	Aharu	Nov1	sa.gpx
2021/11/01 01:24:07+00	130.779395	31.936865	Aharu	Nov1	sa.gpx
2021/11/01 01:24:08+00	130.779398	31.936867	Aharu	Nov1	sa.gpx
2021/11/01 01:24:09+00	130.7794	31.936867	Aharu	Nov1	sa.gpx
2021/11/01 01:24:10+00	130.779402	31.936868	Aharu	Nov1	sa.gpx
2021/11/01 01:24:11+00	130.7794	31.936868	Aharu	Nov1	sa.gpx
2021/11/01 01:24:12+00	130.779398	31.93687	Aharu	Nov1	sa.gpx
2021/11/01 01:24:13+00	130.7794	31.93687	Aharu	Nov1	sa.gpx
2021/11/01 01:24:14+00	130.779398	31.936872	Aharu	Nov1	sa.gpx
2021/11/01 01:24:15+00	130.779397	31.936873	Aharu	Nov1	sa.gpx
2021/11/01 01:24:16+00	130.779397	31.936873	Aharu	Nov1	sa.gpx
2021/11/01 01:24:17+00	130.779395	31.93687	Aharu	Nov1	sa.gpx
2021/11/01 01:24:18+00	130.779395	31.936872	Aharu	Nov1	sa.gpx
2021/11/01 01:24:19+00	130.779395	31.936872	Aharu	Nov1	sa.gpx
2021/11/01 01:24:20+00	130.779395	31.93687	Aharu	Nov1	sa.gpx
2021/11/01 01:24:21+00	130.779395	31.936872	Aharu	Nov1	sa.gpx
2021/11/01 01:24:22+00	130.779397	31.936872	Aharu	Nov1	sa.gpx
2021/11/01 01:24:23+00	130.779395	31.936873	Aharu	Nov1	sa.gpx
2021/11/01 01:24:24+00	130.779395	31.936875	Aharu	Nov1	sa.gpx
2021/11/01 01:24:25+00	130.779395	31.936875	Aharu	Nov1	sa.gpx
2021/11/01 01:24:26+00	130.779393	31.936873	Aharu	Nov1	sa.gpx
2021/11/01 01:24:27+00	130.77939	31.936873	Aharu	Nov1	sa.gpx
2021/11/01 01:24:28+00	130.779388	31.936873	Aharu	Nov1	sa.gpx
2021/11/01 01:24:29+00	130.779385	31.93687	Aharu	Nov1	sa.gpx
2021/11/01 01:24:30+00	130.779385	31.936868	Aharu	Nov1	sa.gpx
2021/11/01 01:24:31+00	130.779387	31.936867	Aharu	Nov1	sa.gpx
2021/11/01 01:24:32+00	130.779385	31.936865	Aharu	Nov1	sa.gpx
2021/11/01 01:24:33+00	130.779387	31.936867	Aharu	Nov1	sa.gpx
2021/11/01 01:24:34+00	130.779387	31.936867	Aharu	Nov1	sa.gpx
2021/11/01 01:24:35+00	130.779387	31.936867	Aharu	Nov1	sa.gpx
2021/11/01 01:24:36+00	130.779387	31.936867	Aharu	Nov1	sa.gpx
2021/11/01 01:24:37+00	130.779385	31.936867	Aharu	Nov1	sa.gpx
2021/11/01 01:24:38+00	130.779385	31.936867	Aharu	Nov1	sa.gpx
2021/11/01 01:24:39+00	130.779385	31.936867	Aharu	Nov1	sa.gpx
2021/11/01 01:24:40+00	130.779385	31.936867	Aharu	Nov1	sa.gpx
2021/11/01 01:24:41+00	130.779387	31.936868	Aharu	Nov1	sa.gpx
2021/11/01 01:24:42+00	130.779387	31.93687	Aharu	Nov1	sa.gpx
2021/11/01 01:24:43+00	130.779385	31.936873	Aharu	Nov1	sa.gpx
2021/11/01 01:24:44+00	130.779385	31.936875	Aharu	Nov1	sa.gpx
2021/11/01 01:24:45+00	130.779382	31.936875	Aharu	Nov1	sa.gpx
2021/11/01 01:24:46+00	130.77938	31.936875	Aharu	Nov1	sa.gpx
2021/11/01 01:24:47+00	130.77938	31.936873	Aharu	Nov1	sa.gpx
2021/11/01 01:24:48+00	130.779378	31.936872	Aharu	Nov1	sa.gpx
2021/11/01 01:24:49+00	130.77938	31.936872	Aharu	Nov1	sa.gpx
2021/11/01 01:24:50+00	130.77938	31.936872	Aharu	Nov1	sa.gpx
2021/11/01 01:24:51+00	130.77938	31.936872	Aharu	Nov1	sa.gpx
2021/11/01 01:24:52+00	130.779378	31.936872	Aharu	Nov1	sa.gpx
2021/11/01 01:24:53+00	130.779378	31.936872	Aharu	Nov1	sa.gpx
2021/11/01 01:24:54+00	130.77938	31.936872	Aharu	Nov1	sa.gpx
2021/11/01 01:24:55+00	130.77938	31.936872	Aharu	Nov1	sa.gpx
2021/11/01 01:24:56+00	130.779382	31.936872	Aharu	Nov1	sa.gpx
2021/11/01 01:24:57+00	130.779382	31.936872	Aharu	Nov1	sa.gpx
2021/11/01 01:24:58+00	130.779382	31.936872	Aharu	Nov1	sa.gpx
2021/11/01 01:24:59+00	130.77938	31.936868	Aharu	Nov1	sa.gpx
2021/11/01 01:25:00+00	130.77938	31.936865	Aharu	Nov1	sa.gpx
2021/11/01 01:25:01+00	130.77938	31.936865	Aharu	Nov1	sa.gpx
2021/11/01 01:25:02+00	130.77938	31.936865	Aharu	Nov1	sa.gpx
2021/11/01 01:25:03+00	130.779378	31.936863	Aharu	Nov1	sa.gpx
2021/11/01 01:25:04+00	130.779378	31.936863	Aharu	Nov1	sa.gpx
2021/11/01 01:25:05+00	130.779378	31.936863	Aharu	Nov1	sa.gpx
2021/11/01 01:25:06+00	130.779378	31.936863	Aharu	Nov1	sa.gpx
2021/11/01 01:25:07+00	130.779378	31.936863	Aharu	Nov1	sa.gpx
2021/11/01 01:25:08+00	130.779378	31.936863	Aharu	Nov1	sa.gpx
2021/11/01 01:25:09+00	130.779378	31.936863	Aharu	Nov1	sa.gpx
2021/11/01 01:25:10+00	130.77938	31.936865	Aharu	Nov1	sa.gpx
2021/11/01 01:25:11+00	130.77938	31.936863	Aharu	Nov1	sa.gpx
2021/11/01 01:25:12+00	130.77938	31.936863	Aharu	Nov1	sa.gpx
2021/11/01 01:25:13+00	130.77938	31.936863	Aharu	Nov1	sa.gpx
2021/11/01 01:25:14+00	130.779378	31.936862	Aharu	Nov1	sa.gpx
2021/11/01 01:25:15+00	130.779378	31.936862	Aharu	Nov1	sa.gpx
2021/11/01 01:25:16+00	130.779378	31.936862	Aharu	Nov1	sa.gpx
2021/11/01 01:25:17+00	130.779378	31.936863	Aharu	Nov1	sa.gpx
2021/11/01 01:25:18+00	130.779378	31.936862	Aharu	Nov1	sa.gpx
2021/11/01 01:25:19+00	130.779378	31.936862	Aharu	Nov1	sa.gpx
2021/11/01 01:25:20+00	130.779378	31.936862	Aharu	Nov1	sa.gpx
2021/11/01 01:25:21+00	130.779378	31.936863	Aharu	Nov1	sa.gpx
2021/11/01 01:25:22+00	130.779377	31.936862	Aharu	Nov1	sa.gpx
2021/11/01 01:25:23+00	130.779377	31.93686	Aharu	Nov1	sa.gpx
2021/11/01 01:25:24+00	130.779377	31.936857	Aharu	Nov1	sa.gpx
2021/11/01 01:25:25+00	130.779378	31.936853	Aharu	Nov1	sa.gpx
2021/11/01 01:25:26+00	130.779378	31.936852	Aharu	Nov1	sa.gpx
2021/11/01 01:25:27+00	130.779378	31.936848	Aharu	Nov1	sa.gpx
2021/11/01 01:25:28+00	130.779377	31.936847	Aharu	Nov1	sa.gpx
2021/11/01 01:25:29+00	130.779377	31.936847	Aharu	Nov1	sa.gpx
2021/11/01 01:25:30+00	130.779377	31.936843	Aharu	Nov1	sa.gpx
2021/11/01 01:25:31+00	130.779373	31.93684	Aharu	Nov1	sa.gpx
2021/11/01 01:25:32+00	130.779372	31.93684	Aharu	Nov1	sa.gpx
2021/11/01 01:25:33+00	130.77937	31.93684	Aharu	Nov1	sa.gpx
2021/11/01 01:25:34+00	130.779372	31.936838	Aharu	Nov1	sa.gpx
2021/11/01 01:25:35+00	130.779372	31.936837	Aharu	Nov1	sa.gpx
2021/11/01 01:25:36+00	130.77937	31.936832	Aharu	Nov1	sa.gpx
2021/11/01 01:25:37+00	130.77937	31.93683	Aharu	Nov1	sa.gpx
2021/11/01 01:25:38+00	130.779368	31.93683	Aharu	Nov1	sa.gpx
2021/11/01 01:25:39+00	130.779372	31.936835	Aharu	Nov1	sa.gpx
2021/11/01 01:25:40+00	130.779372	31.936835	Aharu	Nov1	sa.gpx
2021/11/01 01:25:41+00	130.779373	31.936835	Aharu	Nov1	sa.gpx
2021/11/01 01:25:42+00	130.779372	31.936835	Aharu	Nov1	sa.gpx
2021/11/01 01:25:43+00	130.779373	31.936835	Aharu	Nov1	sa.gpx
2021/11/01 01:25:44+00	130.779373	31.936835	Aharu	Nov1	sa.gpx
2021/11/01 01:25:45+00	130.779373	31.936835	Aharu	Nov1	sa.gpx
2021/11/01 01:25:46+00	130.779373	31.936835	Aharu	Nov1	sa.gpx
2021/11/01 01:25:47+00	130.779373	31.936835	Aharu	Nov1	sa.gpx
2021/11/01 01:25:48+00	130.779373	31.936835	Aharu	Nov1	sa.gpx
2021/11/01 01:25:49+00	130.779373	31.936835	Aharu	Nov1	sa.gpx
2021/11/01 01:25:50+00	130.779372	31.936833	Aharu	Nov1	sa.gpx
2021/11/01 01:25:51+00	130.77937	31.93683	Aharu	Nov1	sa.gpx
2021/11/01 01:25:52+00	130.77937	31.936828	Aharu	Nov1	sa.gpx
2021/11/01 01:25:53+00	130.779368	31.936827	Aharu	Nov1	sa.gpx
2021/11/01 01:25:54+00	130.77937	31.93683	Aharu	Nov1	sa.gpx
2021/11/01 01:25:55+00	130.779373	31.936833	Aharu	Nov1	sa.gpx
2021/11/01 01:25:56+00	130.779373	31.936832	Aharu	Nov1	sa.gpx
2021/11/01 01:25:57+00	130.779373	31.936832	Aharu	Nov1	sa.gpx
2021/11/01 01:25:58+00	130.779373	31.936832	Aharu	Nov1	sa.gpx
2021/11/01 01:25:59+00	130.779375	31.936833	Aharu	Nov1	sa.gpx
2021/11/01 01:26:00+00	130.779375	31.936833	Aharu	Nov1	sa.gpx
2021/11/01 01:26:01+00	130.779377	31.936835	Aharu	Nov1	sa.gpx
2021/11/01 01:26:02+00	130.779377	31.936835	Aharu	Nov1	sa.gpx
2021/11/01 01:26:03+00	130.779377	31.936835	Aharu	Nov1	sa.gpx
2021/11/01 01:26:04+00	130.779378	31.936835	Aharu	Nov1	sa.gpx
2021/11/01 01:26:05+00	130.779378	31.936837	Aharu	Nov1	sa.gpx
2021/11/01 01:26:06+00	130.779378	31.936837	Aharu	Nov1	sa.gpx
2021/11/01 01:26:07+00	130.779378	31.936837	Aharu	Nov1	sa.gpx
2021/11/01 01:26:08+00	130.779378	31.936838	Aharu	Nov1	sa.gpx
2021/11/01 01:26:09+00	130.77938	31.93684	Aharu	Nov1	sa.gpx
2021/11/01 01:26:10+00	130.779378	31.936842	Aharu	Nov1	sa.gpx
2021/11/01 01:26:11+00	130.77938	31.936842	Aharu	Nov1	sa.gpx
2021/11/01 01:26:12+00	130.77938	31.93684	Aharu	Nov1	sa.gpx
2021/11/01 01:26:13+00	130.77938	31.936838	Aharu	Nov1	sa.gpx
2021/11/01 01:26:14+00	130.77938	31.93684	Aharu	Nov1	sa.gpx
2021/11/01 01:26:15+00	130.779382	31.936842	Aharu	Nov1	sa.gpx
2021/11/01 01:26:16+00	130.779383	31.93684	Aharu	Nov1	sa.gpx
2021/11/01 01:26:17+00	130.779382	31.93684	Aharu	Nov1	sa.gpx
2021/11/01 01:26:18+00	130.779382	31.93684	Aharu	Nov1	sa.gpx
2021/11/01 01:26:19+00	130.779382	31.93684	Aharu	Nov1	sa.gpx
2021/11/01 01:26:20+00	130.779382	31.936842	Aharu	Nov1	sa.gpx
2021/11/01 01:26:21+00	130.779382	31.936842	Aharu	Nov1	sa.gpx
2021/11/01 01:26:22+00	130.779382	31.936843	Aharu	Nov1	sa.gpx
2021/11/01 01:26:23+00	130.779382	31.936843	Aharu	Nov1	sa.gpx
2021/11/01 01:26:24+00	130.779383	31.936843	Aharu	Nov1	sa.gpx
2021/11/01 01:26:25+00	130.779385	31.936842	Aharu	Nov1	sa.gpx
2021/11/01 01:26:26+00	130.779385	31.936843	Aharu	Nov1	sa.gpx
2021/11/01 01:26:27+00	130.779387	31.936843	Aharu	Nov1	sa.gpx
2021/11/01 01:26:28+00	130.779387	31.936842	Aharu	Nov1	sa.gpx
2021/11/01 01:26:29+00	130.779388	31.936842	Aharu	Nov1	sa.gpx
2021/11/01 01:26:30+00	130.77939	31.936842	Aharu	Nov1	sa.gpx
2021/11/01 01:26:31+00	130.779387	31.936838	Aharu	Nov1	sa.gpx
2021/11/01 01:26:32+00	130.779387	31.936838	Aharu	Nov1	sa.gpx
2021/11/01 01:26:33+00	130.779388	31.936843	Aharu	Nov1	sa.gpx
2021/11/01 01:26:34+00	130.779387	31.936843	Aharu	Nov1	sa.gpx
2021/11/01 01:26:35+00	130.779388	31.936843	Aharu	Nov1	sa.gpx
2021/11/01 01:26:36+00	130.779388	31.936843	Aharu	Nov1	sa.gpx
2021/11/01 01:26:37+00	130.779388	31.936843	Aharu	Nov1	sa.gpx
2021/11/01 01:26:38+00	130.779388	31.936842	Aharu	Nov1	sa.gpx
2021/11/01 01:26:39+00	130.779388	31.93684	Aharu	Nov1	sa.gpx
2021/11/01 01:26:40+00	130.779387	31.936842	Aharu	Nov1	sa.gpx
2021/11/01 01:26:41+00	130.779385	31.936845	Aharu	Nov1	sa.gpx
2021/11/01 01:26:42+00	130.779383	31.936845	Aharu	Nov1	sa.gpx
2021/11/01 01:26:43+00	130.779382	31.936845	Aharu	Nov1	sa.gpx
2021/11/01 01:26:44+00	130.77938	31.936848	Aharu	Nov1	sa.gpx
2021/11/01 01:26:45+00	130.77938	31.936852	Aharu	Nov1	sa.gpx
2021/11/01 01:26:46+00	130.779377	31.936853	Aharu	Nov1	sa.gpx
2021/11/01 01:26:47+00	130.779375	31.936853	Aharu	Nov1	sa.gpx
2021/11/01 01:26:48+00	130.779373	31.936853	Aharu	Nov1	sa.gpx
2021/11/01 01:26:49+00	130.779373	31.936853	Aharu	Nov1	sa.gpx
2021/11/01 01:26:50+00	130.779375	31.93685	Aharu	Nov1	sa.gpx
2021/11/01 01:26:51+00	130.779377	31.93685	Aharu	Nov1	sa.gpx
2021/11/01 01:26:52+00	130.779382	31.93685	Aharu	Nov1	sa.gpx
2021/11/01 01:26:53+00	130.779385	31.93685	Aharu	Nov1	sa.gpx
2021/11/01 01:26:54+00	130.779385	31.936848	Aharu	Nov1	sa.gpx
2021/11/01 01:26:55+00	130.779387	31.936845	Aharu	Nov1	sa.gpx
2021/11/01 01:26:56+00	130.779387	31.936845	Aharu	Nov1	sa.gpx
2021/11/01 01:26:57+00	130.779385	31.936845	Aharu	Nov1	sa.gpx
2021/11/01 01:26:58+00	130.779383	31.936845	Aharu	Nov1	sa.gpx
2021/11/01 01:26:59+00	130.779378	31.93685	Aharu	Nov1	sa.gpx
2021/11/01 01:27:00+00	130.77938	31.936852	Aharu	Nov1	sa.gpx
2021/11/01 01:27:01+00	130.779382	31.93685	Aharu	Nov1	sa.gpx
2021/11/01 01:27:02+00	130.779382	31.936843	Aharu	Nov1	sa.gpx
2021/11/01 01:27:03+00	130.779383	31.93684	Aharu	Nov1	sa.gpx
2021/11/01 01:27:04+00	130.779385	31.936838	Aharu	Nov1	sa.gpx
2021/11/01 01:27:05+00	130.779388	31.936838	Aharu	Nov1	sa.gpx
2021/11/01 01:27:06+00	130.77939	31.93684	Aharu	Nov1	sa.gpx
2021/11/01 01:27:07+00	130.779388	31.93684	Aharu	Nov1	sa.gpx
2021/11/01 01:27:08+00	130.779388	31.93684	Aharu	Nov1	sa.gpx
2021/11/01 01:27:09+00	130.779382	31.936842	Aharu	Nov1	sa.gpx
2021/11/01 01:27:10+00	130.779378	31.936843	Aharu	Nov1	sa.gpx
2021/11/01 01:27:11+00	130.779375	31.936843	Aharu	Nov1	sa.gpx
2021/11/01 01:27:12+00	130.779375	31.936845	Aharu	Nov1	sa.gpx
2021/11/01 01:27:13+00	130.779372	31.936843	Aharu	Nov1	sa.gpx
2021/11/01 01:27:14+00	130.779373	31.936843	Aharu	Nov1	sa.gpx
2021/11/01 01:27:15+00	130.779375	31.936845	Aharu	Nov1	sa.gpx
2021/11/01 01:27:16+00	130.779377	31.936847	Aharu	Nov1	sa.gpx
2021/11/01 01:27:17+00	130.779378	31.936845	Aharu	Nov1	sa.gpx
2021/11/01 01:27:18+00	130.779382	31.936843	Aharu	Nov1	sa.gpx
2021/11/01 01:27:19+00	130.779383	31.936845	Aharu	Nov1	sa.gpx
2021/11/01 01:27:20+00	130.779385	31.936845	Aharu	Nov1	sa.gpx
2021/11/01 01:27:21+00	130.779385	31.936845	Aharu	Nov1	sa.gpx
2021/11/01 01:27:22+00	130.779387	31.936847	Aharu	Nov1	sa.gpx
2021/11/01 01:27:23+00	130.779388	31.936848	Aharu	Nov1	sa.gpx
2021/11/01 01:27:24+00	130.77939	31.93685	Aharu	Nov1	sa.gpx
2021/11/01 01:27:25+00	130.77939	31.93685	Aharu	Nov1	sa.gpx
2021/11/01 01:27:26+00	130.77939	31.936848	Aharu	Nov1	sa.gpx
2021/11/01 01:27:27+00	130.77939	31.936847	Aharu	Nov1	sa.gpx
2021/11/01 01:27:28+00	130.779388	31.936845	Aharu	Nov1	sa.gpx
2021/11/01 01:27:29+00	130.779385	31.936842	Aharu	Nov1	sa.gpx
2021/11/01 01:27:30+00	130.779382	31.93684	Aharu	Nov1	sa.gpx
2021/11/01 01:27:31+00	130.779382	31.936842	Aharu	Nov1	sa.gpx
2021/11/01 01:27:32+00	130.779382	31.936843	Aharu	Nov1	sa.gpx
2021/11/01 01:27:33+00	130.77938	31.936842	Aharu	Nov1	sa.gpx
2021/11/01 01:27:34+00	130.779378	31.936842	Aharu	Nov1	sa.gpx
2021/11/01 01:27:35+00	130.77938	31.936843	Aharu	Nov1	sa.gpx
2021/11/01 01:27:36+00	130.77938	31.936847	Aharu	Nov1	sa.gpx
2021/11/01 01:27:37+00	130.779378	31.936847	Aharu	Nov1	sa.gpx
2021/11/01 01:27:38+00	130.779378	31.936847	Aharu	Nov1	sa.gpx
2021/11/01 01:27:39+00	130.779377	31.936845	Aharu	Nov1	sa.gpx
2021/11/01 01:27:40+00	130.779377	31.936845	Aharu	Nov1	sa.gpx
2021/11/01 01:27:41+00	130.779377	31.936843	Aharu	Nov1	sa.gpx
2021/11/01 01:27:42+00	130.779377	31.93684	Aharu	Nov1	sa.gpx
2021/11/01 01:27:43+00	130.779377	31.93684	Aharu	Nov1	sa.gpx
2021/11/01 01:27:44+00	130.779377	31.93684	Aharu	Nov1	sa.gpx
2021/11/01 01:27:45+00	130.779377	31.93684	Aharu	Nov1	sa.gpx
2021/11/01 01:27:46+00	130.779377	31.93684	Aharu	Nov1	sa.gpx
2021/11/01 01:27:47+00	130.779377	31.93684	Aharu	Nov1	sa.gpx
2021/11/01 01:27:48+00	130.779377	31.93684	Aharu	Nov1	sa.gpx
2021/11/01 01:27:49+00	130.779377	31.93684	Aharu	Nov1	sa.gpx
2021/11/01 01:27:50+00	130.779377	31.93684	Aharu	Nov1	sa.gpx
2021/11/01 01:27:51+00	130.779373	31.936838	Aharu	Nov1	sa.gpx
2021/11/01 01:27:52+00	130.779368	31.936837	Aharu	Nov1	sa.gpx
2021/11/01 01:27:53+00	130.779367	31.936835	Aharu	Nov1	sa.gpx
2021/11/01 01:27:54+00	130.779358	31.936832	Aharu	Nov1	sa.gpx
2021/11/01 01:27:55+00	130.779355	31.936837	Aharu	Nov1	sa.gpx
2021/11/01 01:27:56+00	130.779355	31.936835	Aharu	Nov1	sa.gpx
2021/11/01 01:27:57+00	130.779357	31.936835	Aharu	Nov1	sa.gpx
2021/11/01 01:27:58+00	130.779357	31.936835	Aharu	Nov1	sa.gpx
2021/11/01 01:27:59+00	130.779358	31.936833	Aharu	Nov1	sa.gpx
2021/11/01 01:28:00+00	130.779362	31.936832	Aharu	Nov1	sa.gpx
2021/11/01 01:28:01+00	130.779365	31.936833	Aharu	Nov1	sa.gpx
2021/11/01 01:28:02+00	130.779363	31.936832	Aharu	Nov1	sa.gpx
2021/11/01 01:28:03+00	130.779363	31.936832	Aharu	Nov1	sa.gpx
2021/11/01 01:28:04+00	130.779363	31.936832	Aharu	Nov1	sa.gpx
2021/11/01 01:28:05+00	130.779363	31.936832	Aharu	Nov1	sa.gpx
2021/11/01 01:28:06+00	130.779363	31.936832	Aharu	Nov1	sa.gpx
2021/11/01 01:28:07+00	130.779363	31.93683	Aharu	Nov1	sa.gpx
2021/11/01 01:28:08+00	130.779365	31.93683	Aharu	Nov1	sa.gpx
2021/11/01 01:28:09+00	130.779367	31.93683	Aharu	Nov1	sa.gpx
2021/11/01 01:28:10+00	130.779367	31.93683	Aharu	Nov1	sa.gpx
2021/11/01 01:28:11+00	130.779365	31.93683	Aharu	Nov1	sa.gpx
2021/11/01 01:28:12+00	130.779367	31.93683	Aharu	Nov1	sa.gpx
2021/11/01 01:28:13+00	130.779368	31.93683	Aharu	Nov1	sa.gpx
2021/11/01 01:28:14+00	130.779368	31.93683	Aharu	Nov1	sa.gpx
2021/11/01 01:28:15+00	130.779368	31.93683	Aharu	Nov1	sa.gpx
2021/11/01 01:28:16+00	130.779368	31.93683	Aharu	Nov1	sa.gpx
2021/11/01 01:28:17+00	130.779367	31.936828	Aharu	Nov1	sa.gpx
2021/11/01 01:28:18+00	130.779363	31.936827	Aharu	Nov1	sa.gpx
2021/11/01 01:28:19+00	130.779363	31.936825	Aharu	Nov1	sa.gpx
2021/11/01 01:28:20+00	130.779363	31.936822	Aharu	Nov1	sa.gpx
2021/11/01 01:28:21+00	130.779362	31.936822	Aharu	Nov1	sa.gpx
2021/11/01 01:28:22+00	130.779363	31.93682	Aharu	Nov1	sa.gpx
2021/11/01 01:28:23+00	130.779363	31.936822	Aharu	Nov1	sa.gpx
2021/11/01 01:28:24+00	130.779367	31.936823	Aharu	Nov1	sa.gpx
2021/11/01 01:28:25+00	130.77937	31.936827	Aharu	Nov1	sa.gpx
2021/11/01 01:28:26+00	130.779367	31.936827	Aharu	Nov1	sa.gpx
2021/11/01 01:28:27+00	130.779365	31.936828	Aharu	Nov1	sa.gpx
2021/11/01 01:28:28+00	130.779363	31.93683	Aharu	Nov1	sa.gpx
2021/11/01 01:28:29+00	130.779365	31.936832	Aharu	Nov1	sa.gpx
2021/11/01 01:28:30+00	130.779365	31.936833	Aharu	Nov1	sa.gpx
2021/11/01 01:28:31+00	130.779365	31.936833	Aharu	Nov1	sa.gpx
2021/11/01 01:28:32+00	130.779365	31.936832	Aharu	Nov1	sa.gpx
2021/11/01 01:28:33+00	130.779367	31.936832	Aharu	Nov1	sa.gpx
2021/11/01 01:28:34+00	130.779365	31.93683	Aharu	Nov1	sa.gpx
2021/11/01 01:28:35+00	130.779367	31.936832	Aharu	Nov1	sa.gpx
2021/11/01 01:28:36+00	130.779367	31.93683	Aharu	Nov1	sa.gpx
2021/11/01 01:28:37+00	130.779367	31.93683	Aharu	Nov1	sa.gpx
2021/11/01 01:28:38+00	130.77937	31.936833	Aharu	Nov1	sa.gpx
2021/11/01 01:28:39+00	130.77937	31.936833	Aharu	Nov1	sa.gpx
2021/11/01 01:28:40+00	130.77937	31.936833	Aharu	Nov1	sa.gpx
2021/11/01 01:28:41+00	130.77937	31.936833	Aharu	Nov1	sa.gpx
2021/11/01 01:28:42+00	130.779368	31.936833	Aharu	Nov1	sa.gpx
2021/11/01 01:28:43+00	130.779368	31.936832	Aharu	Nov1	sa.gpx
2021/11/01 01:28:44+00	130.779372	31.936832	Aharu	Nov1	sa.gpx
2021/11/01 01:28:45+00	130.779373	31.936832	Aharu	Nov1	sa.gpx
2021/11/01 01:28:46+00	130.779377	31.936835	Aharu	Nov1	sa.gpx
2021/11/01 01:28:47+00	130.779377	31.936833	Aharu	Nov1	sa.gpx
2021/11/01 01:28:48+00	130.779377	31.936833	Aharu	Nov1	sa.gpx
2021/11/01 01:28:49+00	130.779377	31.936833	Aharu	Nov1	sa.gpx
2021/11/01 01:28:50+00	130.779377	31.936833	Aharu	Nov1	sa.gpx
2021/11/01 01:28:51+00	130.779377	31.936833	Aharu	Nov1	sa.gpx
2021/11/01 01:28:52+00	130.779375	31.936832	Aharu	Nov1	sa.gpx
2021/11/01 01:28:53+00	130.779375	31.936832	Aharu	Nov1	sa.gpx
2021/11/01 01:28:54+00	130.779375	31.936832	Aharu	Nov1	sa.gpx
2021/11/01 01:28:55+00	130.779375	31.936832	Aharu	Nov1	sa.gpx
2021/11/01 01:28:56+00	130.779377	31.936832	Aharu	Nov1	sa.gpx
2021/11/01 01:28:57+00	130.779375	31.936832	Aharu	Nov1	sa.gpx
2021/11/01 01:28:58+00	130.779375	31.936832	Aharu	Nov1	sa.gpx
2021/11/01 01:28:59+00	130.779375	31.936828	Aharu	Nov1	sa.gpx
2021/11/01 01:29:00+00	130.779375	31.936828	Aharu	Nov1	sa.gpx
2021/11/01 01:29:01+00	130.779375	31.936827	Aharu	Nov1	sa.gpx
2021/11/01 01:29:02+00	130.779377	31.936828	Aharu	Nov1	sa.gpx
2021/11/01 01:29:03+00	130.779377	31.936828	Aharu	Nov1	sa.gpx
2021/11/01 01:29:04+00	130.779377	31.936828	Aharu	Nov1	sa.gpx
2021/11/01 01:29:05+00	130.779375	31.936825	Aharu	Nov1	sa.gpx
2021/11/01 01:29:06+00	130.779375	31.936825	Aharu	Nov1	sa.gpx
2021/11/01 01:29:07+00	130.779377	31.936823	Aharu	Nov1	sa.gpx
2021/11/01 01:29:08+00	130.779375	31.936823	Aharu	Nov1	sa.gpx
2021/11/01 01:29:09+00	130.779375	31.936823	Aharu	Nov1	sa.gpx
2021/11/01 01:29:10+00	130.779378	31.936825	Aharu	Nov1	sa.gpx
2021/11/01 01:29:11+00	130.779383	31.936827	Aharu	Nov1	sa.gpx
2021/11/01 01:29:12+00	130.779385	31.936828	Aharu	Nov1	sa.gpx
2021/11/01 01:29:13+00	130.779382	31.936828	Aharu	Nov1	sa.gpx
2021/11/01 01:29:14+00	130.779382	31.936828	Aharu	Nov1	sa.gpx
2021/11/01 01:29:15+00	130.779378	31.936828	Aharu	Nov1	sa.gpx
2021/11/01 01:29:16+00	130.779377	31.936827	Aharu	Nov1	sa.gpx
2021/11/01 01:29:17+00	130.779377	31.936825	Aharu	Nov1	sa.gpx
2021/11/01 01:29:18+00	130.779377	31.936823	Aharu	Nov1	sa.gpx
2021/11/01 01:29:19+00	130.779377	31.936823	Aharu	Nov1	sa.gpx
2021/11/01 01:29:20+00	130.779373	31.936822	Aharu	Nov1	sa.gpx
2021/11/01 01:29:21+00	130.779375	31.936822	Aharu	Nov1	sa.gpx
2021/11/01 01:29:22+00	130.779373	31.936822	Aharu	Nov1	sa.gpx
2021/11/01 01:29:23+00	130.779372	31.936822	Aharu	Nov1	sa.gpx
2021/11/01 01:29:24+00	130.779368	31.93682	Aharu	Nov1	sa.gpx
2021/11/01 01:29:25+00	130.779365	31.936818	Aharu	Nov1	sa.gpx
2021/11/01 01:29:26+00	130.779365	31.936818	Aharu	Nov1	sa.gpx
2021/11/01 01:29:27+00	130.779365	31.936818	Aharu	Nov1	sa.gpx
2021/11/01 01:29:28+00	130.779367	31.936818	Aharu	Nov1	sa.gpx
2021/11/01 01:29:29+00	130.779368	31.93682	Aharu	Nov1	sa.gpx
2021/11/01 01:29:30+00	130.77937	31.93682	Aharu	Nov1	sa.gpx
2021/11/01 01:29:31+00	130.77937	31.93682	Aharu	Nov1	sa.gpx
2021/11/01 01:29:32+00	130.779372	31.936822	Aharu	Nov1	sa.gpx
2021/11/01 01:29:33+00	130.77937	31.93682	Aharu	Nov1	sa.gpx
2021/11/01 01:29:34+00	130.77937	31.936822	Aharu	Nov1	sa.gpx
2021/11/01 01:29:35+00	130.77937	31.936822	Aharu	Nov1	sa.gpx
2021/11/01 01:29:36+00	130.77937	31.936822	Aharu	Nov1	sa.gpx
2021/11/01 01:29:37+00	130.779372	31.93682	Aharu	Nov1	sa.gpx
2021/11/01 01:29:38+00	130.779373	31.93682	Aharu	Nov1	sa.gpx
2021/11/01 01:29:39+00	130.779375	31.936822	Aharu	Nov1	sa.gpx
2021/11/01 01:29:40+00	130.77937	31.93682	Aharu	Nov1	sa.gpx
2021/11/01 01:29:41+00	130.779368	31.936818	Aharu	Nov1	sa.gpx
2021/11/01 01:29:42+00	130.779367	31.936822	Aharu	Nov1	sa.gpx
2021/11/01 01:29:43+00	130.779365	31.936823	Aharu	Nov1	sa.gpx
2021/11/01 01:29:44+00	130.779367	31.936827	Aharu	Nov1	sa.gpx
2021/11/01 01:29:45+00	130.779367	31.93683	Aharu	Nov1	sa.gpx
2021/11/01 01:29:46+00	130.779363	31.93683	Aharu	Nov1	sa.gpx
2021/11/01 01:29:47+00	130.779363	31.936828	Aharu	Nov1	sa.gpx
2021/11/01 01:29:48+00	130.779363	31.936827	Aharu	Nov1	sa.gpx
2021/11/01 01:29:49+00	130.779363	31.936825	Aharu	Nov1	sa.gpx
2021/11/01 01:29:50+00	130.77936	31.936822	Aharu	Nov1	sa.gpx
2021/11/01 01:29:51+00	130.779358	31.93682	Aharu	Nov1	sa.gpx
2021/11/01 01:29:52+00	130.77936	31.936818	Aharu	Nov1	sa.gpx
2021/11/01 01:29:53+00	130.77936	31.936818	Aharu	Nov1	sa.gpx
2021/11/01 01:29:54+00	130.779358	31.936818	Aharu	Nov1	sa.gpx
2021/11/01 01:29:55+00	130.779353	31.936813	Aharu	Nov1	sa.gpx
2021/11/01 01:29:56+00	130.779355	31.936812	Aharu	Nov1	sa.gpx
2021/11/01 01:29:57+00	130.779357	31.936812	Aharu	Nov1	sa.gpx
2021/11/01 01:29:58+00	130.779358	31.936813	Aharu	Nov1	sa.gpx
2021/11/01 01:29:59+00	130.779358	31.936813	Aharu	Nov1	sa.gpx
2021/11/01 01:30:00+00	130.77936	31.936815	Aharu	Nov1	sa.gpx
2021/11/01 01:30:01+00	130.77936	31.936817	Aharu	Nov1	sa.gpx
2021/11/01 01:30:02+00	130.77936	31.936818	Aharu	Nov1	sa.gpx
2021/11/01 01:30:03+00	130.77936	31.936817	Aharu	Nov1	sa.gpx
2021/11/01 01:30:04+00	130.77936	31.936817	Aharu	Nov1	sa.gpx
2021/11/01 01:30:05+00	130.77936	31.936817	Aharu	Nov1	sa.gpx
2021/11/01 01:30:06+00	130.77936	31.936817	Aharu	Nov1	sa.gpx
2021/11/01 01:30:07+00	130.77936	31.936817	Aharu	Nov1	sa.gpx
2021/11/01 01:30:08+00	130.77936	31.936817	Aharu	Nov1	sa.gpx
2021/11/01 01:30:09+00	130.77936	31.936817	Aharu	Nov1	sa.gpx
2021/11/01 01:30:10+00	130.77936	31.936817	Aharu	Nov1	sa.gpx
2021/11/01 01:30:11+00	130.77936	31.936818	Aharu	Nov1	sa.gpx
2021/11/01 01:30:12+00	130.77936	31.936818	Aharu	Nov1	sa.gpx
2021/11/01 01:30:13+00	130.77936	31.936818	Aharu	Nov1	sa.gpx
2021/11/01 01:30:14+00	130.779358	31.936817	Aharu	Nov1	sa.gpx
2021/11/01 01:30:15+00	130.779358	31.936817	Aharu	Nov1	sa.gpx
2021/11/01 01:30:16+00	130.779358	31.936817	Aharu	Nov1	sa.gpx
2021/11/01 01:30:17+00	130.779358	31.936817	Aharu	Nov1	sa.gpx
2021/11/01 01:30:18+00	130.779358	31.936817	Aharu	Nov1	sa.gpx
2021/11/01 01:30:19+00	130.779355	31.936815	Aharu	Nov1	sa.gpx
2021/11/01 01:30:20+00	130.779355	31.936813	Aharu	Nov1	sa.gpx
2021/11/01 01:30:21+00	130.779353	31.936812	Aharu	Nov1	sa.gpx
2021/11/01 01:30:22+00	130.779353	31.936812	Aharu	Nov1	sa.gpx
2021/11/01 01:30:23+00	130.779353	31.936812	Aharu	Nov1	sa.gpx
2021/11/01 01:30:24+00	130.779353	31.936812	Aharu	Nov1	sa.gpx
2021/11/01 01:30:25+00	130.779355	31.936812	Aharu	Nov1	sa.gpx
2021/11/01 01:30:26+00	130.779357	31.936812	Aharu	Nov1	sa.gpx
2021/11/01 01:30:27+00	130.779358	31.936813	Aharu	Nov1	sa.gpx
2021/11/01 01:30:28+00	130.779358	31.936813	Aharu	Nov1	sa.gpx
2021/11/01 01:30:29+00	130.779357	31.936813	Aharu	Nov1	sa.gpx
2021/11/01 01:30:30+00	130.779357	31.936813	Aharu	Nov1	sa.gpx
2021/11/01 01:30:31+00	130.779357	31.936813	Aharu	Nov1	sa.gpx
2021/11/01 01:30:32+00	130.779358	31.936812	Aharu	Nov1	sa.gpx
2021/11/01 01:30:33+00	130.779362	31.936812	Aharu	Nov1	sa.gpx
2021/11/01 01:30:34+00	130.779367	31.936813	Aharu	Nov1	sa.gpx
2021/11/01 01:30:35+00	130.779368	31.936812	Aharu	Nov1	sa.gpx
2021/11/01 01:30:36+00	130.779368	31.936813	Aharu	Nov1	sa.gpx
2021/11/01 01:30:37+00	130.779368	31.936813	Aharu	Nov1	sa.gpx
2021/11/01 01:30:38+00	130.779368	31.936813	Aharu	Nov1	sa.gpx
2021/11/01 01:30:39+00	130.779368	31.936813	Aharu	Nov1	sa.gpx
2021/11/01 01:30:40+00	130.779368	31.936813	Aharu	Nov1	sa.gpx
2021/11/01 01:30:41+00	130.77937	31.936813	Aharu	Nov1	sa.gpx
2021/11/01 01:30:42+00	130.77937	31.936817	Aharu	Nov1	sa.gpx
2021/11/01 01:30:43+00	130.77937	31.936817	Aharu	Nov1	sa.gpx
2021/11/01 01:30:44+00	130.77937	31.936817	Aharu	Nov1	sa.gpx
2021/11/01 01:30:45+00	130.779368	31.936815	Aharu	Nov1	sa.gpx
2021/11/01 01:30:46+00	130.779372	31.936817	Aharu	Nov1	sa.gpx
2021/11/01 01:30:47+00	130.779372	31.936817	Aharu	Nov1	sa.gpx
2021/11/01 01:30:48+00	130.779373	31.936817	Aharu	Nov1	sa.gpx
2021/11/01 01:30:49+00	130.779375	31.936818	Aharu	Nov1	sa.gpx
2021/11/01 01:30:50+00	130.779378	31.936818	Aharu	Nov1	sa.gpx
2021/11/01 01:30:51+00	130.779378	31.93682	Aharu	Nov1	sa.gpx
2021/11/01 01:30:52+00	130.779382	31.936822	Aharu	Nov1	sa.gpx
2021/11/01 01:30:53+00	130.77938	31.936823	Aharu	Nov1	sa.gpx
2021/11/01 01:30:54+00	130.77938	31.936822	Aharu	Nov1	sa.gpx
2021/11/01 01:30:55+00	130.779383	31.936825	Aharu	Nov1	sa.gpx
2021/11/01 01:30:56+00	130.779383	31.936828	Aharu	Nov1	sa.gpx
2021/11/01 01:30:57+00	130.779385	31.93683	Aharu	Nov1	sa.gpx
2021/11/01 01:30:58+00	130.779383	31.936828	Aharu	Nov1	sa.gpx
2021/11/01 01:30:59+00	130.779383	31.936828	Aharu	Nov1	sa.gpx
2021/11/01 01:31:00+00	130.779385	31.93683	Aharu	Nov1	sa.gpx
2021/11/01 01:31:01+00	130.779385	31.93683	Aharu	Nov1	sa.gpx
2021/11/01 01:31:02+00	130.779385	31.936832	Aharu	Nov1	sa.gpx
2021/11/01 01:31:03+00	130.779387	31.936835	Aharu	Nov1	sa.gpx
2021/11/01 01:31:04+00	130.779385	31.936835	Aharu	Nov1	sa.gpx
2021/11/01 01:31:05+00	130.779385	31.936835	Aharu	Nov1	sa.gpx
2021/11/01 01:31:06+00	130.779385	31.936835	Aharu	Nov1	sa.gpx
2021/11/01 01:31:07+00	130.779382	31.936835	Aharu	Nov1	sa.gpx
2021/11/01 01:31:08+00	130.77938	31.936837	Aharu	Nov1	sa.gpx
2021/11/01 01:31:09+00	130.77938	31.93684	Aharu	Nov1	sa.gpx
2021/11/01 01:31:10+00	130.779382	31.936842	Aharu	Nov1	sa.gpx
2021/11/01 01:31:11+00	130.779382	31.936843	Aharu	Nov1	sa.gpx
2021/11/01 01:31:12+00	130.779382	31.936845	Aharu	Nov1	sa.gpx
2021/11/01 01:31:13+00	130.779383	31.936847	Aharu	Nov1	sa.gpx
2021/11/01 01:31:14+00	130.779383	31.936848	Aharu	Nov1	sa.gpx
2021/11/01 01:31:15+00	130.77938	31.936845	Aharu	Nov1	sa.gpx
2021/11/01 01:31:16+00	130.77938	31.936843	Aharu	Nov1	sa.gpx
2021/11/01 01:31:17+00	130.779382	31.936842	Aharu	Nov1	sa.gpx
2021/11/01 01:31:18+00	130.779382	31.936842	Aharu	Nov1	sa.gpx
2021/11/01 01:31:19+00	130.779383	31.936843	Aharu	Nov1	sa.gpx
2021/11/01 01:31:20+00	130.779383	31.936843	Aharu	Nov1	sa.gpx
2021/11/01 01:31:21+00	130.779385	31.936845	Aharu	Nov1	sa.gpx
2021/11/01 01:31:22+00	130.779383	31.936847	Aharu	Nov1	sa.gpx
2021/11/01 01:31:23+00	130.779383	31.936848	Aharu	Nov1	sa.gpx
2021/11/01 01:31:24+00	130.779382	31.936848	Aharu	Nov1	sa.gpx
2021/11/01 01:31:25+00	130.779383	31.936847	Aharu	Nov1	sa.gpx
2021/11/01 01:31:26+00	130.779387	31.936847	Aharu	Nov1	sa.gpx
2021/11/01 01:31:27+00	130.779387	31.936848	Aharu	Nov1	sa.gpx
2021/11/01 01:31:28+00	130.779388	31.936848	Aharu	Nov1	sa.gpx
2021/11/01 01:31:29+00	130.77939	31.936847	Aharu	Nov1	sa.gpx
2021/11/01 01:31:30+00	130.77939	31.936843	Aharu	Nov1	sa.gpx
2021/11/01 01:31:31+00	130.779393	31.936845	Aharu	Nov1	sa.gpx
2021/11/01 01:31:32+00	130.779395	31.936843	Aharu	Nov1	sa.gpx
2021/11/01 01:31:33+00	130.779395	31.936843	Aharu	Nov1	sa.gpx
2021/11/01 01:31:34+00	130.779395	31.936842	Aharu	Nov1	sa.gpx
2021/11/01 01:31:35+00	130.779395	31.936845	Aharu	Nov1	sa.gpx
2021/11/01 01:31:36+00	130.779397	31.936843	Aharu	Nov1	sa.gpx
2021/11/01 01:31:37+00	130.779397	31.936842	Aharu	Nov1	sa.gpx
2021/11/01 01:31:38+00	130.779395	31.93684	Aharu	Nov1	sa.gpx
2021/11/01 01:31:39+00	130.779392	31.936837	Aharu	Nov1	sa.gpx
2021/11/01 01:31:40+00	130.77939	31.936837	Aharu	Nov1	sa.gpx
2021/11/01 01:31:41+00	130.779388	31.936838	Aharu	Nov1	sa.gpx
2021/11/01 01:31:42+00	130.779388	31.936842	Aharu	Nov1	sa.gpx
2021/11/01 01:31:43+00	130.779388	31.93684	Aharu	Nov1	sa.gpx
2021/11/01 01:31:44+00	130.779387	31.93684	Aharu	Nov1	sa.gpx
2021/11/01 01:31:45+00	130.779383	31.936842	Aharu	Nov1	sa.gpx
2021/11/01 01:31:46+00	130.779382	31.93684	Aharu	Nov1	sa.gpx
2021/11/01 01:31:47+00	130.77938	31.93684	Aharu	Nov1	sa.gpx
2021/11/01 01:31:48+00	130.779383	31.936842	Aharu	Nov1	sa.gpx
2021/11/01 01:31:49+00	130.779383	31.936843	Aharu	Nov1	sa.gpx
2021/11/01 01:31:50+00	130.779387	31.936847	Aharu	Nov1	sa.gpx
2021/11/01 01:31:51+00	130.779388	31.936847	Aharu	Nov1	sa.gpx
2021/11/01 01:31:52+00	130.779388	31.936847	Aharu	Nov1	sa.gpx
2021/11/01 01:31:53+00	130.779388	31.936845	Aharu	Nov1	sa.gpx
2021/11/01 01:31:54+00	130.779393	31.936847	Aharu	Nov1	sa.gpx
2021/11/01 01:31:55+00	130.779402	31.936852	Aharu	Nov1	sa.gpx
2021/11/01 01:31:56+00	130.779408	31.93686	Aharu	Nov1	sa.gpx
2021/11/01 01:31:57+00	130.779412	31.936863	Aharu	Nov1	sa.gpx
2021/11/01 01:31:58+00	130.77941	31.936865	Aharu	Nov1	sa.gpx
2021/11/01 01:31:59+00	130.779408	31.936868	Aharu	Nov1	sa.gpx
2021/11/01 01:32:00+00	130.779407	31.936873	Aharu	Nov1	sa.gpx
2021/11/01 01:32:01+00	130.779407	31.936872	Aharu	Nov1	sa.gpx
2021/11/01 01:32:02+00	130.779408	31.936872	Aharu	Nov1	sa.gpx
2021/11/01 01:32:03+00	130.779407	31.936872	Aharu	Nov1	sa.gpx
2021/11/01 01:32:04+00	130.779407	31.936872	Aharu	Nov1	sa.gpx
2021/11/01 01:32:05+00	130.779403	31.936877	Aharu	Nov1	sa.gpx
2021/11/01 01:32:06+00	130.779402	31.936878	Aharu	Nov1	sa.gpx
2021/11/01 01:32:07+00	130.779402	31.936878	Aharu	Nov1	sa.gpx
2021/11/01 01:32:08+00	130.7794	31.936875	Aharu	Nov1	sa.gpx
2021/11/01 01:32:09+00	130.779397	31.93687	Aharu	Nov1	sa.gpx
2021/11/01 01:32:10+00	130.779393	31.936868	Aharu	Nov1	sa.gpx
2021/11/01 01:32:11+00	130.779393	31.936868	Aharu	Nov1	sa.gpx
2021/11/01 01:32:12+00	130.779395	31.936868	Aharu	Nov1	sa.gpx
2021/11/01 01:32:13+00	130.779397	31.936865	Aharu	Nov1	sa.gpx
2021/11/01 01:32:14+00	130.779397	31.936865	Aharu	Nov1	sa.gpx
2021/11/01 01:32:15+00	130.779398	31.936865	Aharu	Nov1	sa.gpx
2021/11/01 01:32:16+00	130.779398	31.936862	Aharu	Nov1	sa.gpx
2021/11/01 01:32:17+00	130.779398	31.93686	Aharu	Nov1	sa.gpx
2021/11/01 01:32:18+00	130.779398	31.936857	Aharu	Nov1	sa.gpx
2021/11/01 01:32:19+00	130.779397	31.936857	Aharu	Nov1	sa.gpx
2021/11/01 01:32:20+00	130.779393	31.936853	Aharu	Nov1	sa.gpx
2021/11/01 01:32:21+00	130.77939	31.93685	Aharu	Nov1	sa.gpx
2021/11/01 01:32:22+00	130.779388	31.93685	Aharu	Nov1	sa.gpx
2021/11/01 01:32:23+00	130.779385	31.936847	Aharu	Nov1	sa.gpx
2021/11/01 01:32:24+00	130.779383	31.936845	Aharu	Nov1	sa.gpx
2021/11/01 01:32:25+00	130.779382	31.936847	Aharu	Nov1	sa.gpx
2021/11/01 01:32:26+00	130.77938	31.936847	Aharu	Nov1	sa.gpx
2021/11/01 01:32:27+00	130.779378	31.93685	Aharu	Nov1	sa.gpx
2021/11/01 01:32:28+00	130.77938	31.936853	Aharu	Nov1	sa.gpx
2021/11/01 01:32:29+00	130.779383	31.936855	Aharu	Nov1	sa.gpx
2021/11/01 01:32:30+00	130.77939	31.936858	Aharu	Nov1	sa.gpx
2021/11/01 01:32:31+00	130.779398	31.936862	Aharu	Nov1	sa.gpx
2021/11/01 01:32:32+00	130.779408	31.936867	Aharu	Nov1	sa.gpx
2021/11/01 01:32:33+00	130.779415	31.936872	Aharu	Nov1	sa.gpx
2021/11/01 01:32:34+00	130.779417	31.936875	Aharu	Nov1	sa.gpx
2021/11/01 01:32:35+00	130.779418	31.936878	Aharu	Nov1	sa.gpx
2021/11/01 01:32:36+00	130.77941	31.936882	Aharu	Nov1	sa.gpx
2021/11/01 01:32:37+00	130.77941	31.936883	Aharu	Nov1	sa.gpx
2021/11/01 01:32:38+00	130.77941	31.936887	Aharu	Nov1	sa.gpx
2021/11/01 01:32:39+00	130.77941	31.936887	Aharu	Nov1	sa.gpx
2021/11/01 01:32:40+00	130.77941	31.93689	Aharu	Nov1	sa.gpx
2021/11/01 01:32:41+00	130.779412	31.936888	Aharu	Nov1	sa.gpx
2021/11/01 01:32:42+00	130.779412	31.936888	Aharu	Nov1	sa.gpx
2021/11/01 01:32:43+00	130.77941	31.936885	Aharu	Nov1	sa.gpx
2021/11/01 01:32:44+00	130.77941	31.936885	Aharu	Nov1	sa.gpx
2021/11/01 01:32:45+00	130.779408	31.936885	Aharu	Nov1	sa.gpx
2021/11/01 01:32:46+00	130.779408	31.936885	Aharu	Nov1	sa.gpx
2021/11/01 01:32:47+00	130.779407	31.936885	Aharu	Nov1	sa.gpx
2021/11/01 01:32:48+00	130.779405	31.936883	Aharu	Nov1	sa.gpx
2021/11/01 01:32:49+00	130.779408	31.936878	Aharu	Nov1	sa.gpx
2021/11/01 01:32:50+00	130.779407	31.936873	Aharu	Nov1	sa.gpx
2021/11/01 01:32:51+00	130.779408	31.936867	Aharu	Nov1	sa.gpx
2021/11/01 01:32:52+00	130.77941	31.936862	Aharu	Nov1	sa.gpx
2021/11/01 01:32:53+00	130.779412	31.936855	Aharu	Nov1	sa.gpx
2021/11/01 01:32:54+00	130.779412	31.93685	Aharu	Nov1	sa.gpx
2021/11/01 01:32:55+00	130.779418	31.936852	Aharu	Nov1	sa.gpx
2021/11/01 01:32:56+00	130.779422	31.936857	Aharu	Nov1	sa.gpx
2021/11/01 01:32:57+00	130.779423	31.936862	Aharu	Nov1	sa.gpx
2021/11/01 01:32:58+00	130.779422	31.936863	Aharu	Nov1	sa.gpx
2021/11/01 01:32:59+00	130.779418	31.936865	Aharu	Nov1	sa.gpx
2021/11/01 01:33:00+00	130.779415	31.936867	Aharu	Nov1	sa.gpx
2021/11/01 01:33:01+00	130.779415	31.936872	Aharu	Nov1	sa.gpx
2021/11/01 01:33:02+00	130.779413	31.936872	Aharu	Nov1	sa.gpx
2021/11/01 01:33:03+00	130.779412	31.936877	Aharu	Nov1	sa.gpx
2021/11/01 01:33:04+00	130.77941	31.936877	Aharu	Nov1	sa.gpx
2021/11/01 01:33:05+00	130.779407	31.936878	Aharu	Nov1	sa.gpx
2021/11/01 01:33:06+00	130.779405	31.936878	Aharu	Nov1	sa.gpx
2021/11/01 01:33:07+00	130.779403	31.936882	Aharu	Nov1	sa.gpx
2021/11/01 01:33:08+00	130.7794	31.936883	Aharu	Nov1	sa.gpx
2021/11/01 01:33:09+00	130.779402	31.936883	Aharu	Nov1	sa.gpx
2021/11/01 01:33:10+00	130.779403	31.936882	Aharu	Nov1	sa.gpx
2021/11/01 01:33:11+00	130.779402	31.93688	Aharu	Nov1	sa.gpx
2021/11/01 01:33:12+00	130.779403	31.936882	Aharu	Nov1	sa.gpx
2021/11/01 01:33:13+00	130.779402	31.936882	Aharu	Nov1	sa.gpx
2021/11/01 01:33:14+00	130.779403	31.93688	Aharu	Nov1	sa.gpx
2021/11/01 01:33:15+00	130.779402	31.936883	Aharu	Nov1	sa.gpx
2021/11/01 01:33:16+00	130.779398	31.936887	Aharu	Nov1	sa.gpx
2021/11/01 01:33:17+00	130.779398	31.936888	Aharu	Nov1	sa.gpx
2021/11/01 01:33:18+00	130.779398	31.936888	Aharu	Nov1	sa.gpx
2021/11/01 01:33:19+00	130.779398	31.936888	Aharu	Nov1	sa.gpx
2021/11/01 01:33:20+00	130.7794	31.936887	Aharu	Nov1	sa.gpx
2021/11/01 01:33:21+00	130.779402	31.936885	Aharu	Nov1	sa.gpx
2021/11/01 01:33:22+00	130.7794	31.936885	Aharu	Nov1	sa.gpx
2021/11/01 01:33:23+00	130.779398	31.936885	Aharu	Nov1	sa.gpx
2021/11/01 01:33:24+00	130.779398	31.936888	Aharu	Nov1	sa.gpx
2021/11/01 01:33:25+00	130.779398	31.936888	Aharu	Nov1	sa.gpx
2021/11/01 01:33:26+00	130.779398	31.936888	Aharu	Nov1	sa.gpx
2021/11/01 01:33:27+00	130.779398	31.936888	Aharu	Nov1	sa.gpx
2021/11/01 01:33:28+00	130.7794	31.936887	Aharu	Nov1	sa.gpx
2021/11/01 01:33:29+00	130.779398	31.936887	Aharu	Nov1	sa.gpx
2021/11/01 01:33:30+00	130.779398	31.936885	Aharu	Nov1	sa.gpx
2021/11/01 01:33:31+00	130.779397	31.936878	Aharu	Nov1	sa.gpx
2021/11/01 01:33:32+00	130.779398	31.936882	Aharu	Nov1	sa.gpx
2021/11/01 01:33:33+00	130.779398	31.936882	Aharu	Nov1	sa.gpx
2021/11/01 01:33:34+00	130.779398	31.936882	Aharu	Nov1	sa.gpx
2021/11/01 01:33:35+00	130.7794	31.93688	Aharu	Nov1	sa.gpx
2021/11/01 01:33:36+00	130.779402	31.936878	Aharu	Nov1	sa.gpx
2021/11/01 01:33:37+00	130.779403	31.936877	Aharu	Nov1	sa.gpx
2021/11/01 01:33:38+00	130.779402	31.936877	Aharu	Nov1	sa.gpx
2021/11/01 01:33:39+00	130.779402	31.936877	Aharu	Nov1	sa.gpx
2021/11/01 01:33:40+00	130.779403	31.936875	Aharu	Nov1	sa.gpx
2021/11/01 01:33:41+00	130.779403	31.936877	Aharu	Nov1	sa.gpx
2021/11/01 01:33:42+00	130.779403	31.936875	Aharu	Nov1	sa.gpx
2021/11/01 01:33:43+00	130.779403	31.936872	Aharu	Nov1	sa.gpx
2021/11/01 01:33:44+00	130.779402	31.93687	Aharu	Nov1	sa.gpx
2021/11/01 01:33:45+00	130.779402	31.936868	Aharu	Nov1	sa.gpx
2021/11/01 01:33:46+00	130.779402	31.936865	Aharu	Nov1	sa.gpx
2021/11/01 01:33:47+00	130.779402	31.936863	Aharu	Nov1	sa.gpx
2021/11/01 01:33:48+00	130.779402	31.936862	Aharu	Nov1	sa.gpx
2021/11/01 01:33:49+00	130.7794	31.936862	Aharu	Nov1	sa.gpx
2021/11/01 01:33:50+00	130.7794	31.93686	Aharu	Nov1	sa.gpx
2021/11/01 01:33:51+00	130.779397	31.936857	Aharu	Nov1	sa.gpx
2021/11/01 01:33:52+00	130.779397	31.936855	Aharu	Nov1	sa.gpx
2021/11/01 01:33:53+00	130.779395	31.936855	Aharu	Nov1	sa.gpx
2021/11/01 01:33:54+00	130.779395	31.936855	Aharu	Nov1	sa.gpx
2021/11/01 01:33:55+00	130.779393	31.936855	Aharu	Nov1	sa.gpx
2021/11/01 01:33:56+00	130.779393	31.936855	Aharu	Nov1	sa.gpx
2021/11/01 01:33:57+00	130.779392	31.936857	Aharu	Nov1	sa.gpx
2021/11/01 01:33:58+00	130.779392	31.936858	Aharu	Nov1	sa.gpx
2021/11/01 01:33:59+00	130.779393	31.936862	Aharu	Nov1	sa.gpx
2021/11/01 01:34:00+00	130.779397	31.936863	Aharu	Nov1	sa.gpx
2021/11/01 01:34:01+00	130.779395	31.936863	Aharu	Nov1	sa.gpx
2021/11/01 01:34:02+00	130.779398	31.936867	Aharu	Nov1	sa.gpx
2021/11/01 01:34:03+00	130.7794	31.936872	Aharu	Nov1	sa.gpx
2021/11/01 01:34:04+00	130.779397	31.936873	Aharu	Nov1	sa.gpx
2021/11/01 01:34:05+00	130.779395	31.936873	Aharu	Nov1	sa.gpx
2021/11/01 01:34:06+00	130.779395	31.936867	Aharu	Nov1	sa.gpx
2021/11/01 01:34:07+00	130.779393	31.936863	Aharu	Nov1	sa.gpx
2021/11/01 01:34:08+00	130.779393	31.936863	Aharu	Nov1	sa.gpx
2021/11/01 01:34:09+00	130.779393	31.936867	Aharu	Nov1	sa.gpx
2021/11/01 01:34:10+00	130.779395	31.93687	Aharu	Nov1	sa.gpx
2021/11/01 01:34:11+00	130.779393	31.93687	Aharu	Nov1	sa.gpx
2021/11/01 01:34:12+00	130.779395	31.936868	Aharu	Nov1	sa.gpx
2021/11/01 01:34:13+00	130.779392	31.936867	Aharu	Nov1	sa.gpx
2021/11/01 01:34:14+00	130.779392	31.936867	Aharu	Nov1	sa.gpx
2021/11/01 01:34:15+00	130.779393	31.936868	Aharu	Nov1	sa.gpx
2021/11/01 01:34:16+00	130.779393	31.936868	Aharu	Nov1	sa.gpx
2021/11/01 01:34:17+00	130.779392	31.936868	Aharu	Nov1	sa.gpx
2021/11/01 01:34:18+00	130.779392	31.936868	Aharu	Nov1	sa.gpx
2021/11/01 01:34:19+00	130.779392	31.936872	Aharu	Nov1	sa.gpx
2021/11/01 01:34:20+00	130.779392	31.936872	Aharu	Nov1	sa.gpx
2021/11/01 01:34:21+00	130.779392	31.936872	Aharu	Nov1	sa.gpx
2021/11/01 01:34:22+00	130.779392	31.936872	Aharu	Nov1	sa.gpx
2021/11/01 01:34:23+00	130.779392	31.936872	Aharu	Nov1	sa.gpx
2021/11/01 01:34:24+00	130.779392	31.936868	Aharu	Nov1	sa.gpx
2021/11/01 01:34:25+00	130.779388	31.936868	Aharu	Nov1	sa.gpx
2021/11/01 01:34:26+00	130.779388	31.936868	Aharu	Nov1	sa.gpx
2021/11/01 01:34:27+00	130.779387	31.936867	Aharu	Nov1	sa.gpx
2021/11/01 01:34:28+00	130.779387	31.936865	Aharu	Nov1	sa.gpx
2021/11/01 01:34:29+00	130.779385	31.936865	Aharu	Nov1	sa.gpx
2021/11/01 01:34:30+00	130.779387	31.936867	Aharu	Nov1	sa.gpx
2021/11/01 01:34:31+00	130.779387	31.936865	Aharu	Nov1	sa.gpx
2021/11/01 01:34:32+00	130.779387	31.936865	Aharu	Nov1	sa.gpx
2021/11/01 01:34:33+00	130.779387	31.936865	Aharu	Nov1	sa.gpx
2021/11/01 01:34:34+00	130.779387	31.936865	Aharu	Nov1	sa.gpx
2021/11/01 01:34:35+00	130.779387	31.936865	Aharu	Nov1	sa.gpx
2021/11/01 01:34:36+00	130.779387	31.936865	Aharu	Nov1	sa.gpx
2021/11/01 01:34:37+00	130.779387	31.936865	Aharu	Nov1	sa.gpx
2021/11/01 01:34:38+00	130.779387	31.936865	Aharu	Nov1	sa.gpx
2021/11/01 01:34:39+00	130.779388	31.936865	Aharu	Nov1	sa.gpx
2021/11/01 01:34:40+00	130.779388	31.936867	Aharu	Nov1	sa.gpx
2021/11/01 01:34:41+00	130.77939	31.936867	Aharu	Nov1	sa.gpx
2021/11/01 01:34:42+00	130.77939	31.936868	Aharu	Nov1	sa.gpx
2021/11/01 01:34:43+00	130.77939	31.936865	Aharu	Nov1	sa.gpx
2021/11/01 01:34:44+00	130.779388	31.936865	Aharu	Nov1	sa.gpx
2021/11/01 01:34:45+00	130.779388	31.936865	Aharu	Nov1	sa.gpx
2021/11/01 01:34:46+00	130.779388	31.936865	Aharu	Nov1	sa.gpx
2021/11/01 01:34:47+00	130.779388	31.936868	Aharu	Nov1	sa.gpx
2021/11/01 01:34:48+00	130.779393	31.936872	Aharu	Nov1	sa.gpx
2021/11/01 01:34:49+00	130.779393	31.93687	Aharu	Nov1	sa.gpx
2021/11/01 01:34:50+00	130.779392	31.936875	Aharu	Nov1	sa.gpx
2021/11/01 01:34:51+00	130.779393	31.936878	Aharu	Nov1	sa.gpx
2021/11/01 01:34:52+00	130.779393	31.93688	Aharu	Nov1	sa.gpx
2021/11/01 01:34:53+00	130.779392	31.936878	Aharu	Nov1	sa.gpx
2021/11/01 01:34:54+00	130.779392	31.936878	Aharu	Nov1	sa.gpx
2021/11/01 01:34:55+00	130.779392	31.936877	Aharu	Nov1	sa.gpx
2021/11/01 01:34:56+00	130.77939	31.936877	Aharu	Nov1	sa.gpx
2021/11/01 01:34:57+00	130.779388	31.936877	Aharu	Nov1	sa.gpx
2021/11/01 01:34:58+00	130.779385	31.936883	Aharu	Nov1	sa.gpx
2021/11/01 01:34:59+00	130.77938	31.936883	Aharu	Nov1	sa.gpx
2021/11/01 01:35:00+00	130.779382	31.936883	Aharu	Nov1	sa.gpx
2021/11/01 01:35:01+00	130.779382	31.936882	Aharu	Nov1	sa.gpx
2021/11/01 01:35:02+00	130.779382	31.936882	Aharu	Nov1	sa.gpx
2021/11/01 01:35:03+00	130.779382	31.936882	Aharu	Nov1	sa.gpx
2021/11/01 01:35:04+00	130.779382	31.936882	Aharu	Nov1	sa.gpx
2021/11/01 01:35:05+00	130.779383	31.936882	Aharu	Nov1	sa.gpx
2021/11/01 01:35:06+00	130.779383	31.936882	Aharu	Nov1	sa.gpx
2021/11/01 01:35:07+00	130.779383	31.936882	Aharu	Nov1	sa.gpx
2021/11/01 01:35:08+00	130.779383	31.936882	Aharu	Nov1	sa.gpx
2021/11/01 01:35:09+00	130.779383	31.936882	Aharu	Nov1	sa.gpx
2021/11/01 01:35:10+00	130.779383	31.93688	Aharu	Nov1	sa.gpx
2021/11/01 01:35:11+00	130.779383	31.93688	Aharu	Nov1	sa.gpx
2021/11/01 01:35:12+00	130.779383	31.93688	Aharu	Nov1	sa.gpx
2021/11/01 01:35:13+00	130.779383	31.93688	Aharu	Nov1	sa.gpx
2021/11/01 01:35:14+00	130.779382	31.93688	Aharu	Nov1	sa.gpx
2021/11/01 01:35:15+00	130.779382	31.936878	Aharu	Nov1	sa.gpx
2021/11/01 01:35:16+00	130.779383	31.936878	Aharu	Nov1	sa.gpx
2021/11/01 01:35:17+00	130.779387	31.936878	Aharu	Nov1	sa.gpx
2021/11/01 01:35:18+00	130.779387	31.936877	Aharu	Nov1	sa.gpx
2021/11/01 01:35:19+00	130.779388	31.936877	Aharu	Nov1	sa.gpx
2021/11/01 01:35:20+00	130.779392	31.936877	Aharu	Nov1	sa.gpx
2021/11/01 01:35:21+00	130.779393	31.936877	Aharu	Nov1	sa.gpx
2021/11/01 01:35:22+00	130.779397	31.936875	Aharu	Nov1	sa.gpx
2021/11/01 01:35:23+00	130.779398	31.936873	Aharu	Nov1	sa.gpx
2021/11/01 01:35:24+00	130.779402	31.936875	Aharu	Nov1	sa.gpx
2021/11/01 01:35:25+00	130.779405	31.936882	Aharu	Nov1	sa.gpx
2021/11/01 01:35:26+00	130.779405	31.936885	Aharu	Nov1	sa.gpx
2021/11/01 01:35:27+00	130.779407	31.936892	Aharu	Nov1	sa.gpx
2021/11/01 01:35:28+00	130.779403	31.93688	Aharu	Nov1	sa.gpx
2021/11/01 01:35:29+00	130.779403	31.936873	Aharu	Nov1	sa.gpx
2021/11/01 01:35:30+00	130.779398	31.936867	Aharu	Nov1	sa.gpx
2021/11/01 01:35:31+00	130.7794	31.936863	Aharu	Nov1	sa.gpx
2021/11/01 01:35:32+00	130.779402	31.93686	Aharu	Nov1	sa.gpx
2021/11/01 01:35:33+00	130.779402	31.936858	Aharu	Nov1	sa.gpx
2021/11/01 01:35:34+00	130.779403	31.93686	Aharu	Nov1	sa.gpx
2021/11/01 01:35:35+00	130.7794	31.936863	Aharu	Nov1	sa.gpx
2021/11/01 01:35:36+00	130.779398	31.936862	Aharu	Nov1	sa.gpx
2021/11/01 01:35:37+00	130.779397	31.936862	Aharu	Nov1	sa.gpx
2021/11/01 01:35:38+00	130.779397	31.93686	Aharu	Nov1	sa.gpx
2021/11/01 01:35:39+00	130.779398	31.936862	Aharu	Nov1	sa.gpx
2021/11/01 01:35:40+00	130.779398	31.936863	Aharu	Nov1	sa.gpx
2021/11/01 01:35:41+00	130.7794	31.936865	Aharu	Nov1	sa.gpx
2021/11/01 01:35:42+00	130.779397	31.936862	Aharu	Nov1	sa.gpx
2021/11/01 01:35:43+00	130.779393	31.936862	Aharu	Nov1	sa.gpx
2021/11/01 01:35:44+00	130.77939	31.936862	Aharu	Nov1	sa.gpx
2021/11/01 01:35:45+00	130.779387	31.936858	Aharu	Nov1	sa.gpx
2021/11/01 01:35:46+00	130.779387	31.936858	Aharu	Nov1	sa.gpx
2021/11/01 01:35:47+00	130.779388	31.936858	Aharu	Nov1	sa.gpx
2021/11/01 01:35:48+00	130.77939	31.936857	Aharu	Nov1	sa.gpx
2021/11/01 01:35:49+00	130.779388	31.936855	Aharu	Nov1	sa.gpx
2021/11/01 01:35:50+00	130.779388	31.936857	Aharu	Nov1	sa.gpx
2021/11/01 01:35:51+00	130.77939	31.936857	Aharu	Nov1	sa.gpx
2021/11/01 01:35:52+00	130.779395	31.93686	Aharu	Nov1	sa.gpx
2021/11/01 01:35:53+00	130.779397	31.936863	Aharu	Nov1	sa.gpx
2021/11/01 01:35:54+00	130.779398	31.936868	Aharu	Nov1	sa.gpx
2021/11/01 01:35:55+00	130.779402	31.936872	Aharu	Nov1	sa.gpx
2021/11/01 01:35:56+00	130.779403	31.936873	Aharu	Nov1	sa.gpx
2021/11/01 01:35:57+00	130.779403	31.936873	Aharu	Nov1	sa.gpx
2021/11/01 01:35:58+00	130.7794	31.936875	Aharu	Nov1	sa.gpx
2021/11/01 01:35:59+00	130.779398	31.936875	Aharu	Nov1	sa.gpx
2021/11/01 01:36:00+00	130.779397	31.936873	Aharu	Nov1	sa.gpx
2021/11/01 01:36:01+00	130.779393	31.93687	Aharu	Nov1	sa.gpx
2021/11/01 01:36:02+00	130.77939	31.936867	Aharu	Nov1	sa.gpx
2021/11/01 01:36:03+00	130.779388	31.936865	Aharu	Nov1	sa.gpx
2021/11/01 01:36:04+00	130.77939	31.936865	Aharu	Nov1	sa.gpx
2021/11/01 01:36:05+00	130.77939	31.936865	Aharu	Nov1	sa.gpx
2021/11/01 01:36:06+00	130.779392	31.936863	Aharu	Nov1	sa.gpx
2021/11/01 01:36:07+00	130.779403	31.936867	Aharu	Nov1	sa.gpx
2021/11/01 01:36:08+00	130.779405	31.93687	Aharu	Nov1	sa.gpx
2021/11/01 01:36:09+00	130.779403	31.936873	Aharu	Nov1	sa.gpx
2021/11/01 01:36:10+00	130.779402	31.936873	Aharu	Nov1	sa.gpx
2021/11/01 01:36:11+00	130.7794	31.936877	Aharu	Nov1	sa.gpx
2021/11/01 01:36:12+00	130.779395	31.936882	Aharu	Nov1	sa.gpx
2021/11/01 01:36:13+00	130.779393	31.936883	Aharu	Nov1	sa.gpx
2021/11/01 01:36:14+00	130.77939	31.936883	Aharu	Nov1	sa.gpx
2021/11/01 01:36:15+00	130.77939	31.936882	Aharu	Nov1	sa.gpx
2021/11/01 01:36:16+00	130.77939	31.936882	Aharu	Nov1	sa.gpx
2021/11/01 01:36:17+00	130.779388	31.936882	Aharu	Nov1	sa.gpx
2021/11/01 01:36:18+00	130.779388	31.936883	Aharu	Nov1	sa.gpx
2021/11/01 01:36:19+00	130.779388	31.936882	Aharu	Nov1	sa.gpx
2021/11/01 01:36:20+00	130.779392	31.936877	Aharu	Nov1	sa.gpx
2021/11/01 01:36:21+00	130.779392	31.93687	Aharu	Nov1	sa.gpx
2021/11/01 01:36:22+00	130.779392	31.936868	Aharu	Nov1	sa.gpx
2021/11/01 01:36:23+00	130.779385	31.936863	Aharu	Nov1	sa.gpx
2021/11/01 01:36:24+00	130.779387	31.936868	Aharu	Nov1	sa.gpx
2021/11/01 01:36:25+00	130.779385	31.93687	Aharu	Nov1	sa.gpx
2021/11/01 01:36:26+00	130.77939	31.936873	Aharu	Nov1	sa.gpx
2021/11/01 01:36:27+00	130.779388	31.936872	Aharu	Nov1	sa.gpx
2021/11/01 01:36:28+00	130.779392	31.936872	Aharu	Nov1	sa.gpx
2021/11/01 01:36:29+00	130.779393	31.93687	Aharu	Nov1	sa.gpx
2021/11/01 01:36:30+00	130.779393	31.93687	Aharu	Nov1	sa.gpx
2021/11/01 01:36:31+00	130.779395	31.936868	Aharu	Nov1	sa.gpx
2021/11/01 01:36:32+00	130.779393	31.936867	Aharu	Nov1	sa.gpx
2021/11/01 01:36:33+00	130.779392	31.936865	Aharu	Nov1	sa.gpx
2021/11/01 01:36:34+00	130.779393	31.936867	Aharu	Nov1	sa.gpx
2021/11/01 01:36:35+00	130.779395	31.936867	Aharu	Nov1	sa.gpx
2021/11/01 01:36:36+00	130.779395	31.936865	Aharu	Nov1	sa.gpx
2021/11/01 01:36:37+00	130.779395	31.936867	Aharu	Nov1	sa.gpx
2021/11/01 01:36:38+00	130.779393	31.936865	Aharu	Nov1	sa.gpx
2021/11/01 01:36:39+00	130.779393	31.936865	Aharu	Nov1	sa.gpx
2021/11/01 01:36:40+00	130.779393	31.936865	Aharu	Nov1	sa.gpx
2021/11/01 01:36:41+00	130.779393	31.936865	Aharu	Nov1	sa.gpx
2021/11/01 01:36:42+00	130.779393	31.936865	Aharu	Nov1	sa.gpx
2021/11/01 01:36:43+00	130.779393	31.936865	Aharu	Nov1	sa.gpx
2021/11/01 01:36:44+00	130.779395	31.936865	Aharu	Nov1	sa.gpx
2021/11/01 01:36:45+00	130.779393	31.936863	Aharu	Nov1	sa.gpx
2021/11/01 01:36:46+00	130.779392	31.936863	Aharu	Nov1	sa.gpx
2021/11/01 01:36:47+00	130.779392	31.936865	Aharu	Nov1	sa.gpx
2021/11/01 01:36:48+00	130.77939	31.936863	Aharu	Nov1	sa.gpx
2021/11/01 01:36:49+00	130.779388	31.936862	Aharu	Nov1	sa.gpx
2021/11/01 01:36:50+00	130.779388	31.936862	Aharu	Nov1	sa.gpx
2021/11/01 01:36:51+00	130.779383	31.936863	Aharu	Nov1	sa.gpx
2021/11/01 01:36:52+00	130.779382	31.936862	Aharu	Nov1	sa.gpx
2021/11/01 01:36:53+00	130.779382	31.936865	Aharu	Nov1	sa.gpx
2021/11/01 01:36:54+00	130.779383	31.936867	Aharu	Nov1	sa.gpx
2021/11/01 01:36:55+00	130.77938	31.936867	Aharu	Nov1	sa.gpx
2021/11/01 01:36:56+00	130.77938	31.936867	Aharu	Nov1	sa.gpx
2021/11/01 01:36:57+00	130.779382	31.936868	Aharu	Nov1	sa.gpx
2021/11/01 01:36:58+00	130.77938	31.936868	Aharu	Nov1	sa.gpx
2021/11/01 01:36:59+00	130.779378	31.936867	Aharu	Nov1	sa.gpx
2021/11/01 01:37:00+00	130.779378	31.936867	Aharu	Nov1	sa.gpx
2021/11/01 01:37:01+00	130.77938	31.936867	Aharu	Nov1	sa.gpx
2021/11/01 01:37:02+00	130.779383	31.936862	Aharu	Nov1	sa.gpx
2021/11/01 01:37:03+00	130.779388	31.936863	Aharu	Nov1	sa.gpx
2021/11/01 01:37:04+00	130.779392	31.936867	Aharu	Nov1	sa.gpx
2021/11/01 01:37:05+00	130.779403	31.936873	Aharu	Nov1	sa.gpx
2021/11/01 01:37:06+00	130.779407	31.936875	Aharu	Nov1	sa.gpx
2021/11/01 01:37:07+00	130.779405	31.936877	Aharu	Nov1	sa.gpx
2021/11/01 01:37:08+00	130.779408	31.936877	Aharu	Nov1	sa.gpx
2021/11/01 01:37:09+00	130.77942	31.936883	Aharu	Nov1	sa.gpx
2021/11/01 01:37:10+00	130.779423	31.936888	Aharu	Nov1	sa.gpx
2021/11/01 01:37:11+00	130.779418	31.936888	Aharu	Nov1	sa.gpx
2021/11/01 01:37:12+00	130.779418	31.936888	Aharu	Nov1	sa.gpx
2021/11/01 01:37:13+00	130.779418	31.936888	Aharu	Nov1	sa.gpx
2021/11/01 01:37:14+00	130.779417	31.93689	Aharu	Nov1	sa.gpx
2021/11/01 01:37:15+00	130.779417	31.93689	Aharu	Nov1	sa.gpx
2021/11/01 01:37:16+00	130.779417	31.93689	Aharu	Nov1	sa.gpx
2021/11/01 01:37:17+00	130.779413	31.93689	Aharu	Nov1	sa.gpx
2021/11/01 01:37:18+00	130.779412	31.93689	Aharu	Nov1	sa.gpx
2021/11/01 01:37:19+00	130.779413	31.936888	Aharu	Nov1	sa.gpx
2021/11/01 01:37:20+00	130.779412	31.93689	Aharu	Nov1	sa.gpx
2021/11/01 01:37:21+00	130.779412	31.93689	Aharu	Nov1	sa.gpx
2021/11/01 01:37:22+00	130.779412	31.93689	Aharu	Nov1	sa.gpx
2021/11/01 01:37:23+00	130.77941	31.93689	Aharu	Nov1	sa.gpx
2021/11/01 01:37:24+00	130.779412	31.936892	Aharu	Nov1	sa.gpx
2021/11/01 01:37:25+00	130.779412	31.93689	Aharu	Nov1	sa.gpx
2021/11/01 01:37:26+00	130.77941	31.936888	Aharu	Nov1	sa.gpx
2021/11/01 01:37:27+00	130.779408	31.936887	Aharu	Nov1	sa.gpx
2021/11/01 01:37:28+00	130.779408	31.936885	Aharu	Nov1	sa.gpx
2021/11/01 01:37:29+00	130.779408	31.93688	Aharu	Nov1	sa.gpx
2021/11/01 01:37:30+00	130.779408	31.936877	Aharu	Nov1	sa.gpx
2021/11/01 01:37:31+00	130.779407	31.936875	Aharu	Nov1	sa.gpx
2021/11/01 01:37:32+00	130.779403	31.936873	Aharu	Nov1	sa.gpx
2021/11/01 01:37:33+00	130.7794	31.936875	Aharu	Nov1	sa.gpx
2021/11/01 01:37:34+00	130.779402	31.936875	Aharu	Nov1	sa.gpx
2021/11/01 01:37:35+00	130.779405	31.936875	Aharu	Nov1	sa.gpx
2021/11/01 01:37:36+00	130.779407	31.936875	Aharu	Nov1	sa.gpx
2021/11/01 01:37:37+00	130.77941	31.936875	Aharu	Nov1	sa.gpx
2021/11/01 01:37:38+00	130.779415	31.936873	Aharu	Nov1	sa.gpx
2021/11/01 01:37:39+00	130.779415	31.93687	Aharu	Nov1	sa.gpx
2021/11/01 01:37:40+00	130.779413	31.936867	Aharu	Nov1	sa.gpx
2021/11/01 01:37:41+00	130.77941	31.936867	Aharu	Nov1	sa.gpx
2021/11/01 01:37:42+00	130.77941	31.936867	Aharu	Nov1	sa.gpx
2021/11/01 01:37:43+00	130.779408	31.93687	Aharu	Nov1	sa.gpx
2021/11/01 01:37:44+00	130.779413	31.936862	Aharu	Nov1	sa.gpx
2021/11/01 01:37:45+00	130.779413	31.93686	Aharu	Nov1	sa.gpx
2021/11/01 01:37:46+00	130.779412	31.936863	Aharu	Nov1	sa.gpx
2021/11/01 01:37:47+00	130.779408	31.936865	Aharu	Nov1	sa.gpx
2021/11/01 01:37:48+00	130.779407	31.936865	Aharu	Nov1	sa.gpx
2021/11/01 01:37:49+00	130.779408	31.936865	Aharu	Nov1	sa.gpx
2021/11/01 01:37:50+00	130.779408	31.936865	Aharu	Nov1	sa.gpx
2021/11/01 01:37:51+00	130.779408	31.936865	Aharu	Nov1	sa.gpx
2021/11/01 01:37:52+00	130.779408	31.936867	Aharu	Nov1	sa.gpx
2021/11/01 01:37:53+00	130.779408	31.936865	Aharu	Nov1	sa.gpx
2021/11/01 01:37:54+00	130.77941	31.936865	Aharu	Nov1	sa.gpx
2021/11/01 01:37:55+00	130.77941	31.936863	Aharu	Nov1	sa.gpx
2021/11/01 01:37:56+00	130.77941	31.936863	Aharu	Nov1	sa.gpx
2021/11/01 01:37:57+00	130.77941	31.936865	Aharu	Nov1	sa.gpx
2021/11/01 01:37:58+00	130.779408	31.936867	Aharu	Nov1	sa.gpx
2021/11/01 01:37:59+00	130.779408	31.936867	Aharu	Nov1	sa.gpx
2021/11/01 01:38:00+00	130.779408	31.936867	Aharu	Nov1	sa.gpx
2021/11/01 01:38:01+00	130.77941	31.936868	Aharu	Nov1	sa.gpx
2021/11/01 01:38:02+00	130.77941	31.936868	Aharu	Nov1	sa.gpx
2021/11/01 01:38:03+00	130.77941	31.936868	Aharu	Nov1	sa.gpx
2021/11/01 01:38:04+00	130.77941	31.936868	Aharu	Nov1	sa.gpx
2021/11/01 01:38:05+00	130.77941	31.936867	Aharu	Nov1	sa.gpx
2021/11/01 01:38:06+00	130.77941	31.936867	Aharu	Nov1	sa.gpx
2021/11/01 01:38:07+00	130.779408	31.936867	Aharu	Nov1	sa.gpx
2021/11/01 01:38:08+00	130.779408	31.936867	Aharu	Nov1	sa.gpx
2021/11/01 01:38:09+00	130.779405	31.936868	Aharu	Nov1	sa.gpx
2021/11/01 01:38:10+00	130.779405	31.936868	Aharu	Nov1	sa.gpx
2021/11/01 01:38:11+00	130.779405	31.936868	Aharu	Nov1	sa.gpx
2021/11/01 01:38:12+00	130.779405	31.936868	Aharu	Nov1	sa.gpx
2021/11/01 01:38:13+00	130.779405	31.936868	Aharu	Nov1	sa.gpx
2021/11/01 01:38:14+00	130.779405	31.936868	Aharu	Nov1	sa.gpx
2021/11/01 01:38:15+00	130.779403	31.936867	Aharu	Nov1	sa.gpx
2021/11/01 01:38:16+00	130.779403	31.936865	Aharu	Nov1	sa.gpx
2021/11/01 01:38:17+00	130.779403	31.936867	Aharu	Nov1	sa.gpx
2021/11/01 01:38:18+00	130.779405	31.936868	Aharu	Nov1	sa.gpx
2021/11/01 01:38:19+00	130.779407	31.93687	Aharu	Nov1	sa.gpx
2021/11/01 01:38:20+00	130.779405	31.93687	Aharu	Nov1	sa.gpx
2021/11/01 01:38:21+00	130.779403	31.936872	Aharu	Nov1	sa.gpx
2021/11/01 01:38:22+00	130.779403	31.936872	Aharu	Nov1	sa.gpx
2021/11/01 01:38:23+00	130.779402	31.93687	Aharu	Nov1	sa.gpx
2021/11/01 01:38:24+00	130.779403	31.93687	Aharu	Nov1	sa.gpx
2021/11/01 01:38:25+00	130.779403	31.93687	Aharu	Nov1	sa.gpx
2021/11/01 01:38:26+00	130.779403	31.936873	Aharu	Nov1	sa.gpx
2021/11/01 01:38:27+00	130.779405	31.936875	Aharu	Nov1	sa.gpx
2021/11/01 01:38:28+00	130.779402	31.936872	Aharu	Nov1	sa.gpx
2021/11/01 01:38:29+00	130.7794	31.936872	Aharu	Nov1	sa.gpx
2021/11/01 01:38:30+00	130.779403	31.936873	Aharu	Nov1	sa.gpx
2021/11/01 01:38:31+00	130.779402	31.936873	Aharu	Nov1	sa.gpx
2021/11/01 01:38:32+00	130.779403	31.936873	Aharu	Nov1	sa.gpx
2021/11/01 01:38:33+00	130.779407	31.936875	Aharu	Nov1	sa.gpx
2021/11/01 01:38:34+00	130.779407	31.936873	Aharu	Nov1	sa.gpx
2021/11/01 01:38:35+00	130.779405	31.936872	Aharu	Nov1	sa.gpx
2021/11/01 01:38:36+00	130.779405	31.93687	Aharu	Nov1	sa.gpx
2021/11/01 01:38:37+00	130.779402	31.936865	Aharu	Nov1	sa.gpx
2021/11/01 01:38:38+00	130.779402	31.936865	Aharu	Nov1	sa.gpx
2021/11/01 01:38:39+00	130.779403	31.936865	Aharu	Nov1	sa.gpx
2021/11/01 01:38:40+00	130.7794	31.936862	Aharu	Nov1	sa.gpx
2021/11/01 01:38:41+00	130.7794	31.936862	Aharu	Nov1	sa.gpx
2021/11/01 01:38:42+00	130.779398	31.936862	Aharu	Nov1	sa.gpx
2021/11/01 01:38:43+00	130.779398	31.93686	Aharu	Nov1	sa.gpx
2021/11/01 01:38:44+00	130.7794	31.936862	Aharu	Nov1	sa.gpx
2021/11/01 01:38:45+00	130.779402	31.936862	Aharu	Nov1	sa.gpx
2021/11/01 01:38:46+00	130.7794	31.936862	Aharu	Nov1	sa.gpx
2021/11/01 01:38:47+00	130.779398	31.936865	Aharu	Nov1	sa.gpx
2021/11/01 01:38:48+00	130.779393	31.936865	Aharu	Nov1	sa.gpx
2021/11/01 01:38:49+00	130.779392	31.936867	Aharu	Nov1	sa.gpx
2021/11/01 01:38:50+00	130.779392	31.936867	Aharu	Nov1	sa.gpx
2021/11/01 01:38:51+00	130.779388	31.936865	Aharu	Nov1	sa.gpx
2021/11/01 01:38:52+00	130.779388	31.936863	Aharu	Nov1	sa.gpx
2021/11/01 01:38:53+00	130.779387	31.93686	Aharu	Nov1	sa.gpx
2021/11/01 01:38:54+00	130.779382	31.936855	Aharu	Nov1	sa.gpx
2021/11/01 01:38:55+00	130.779392	31.936862	Aharu	Nov1	sa.gpx
2021/11/01 01:38:56+00	130.779397	31.936862	Aharu	Nov1	sa.gpx
2021/11/01 01:38:57+00	130.779403	31.936865	Aharu	Nov1	sa.gpx
2021/11/01 01:38:58+00	130.77941	31.936868	Aharu	Nov1	sa.gpx
2021/11/01 01:38:59+00	130.77941	31.936872	Aharu	Nov1	sa.gpx
2021/11/01 01:39:00+00	130.779413	31.936875	Aharu	Nov1	sa.gpx
2021/11/01 01:39:01+00	130.779417	31.936878	Aharu	Nov1	sa.gpx
2021/11/01 01:39:02+00	130.779417	31.936882	Aharu	Nov1	sa.gpx
2021/11/01 01:39:03+00	130.779417	31.936882	Aharu	Nov1	sa.gpx
2021/11/01 01:39:04+00	130.779417	31.936883	Aharu	Nov1	sa.gpx
2021/11/01 01:39:05+00	130.779418	31.936882	Aharu	Nov1	sa.gpx
2021/11/01 01:39:06+00	130.779418	31.936882	Aharu	Nov1	sa.gpx
2021/11/01 01:39:07+00	130.77942	31.936882	Aharu	Nov1	sa.gpx
2021/11/01 01:39:08+00	130.779418	31.93688	Aharu	Nov1	sa.gpx
2021/11/01 01:39:09+00	130.779418	31.936882	Aharu	Nov1	sa.gpx
2021/11/01 01:39:10+00	130.779418	31.936882	Aharu	Nov1	sa.gpx
2021/11/01 01:39:11+00	130.779418	31.936882	Aharu	Nov1	sa.gpx
2021/11/01 01:39:12+00	130.779417	31.936883	Aharu	Nov1	sa.gpx
2021/11/01 01:39:13+00	130.779418	31.936887	Aharu	Nov1	sa.gpx
2021/11/01 01:39:14+00	130.779418	31.936892	Aharu	Nov1	sa.gpx
2021/11/01 01:39:15+00	130.779418	31.936892	Aharu	Nov1	sa.gpx
2021/11/01 01:39:16+00	130.779418	31.936892	Aharu	Nov1	sa.gpx
2021/11/01 01:39:17+00	130.779417	31.936892	Aharu	Nov1	sa.gpx
2021/11/01 01:39:18+00	130.779415	31.936892	Aharu	Nov1	sa.gpx
2021/11/01 01:39:19+00	130.779413	31.936892	Aharu	Nov1	sa.gpx
2021/11/01 01:39:20+00	130.779412	31.936893	Aharu	Nov1	sa.gpx
2021/11/01 01:39:21+00	130.779412	31.936893	Aharu	Nov1	sa.gpx
2021/11/01 01:39:22+00	130.77941	31.936892	Aharu	Nov1	sa.gpx
2021/11/01 01:39:23+00	130.77941	31.936893	Aharu	Nov1	sa.gpx
2021/11/01 01:39:24+00	130.779407	31.936895	Aharu	Nov1	sa.gpx
2021/11/01 01:39:25+00	130.779405	31.936898	Aharu	Nov1	sa.gpx
2021/11/01 01:39:26+00	130.779403	31.936898	Aharu	Nov1	sa.gpx
2021/11/01 01:39:27+00	130.779403	31.9369	Aharu	Nov1	sa.gpx
2021/11/01 01:39:28+00	130.779405	31.936903	Aharu	Nov1	sa.gpx
2021/11/01 01:39:29+00	130.779407	31.936907	Aharu	Nov1	sa.gpx
2021/11/01 01:39:30+00	130.779407	31.936903	Aharu	Nov1	sa.gpx
2021/11/01 01:39:31+00	130.779408	31.936905	Aharu	Nov1	sa.gpx
2021/11/01 01:39:32+00	130.779408	31.936903	Aharu	Nov1	sa.gpx
2021/11/01 01:39:33+00	130.77941	31.936903	Aharu	Nov1	sa.gpx
2021/11/01 01:39:34+00	130.77941	31.936907	Aharu	Nov1	sa.gpx
2021/11/01 01:39:35+00	130.779413	31.936907	Aharu	Nov1	sa.gpx
2021/11/01 01:39:36+00	130.77941	31.936903	Aharu	Nov1	sa.gpx
2021/11/01 01:39:37+00	130.77941	31.936902	Aharu	Nov1	sa.gpx
2021/11/01 01:39:38+00	130.77941	31.9369	Aharu	Nov1	sa.gpx
2021/11/01 01:39:39+00	130.779408	31.936898	Aharu	Nov1	sa.gpx
2021/11/01 01:39:40+00	130.779403	31.936897	Aharu	Nov1	sa.gpx
2021/11/01 01:39:41+00	130.779405	31.936897	Aharu	Nov1	sa.gpx
2021/11/01 01:39:42+00	130.779407	31.936897	Aharu	Nov1	sa.gpx
2021/11/01 01:39:43+00	130.779405	31.936897	Aharu	Nov1	sa.gpx
2021/11/01 01:39:44+00	130.779405	31.936895	Aharu	Nov1	sa.gpx
2021/11/01 01:39:45+00	130.779408	31.936893	Aharu	Nov1	sa.gpx
2021/11/01 01:39:46+00	130.77941	31.936895	Aharu	Nov1	sa.gpx
2021/11/01 01:39:47+00	130.779412	31.936895	Aharu	Nov1	sa.gpx
2021/11/01 01:39:48+00	130.779412	31.936893	Aharu	Nov1	sa.gpx
2021/11/01 01:39:49+00	130.779418	31.936895	Aharu	Nov1	sa.gpx
2021/11/01 01:39:50+00	130.779415	31.936895	Aharu	Nov1	sa.gpx
2021/11/01 01:39:51+00	130.779417	31.936897	Aharu	Nov1	sa.gpx
2021/11/01 01:39:52+00	130.77942	31.936898	Aharu	Nov1	sa.gpx
2021/11/01 01:39:53+00	130.77942	31.9369	Aharu	Nov1	sa.gpx
2021/11/01 01:39:54+00	130.77942	31.936902	Aharu	Nov1	sa.gpx
2021/11/01 01:39:55+00	130.779422	31.936902	Aharu	Nov1	sa.gpx
2021/11/01 01:39:56+00	130.779425	31.936905	Aharu	Nov1	sa.gpx
2021/11/01 01:39:57+00	130.77943	31.936905	Aharu	Nov1	sa.gpx
2021/11/01 01:39:58+00	130.779427	31.936907	Aharu	Nov1	sa.gpx
2021/11/01 01:39:59+00	130.779427	31.936907	Aharu	Nov1	sa.gpx
2021/11/01 01:40:00+00	130.779425	31.936907	Aharu	Nov1	sa.gpx
2021/11/01 01:40:01+00	130.779423	31.936907	Aharu	Nov1	sa.gpx
2021/11/01 01:40:02+00	130.779422	31.936907	Aharu	Nov1	sa.gpx
2021/11/01 01:40:03+00	130.779422	31.936908	Aharu	Nov1	sa.gpx
2021/11/01 01:40:04+00	130.77942	31.936908	Aharu	Nov1	sa.gpx
2021/11/01 01:40:05+00	130.779418	31.93691	Aharu	Nov1	sa.gpx
2021/11/01 01:40:06+00	130.779418	31.936912	Aharu	Nov1	sa.gpx
2021/11/01 01:40:07+00	130.779418	31.936912	Aharu	Nov1	sa.gpx
2021/11/01 01:40:08+00	130.77942	31.93691	Aharu	Nov1	sa.gpx
2021/11/01 01:40:09+00	130.77942	31.93691	Aharu	Nov1	sa.gpx
2021/11/01 01:40:10+00	130.779418	31.93691	Aharu	Nov1	sa.gpx
2021/11/01 01:40:11+00	130.779417	31.93691	Aharu	Nov1	sa.gpx
2021/11/01 01:40:12+00	130.779415	31.93691	Aharu	Nov1	sa.gpx
2021/11/01 01:40:13+00	130.779415	31.93691	Aharu	Nov1	sa.gpx
2021/11/01 01:40:14+00	130.779415	31.93691	Aharu	Nov1	sa.gpx
2021/11/01 01:40:15+00	130.779415	31.93691	Aharu	Nov1	sa.gpx
2021/11/01 01:40:16+00	130.779415	31.936908	Aharu	Nov1	sa.gpx
2021/11/01 01:40:17+00	130.779413	31.936908	Aharu	Nov1	sa.gpx
2021/11/01 01:40:18+00	130.77941	31.93691	Aharu	Nov1	sa.gpx
2021/11/01 01:40:19+00	130.779407	31.936912	Aharu	Nov1	sa.gpx
2021/11/01 01:40:20+00	130.779402	31.936912	Aharu	Nov1	sa.gpx
2021/11/01 01:40:21+00	130.7794	31.936912	Aharu	Nov1	sa.gpx
2021/11/01 01:40:22+00	130.779402	31.936912	Aharu	Nov1	sa.gpx
2021/11/01 01:40:23+00	130.779405	31.93691	Aharu	Nov1	sa.gpx
2021/11/01 01:40:24+00	130.779405	31.936908	Aharu	Nov1	sa.gpx
2021/11/01 01:40:25+00	130.779402	31.936907	Aharu	Nov1	sa.gpx
2021/11/01 01:40:26+00	130.779402	31.936907	Aharu	Nov1	sa.gpx
2021/11/01 01:40:27+00	130.779402	31.936908	Aharu	Nov1	sa.gpx
2021/11/01 01:40:28+00	130.7794	31.936905	Aharu	Nov1	sa.gpx
2021/11/01 01:40:29+00	130.7794	31.936905	Aharu	Nov1	sa.gpx
2021/11/01 01:40:30+00	130.779402	31.936905	Aharu	Nov1	sa.gpx
2021/11/01 01:40:31+00	130.7794	31.936905	Aharu	Nov1	sa.gpx
2021/11/01 01:40:32+00	130.779398	31.936905	Aharu	Nov1	sa.gpx
2021/11/01 01:40:33+00	130.779397	31.936902	Aharu	Nov1	sa.gpx
2021/11/01 01:40:34+00	130.779397	31.936902	Aharu	Nov1	sa.gpx
2021/11/01 01:40:35+00	130.779393	31.936903	Aharu	Nov1	sa.gpx
2021/11/01 01:40:36+00	130.779393	31.936907	Aharu	Nov1	sa.gpx
2021/11/01 01:40:37+00	130.7794	31.936907	Aharu	Nov1	sa.gpx
2021/11/01 01:40:38+00	130.779403	31.936905	Aharu	Nov1	sa.gpx
2021/11/01 01:40:39+00	130.779407	31.936905	Aharu	Nov1	sa.gpx
2021/11/01 01:40:40+00	130.779408	31.936903	Aharu	Nov1	sa.gpx
2021/11/01 01:40:41+00	130.77941	31.936902	Aharu	Nov1	sa.gpx
2021/11/01 01:40:42+00	130.779413	31.9369	Aharu	Nov1	sa.gpx
2021/11/01 01:40:43+00	130.779418	31.9369	Aharu	Nov1	sa.gpx
2021/11/01 01:40:44+00	130.77942	31.936897	Aharu	Nov1	sa.gpx
2021/11/01 01:40:45+00	130.77942	31.936895	Aharu	Nov1	sa.gpx
2021/11/01 01:40:46+00	130.779418	31.936898	Aharu	Nov1	sa.gpx
2021/11/01 01:40:47+00	130.779417	31.936905	Aharu	Nov1	sa.gpx
2021/11/01 01:40:48+00	130.779417	31.936907	Aharu	Nov1	sa.gpx
2021/11/01 01:40:49+00	130.779417	31.936908	Aharu	Nov1	sa.gpx
2021/11/01 01:40:50+00	130.779417	31.936908	Aharu	Nov1	sa.gpx
2021/11/01 01:40:51+00	130.779417	31.936905	Aharu	Nov1	sa.gpx
2021/11/01 01:40:52+00	130.779417	31.936903	Aharu	Nov1	sa.gpx
2021/11/01 01:40:53+00	130.779418	31.936902	Aharu	Nov1	sa.gpx
2021/11/01 01:40:54+00	130.779417	31.9369	Aharu	Nov1	sa.gpx
2021/11/01 01:40:55+00	130.779415	31.9369	Aharu	Nov1	sa.gpx
2021/11/01 01:40:56+00	130.779415	31.936898	Aharu	Nov1	sa.gpx
2021/11/01 01:40:57+00	130.779413	31.9369	Aharu	Nov1	sa.gpx
2021/11/01 01:40:58+00	130.779417	31.9369	Aharu	Nov1	sa.gpx
2021/11/01 01:40:59+00	130.779417	31.936898	Aharu	Nov1	sa.gpx
2021/11/01 01:41:00+00	130.779417	31.936898	Aharu	Nov1	sa.gpx
2021/11/01 01:41:01+00	130.779417	31.936898	Aharu	Nov1	sa.gpx
2021/11/01 01:41:02+00	130.77942	31.936895	Aharu	Nov1	sa.gpx
2021/11/01 01:41:03+00	130.77942	31.936895	Aharu	Nov1	sa.gpx
2021/11/01 01:41:04+00	130.779418	31.936897	Aharu	Nov1	sa.gpx
2021/11/01 01:41:05+00	130.77942	31.936895	Aharu	Nov1	sa.gpx
2021/11/01 01:41:06+00	130.779418	31.936897	Aharu	Nov1	sa.gpx
2021/11/01 01:41:07+00	130.779415	31.936898	Aharu	Nov1	sa.gpx
2021/11/01 01:41:08+00	130.779415	31.936895	Aharu	Nov1	sa.gpx
2021/11/01 01:41:09+00	130.779415	31.936893	Aharu	Nov1	sa.gpx
2021/11/01 01:41:10+00	130.779412	31.936895	Aharu	Nov1	sa.gpx
2021/11/01 01:41:11+00	130.779408	31.936895	Aharu	Nov1	sa.gpx
2021/11/01 01:41:12+00	130.779403	31.936892	Aharu	Nov1	sa.gpx
2021/11/01 01:41:13+00	130.779397	31.936893	Aharu	Nov1	sa.gpx
2021/11/01 01:41:14+00	130.779397	31.936892	Aharu	Nov1	sa.gpx
2021/11/01 01:41:15+00	130.779398	31.936895	Aharu	Nov1	sa.gpx
2021/11/01 01:41:16+00	130.779397	31.936895	Aharu	Nov1	sa.gpx
2021/11/01 01:41:17+00	130.779397	31.936893	Aharu	Nov1	sa.gpx
2021/11/01 01:41:18+00	130.779398	31.936892	Aharu	Nov1	sa.gpx
2021/11/01 01:41:19+00	130.779407	31.936887	Aharu	Nov1	sa.gpx
2021/11/01 01:41:20+00	130.779403	31.936893	Aharu	Nov1	sa.gpx
2021/11/01 01:41:21+00	130.7794	31.936895	Aharu	Nov1	sa.gpx
2021/11/01 01:41:22+00	130.7794	31.936895	Aharu	Nov1	sa.gpx
2021/11/01 01:41:23+00	130.7794	31.936895	Aharu	Nov1	sa.gpx
2021/11/01 01:41:24+00	130.7794	31.936895	Aharu	Nov1	sa.gpx
2021/11/01 01:41:25+00	130.7794	31.936895	Aharu	Nov1	sa.gpx
2021/11/01 01:41:26+00	130.7794	31.936893	Aharu	Nov1	sa.gpx
2021/11/01 01:41:27+00	130.779398	31.936893	Aharu	Nov1	sa.gpx
2021/11/01 01:41:28+00	130.7794	31.936888	Aharu	Nov1	sa.gpx
2021/11/01 01:41:29+00	130.779393	31.936892	Aharu	Nov1	sa.gpx
2021/11/01 01:41:30+00	130.779395	31.936893	Aharu	Nov1	sa.gpx
2021/11/01 01:41:31+00	130.779395	31.936893	Aharu	Nov1	sa.gpx
2021/11/01 01:41:32+00	130.779393	31.936893	Aharu	Nov1	sa.gpx
2021/11/01 01:41:33+00	130.779393	31.936898	Aharu	Nov1	sa.gpx
2021/11/01 01:41:34+00	130.779395	31.936902	Aharu	Nov1	sa.gpx
2021/11/01 01:41:35+00	130.779397	31.936902	Aharu	Nov1	sa.gpx
2021/11/01 01:41:36+00	130.779402	31.9369	Aharu	Nov1	sa.gpx
2021/11/01 01:41:37+00	130.779408	31.936902	Aharu	Nov1	sa.gpx
2021/11/01 01:41:38+00	130.779413	31.936902	Aharu	Nov1	sa.gpx
2021/11/01 01:41:39+00	130.77942	31.936907	Aharu	Nov1	sa.gpx
2021/11/01 01:41:40+00	130.779422	31.93691	Aharu	Nov1	sa.gpx
2021/11/01 01:41:41+00	130.779422	31.936913	Aharu	Nov1	sa.gpx
2021/11/01 01:41:42+00	130.779418	31.936918	Aharu	Nov1	sa.gpx
2021/11/01 01:41:43+00	130.779422	31.936918	Aharu	Nov1	sa.gpx
2021/11/01 01:41:44+00	130.779423	31.936918	Aharu	Nov1	sa.gpx
2021/11/01 01:41:45+00	130.779428	31.936918	Aharu	Nov1	sa.gpx
2021/11/01 01:41:46+00	130.779435	31.936922	Aharu	Nov1	sa.gpx
2021/11/01 01:41:47+00	130.77944	31.936927	Aharu	Nov1	sa.gpx
2021/11/01 01:41:48+00	130.779438	31.936933	Aharu	Nov1	sa.gpx
2021/11/01 01:41:49+00	130.779442	31.936938	Aharu	Nov1	sa.gpx
2021/11/01 01:41:50+00	130.779445	31.936938	Aharu	Nov1	sa.gpx
2021/11/01 01:41:51+00	130.779445	31.936942	Aharu	Nov1	sa.gpx
2021/11/01 01:41:52+00	130.779445	31.936943	Aharu	Nov1	sa.gpx
2021/11/01 01:41:53+00	130.779445	31.936943	Aharu	Nov1	sa.gpx
2021/11/01 01:41:54+00	130.779445	31.936942	Aharu	Nov1	sa.gpx
2021/11/01 01:41:55+00	130.779443	31.936942	Aharu	Nov1	sa.gpx
2021/11/01 01:41:56+00	130.779438	31.936942	Aharu	Nov1	sa.gpx
2021/11/01 01:41:57+00	130.779435	31.93694	Aharu	Nov1	sa.gpx
2021/11/01 01:41:58+00	130.779435	31.936937	Aharu	Nov1	sa.gpx
2021/11/01 01:41:59+00	130.779435	31.936935	Aharu	Nov1	sa.gpx
2021/11/01 01:42:00+00	130.779437	31.93693	Aharu	Nov1	sa.gpx
2021/11/01 01:42:01+00	130.77944	31.936927	Aharu	Nov1	sa.gpx
2021/11/01 01:42:02+00	130.77944	31.936927	Aharu	Nov1	sa.gpx
2021/11/01 01:42:03+00	130.779442	31.936925	Aharu	Nov1	sa.gpx
2021/11/01 01:42:04+00	130.779443	31.936925	Aharu	Nov1	sa.gpx
2021/11/01 01:42:05+00	130.779445	31.936927	Aharu	Nov1	sa.gpx
2021/11/01 01:42:06+00	130.779445	31.936927	Aharu	Nov1	sa.gpx
2021/11/01 01:42:07+00	130.779443	31.936928	Aharu	Nov1	sa.gpx
2021/11/01 01:42:08+00	130.779442	31.936927	Aharu	Nov1	sa.gpx
2021/11/01 01:42:09+00	130.779442	31.936927	Aharu	Nov1	sa.gpx
2021/11/01 01:42:10+00	130.779443	31.936928	Aharu	Nov1	sa.gpx
2021/11/01 01:42:11+00	130.779448	31.936928	Aharu	Nov1	sa.gpx
2021/11/01 01:42:12+00	130.779453	31.936932	Aharu	Nov1	sa.gpx
2021/11/01 01:42:13+00	130.779457	31.936933	Aharu	Nov1	sa.gpx
2021/11/01 01:42:14+00	130.779457	31.936935	Aharu	Nov1	sa.gpx
2021/11/01 01:42:15+00	130.779457	31.936937	Aharu	Nov1	sa.gpx
2021/11/01 01:42:16+00	130.779455	31.936937	Aharu	Nov1	sa.gpx
2021/11/01 01:42:17+00	130.779457	31.936937	Aharu	Nov1	sa.gpx
2021/11/01 01:42:18+00	130.779457	31.936937	Aharu	Nov1	sa.gpx
2021/11/01 01:42:19+00	130.779457	31.936937	Aharu	Nov1	sa.gpx
2021/11/01 01:42:20+00	130.779455	31.936938	Aharu	Nov1	sa.gpx
2021/11/01 01:42:21+00	130.779455	31.936938	Aharu	Nov1	sa.gpx
2021/11/01 01:42:22+00	130.779455	31.936938	Aharu	Nov1	sa.gpx
2021/11/01 01:42:23+00	130.779455	31.936938	Aharu	Nov1	sa.gpx
2021/11/01 01:42:24+00	130.779455	31.936938	Aharu	Nov1	sa.gpx
2021/11/01 01:42:25+00	130.779455	31.936938	Aharu	Nov1	sa.gpx
2021/11/01 01:42:26+00	130.779457	31.936938	Aharu	Nov1	sa.gpx
2021/11/01 01:42:27+00	130.779457	31.936938	Aharu	Nov1	sa.gpx
2021/11/01 01:42:28+00	130.779457	31.936938	Aharu	Nov1	sa.gpx
2021/11/01 01:42:29+00	130.779457	31.936938	Aharu	Nov1	sa.gpx
2021/11/01 01:42:30+00	130.779457	31.936938	Aharu	Nov1	sa.gpx
2021/11/01 01:42:31+00	130.779457	31.936938	Aharu	Nov1	sa.gpx
2021/11/01 01:42:32+00	130.779457	31.936938	Aharu	Nov1	sa.gpx
2021/11/01 01:42:33+00	130.779457	31.936938	Aharu	Nov1	sa.gpx
2021/11/01 01:42:34+00	130.779455	31.936937	Aharu	Nov1	sa.gpx
2021/11/01 01:42:35+00	130.779455	31.936935	Aharu	Nov1	sa.gpx
2021/11/01 01:42:36+00	130.779453	31.936933	Aharu	Nov1	sa.gpx
2021/11/01 01:42:37+00	130.779455	31.936933	Aharu	Nov1	sa.gpx
2021/11/01 01:42:38+00	130.779457	31.936935	Aharu	Nov1	sa.gpx
2021/11/01 01:42:39+00	130.779457	31.936937	Aharu	Nov1	sa.gpx
2021/11/01 01:42:40+00	130.779457	31.936937	Aharu	Nov1	sa.gpx
2021/11/01 01:42:41+00	130.779457	31.936937	Aharu	Nov1	sa.gpx
2021/11/01 01:42:42+00	130.779457	31.936937	Aharu	Nov1	sa.gpx
2021/11/01 01:42:43+00	130.779457	31.936938	Aharu	Nov1	sa.gpx
2021/11/01 01:42:44+00	130.779457	31.936938	Aharu	Nov1	sa.gpx
2021/11/01 01:42:45+00	130.779457	31.936938	Aharu	Nov1	sa.gpx
2021/11/01 01:42:46+00	130.779458	31.936937	Aharu	Nov1	sa.gpx
2021/11/01 01:42:47+00	130.779458	31.936937	Aharu	Nov1	sa.gpx
2021/11/01 01:42:48+00	130.779458	31.936937	Aharu	Nov1	sa.gpx
2021/11/01 01:42:49+00	130.779458	31.936938	Aharu	Nov1	sa.gpx
2021/11/01 01:42:50+00	130.779457	31.936938	Aharu	Nov1	sa.gpx
2021/11/01 01:42:51+00	130.779457	31.936938	Aharu	Nov1	sa.gpx
2021/11/01 01:42:52+00	130.779457	31.936937	Aharu	Nov1	sa.gpx
2021/11/01 01:42:53+00	130.779457	31.936935	Aharu	Nov1	sa.gpx
2021/11/01 01:42:54+00	130.779455	31.936935	Aharu	Nov1	sa.gpx
2021/11/01 01:42:55+00	130.779457	31.936937	Aharu	Nov1	sa.gpx
2021/11/01 01:42:56+00	130.779457	31.93694	Aharu	Nov1	sa.gpx
2021/11/01 01:42:57+00	130.779457	31.936942	Aharu	Nov1	sa.gpx
2021/11/01 01:42:58+00	130.779457	31.936943	Aharu	Nov1	sa.gpx
2021/11/01 01:42:59+00	130.779457	31.936943	Aharu	Nov1	sa.gpx
2021/11/01 01:43:00+00	130.779458	31.936945	Aharu	Nov1	sa.gpx
2021/11/01 01:43:01+00	130.77946	31.936942	Aharu	Nov1	sa.gpx
2021/11/01 01:43:02+00	130.779458	31.93694	Aharu	Nov1	sa.gpx
2021/11/01 01:43:03+00	130.779458	31.936942	Aharu	Nov1	sa.gpx
2021/11/01 01:43:04+00	130.779458	31.936942	Aharu	Nov1	sa.gpx
2021/11/01 01:43:05+00	130.77946	31.936945	Aharu	Nov1	sa.gpx
2021/11/01 01:43:06+00	130.77946	31.936945	Aharu	Nov1	sa.gpx
2021/11/01 01:43:07+00	130.77946	31.936945	Aharu	Nov1	sa.gpx
2021/11/01 01:43:08+00	130.77946	31.936945	Aharu	Nov1	sa.gpx
2021/11/01 01:43:09+00	130.77946	31.936945	Aharu	Nov1	sa.gpx
2021/11/01 01:43:10+00	130.779463	31.936947	Aharu	Nov1	sa.gpx
2021/11/01 01:43:11+00	130.779463	31.936947	Aharu	Nov1	sa.gpx
2021/11/01 01:43:12+00	130.779463	31.936947	Aharu	Nov1	sa.gpx
2021/11/01 01:43:13+00	130.779463	31.936947	Aharu	Nov1	sa.gpx
2021/11/01 01:43:14+00	130.779463	31.936947	Aharu	Nov1	sa.gpx
2021/11/01 01:43:15+00	130.779463	31.936947	Aharu	Nov1	sa.gpx
2021/11/01 01:43:16+00	130.779463	31.936947	Aharu	Nov1	sa.gpx
2021/11/01 01:43:17+00	130.779463	31.936947	Aharu	Nov1	sa.gpx
2021/11/01 01:43:18+00	130.779465	31.936947	Aharu	Nov1	sa.gpx
2021/11/01 01:43:19+00	130.779467	31.936948	Aharu	Nov1	sa.gpx
2021/11/01 01:43:20+00	130.779468	31.936948	Aharu	Nov1	sa.gpx
2021/11/01 01:43:21+00	130.779468	31.936948	Aharu	Nov1	sa.gpx
2021/11/01 01:43:22+00	130.779467	31.936948	Aharu	Nov1	sa.gpx
2021/11/01 01:43:23+00	130.779467	31.936948	Aharu	Nov1	sa.gpx
2021/11/01 01:43:24+00	130.779468	31.93695	Aharu	Nov1	sa.gpx
2021/11/01 01:43:25+00	130.779468	31.93695	Aharu	Nov1	sa.gpx
2021/11/01 01:43:26+00	130.779467	31.936953	Aharu	Nov1	sa.gpx
2021/11/01 01:43:27+00	130.779465	31.936952	Aharu	Nov1	sa.gpx
2021/11/01 01:43:28+00	130.779465	31.936952	Aharu	Nov1	sa.gpx
2021/11/01 01:43:29+00	130.779465	31.936952	Aharu	Nov1	sa.gpx
2021/11/01 01:43:30+00	130.779465	31.936952	Aharu	Nov1	sa.gpx
2021/11/01 01:43:31+00	130.779465	31.93695	Aharu	Nov1	sa.gpx
2021/11/01 01:43:32+00	130.779465	31.936952	Aharu	Nov1	sa.gpx
2021/11/01 01:43:33+00	130.779465	31.93695	Aharu	Nov1	sa.gpx
2021/11/01 01:43:34+00	130.779465	31.936948	Aharu	Nov1	sa.gpx
2021/11/01 01:43:35+00	130.779467	31.936948	Aharu	Nov1	sa.gpx
2021/11/01 01:43:36+00	130.779467	31.936948	Aharu	Nov1	sa.gpx
2021/11/01 01:43:37+00	130.779467	31.936948	Aharu	Nov1	sa.gpx
2021/11/01 01:43:38+00	130.779465	31.936948	Aharu	Nov1	sa.gpx
2021/11/01 01:43:39+00	130.779465	31.936948	Aharu	Nov1	sa.gpx
2021/11/01 01:43:40+00	130.779465	31.936947	Aharu	Nov1	sa.gpx
2021/11/01 01:43:41+00	130.779463	31.936943	Aharu	Nov1	sa.gpx
2021/11/01 01:43:42+00	130.779463	31.936943	Aharu	Nov1	sa.gpx
2021/11/01 01:43:43+00	130.779462	31.93694	Aharu	Nov1	sa.gpx
2021/11/01 01:43:44+00	130.779462	31.936942	Aharu	Nov1	sa.gpx
2021/11/01 01:43:45+00	130.779463	31.936942	Aharu	Nov1	sa.gpx
2021/11/01 01:43:46+00	130.779463	31.936943	Aharu	Nov1	sa.gpx
2021/11/01 01:43:47+00	130.779467	31.936945	Aharu	Nov1	sa.gpx
2021/11/01 01:43:48+00	130.77947	31.936948	Aharu	Nov1	sa.gpx
2021/11/01 01:43:49+00	130.779468	31.936947	Aharu	Nov1	sa.gpx
2021/11/01 01:43:50+00	130.779467	31.936945	Aharu	Nov1	sa.gpx
2021/11/01 01:43:51+00	130.779465	31.936943	Aharu	Nov1	sa.gpx
2021/11/01 01:43:52+00	130.779463	31.936945	Aharu	Nov1	sa.gpx
2021/11/01 01:43:53+00	130.779465	31.936945	Aharu	Nov1	sa.gpx
2021/11/01 01:43:54+00	130.779463	31.936943	Aharu	Nov1	sa.gpx
2021/11/01 01:43:55+00	130.779465	31.936943	Aharu	Nov1	sa.gpx
2021/11/01 01:43:56+00	130.77947	31.936947	Aharu	Nov1	sa.gpx
2021/11/01 01:43:57+00	130.779468	31.936945	Aharu	Nov1	sa.gpx
2021/11/01 01:43:58+00	130.779467	31.936945	Aharu	Nov1	sa.gpx
2021/11/01 01:43:59+00	130.779467	31.936945	Aharu	Nov1	sa.gpx
2021/11/01 01:44:00+00	130.779463	31.936945	Aharu	Nov1	sa.gpx
2021/11/01 01:44:01+00	130.779462	31.936945	Aharu	Nov1	sa.gpx
2021/11/01 01:44:02+00	130.77946	31.936945	Aharu	Nov1	sa.gpx
2021/11/01 01:44:03+00	130.77946	31.936945	Aharu	Nov1	sa.gpx
2021/11/01 01:44:04+00	130.779463	31.936947	Aharu	Nov1	sa.gpx
2021/11/01 01:44:05+00	130.779468	31.93695	Aharu	Nov1	sa.gpx
2021/11/01 01:44:06+00	130.779468	31.936952	Aharu	Nov1	sa.gpx
2021/11/01 01:44:07+00	130.779473	31.936953	Aharu	Nov1	sa.gpx
2021/11/01 01:44:08+00	130.779478	31.936955	Aharu	Nov1	sa.gpx
2021/11/01 01:44:09+00	130.779482	31.936957	Aharu	Nov1	sa.gpx
2021/11/01 01:44:10+00	130.779482	31.936958	Aharu	Nov1	sa.gpx
2021/11/01 01:44:11+00	130.779478	31.936957	Aharu	Nov1	sa.gpx
2021/11/01 01:44:12+00	130.779478	31.936957	Aharu	Nov1	sa.gpx
2021/11/01 01:44:13+00	130.779475	31.936957	Aharu	Nov1	sa.gpx
2021/11/01 01:44:14+00	130.779475	31.936957	Aharu	Nov1	sa.gpx
2021/11/01 01:44:15+00	130.779475	31.936957	Aharu	Nov1	sa.gpx
2021/11/01 01:44:16+00	130.779475	31.936957	Aharu	Nov1	sa.gpx
2021/11/01 01:44:17+00	130.779475	31.936957	Aharu	Nov1	sa.gpx
2021/11/01 01:44:18+00	130.779475	31.936957	Aharu	Nov1	sa.gpx
2021/11/01 01:44:19+00	130.779475	31.936957	Aharu	Nov1	sa.gpx
2021/11/01 01:44:20+00	130.779475	31.936957	Aharu	Nov1	sa.gpx
2021/11/01 01:44:21+00	130.779475	31.936957	Aharu	Nov1	sa.gpx
2021/11/01 01:44:22+00	130.779475	31.936957	Aharu	Nov1	sa.gpx
2021/11/01 01:44:23+00	130.779477	31.936957	Aharu	Nov1	sa.gpx
2021/11/01 01:44:24+00	130.779475	31.936957	Aharu	Nov1	sa.gpx
2021/11/01 01:44:25+00	130.779473	31.936957	Aharu	Nov1	sa.gpx
2021/11/01 01:44:26+00	130.779468	31.936955	Aharu	Nov1	sa.gpx
2021/11/01 01:44:27+00	130.779465	31.936955	Aharu	Nov1	sa.gpx
2021/11/01 01:44:28+00	130.779465	31.936955	Aharu	Nov1	sa.gpx
2021/11/01 01:44:29+00	130.779467	31.936957	Aharu	Nov1	sa.gpx
2021/11/01 01:44:30+00	130.779468	31.936958	Aharu	Nov1	sa.gpx
2021/11/01 01:44:31+00	130.779468	31.93696	Aharu	Nov1	sa.gpx
2021/11/01 01:44:32+00	130.779467	31.93696	Aharu	Nov1	sa.gpx
2021/11/01 01:44:33+00	130.779467	31.93696	Aharu	Nov1	sa.gpx
2021/11/01 01:44:34+00	130.779467	31.936962	Aharu	Nov1	sa.gpx
2021/11/01 01:44:35+00	130.779467	31.936962	Aharu	Nov1	sa.gpx
2021/11/01 01:44:36+00	130.779467	31.936962	Aharu	Nov1	sa.gpx
2021/11/01 01:44:37+00	130.779467	31.936962	Aharu	Nov1	sa.gpx
2021/11/01 01:44:38+00	130.779467	31.936962	Aharu	Nov1	sa.gpx
2021/11/01 01:44:39+00	130.779467	31.936962	Aharu	Nov1	sa.gpx
2021/11/01 01:44:40+00	130.779468	31.936962	Aharu	Nov1	sa.gpx
2021/11/01 01:44:41+00	130.779468	31.936962	Aharu	Nov1	sa.gpx
2021/11/01 01:44:42+00	130.779468	31.936963	Aharu	Nov1	sa.gpx
2021/11/01 01:44:43+00	130.779468	31.936963	Aharu	Nov1	sa.gpx
2021/11/01 01:44:44+00	130.779468	31.936963	Aharu	Nov1	sa.gpx
2021/11/01 01:44:45+00	130.77947	31.936963	Aharu	Nov1	sa.gpx
2021/11/01 01:44:46+00	130.779473	31.936967	Aharu	Nov1	sa.gpx
2021/11/01 01:44:47+00	130.779477	31.936967	Aharu	Nov1	sa.gpx
2021/11/01 01:44:48+00	130.779478	31.936968	Aharu	Nov1	sa.gpx
2021/11/01 01:44:49+00	130.779482	31.93697	Aharu	Nov1	sa.gpx
2021/11/01 01:44:50+00	130.779483	31.936972	Aharu	Nov1	sa.gpx
2021/11/01 01:44:51+00	130.779485	31.936973	Aharu	Nov1	sa.gpx
2021/11/01 01:44:52+00	130.779488	31.936973	Aharu	Nov1	sa.gpx
2021/11/01 01:44:53+00	130.779488	31.936973	Aharu	Nov1	sa.gpx
2021/11/01 01:44:54+00	130.779488	31.936973	Aharu	Nov1	sa.gpx
2021/11/01 01:44:55+00	130.779488	31.936973	Aharu	Nov1	sa.gpx
2021/11/01 01:44:56+00	130.779488	31.936973	Aharu	Nov1	sa.gpx
2021/11/01 01:44:57+00	130.779488	31.936973	Aharu	Nov1	sa.gpx
2021/11/01 01:44:58+00	130.779488	31.936973	Aharu	Nov1	sa.gpx
2021/11/01 01:44:59+00	130.779488	31.936973	Aharu	Nov1	sa.gpx
2021/11/01 01:45:00+00	130.77949	31.936972	Aharu	Nov1	sa.gpx
2021/11/01 01:45:01+00	130.77949	31.936968	Aharu	Nov1	sa.gpx
2021/11/01 01:45:02+00	130.77949	31.93697	Aharu	Nov1	sa.gpx
2021/11/01 01:45:03+00	130.779493	31.936968	Aharu	Nov1	sa.gpx
2021/11/01 01:45:04+00	130.779498	31.936967	Aharu	Nov1	sa.gpx
2021/11/01 01:45:05+00	130.779505	31.936958	Aharu	Nov1	sa.gpx
2021/11/01 01:45:06+00	130.77951	31.93695	Aharu	Nov1	sa.gpx
2021/11/01 01:45:07+00	130.77952	31.936943	Aharu	Nov1	sa.gpx
2021/11/01 01:45:08+00	130.779525	31.936935	Aharu	Nov1	sa.gpx
2021/11/01 01:45:09+00	130.779532	31.936923	Aharu	Nov1	sa.gpx
2021/11/01 01:45:10+00	130.779532	31.936917	Aharu	Nov1	sa.gpx
2021/11/01 01:45:11+00	130.779535	31.936913	Aharu	Nov1	sa.gpx
2021/11/01 01:45:12+00	130.779538	31.936913	Aharu	Nov1	sa.gpx
2021/11/01 01:45:13+00	130.779543	31.936912	Aharu	Nov1	sa.gpx
2021/11/01 01:45:14+00	130.779548	31.936912	Aharu	Nov1	sa.gpx
2021/11/01 01:45:15+00	130.779555	31.936912	Aharu	Nov1	sa.gpx
2021/11/01 01:45:16+00	130.779553	31.936912	Aharu	Nov1	sa.gpx
2021/11/01 01:45:17+00	130.779553	31.936912	Aharu	Nov1	sa.gpx
2021/11/01 01:45:18+00	130.779555	31.936912	Aharu	Nov1	sa.gpx
[truncated: 667,601 more rows]
