# Supplementary material for: Oxytocin homogenizes horse group organization
Source: iScience. 2024 Jun 24;27(7):110356. doi: 10.1016/j.isci.2024.110356 (PMC11277748; doi:10.1016/j.isci.2024.110356)
Supplement: Data S1. All data and code described in this manuscript, related to STAR Methods — Contains all original data, processing code, formatted data, analysis, and figure code. [file mmc2.zip › data/raw/data_U.txt]

time	x	y	id	day	condition
2021/11/15 01:05:00+00	130.783863	31.938018	Dumain	Nov15	sa.gpx
2021/11/15 01:05:01+00	130.783863	31.938018	Dumain	Nov15	sa.gpx
2021/11/15 01:05:02+00	130.783863	31.938018	Dumain	Nov15	sa.gpx
2021/11/15 01:05:03+00	130.783863	31.938018	Dumain	Nov15	sa.gpx
2021/11/15 01:05:04+00	130.783863	31.938018	Dumain	Nov15	sa.gpx
2021/11/15 01:05:05+00	130.783863	31.938018	Dumain	Nov15	sa.gpx
2021/11/15 01:05:06+00	130.783863	31.938018	Dumain	Nov15	sa.gpx
2021/11/15 01:05:07+00	130.783863	31.938018	Dumain	Nov15	sa.gpx
2021/11/15 01:05:08+00	130.783863	31.938018	Dumain	Nov15	sa.gpx
2021/11/15 01:05:09+00	130.783863	31.938018	Dumain	Nov15	sa.gpx
2021/11/15 01:05:10+00	130.783863	31.938018	Dumain	Nov15	sa.gpx
2021/11/15 01:05:11+00	130.783863	31.938018	Dumain	Nov15	sa.gpx
2021/11/15 01:05:12+00	130.783863	31.938018	Dumain	Nov15	sa.gpx
2021/11/15 01:05:13+00	130.783863	31.938018	Dumain	Nov15	sa.gpx
2021/11/15 01:05:14+00	130.783863	31.938018	Dumain	Nov15	sa.gpx
2021/11/15 01:05:15+00	130.783863	31.938018	Dumain	Nov15	sa.gpx
2021/11/15 01:05:16+00	130.783863	31.938018	Dumain	Nov15	sa.gpx
2021/11/15 01:05:17+00	130.783863	31.938018	Dumain	Nov15	sa.gpx
2021/11/15 01:05:18+00	130.783863	31.938018	Dumain	Nov15	sa.gpx
2021/11/15 01:05:19+00	130.783863	31.938018	Dumain	Nov15	sa.gpx
2021/11/15 01:05:20+00	130.783863	31.938018	Dumain	Nov15	sa.gpx
2021/11/15 01:05:21+00	130.783863	31.938018	Dumain	Nov15	sa.gpx
2021/11/15 01:05:22+00	130.783863	31.938018	Dumain	Nov15	sa.gpx
2021/11/15 01:05:23+00	130.783863	31.938018	Dumain	Nov15	sa.gpx
2021/11/15 01:05:24+00	130.783863	31.938018	Dumain	Nov15	sa.gpx
2021/11/15 01:05:25+00	130.783863	31.938018	Dumain	Nov15	sa.gpx
2021/11/15 01:05:26+00	130.783863	31.938018	Dumain	Nov15	sa.gpx
2021/11/15 01:05:27+00	130.783863	31.938018	Dumain	Nov15	sa.gpx
2021/11/15 01:05:28+00	130.783863	31.938018	Dumain	Nov15	sa.gpx
2021/11/15 01:05:29+00	130.783863	31.938018	Dumain	Nov15	sa.gpx
2021/11/15 01:05:30+00	130.783863	31.938018	Dumain	Nov15	sa.gpx
2021/11/15 01:05:31+00	130.783863	31.938018	Dumain	Nov15	sa.gpx
2021/11/15 01:05:32+00	130.783863	31.938018	Dumain	Nov15	sa.gpx
2021/11/15 01:05:33+00	130.783863	31.938018	Dumain	Nov15	sa.gpx
2021/11/15 01:05:34+00	130.783863	31.938018	Dumain	Nov15	sa.gpx
2021/11/15 01:05:35+00	130.783863	31.938018	Dumain	Nov15	sa.gpx
2021/11/15 01:05:36+00	130.783863	31.938018	Dumain	Nov15	sa.gpx
2021/11/15 01:05:37+00	130.783863	31.938018	Dumain	Nov15	sa.gpx
2021/11/15 01:05:38+00	130.783863	31.938018	Dumain	Nov15	sa.gpx
2021/11/15 01:05:39+00	130.783863	31.938018	Dumain	Nov15	sa.gpx
2021/11/15 01:05:40+00	130.783863	31.938018	Dumain	Nov15	sa.gpx
2021/11/15 01:05:41+00	130.783863	31.938018	Dumain	Nov15	sa.gpx
2021/11/15 01:05:42+00	130.783863	31.938018	Dumain	Nov15	sa.gpx
2021/11/15 01:05:43+00	130.783863	31.938018	Dumain	Nov15	sa.gpx
2021/11/15 01:05:44+00	130.783863	31.938018	Dumain	Nov15	sa.gpx
2021/11/15 01:05:45+00	130.783863	31.938018	Dumain	Nov15	sa.gpx
2021/11/15 01:05:46+00	130.783863	31.938018	Dumain	Nov15	sa.gpx
2021/11/15 01:05:47+00	130.783863	31.938018	Dumain	Nov15	sa.gpx
2021/11/15 01:05:48+00	130.783863	31.938018	Dumain	Nov15	sa.gpx
2021/11/15 01:05:49+00	130.783863	31.938018	Dumain	Nov15	sa.gpx
2021/11/15 01:05:50+00	130.783863	31.938018	Dumain	Nov15	sa.gpx
2021/11/15 01:05:51+00	130.783863	31.938018	Dumain	Nov15	sa.gpx
2021/11/15 01:05:52+00	130.783863	31.938018	Dumain	Nov15	sa.gpx
2021/11/15 01:05:53+00	130.783863	31.938018	Dumain	Nov15	sa.gpx
2021/11/15 01:05:54+00	130.783863	31.938018	Dumain	Nov15	sa.gpx
2021/11/15 01:05:55+00	130.783863	31.938018	Dumain	Nov15	sa.gpx
2021/11/15 01:05:56+00	130.783863	31.938018	Dumain	Nov15	sa.gpx
2021/11/15 01:05:57+00	130.783863	31.938018	Dumain	Nov15	sa.gpx
2021/11/15 01:05:58+00	130.783863	31.938018	Dumain	Nov15	sa.gpx
2021/11/15 01:05:59+00	130.783863	31.938018	Dumain	Nov15	sa.gpx
2021/11/15 01:06:00+00	130.783863	31.938018	Dumain	Nov15	sa.gpx
2021/11/15 01:06:01+00	130.783863	31.938018	Dumain	Nov15	sa.gpx
2021/11/15 01:06:02+00	130.783863	31.938018	Dumain	Nov15	sa.gpx
2021/11/15 01:06:03+00	130.783863	31.938018	Dumain	Nov15	sa.gpx
2021/11/15 01:06:04+00	130.783863	31.938018	Dumain	Nov15	sa.gpx
2021/11/15 01:06:05+00	130.783863	31.938018	Dumain	Nov15	sa.gpx
2021/11/15 01:06:06+00	130.783863	31.938018	Dumain	Nov15	sa.gpx
2021/11/15 01:06:07+00	130.783863	31.93802	Dumain	Nov15	sa.gpx
2021/11/15 01:06:08+00	130.783863	31.93802	Dumain	Nov15	sa.gpx
2021/11/15 01:06:09+00	130.783863	31.93802	Dumain	Nov15	sa.gpx
2021/11/15 01:06:10+00	130.783863	31.93802	Dumain	Nov15	sa.gpx
2021/11/15 01:06:11+00	130.783863	31.93802	Dumain	Nov15	sa.gpx
2021/11/15 01:06:12+00	130.783863	31.93802	Dumain	Nov15	sa.gpx
2021/11/15 01:06:13+00	130.783863	31.93802	Dumain	Nov15	sa.gpx
2021/11/15 01:06:14+00	130.783863	31.93802	Dumain	Nov15	sa.gpx
2021/11/15 01:06:15+00	130.783863	31.93802	Dumain	Nov15	sa.gpx
2021/11/15 01:06:16+00	130.783863	31.93802	Dumain	Nov15	sa.gpx
2021/11/15 01:06:17+00	130.783863	31.93802	Dumain	Nov15	sa.gpx
2021/11/15 01:06:18+00	130.783863	31.938022	Dumain	Nov15	sa.gpx
2021/11/15 01:06:19+00	130.783863	31.938022	Dumain	Nov15	sa.gpx
2021/11/15 01:06:20+00	130.783863	31.938022	Dumain	Nov15	sa.gpx
2021/11/15 01:06:21+00	130.783862	31.938022	Dumain	Nov15	sa.gpx
2021/11/15 01:06:22+00	130.783862	31.938022	Dumain	Nov15	sa.gpx
2021/11/15 01:06:23+00	130.783862	31.938022	Dumain	Nov15	sa.gpx
2021/11/15 01:06:24+00	130.783862	31.938022	Dumain	Nov15	sa.gpx
2021/11/15 01:06:25+00	130.783862	31.938022	Dumain	Nov15	sa.gpx
2021/11/15 01:06:26+00	130.783862	31.938022	Dumain	Nov15	sa.gpx
2021/11/15 01:06:27+00	130.783862	31.938022	Dumain	Nov15	sa.gpx
2021/11/15 01:06:28+00	130.783862	31.938022	Dumain	Nov15	sa.gpx
2021/11/15 01:06:29+00	130.783862	31.938022	Dumain	Nov15	sa.gpx
2021/11/15 01:06:30+00	130.783862	31.938022	Dumain	Nov15	sa.gpx
2021/11/15 01:06:31+00	130.783862	31.938022	Dumain	Nov15	sa.gpx
2021/11/15 01:06:32+00	130.783862	31.938022	Dumain	Nov15	sa.gpx
2021/11/15 01:06:33+00	130.783862	31.938022	Dumain	Nov15	sa.gpx
2021/11/15 01:06:34+00	130.783862	31.938022	Dumain	Nov15	sa.gpx
2021/11/15 01:06:35+00	130.783862	31.938022	Dumain	Nov15	sa.gpx
2021/11/15 01:06:36+00	130.783862	31.938022	Dumain	Nov15	sa.gpx
2021/11/15 01:06:37+00	130.783858	31.938025	Dumain	Nov15	sa.gpx
2021/11/15 01:06:38+00	130.783857	31.938027	Dumain	Nov15	sa.gpx
2021/11/15 01:06:39+00	130.783858	31.938025	Dumain	Nov15	sa.gpx
2021/11/15 01:06:40+00	130.783858	31.938025	Dumain	Nov15	sa.gpx
2021/11/15 01:06:41+00	130.78386	31.938025	Dumain	Nov15	sa.gpx
2021/11/15 01:06:42+00	130.78386	31.938027	Dumain	Nov15	sa.gpx
2021/11/15 01:06:43+00	130.78386	31.938025	Dumain	Nov15	sa.gpx
2021/11/15 01:06:44+00	130.78386	31.938025	Dumain	Nov15	sa.gpx
2021/11/15 01:06:45+00	130.78386	31.938025	Dumain	Nov15	sa.gpx
2021/11/15 01:06:46+00	130.78386	31.938025	Dumain	Nov15	sa.gpx
2021/11/15 01:06:47+00	130.78386	31.938025	Dumain	Nov15	sa.gpx
2021/11/15 01:06:48+00	130.78386	31.938025	Dumain	Nov15	sa.gpx
2021/11/15 01:06:49+00	130.78386	31.938025	Dumain	Nov15	sa.gpx
2021/11/15 01:06:50+00	130.78386	31.938025	Dumain	Nov15	sa.gpx
2021/11/15 01:06:51+00	130.78386	31.938025	Dumain	Nov15	sa.gpx
2021/11/15 01:06:52+00	130.78386	31.938025	Dumain	Nov15	sa.gpx
2021/11/15 01:06:53+00	130.78386	31.938025	Dumain	Nov15	sa.gpx
2021/11/15 01:06:54+00	130.78386	31.938025	Dumain	Nov15	sa.gpx
2021/11/15 01:06:55+00	130.78386	31.938025	Dumain	Nov15	sa.gpx
2021/11/15 01:06:56+00	130.78386	31.938025	Dumain	Nov15	sa.gpx
2021/11/15 01:06:57+00	130.78386	31.938025	Dumain	Nov15	sa.gpx
2021/11/15 01:06:58+00	130.78386	31.938025	Dumain	Nov15	sa.gpx
2021/11/15 01:06:59+00	130.78386	31.938025	Dumain	Nov15	sa.gpx
2021/11/15 01:07:00+00	130.78386	31.938025	Dumain	Nov15	sa.gpx
2021/11/15 01:07:01+00	130.78386	31.938025	Dumain	Nov15	sa.gpx
2021/11/15 01:07:02+00	130.78386	31.938025	Dumain	Nov15	sa.gpx
2021/11/15 01:07:03+00	130.78386	31.938025	Dumain	Nov15	sa.gpx
2021/11/15 01:07:04+00	130.78386	31.938025	Dumain	Nov15	sa.gpx
2021/11/15 01:07:05+00	130.78386	31.938025	Dumain	Nov15	sa.gpx
2021/11/15 01:07:06+00	130.78386	31.938025	Dumain	Nov15	sa.gpx
2021/11/15 01:07:07+00	130.78386	31.938025	Dumain	Nov15	sa.gpx
2021/11/15 01:07:08+00	130.78386	31.938025	Dumain	Nov15	sa.gpx
2021/11/15 01:07:09+00	130.78386	31.938025	Dumain	Nov15	sa.gpx
2021/11/15 01:07:10+00	130.78386	31.938025	Dumain	Nov15	sa.gpx
2021/11/15 01:07:11+00	130.78386	31.938025	Dumain	Nov15	sa.gpx
2021/11/15 01:07:12+00	130.783858	31.938027	Dumain	Nov15	sa.gpx
2021/11/15 01:07:13+00	130.783858	31.938025	Dumain	Nov15	sa.gpx
2021/11/15 01:07:14+00	130.783858	31.938025	Dumain	Nov15	sa.gpx
2021/11/15 01:07:15+00	130.783858	31.938025	Dumain	Nov15	sa.gpx
2021/11/15 01:07:16+00	130.783858	31.938025	Dumain	Nov15	sa.gpx
2021/11/15 01:07:17+00	130.783858	31.938025	Dumain	Nov15	sa.gpx
2021/11/15 01:07:18+00	130.783858	31.938025	Dumain	Nov15	sa.gpx
2021/11/15 01:07:19+00	130.783858	31.938025	Dumain	Nov15	sa.gpx
2021/11/15 01:07:20+00	130.783858	31.938025	Dumain	Nov15	sa.gpx
2021/11/15 01:07:21+00	130.783858	31.938025	Dumain	Nov15	sa.gpx
2021/11/15 01:07:22+00	130.783858	31.938025	Dumain	Nov15	sa.gpx
2021/11/15 01:07:23+00	130.783858	31.938025	Dumain	Nov15	sa.gpx
2021/11/15 01:07:24+00	130.783858	31.938025	Dumain	Nov15	sa.gpx
2021/11/15 01:07:25+00	130.783858	31.938025	Dumain	Nov15	sa.gpx
2021/11/15 01:07:26+00	130.783858	31.938025	Dumain	Nov15	sa.gpx
2021/11/15 01:07:27+00	130.783858	31.938025	Dumain	Nov15	sa.gpx
2021/11/15 01:07:28+00	130.783858	31.938025	Dumain	Nov15	sa.gpx
2021/11/15 01:07:29+00	130.783858	31.938025	Dumain	Nov15	sa.gpx
2021/11/15 01:07:30+00	130.783858	31.938025	Dumain	Nov15	sa.gpx
2021/11/15 01:07:31+00	130.783858	31.938025	Dumain	Nov15	sa.gpx
2021/11/15 01:07:32+00	130.783858	31.938025	Dumain	Nov15	sa.gpx
2021/11/15 01:07:33+00	130.783858	31.938025	Dumain	Nov15	sa.gpx
2021/11/15 01:07:34+00	130.783858	31.938025	Dumain	Nov15	sa.gpx
2021/11/15 01:07:35+00	130.783858	31.938025	Dumain	Nov15	sa.gpx
2021/11/15 01:07:36+00	130.783858	31.938025	Dumain	Nov15	sa.gpx
2021/11/15 01:07:37+00	130.783858	31.938025	Dumain	Nov15	sa.gpx
2021/11/15 01:07:38+00	130.783858	31.938025	Dumain	Nov15	sa.gpx
2021/11/15 01:07:39+00	130.783858	31.938025	Dumain	Nov15	sa.gpx
2021/11/15 01:07:40+00	130.783858	31.938025	Dumain	Nov15	sa.gpx
2021/11/15 01:07:41+00	130.783858	31.938025	Dumain	Nov15	sa.gpx
2021/11/15 01:07:42+00	130.783858	31.938025	Dumain	Nov15	sa.gpx
2021/11/15 01:07:43+00	130.783858	31.938025	Dumain	Nov15	sa.gpx
2021/11/15 01:07:44+00	130.783858	31.938025	Dumain	Nov15	sa.gpx
2021/11/15 01:07:45+00	130.783858	31.938025	Dumain	Nov15	sa.gpx
2021/11/15 01:07:46+00	130.783858	31.938025	Dumain	Nov15	sa.gpx
2021/11/15 01:07:47+00	130.783858	31.938025	Dumain	Nov15	sa.gpx
2021/11/15 01:07:48+00	130.783858	31.938025	Dumain	Nov15	sa.gpx
2021/11/15 01:07:49+00	130.783858	31.938025	Dumain	Nov15	sa.gpx
2021/11/15 01:07:50+00	130.783858	31.938025	Dumain	Nov15	sa.gpx
2021/11/15 01:07:51+00	130.783858	31.938025	Dumain	Nov15	sa.gpx
2021/11/15 01:07:52+00	130.783858	31.938025	Dumain	Nov15	sa.gpx
2021/11/15 01:07:53+00	130.783858	31.938025	Dumain	Nov15	sa.gpx
2021/11/15 01:07:54+00	130.783858	31.938025	Dumain	Nov15	sa.gpx
2021/11/15 01:07:55+00	130.783858	31.938025	Dumain	Nov15	sa.gpx
2021/11/15 01:07:56+00	130.783858	31.938025	Dumain	Nov15	sa.gpx
2021/11/15 01:07:57+00	130.783858	31.938025	Dumain	Nov15	sa.gpx
2021/11/15 01:07:58+00	130.783858	31.938023	Dumain	Nov15	sa.gpx
2021/11/15 01:07:59+00	130.783858	31.938022	Dumain	Nov15	sa.gpx
2021/11/15 01:08:00+00	130.783858	31.938022	Dumain	Nov15	sa.gpx
2021/11/15 01:08:01+00	130.78386	31.938022	Dumain	Nov15	sa.gpx
2021/11/15 01:08:02+00	130.78386	31.938023	Dumain	Nov15	sa.gpx
2021/11/15 01:08:03+00	130.78386	31.938022	Dumain	Nov15	sa.gpx
2021/11/15 01:08:04+00	130.78386	31.938022	Dumain	Nov15	sa.gpx
2021/11/15 01:08:05+00	130.78386	31.938022	Dumain	Nov15	sa.gpx
2021/11/15 01:08:06+00	130.78386	31.938022	Dumain	Nov15	sa.gpx
2021/11/15 01:08:07+00	130.78386	31.938022	Dumain	Nov15	sa.gpx
2021/11/15 01:08:08+00	130.78386	31.938022	Dumain	Nov15	sa.gpx
2021/11/15 01:08:09+00	130.78386	31.938022	Dumain	Nov15	sa.gpx
2021/11/15 01:08:10+00	130.78386	31.938022	Dumain	Nov15	sa.gpx
2021/11/15 01:08:11+00	130.78386	31.938022	Dumain	Nov15	sa.gpx
2021/11/15 01:08:12+00	130.78386	31.938022	Dumain	Nov15	sa.gpx
2021/11/15 01:08:13+00	130.78386	31.938022	Dumain	Nov15	sa.gpx
2021/11/15 01:08:14+00	130.78386	31.938022	Dumain	Nov15	sa.gpx
2021/11/15 01:08:15+00	130.78386	31.938022	Dumain	Nov15	sa.gpx
2021/11/15 01:08:16+00	130.78386	31.938022	Dumain	Nov15	sa.gpx
2021/11/15 01:08:17+00	130.78386	31.938022	Dumain	Nov15	sa.gpx
2021/11/15 01:08:18+00	130.78386	31.938022	Dumain	Nov15	sa.gpx
2021/11/15 01:08:19+00	130.78386	31.938022	Dumain	Nov15	sa.gpx
2021/11/15 01:08:20+00	130.78386	31.938022	Dumain	Nov15	sa.gpx
2021/11/15 01:08:21+00	130.78386	31.938022	Dumain	Nov15	sa.gpx
2021/11/15 01:08:22+00	130.78386	31.938022	Dumain	Nov15	sa.gpx
2021/11/15 01:08:23+00	130.78386	31.938022	Dumain	Nov15	sa.gpx
2021/11/15 01:08:24+00	130.78386	31.938022	Dumain	Nov15	sa.gpx
2021/11/15 01:08:25+00	130.78386	31.938022	Dumain	Nov15	sa.gpx
2021/11/15 01:08:26+00	130.78386	31.938022	Dumain	Nov15	sa.gpx
2021/11/15 01:08:27+00	130.78386	31.938022	Dumain	Nov15	sa.gpx
2021/11/15 01:08:28+00	130.78386	31.938022	Dumain	Nov15	sa.gpx
2021/11/15 01:08:29+00	130.78386	31.938022	Dumain	Nov15	sa.gpx
2021/11/15 01:08:30+00	130.78386	31.938022	Dumain	Nov15	sa.gpx
2021/11/15 01:08:31+00	130.78386	31.938022	Dumain	Nov15	sa.gpx
2021/11/15 01:08:32+00	130.78386	31.938022	Dumain	Nov15	sa.gpx
2021/11/15 01:08:33+00	130.78386	31.938022	Dumain	Nov15	sa.gpx
2021/11/15 01:08:34+00	130.78386	31.938022	Dumain	Nov15	sa.gpx
2021/11/15 01:08:35+00	130.78386	31.938022	Dumain	Nov15	sa.gpx
2021/11/15 01:08:36+00	130.78386	31.938022	Dumain	Nov15	sa.gpx
2021/11/15 01:08:37+00	130.78386	31.938022	Dumain	Nov15	sa.gpx
2021/11/15 01:08:38+00	130.78386	31.938022	Dumain	Nov15	sa.gpx
2021/11/15 01:08:39+00	130.78386	31.938022	Dumain	Nov15	sa.gpx
2021/11/15 01:08:40+00	130.78386	31.938022	Dumain	Nov15	sa.gpx
2021/11/15 01:08:41+00	130.78386	31.938022	Dumain	Nov15	sa.gpx
2021/11/15 01:08:42+00	130.78386	31.938022	Dumain	Nov15	sa.gpx
2021/11/15 01:08:43+00	130.78386	31.938022	Dumain	Nov15	sa.gpx
2021/11/15 01:08:44+00	130.78386	31.938022	Dumain	Nov15	sa.gpx
2021/11/15 01:08:45+00	130.78386	31.938022	Dumain	Nov15	sa.gpx
2021/11/15 01:08:46+00	130.78386	31.938022	Dumain	Nov15	sa.gpx
2021/11/15 01:08:47+00	130.78386	31.938022	Dumain	Nov15	sa.gpx
2021/11/15 01:08:48+00	130.78386	31.938022	Dumain	Nov15	sa.gpx
2021/11/15 01:08:49+00	130.78386	31.938022	Dumain	Nov15	sa.gpx
2021/11/15 01:08:50+00	130.78386	31.938022	Dumain	Nov15	sa.gpx
2021/11/15 01:08:51+00	130.78386	31.938022	Dumain	Nov15	sa.gpx
2021/11/15 01:08:52+00	130.78386	31.938022	Dumain	Nov15	sa.gpx
2021/11/15 01:08:53+00	130.78386	31.938022	Dumain	Nov15	sa.gpx
2021/11/15 01:08:54+00	130.78386	31.938022	Dumain	Nov15	sa.gpx
2021/11/15 01:08:55+00	130.78386	31.938022	Dumain	Nov15	sa.gpx
2021/11/15 01:08:56+00	130.78386	31.938022	Dumain	Nov15	sa.gpx
2021/11/15 01:08:57+00	130.78386	31.938022	Dumain	Nov15	sa.gpx
2021/11/15 01:08:58+00	130.78386	31.938022	Dumain	Nov15	sa.gpx
2021/11/15 01:08:59+00	130.78386	31.938022	Dumain	Nov15	sa.gpx
2021/11/15 01:09:00+00	130.78386	31.938022	Dumain	Nov15	sa.gpx
2021/11/15 01:09:01+00	130.78386	31.938022	Dumain	Nov15	sa.gpx
2021/11/15 01:09:02+00	130.78386	31.938022	Dumain	Nov15	sa.gpx
2021/11/15 01:09:03+00	130.78386	31.938022	Dumain	Nov15	sa.gpx
2021/11/15 01:09:04+00	130.78386	31.938022	Dumain	Nov15	sa.gpx
2021/11/15 01:09:05+00	130.78386	31.938022	Dumain	Nov15	sa.gpx
2021/11/15 01:09:06+00	130.78386	31.938022	Dumain	Nov15	sa.gpx
2021/11/15 01:09:07+00	130.78386	31.938022	Dumain	Nov15	sa.gpx
2021/11/15 01:09:08+00	130.78386	31.938022	Dumain	Nov15	sa.gpx
2021/11/15 01:09:09+00	130.78386	31.938022	Dumain	Nov15	sa.gpx
2021/11/15 01:09:10+00	130.78386	31.938022	Dumain	Nov15	sa.gpx
2021/11/15 01:09:11+00	130.78386	31.938022	Dumain	Nov15	sa.gpx
2021/11/15 01:09:12+00	130.783862	31.938023	Dumain	Nov15	sa.gpx
2021/11/15 01:09:13+00	130.783862	31.938023	Dumain	Nov15	sa.gpx
2021/11/15 01:09:14+00	130.783862	31.938022	Dumain	Nov15	sa.gpx
2021/11/15 01:09:15+00	130.783862	31.938022	Dumain	Nov15	sa.gpx
2021/11/15 01:09:16+00	130.783862	31.938022	Dumain	Nov15	sa.gpx
2021/11/15 01:09:17+00	130.783862	31.938022	Dumain	Nov15	sa.gpx
2021/11/15 01:09:18+00	130.783862	31.938023	Dumain	Nov15	sa.gpx
2021/11/15 01:09:19+00	130.783862	31.938023	Dumain	Nov15	sa.gpx
2021/11/15 01:09:20+00	130.783862	31.938023	Dumain	Nov15	sa.gpx
2021/11/15 01:09:21+00	130.783862	31.938022	Dumain	Nov15	sa.gpx
2021/11/15 01:09:22+00	130.783862	31.938022	Dumain	Nov15	sa.gpx
2021/11/15 01:09:23+00	130.783862	31.938022	Dumain	Nov15	sa.gpx
2021/11/15 01:09:24+00	130.783862	31.938022	Dumain	Nov15	sa.gpx
2021/11/15 01:09:25+00	130.783862	31.938023	Dumain	Nov15	sa.gpx
2021/11/15 01:09:26+00	130.783862	31.938023	Dumain	Nov15	sa.gpx
2021/11/15 01:09:27+00	130.783862	31.938023	Dumain	Nov15	sa.gpx
2021/11/15 01:09:28+00	130.783862	31.938023	Dumain	Nov15	sa.gpx
2021/11/15 01:09:29+00	130.783862	31.938023	Dumain	Nov15	sa.gpx
2021/11/15 01:09:30+00	130.783862	31.938023	Dumain	Nov15	sa.gpx
2021/11/15 01:09:31+00	130.783863	31.938023	Dumain	Nov15	sa.gpx
2021/11/15 01:09:32+00	130.783863	31.938025	Dumain	Nov15	sa.gpx
2021/11/15 01:09:33+00	130.783863	31.938027	Dumain	Nov15	sa.gpx
2021/11/15 01:09:34+00	130.783863	31.938028	Dumain	Nov15	sa.gpx
2021/11/15 01:09:35+00	130.783862	31.938028	Dumain	Nov15	sa.gpx
2021/11/15 01:09:36+00	130.783862	31.938028	Dumain	Nov15	sa.gpx
2021/11/15 01:09:37+00	130.783863	31.938028	Dumain	Nov15	sa.gpx
2021/11/15 01:09:38+00	130.783865	31.938027	Dumain	Nov15	sa.gpx
2021/11/15 01:09:39+00	130.783867	31.938027	Dumain	Nov15	sa.gpx
2021/11/15 01:09:40+00	130.783868	31.938027	Dumain	Nov15	sa.gpx
2021/11/15 01:09:41+00	130.783867	31.938027	Dumain	Nov15	sa.gpx
2021/11/15 01:09:42+00	130.783867	31.938027	Dumain	Nov15	sa.gpx
2021/11/15 01:09:43+00	130.783867	31.938027	Dumain	Nov15	sa.gpx
2021/11/15 01:09:44+00	130.783867	31.938027	Dumain	Nov15	sa.gpx
2021/11/15 01:09:45+00	130.783868	31.938027	Dumain	Nov15	sa.gpx
2021/11/15 01:09:46+00	130.78387	31.938028	Dumain	Nov15	sa.gpx
2021/11/15 01:09:47+00	130.783868	31.938028	Dumain	Nov15	sa.gpx
2021/11/15 01:09:48+00	130.783868	31.938028	Dumain	Nov15	sa.gpx
2021/11/15 01:09:49+00	130.783867	31.93803	Dumain	Nov15	sa.gpx
2021/11/15 01:09:50+00	130.783865	31.938032	Dumain	Nov15	sa.gpx
2021/11/15 01:09:51+00	130.783863	31.938032	Dumain	Nov15	sa.gpx
2021/11/15 01:09:52+00	130.783862	31.938033	Dumain	Nov15	sa.gpx
2021/11/15 01:09:53+00	130.783862	31.938033	Dumain	Nov15	sa.gpx
2021/11/15 01:09:54+00	130.783862	31.938033	Dumain	Nov15	sa.gpx
2021/11/15 01:09:55+00	130.783862	31.938033	Dumain	Nov15	sa.gpx
2021/11/15 01:09:56+00	130.783862	31.938033	Dumain	Nov15	sa.gpx
2021/11/15 01:09:57+00	130.783862	31.938033	Dumain	Nov15	sa.gpx
2021/11/15 01:09:58+00	130.783862	31.938033	Dumain	Nov15	sa.gpx
2021/11/15 01:09:59+00	130.783862	31.938032	Dumain	Nov15	sa.gpx
2021/11/15 01:10:00+00	130.783862	31.938033	Dumain	Nov15	sa.gpx
2021/11/15 01:10:01+00	130.783863	31.938033	Dumain	Nov15	sa.gpx
2021/11/15 01:10:02+00	130.783865	31.938033	Dumain	Nov15	sa.gpx
2021/11/15 01:10:03+00	130.783867	31.938032	Dumain	Nov15	sa.gpx
2021/11/15 01:10:04+00	130.783868	31.938032	Dumain	Nov15	sa.gpx
2021/11/15 01:10:05+00	130.783867	31.93803	Dumain	Nov15	sa.gpx
2021/11/15 01:10:06+00	130.783868	31.938028	Dumain	Nov15	sa.gpx
2021/11/15 01:10:07+00	130.783872	31.938022	Dumain	Nov15	sa.gpx
2021/11/15 01:10:08+00	130.783875	31.938015	Dumain	Nov15	sa.gpx
2021/11/15 01:10:09+00	130.783883	31.938008	Dumain	Nov15	sa.gpx
2021/11/15 01:10:10+00	130.78389	31.938007	Dumain	Nov15	sa.gpx
2021/11/15 01:10:11+00	130.783897	31.938007	Dumain	Nov15	sa.gpx
2021/11/15 01:10:12+00	130.783898	31.938005	Dumain	Nov15	sa.gpx
2021/11/15 01:10:13+00	130.7839	31.938005	Dumain	Nov15	sa.gpx
2021/11/15 01:10:14+00	130.783902	31.938005	Dumain	Nov15	sa.gpx
2021/11/15 01:10:15+00	130.783902	31.938005	Dumain	Nov15	sa.gpx
2021/11/15 01:10:16+00	130.783902	31.938005	Dumain	Nov15	sa.gpx
2021/11/15 01:10:17+00	130.783902	31.938005	Dumain	Nov15	sa.gpx
2021/11/15 01:10:18+00	130.783902	31.938005	Dumain	Nov15	sa.gpx
2021/11/15 01:10:19+00	130.783902	31.938005	Dumain	Nov15	sa.gpx
2021/11/15 01:10:20+00	130.783903	31.938007	Dumain	Nov15	sa.gpx
2021/11/15 01:10:21+00	130.783902	31.938007	Dumain	Nov15	sa.gpx
2021/11/15 01:10:22+00	130.783902	31.938007	Dumain	Nov15	sa.gpx
2021/11/15 01:10:23+00	130.783902	31.938007	Dumain	Nov15	sa.gpx
2021/11/15 01:10:24+00	130.783902	31.938007	Dumain	Nov15	sa.gpx
2021/11/15 01:10:25+00	130.783902	31.938007	Dumain	Nov15	sa.gpx
2021/11/15 01:10:26+00	130.783902	31.938007	Dumain	Nov15	sa.gpx
2021/11/15 01:10:27+00	130.783902	31.938007	Dumain	Nov15	sa.gpx
2021/11/15 01:10:28+00	130.783902	31.938007	Dumain	Nov15	sa.gpx
2021/11/15 01:10:29+00	130.783902	31.938007	Dumain	Nov15	sa.gpx
2021/11/15 01:10:30+00	130.783902	31.938007	Dumain	Nov15	sa.gpx
2021/11/15 01:10:31+00	130.783902	31.938007	Dumain	Nov15	sa.gpx
2021/11/15 01:10:32+00	130.783902	31.938007	Dumain	Nov15	sa.gpx
2021/11/15 01:10:33+00	130.783902	31.938007	Dumain	Nov15	sa.gpx
2021/11/15 01:10:34+00	130.783902	31.938005	Dumain	Nov15	sa.gpx
2021/11/15 01:10:35+00	130.783902	31.938003	Dumain	Nov15	sa.gpx
2021/11/15 01:10:36+00	130.783902	31.938003	Dumain	Nov15	sa.gpx
2021/11/15 01:10:37+00	130.783902	31.938003	Dumain	Nov15	sa.gpx
2021/11/15 01:10:38+00	130.783902	31.938003	Dumain	Nov15	sa.gpx
2021/11/15 01:10:39+00	130.783903	31.938003	Dumain	Nov15	sa.gpx
2021/11/15 01:10:40+00	130.783907	31.938003	Dumain	Nov15	sa.gpx
2021/11/15 01:10:41+00	130.78391	31.938002	Dumain	Nov15	sa.gpx
2021/11/15 01:10:42+00	130.783913	31.938002	Dumain	Nov15	sa.gpx
2021/11/15 01:10:43+00	130.783913	31.938003	Dumain	Nov15	sa.gpx
2021/11/15 01:10:44+00	130.783912	31.938003	Dumain	Nov15	sa.gpx
2021/11/15 01:10:45+00	130.783913	31.938003	Dumain	Nov15	sa.gpx
2021/11/15 01:10:46+00	130.783912	31.938003	Dumain	Nov15	sa.gpx
2021/11/15 01:10:47+00	130.783912	31.938003	Dumain	Nov15	sa.gpx
2021/11/15 01:10:48+00	130.783912	31.938003	Dumain	Nov15	sa.gpx
2021/11/15 01:10:49+00	130.783912	31.938003	Dumain	Nov15	sa.gpx
2021/11/15 01:10:50+00	130.783912	31.938003	Dumain	Nov15	sa.gpx
2021/11/15 01:10:51+00	130.78391	31.938002	Dumain	Nov15	sa.gpx
2021/11/15 01:10:52+00	130.783908	31.938002	Dumain	Nov15	sa.gpx
2021/11/15 01:10:53+00	130.783907	31.938002	Dumain	Nov15	sa.gpx
2021/11/15 01:10:54+00	130.783907	31.938	Dumain	Nov15	sa.gpx
2021/11/15 01:10:55+00	130.783907	31.938	Dumain	Nov15	sa.gpx
2021/11/15 01:10:56+00	130.783907	31.938	Dumain	Nov15	sa.gpx
2021/11/15 01:10:57+00	130.783907	31.938	Dumain	Nov15	sa.gpx
2021/11/15 01:10:58+00	130.783907	31.938	Dumain	Nov15	sa.gpx
2021/11/15 01:10:59+00	130.783907	31.938002	Dumain	Nov15	sa.gpx
2021/11/15 01:11:00+00	130.783908	31.938002	Dumain	Nov15	sa.gpx
2021/11/15 01:11:01+00	130.783908	31.938002	Dumain	Nov15	sa.gpx
2021/11/15 01:11:02+00	130.783908	31.938002	Dumain	Nov15	sa.gpx
2021/11/15 01:11:03+00	130.783908	31.938002	Dumain	Nov15	sa.gpx
2021/11/15 01:11:04+00	130.783908	31.938002	Dumain	Nov15	sa.gpx
2021/11/15 01:11:05+00	130.783908	31.938002	Dumain	Nov15	sa.gpx
2021/11/15 01:11:06+00	130.783908	31.938002	Dumain	Nov15	sa.gpx
2021/11/15 01:11:07+00	130.783907	31.938002	Dumain	Nov15	sa.gpx
2021/11/15 01:11:08+00	130.783907	31.938002	Dumain	Nov15	sa.gpx
2021/11/15 01:11:09+00	130.783907	31.938002	Dumain	Nov15	sa.gpx
2021/11/15 01:11:10+00	130.783907	31.938002	Dumain	Nov15	sa.gpx
2021/11/15 01:11:11+00	130.783907	31.938002	Dumain	Nov15	sa.gpx
2021/11/15 01:11:12+00	130.783907	31.938002	Dumain	Nov15	sa.gpx
2021/11/15 01:11:13+00	130.783907	31.938002	Dumain	Nov15	sa.gpx
2021/11/15 01:11:14+00	130.783907	31.938002	Dumain	Nov15	sa.gpx
2021/11/15 01:11:15+00	130.783907	31.938002	Dumain	Nov15	sa.gpx
2021/11/15 01:11:16+00	130.783907	31.938002	Dumain	Nov15	sa.gpx
2021/11/15 01:11:17+00	130.783907	31.938002	Dumain	Nov15	sa.gpx
2021/11/15 01:11:18+00	130.783905	31.938003	Dumain	Nov15	sa.gpx
2021/11/15 01:11:19+00	130.783907	31.938003	Dumain	Nov15	sa.gpx
2021/11/15 01:11:20+00	130.783907	31.938003	Dumain	Nov15	sa.gpx
2021/11/15 01:11:21+00	130.783907	31.938003	Dumain	Nov15	sa.gpx
2021/11/15 01:11:22+00	130.783907	31.938003	Dumain	Nov15	sa.gpx
2021/11/15 01:11:23+00	130.783907	31.938003	Dumain	Nov15	sa.gpx
2021/11/15 01:11:24+00	130.783907	31.938003	Dumain	Nov15	sa.gpx
2021/11/15 01:11:25+00	130.783907	31.938003	Dumain	Nov15	sa.gpx
2021/11/15 01:11:26+00	130.783907	31.938003	Dumain	Nov15	sa.gpx
2021/11/15 01:11:27+00	130.783907	31.938003	Dumain	Nov15	sa.gpx
2021/11/15 01:11:28+00	130.783907	31.938003	Dumain	Nov15	sa.gpx
2021/11/15 01:11:29+00	130.783907	31.938003	Dumain	Nov15	sa.gpx
2021/11/15 01:11:30+00	130.783907	31.938003	Dumain	Nov15	sa.gpx
2021/11/15 01:11:31+00	130.783907	31.938003	Dumain	Nov15	sa.gpx
2021/11/15 01:11:32+00	130.783907	31.938003	Dumain	Nov15	sa.gpx
2021/11/15 01:11:33+00	130.783907	31.938002	Dumain	Nov15	sa.gpx
2021/11/15 01:11:34+00	130.783907	31.938002	Dumain	Nov15	sa.gpx
2021/11/15 01:11:35+00	130.783907	31.938002	Dumain	Nov15	sa.gpx
2021/11/15 01:11:36+00	130.783907	31.938003	Dumain	Nov15	sa.gpx
2021/11/15 01:11:37+00	130.783907	31.938003	Dumain	Nov15	sa.gpx
2021/11/15 01:11:38+00	130.783907	31.938003	Dumain	Nov15	sa.gpx
2021/11/15 01:11:39+00	130.783907	31.938003	Dumain	Nov15	sa.gpx
2021/11/15 01:11:40+00	130.783907	31.938003	Dumain	Nov15	sa.gpx
2021/11/15 01:11:41+00	130.783907	31.938003	Dumain	Nov15	sa.gpx
2021/11/15 01:11:42+00	130.783907	31.938003	Dumain	Nov15	sa.gpx
2021/11/15 01:11:43+00	130.783907	31.938003	Dumain	Nov15	sa.gpx
2021/11/15 01:11:44+00	130.783907	31.938003	Dumain	Nov15	sa.gpx
2021/11/15 01:11:45+00	130.783902	31.938002	Dumain	Nov15	sa.gpx
2021/11/15 01:11:46+00	130.783892	31.938	Dumain	Nov15	sa.gpx
2021/11/15 01:11:47+00	130.783883	31.938002	Dumain	Nov15	sa.gpx
2021/11/15 01:11:48+00	130.783878	31.938005	Dumain	Nov15	sa.gpx
2021/11/15 01:11:49+00	130.783875	31.938008	Dumain	Nov15	sa.gpx
2021/11/15 01:11:50+00	130.783872	31.93801	Dumain	Nov15	sa.gpx
2021/11/15 01:11:51+00	130.783868	31.938012	Dumain	Nov15	sa.gpx
2021/11/15 01:11:52+00	130.78387	31.938012	Dumain	Nov15	sa.gpx
2021/11/15 01:11:53+00	130.78387	31.938012	Dumain	Nov15	sa.gpx
2021/11/15 01:11:54+00	130.783868	31.938012	Dumain	Nov15	sa.gpx
2021/11/15 01:11:55+00	130.783865	31.938012	Dumain	Nov15	sa.gpx
2021/11/15 01:11:56+00	130.783857	31.938012	Dumain	Nov15	sa.gpx
2021/11/15 01:11:57+00	130.783847	31.938015	Dumain	Nov15	sa.gpx
2021/11/15 01:11:58+00	130.783837	31.93802	Dumain	Nov15	sa.gpx
2021/11/15 01:11:59+00	130.783828	31.938027	Dumain	Nov15	sa.gpx
2021/11/15 01:12:00+00	130.783823	31.938037	Dumain	Nov15	sa.gpx
2021/11/15 01:12:01+00	130.78382	31.938048	Dumain	Nov15	sa.gpx
2021/11/15 01:12:02+00	130.783822	31.938053	Dumain	Nov15	sa.gpx
2021/11/15 01:12:03+00	130.783823	31.938055	Dumain	Nov15	sa.gpx
2021/11/15 01:12:04+00	130.783823	31.938052	Dumain	Nov15	sa.gpx
2021/11/15 01:12:05+00	130.783823	31.938052	Dumain	Nov15	sa.gpx
2021/11/15 01:12:06+00	130.783823	31.938052	Dumain	Nov15	sa.gpx
2021/11/15 01:12:07+00	130.783823	31.938052	Dumain	Nov15	sa.gpx
2021/11/15 01:12:08+00	130.783823	31.938052	Dumain	Nov15	sa.gpx
2021/11/15 01:12:09+00	130.783823	31.938052	Dumain	Nov15	sa.gpx
2021/11/15 01:12:10+00	130.783823	31.938052	Dumain	Nov15	sa.gpx
2021/11/15 01:12:11+00	130.783823	31.93805	Dumain	Nov15	sa.gpx
2021/11/15 01:12:12+00	130.783823	31.938052	Dumain	Nov15	sa.gpx
2021/11/15 01:12:13+00	130.783823	31.93805	Dumain	Nov15	sa.gpx
2021/11/15 01:12:14+00	130.783823	31.93805	Dumain	Nov15	sa.gpx
2021/11/15 01:12:15+00	130.783823	31.93805	Dumain	Nov15	sa.gpx
2021/11/15 01:12:16+00	130.783823	31.93805	Dumain	Nov15	sa.gpx
2021/11/15 01:12:17+00	130.783823	31.93805	Dumain	Nov15	sa.gpx
2021/11/15 01:12:18+00	130.783823	31.93805	Dumain	Nov15	sa.gpx
2021/11/15 01:12:19+00	130.783823	31.93805	Dumain	Nov15	sa.gpx
2021/11/15 01:12:20+00	130.783823	31.93805	Dumain	Nov15	sa.gpx
2021/11/15 01:12:21+00	130.783823	31.938052	Dumain	Nov15	sa.gpx
2021/11/15 01:12:22+00	130.783823	31.938053	Dumain	Nov15	sa.gpx
2021/11/15 01:12:23+00	130.783823	31.938053	Dumain	Nov15	sa.gpx
2021/11/15 01:12:24+00	130.783823	31.938053	Dumain	Nov15	sa.gpx
2021/11/15 01:12:25+00	130.783823	31.938053	Dumain	Nov15	sa.gpx
2021/11/15 01:12:26+00	130.783823	31.938053	Dumain	Nov15	sa.gpx
2021/11/15 01:12:27+00	130.783823	31.938053	Dumain	Nov15	sa.gpx
2021/11/15 01:12:28+00	130.783823	31.938053	Dumain	Nov15	sa.gpx
2021/11/15 01:12:29+00	130.783823	31.938053	Dumain	Nov15	sa.gpx
2021/11/15 01:12:30+00	130.783823	31.938053	Dumain	Nov15	sa.gpx
2021/11/15 01:12:31+00	130.783823	31.938053	Dumain	Nov15	sa.gpx
2021/11/15 01:12:32+00	130.783823	31.938053	Dumain	Nov15	sa.gpx
2021/11/15 01:12:33+00	130.783823	31.938053	Dumain	Nov15	sa.gpx
2021/11/15 01:12:34+00	130.783823	31.938053	Dumain	Nov15	sa.gpx
2021/11/15 01:12:35+00	130.783823	31.938053	Dumain	Nov15	sa.gpx
2021/11/15 01:12:36+00	130.783823	31.938053	Dumain	Nov15	sa.gpx
2021/11/15 01:12:37+00	130.783823	31.938053	Dumain	Nov15	sa.gpx
2021/11/15 01:12:38+00	130.783823	31.938053	Dumain	Nov15	sa.gpx
2021/11/15 01:12:39+00	130.783823	31.938053	Dumain	Nov15	sa.gpx
2021/11/15 01:12:40+00	130.783823	31.938053	Dumain	Nov15	sa.gpx
2021/11/15 01:12:41+00	130.783823	31.938053	Dumain	Nov15	sa.gpx
2021/11/15 01:12:42+00	130.783823	31.938053	Dumain	Nov15	sa.gpx
2021/11/15 01:12:43+00	130.783823	31.938053	Dumain	Nov15	sa.gpx
2021/11/15 01:12:44+00	130.783823	31.938052	Dumain	Nov15	sa.gpx
2021/11/15 01:12:45+00	130.783825	31.938052	Dumain	Nov15	sa.gpx
2021/11/15 01:12:46+00	130.783825	31.938052	Dumain	Nov15	sa.gpx
2021/11/15 01:12:47+00	130.783825	31.938052	Dumain	Nov15	sa.gpx
2021/11/15 01:12:48+00	130.783825	31.938052	Dumain	Nov15	sa.gpx
2021/11/15 01:12:49+00	130.783823	31.938053	Dumain	Nov15	sa.gpx
2021/11/15 01:12:50+00	130.783823	31.938053	Dumain	Nov15	sa.gpx
2021/11/15 01:12:51+00	130.783823	31.938053	Dumain	Nov15	sa.gpx
2021/11/15 01:12:52+00	130.783823	31.938053	Dumain	Nov15	sa.gpx
2021/11/15 01:12:53+00	130.783823	31.938053	Dumain	Nov15	sa.gpx
2021/11/15 01:12:54+00	130.783823	31.938053	Dumain	Nov15	sa.gpx
2021/11/15 01:12:55+00	130.783823	31.938053	Dumain	Nov15	sa.gpx
2021/11/15 01:12:56+00	130.783823	31.938053	Dumain	Nov15	sa.gpx
2021/11/15 01:12:57+00	130.783823	31.938053	Dumain	Nov15	sa.gpx
2021/11/15 01:12:58+00	130.783823	31.938053	Dumain	Nov15	sa.gpx
2021/11/15 01:12:59+00	130.783823	31.938053	Dumain	Nov15	sa.gpx
2021/11/15 01:13:00+00	130.783823	31.938053	Dumain	Nov15	sa.gpx
2021/11/15 01:13:01+00	130.783823	31.938053	Dumain	Nov15	sa.gpx
2021/11/15 01:13:02+00	130.783823	31.938053	Dumain	Nov15	sa.gpx
2021/11/15 01:13:03+00	130.783823	31.938053	Dumain	Nov15	sa.gpx
2021/11/15 01:13:04+00	130.783823	31.938055	Dumain	Nov15	sa.gpx
2021/11/15 01:13:05+00	130.783825	31.938055	Dumain	Nov15	sa.gpx
2021/11/15 01:13:06+00	130.783823	31.938055	Dumain	Nov15	sa.gpx
2021/11/15 01:13:07+00	130.783823	31.938055	Dumain	Nov15	sa.gpx
2021/11/15 01:13:08+00	130.783823	31.938055	Dumain	Nov15	sa.gpx
2021/11/15 01:13:09+00	130.783823	31.938055	Dumain	Nov15	sa.gpx
2021/11/15 01:13:10+00	130.783823	31.938055	Dumain	Nov15	sa.gpx
2021/11/15 01:13:11+00	130.783823	31.938055	Dumain	Nov15	sa.gpx
2021/11/15 01:13:12+00	130.783823	31.938055	Dumain	Nov15	sa.gpx
2021/11/15 01:13:13+00	130.783823	31.938055	Dumain	Nov15	sa.gpx
2021/11/15 01:13:14+00	130.783823	31.938055	Dumain	Nov15	sa.gpx
2021/11/15 01:13:15+00	130.783823	31.938055	Dumain	Nov15	sa.gpx
2021/11/15 01:13:16+00	130.783823	31.938055	Dumain	Nov15	sa.gpx
2021/11/15 01:13:17+00	130.783823	31.938055	Dumain	Nov15	sa.gpx
2021/11/15 01:13:18+00	130.783823	31.938055	Dumain	Nov15	sa.gpx
2021/11/15 01:13:19+00	130.783823	31.938055	Dumain	Nov15	sa.gpx
2021/11/15 01:13:20+00	130.783823	31.938055	Dumain	Nov15	sa.gpx
2021/11/15 01:13:21+00	130.783823	31.938055	Dumain	Nov15	sa.gpx
2021/11/15 01:13:22+00	130.783823	31.938055	Dumain	Nov15	sa.gpx
2021/11/15 01:13:23+00	130.783823	31.938055	Dumain	Nov15	sa.gpx
2021/11/15 01:13:24+00	130.783823	31.938055	Dumain	Nov15	sa.gpx
2021/11/15 01:13:25+00	130.783823	31.938055	Dumain	Nov15	sa.gpx
2021/11/15 01:13:26+00	130.783823	31.938055	Dumain	Nov15	sa.gpx
2021/11/15 01:13:27+00	130.783823	31.938055	Dumain	Nov15	sa.gpx
2021/11/15 01:13:28+00	130.783823	31.938055	Dumain	Nov15	sa.gpx
2021/11/15 01:13:29+00	130.783823	31.938055	Dumain	Nov15	sa.gpx
2021/11/15 01:13:30+00	130.783823	31.938055	Dumain	Nov15	sa.gpx
2021/11/15 01:13:31+00	130.783823	31.938055	Dumain	Nov15	sa.gpx
2021/11/15 01:13:32+00	130.783823	31.938055	Dumain	Nov15	sa.gpx
2021/11/15 01:13:33+00	130.783823	31.938055	Dumain	Nov15	sa.gpx
2021/11/15 01:13:34+00	130.783823	31.938055	Dumain	Nov15	sa.gpx
2021/11/15 01:13:35+00	130.783823	31.938055	Dumain	Nov15	sa.gpx
2021/11/15 01:13:36+00	130.783823	31.938055	Dumain	Nov15	sa.gpx
2021/11/15 01:13:37+00	130.783823	31.938055	Dumain	Nov15	sa.gpx
2021/11/15 01:13:38+00	130.783823	31.938055	Dumain	Nov15	sa.gpx
2021/11/15 01:13:39+00	130.783823	31.938055	Dumain	Nov15	sa.gpx
2021/11/15 01:13:40+00	130.783823	31.938055	Dumain	Nov15	sa.gpx
2021/11/15 01:13:41+00	130.783823	31.938055	Dumain	Nov15	sa.gpx
2021/11/15 01:13:42+00	130.783823	31.938055	Dumain	Nov15	sa.gpx
2021/11/15 01:13:43+00	130.783823	31.938055	Dumain	Nov15	sa.gpx
2021/11/15 01:13:44+00	130.783823	31.938055	Dumain	Nov15	sa.gpx
2021/11/15 01:13:45+00	130.783823	31.938055	Dumain	Nov15	sa.gpx
2021/11/15 01:13:46+00	130.783823	31.938055	Dumain	Nov15	sa.gpx
2021/11/15 01:13:47+00	130.783823	31.938055	Dumain	Nov15	sa.gpx
2021/11/15 01:13:48+00	130.783823	31.938055	Dumain	Nov15	sa.gpx
2021/11/15 01:13:49+00	130.783823	31.938055	Dumain	Nov15	sa.gpx
2021/11/15 01:13:50+00	130.783823	31.938055	Dumain	Nov15	sa.gpx
2021/11/15 01:13:51+00	130.783823	31.938055	Dumain	Nov15	sa.gpx
2021/11/15 01:13:52+00	130.783823	31.938055	Dumain	Nov15	sa.gpx
2021/11/15 01:13:53+00	130.783823	31.938055	Dumain	Nov15	sa.gpx
2021/11/15 01:13:54+00	130.783823	31.938055	Dumain	Nov15	sa.gpx
2021/11/15 01:13:55+00	130.783823	31.938055	Dumain	Nov15	sa.gpx
2021/11/15 01:13:56+00	130.783823	31.938055	Dumain	Nov15	sa.gpx
2021/11/15 01:13:57+00	130.783823	31.938055	Dumain	Nov15	sa.gpx
2021/11/15 01:13:58+00	130.783823	31.938055	Dumain	Nov15	sa.gpx
2021/11/15 01:13:59+00	130.783823	31.938055	Dumain	Nov15	sa.gpx
2021/11/15 01:14:00+00	130.783823	31.938055	Dumain	Nov15	sa.gpx
2021/11/15 01:14:01+00	130.783823	31.938055	Dumain	Nov15	sa.gpx
2021/11/15 01:14:02+00	130.783823	31.938055	Dumain	Nov15	sa.gpx
2021/11/15 01:14:03+00	130.783823	31.938055	Dumain	Nov15	sa.gpx
2021/11/15 01:14:04+00	130.783823	31.938055	Dumain	Nov15	sa.gpx
2021/11/15 01:14:05+00	130.783823	31.938055	Dumain	Nov15	sa.gpx
2021/11/15 01:14:06+00	130.783823	31.938055	Dumain	Nov15	sa.gpx
2021/11/15 01:14:07+00	130.783823	31.938055	Dumain	Nov15	sa.gpx
2021/11/15 01:14:08+00	130.783823	31.938055	Dumain	Nov15	sa.gpx
2021/11/15 01:14:09+00	130.783823	31.938055	Dumain	Nov15	sa.gpx
2021/11/15 01:14:10+00	130.783823	31.938055	Dumain	Nov15	sa.gpx
2021/11/15 01:14:11+00	130.783822	31.938057	Dumain	Nov15	sa.gpx
2021/11/15 01:14:12+00	130.783822	31.938057	Dumain	Nov15	sa.gpx
2021/11/15 01:14:13+00	130.783822	31.938057	Dumain	Nov15	sa.gpx
2021/11/15 01:14:14+00	130.783822	31.938057	Dumain	Nov15	sa.gpx
2021/11/15 01:14:15+00	130.783822	31.938057	Dumain	Nov15	sa.gpx
2021/11/15 01:14:16+00	130.783822	31.938057	Dumain	Nov15	sa.gpx
2021/11/15 01:14:17+00	130.783822	31.938057	Dumain	Nov15	sa.gpx
2021/11/15 01:14:18+00	130.783822	31.938057	Dumain	Nov15	sa.gpx
2021/11/15 01:14:19+00	130.783822	31.938057	Dumain	Nov15	sa.gpx
2021/11/15 01:14:20+00	130.783822	31.938057	Dumain	Nov15	sa.gpx
2021/11/15 01:14:21+00	130.783822	31.938057	Dumain	Nov15	sa.gpx
2021/11/15 01:14:22+00	130.78382	31.938058	Dumain	Nov15	sa.gpx
2021/11/15 01:14:23+00	130.783822	31.938058	Dumain	Nov15	sa.gpx
2021/11/15 01:14:24+00	130.783822	31.938058	Dumain	Nov15	sa.gpx
2021/11/15 01:14:25+00	130.783822	31.938058	Dumain	Nov15	sa.gpx
2021/11/15 01:14:26+00	130.783822	31.938058	Dumain	Nov15	sa.gpx
2021/11/15 01:14:27+00	130.783822	31.938058	Dumain	Nov15	sa.gpx
2021/11/15 01:14:28+00	130.783822	31.938058	Dumain	Nov15	sa.gpx
2021/11/15 01:14:29+00	130.783822	31.938058	Dumain	Nov15	sa.gpx
2021/11/15 01:14:30+00	130.783822	31.938058	Dumain	Nov15	sa.gpx
2021/11/15 01:14:31+00	130.783822	31.938058	Dumain	Nov15	sa.gpx
2021/11/15 01:14:32+00	130.783822	31.938058	Dumain	Nov15	sa.gpx
2021/11/15 01:14:33+00	130.783822	31.938058	Dumain	Nov15	sa.gpx
2021/11/15 01:14:34+00	130.783822	31.938058	Dumain	Nov15	sa.gpx
2021/11/15 01:14:35+00	130.783822	31.938058	Dumain	Nov15	sa.gpx
2021/11/15 01:14:36+00	130.783822	31.938058	Dumain	Nov15	sa.gpx
2021/11/15 01:14:37+00	130.783823	31.938058	Dumain	Nov15	sa.gpx
2021/11/15 01:14:38+00	130.783823	31.938058	Dumain	Nov15	sa.gpx
2021/11/15 01:14:39+00	130.783823	31.938058	Dumain	Nov15	sa.gpx
2021/11/15 01:14:40+00	130.783823	31.938058	Dumain	Nov15	sa.gpx
2021/11/15 01:14:41+00	130.783823	31.938058	Dumain	Nov15	sa.gpx
2021/11/15 01:14:42+00	130.783822	31.938057	Dumain	Nov15	sa.gpx
2021/11/15 01:14:43+00	130.783822	31.938057	Dumain	Nov15	sa.gpx
2021/11/15 01:14:44+00	130.783823	31.938057	Dumain	Nov15	sa.gpx
2021/11/15 01:14:45+00	130.783823	31.938055	Dumain	Nov15	sa.gpx
2021/11/15 01:14:46+00	130.783823	31.938053	Dumain	Nov15	sa.gpx
2021/11/15 01:14:47+00	130.783823	31.938053	Dumain	Nov15	sa.gpx
2021/11/15 01:14:48+00	130.783823	31.938053	Dumain	Nov15	sa.gpx
2021/11/15 01:14:49+00	130.783823	31.938052	Dumain	Nov15	sa.gpx
2021/11/15 01:14:50+00	130.783823	31.938052	Dumain	Nov15	sa.gpx
2021/11/15 01:14:51+00	130.783823	31.938052	Dumain	Nov15	sa.gpx
2021/11/15 01:14:52+00	130.783823	31.938052	Dumain	Nov15	sa.gpx
2021/11/15 01:14:53+00	130.783823	31.938052	Dumain	Nov15	sa.gpx
2021/11/15 01:14:54+00	130.783827	31.938052	Dumain	Nov15	sa.gpx
2021/11/15 01:14:55+00	130.783828	31.938048	Dumain	Nov15	sa.gpx
2021/11/15 01:14:56+00	130.783832	31.938042	Dumain	Nov15	sa.gpx
2021/11/15 01:14:57+00	130.783835	31.938035	Dumain	Nov15	sa.gpx
2021/11/15 01:14:58+00	130.783837	31.938033	Dumain	Nov15	sa.gpx
2021/11/15 01:14:59+00	130.783838	31.938032	Dumain	Nov15	sa.gpx
2021/11/15 01:15:00+00	130.78384	31.93803	Dumain	Nov15	sa.gpx
2021/11/15 01:15:01+00	130.78384	31.93803	Dumain	Nov15	sa.gpx
2021/11/15 01:15:02+00	130.78384	31.938032	Dumain	Nov15	sa.gpx
2021/11/15 01:15:03+00	130.78384	31.93803	Dumain	Nov15	sa.gpx
2021/11/15 01:15:04+00	130.78384	31.93803	Dumain	Nov15	sa.gpx
2021/11/15 01:15:05+00	130.78384	31.938032	Dumain	Nov15	sa.gpx
2021/11/15 01:15:06+00	130.783842	31.93803	Dumain	Nov15	sa.gpx
2021/11/15 01:15:07+00	130.78384	31.93803	Dumain	Nov15	sa.gpx
2021/11/15 01:15:08+00	130.78384	31.93803	Dumain	Nov15	sa.gpx
2021/11/15 01:15:09+00	130.78384	31.93803	Dumain	Nov15	sa.gpx
2021/11/15 01:15:10+00	130.78384	31.93803	Dumain	Nov15	sa.gpx
2021/11/15 01:15:11+00	130.78384	31.938032	Dumain	Nov15	sa.gpx
2021/11/15 01:15:12+00	130.78384	31.938032	Dumain	Nov15	sa.gpx
2021/11/15 01:15:13+00	130.783837	31.938032	Dumain	Nov15	sa.gpx
2021/11/15 01:15:14+00	130.783837	31.938032	Dumain	Nov15	sa.gpx
2021/11/15 01:15:15+00	130.783837	31.938032	Dumain	Nov15	sa.gpx
2021/11/15 01:15:16+00	130.783837	31.938032	Dumain	Nov15	sa.gpx
2021/11/15 01:15:17+00	130.783837	31.938032	Dumain	Nov15	sa.gpx
2021/11/15 01:15:18+00	130.783837	31.938032	Dumain	Nov15	sa.gpx
2021/11/15 01:15:19+00	130.783837	31.938032	Dumain	Nov15	sa.gpx
2021/11/15 01:15:20+00	130.783837	31.938032	Dumain	Nov15	sa.gpx
2021/11/15 01:15:21+00	130.783837	31.938032	Dumain	Nov15	sa.gpx
2021/11/15 01:15:22+00	130.783837	31.938032	Dumain	Nov15	sa.gpx
2021/11/15 01:15:23+00	130.783837	31.938032	Dumain	Nov15	sa.gpx
2021/11/15 01:15:24+00	130.783837	31.938032	Dumain	Nov15	sa.gpx
2021/11/15 01:15:25+00	130.783837	31.938032	Dumain	Nov15	sa.gpx
2021/11/15 01:15:26+00	130.783837	31.938032	Dumain	Nov15	sa.gpx
2021/11/15 01:15:27+00	130.783838	31.93803	Dumain	Nov15	sa.gpx
2021/11/15 01:15:28+00	130.783838	31.93803	Dumain	Nov15	sa.gpx
2021/11/15 01:15:29+00	130.783838	31.93803	Dumain	Nov15	sa.gpx
2021/11/15 01:15:30+00	130.783838	31.93803	Dumain	Nov15	sa.gpx
2021/11/15 01:15:31+00	130.783838	31.93803	Dumain	Nov15	sa.gpx
2021/11/15 01:15:32+00	130.783838	31.93803	Dumain	Nov15	sa.gpx
2021/11/15 01:15:33+00	130.783838	31.93803	Dumain	Nov15	sa.gpx
2021/11/15 01:15:34+00	130.783838	31.93803	Dumain	Nov15	sa.gpx
2021/11/15 01:15:35+00	130.783838	31.93803	Dumain	Nov15	sa.gpx
2021/11/15 01:15:36+00	130.783838	31.93803	Dumain	Nov15	sa.gpx
2021/11/15 01:15:37+00	130.783838	31.93803	Dumain	Nov15	sa.gpx
2021/11/15 01:15:38+00	130.783837	31.938032	Dumain	Nov15	sa.gpx
2021/11/15 01:15:39+00	130.783837	31.938032	Dumain	Nov15	sa.gpx
2021/11/15 01:15:40+00	130.783837	31.938032	Dumain	Nov15	sa.gpx
2021/11/15 01:15:41+00	130.783837	31.938032	Dumain	Nov15	sa.gpx
2021/11/15 01:15:42+00	130.783837	31.938032	Dumain	Nov15	sa.gpx
2021/11/15 01:15:43+00	130.783837	31.938032	Dumain	Nov15	sa.gpx
2021/11/15 01:15:44+00	130.783837	31.938032	Dumain	Nov15	sa.gpx
2021/11/15 01:15:45+00	130.783837	31.938032	Dumain	Nov15	sa.gpx
2021/11/15 01:15:46+00	130.783838	31.93803	Dumain	Nov15	sa.gpx
2021/11/15 01:15:47+00	130.783838	31.93803	Dumain	Nov15	sa.gpx
2021/11/15 01:15:48+00	130.783838	31.93803	Dumain	Nov15	sa.gpx
2021/11/15 01:15:49+00	130.783837	31.93803	Dumain	Nov15	sa.gpx
2021/11/15 01:15:50+00	130.783838	31.93803	Dumain	Nov15	sa.gpx
2021/11/15 01:15:51+00	130.783838	31.93803	Dumain	Nov15	sa.gpx
2021/11/15 01:15:52+00	130.78384	31.938028	Dumain	Nov15	sa.gpx
2021/11/15 01:15:53+00	130.783842	31.93803	Dumain	Nov15	sa.gpx
2021/11/15 01:15:54+00	130.783842	31.938028	Dumain	Nov15	sa.gpx
2021/11/15 01:15:55+00	130.783842	31.938028	Dumain	Nov15	sa.gpx
2021/11/15 01:15:56+00	130.783842	31.938028	Dumain	Nov15	sa.gpx
2021/11/15 01:15:57+00	130.783842	31.938028	Dumain	Nov15	sa.gpx
2021/11/15 01:15:58+00	130.783842	31.938028	Dumain	Nov15	sa.gpx
2021/11/15 01:15:59+00	130.783842	31.938028	Dumain	Nov15	sa.gpx
2021/11/15 01:16:00+00	130.783843	31.93803	Dumain	Nov15	sa.gpx
2021/11/15 01:16:01+00	130.783842	31.938028	Dumain	Nov15	sa.gpx
2021/11/15 01:16:02+00	130.783842	31.938028	Dumain	Nov15	sa.gpx
2021/11/15 01:16:03+00	130.783842	31.938028	Dumain	Nov15	sa.gpx
2021/11/15 01:16:04+00	130.783842	31.938028	Dumain	Nov15	sa.gpx
2021/11/15 01:16:05+00	130.783842	31.938028	Dumain	Nov15	sa.gpx
2021/11/15 01:16:06+00	130.783842	31.938028	Dumain	Nov15	sa.gpx
2021/11/15 01:16:07+00	130.783842	31.938028	Dumain	Nov15	sa.gpx
2021/11/15 01:16:08+00	130.783842	31.938028	Dumain	Nov15	sa.gpx
2021/11/15 01:16:09+00	130.783842	31.938028	Dumain	Nov15	sa.gpx
2021/11/15 01:16:10+00	130.783842	31.938028	Dumain	Nov15	sa.gpx
2021/11/15 01:16:11+00	130.783842	31.938028	Dumain	Nov15	sa.gpx
2021/11/15 01:16:12+00	130.783842	31.938028	Dumain	Nov15	sa.gpx
2021/11/15 01:16:13+00	130.783842	31.938028	Dumain	Nov15	sa.gpx
2021/11/15 01:16:14+00	130.78384	31.938027	Dumain	Nov15	sa.gpx
2021/11/15 01:16:15+00	130.78384	31.938027	Dumain	Nov15	sa.gpx
2021/11/15 01:16:16+00	130.78384	31.938027	Dumain	Nov15	sa.gpx
2021/11/15 01:16:17+00	130.78384	31.938027	Dumain	Nov15	sa.gpx
2021/11/15 01:16:18+00	130.78384	31.938027	Dumain	Nov15	sa.gpx
2021/11/15 01:16:19+00	130.78384	31.938027	Dumain	Nov15	sa.gpx
2021/11/15 01:16:20+00	130.78384	31.938027	Dumain	Nov15	sa.gpx
2021/11/15 01:16:21+00	130.78384	31.938027	Dumain	Nov15	sa.gpx
2021/11/15 01:16:22+00	130.78384	31.938027	Dumain	Nov15	sa.gpx
2021/11/15 01:16:23+00	130.78384	31.938027	Dumain	Nov15	sa.gpx
2021/11/15 01:16:24+00	130.78384	31.938025	Dumain	Nov15	sa.gpx
2021/11/15 01:16:25+00	130.78384	31.938025	Dumain	Nov15	sa.gpx
2021/11/15 01:16:26+00	130.78384	31.938025	Dumain	Nov15	sa.gpx
2021/11/15 01:16:27+00	130.78384	31.938025	Dumain	Nov15	sa.gpx
2021/11/15 01:16:28+00	130.78384	31.938025	Dumain	Nov15	sa.gpx
2021/11/15 01:16:29+00	130.78384	31.938025	Dumain	Nov15	sa.gpx
2021/11/15 01:16:30+00	130.78384	31.938025	Dumain	Nov15	sa.gpx
2021/11/15 01:16:31+00	130.783842	31.938023	Dumain	Nov15	sa.gpx
2021/11/15 01:16:32+00	130.783842	31.938023	Dumain	Nov15	sa.gpx
2021/11/15 01:16:33+00	130.783842	31.938023	Dumain	Nov15	sa.gpx
2021/11/15 01:16:34+00	130.783842	31.938023	Dumain	Nov15	sa.gpx
2021/11/15 01:16:35+00	130.783842	31.938023	Dumain	Nov15	sa.gpx
2021/11/15 01:16:36+00	130.783842	31.938023	Dumain	Nov15	sa.gpx
2021/11/15 01:16:37+00	130.783842	31.938023	Dumain	Nov15	sa.gpx
2021/11/15 01:16:38+00	130.783842	31.938023	Dumain	Nov15	sa.gpx
2021/11/15 01:16:39+00	130.783842	31.938023	Dumain	Nov15	sa.gpx
2021/11/15 01:16:40+00	130.783842	31.938023	Dumain	Nov15	sa.gpx
2021/11/15 01:16:41+00	130.783842	31.938023	Dumain	Nov15	sa.gpx
2021/11/15 01:16:42+00	130.783842	31.938023	Dumain	Nov15	sa.gpx
2021/11/15 01:16:43+00	130.783842	31.938023	Dumain	Nov15	sa.gpx
2021/11/15 01:16:44+00	130.783842	31.938023	Dumain	Nov15	sa.gpx
2021/11/15 01:16:45+00	130.783842	31.938023	Dumain	Nov15	sa.gpx
2021/11/15 01:16:46+00	130.783842	31.938023	Dumain	Nov15	sa.gpx
2021/11/15 01:16:47+00	130.783842	31.938023	Dumain	Nov15	sa.gpx
2021/11/15 01:16:48+00	130.783842	31.938023	Dumain	Nov15	sa.gpx
2021/11/15 01:16:49+00	130.783842	31.938023	Dumain	Nov15	sa.gpx
2021/11/15 01:16:50+00	130.783842	31.938025	Dumain	Nov15	sa.gpx
2021/11/15 01:16:51+00	130.783843	31.938027	Dumain	Nov15	sa.gpx
2021/11/15 01:16:52+00	130.783843	31.938028	Dumain	Nov15	sa.gpx
2021/11/15 01:16:53+00	130.783843	31.938028	Dumain	Nov15	sa.gpx
2021/11/15 01:16:54+00	130.783843	31.938028	Dumain	Nov15	sa.gpx
2021/11/15 01:16:55+00	130.783843	31.938028	Dumain	Nov15	sa.gpx
2021/11/15 01:16:56+00	130.783843	31.938028	Dumain	Nov15	sa.gpx
2021/11/15 01:16:57+00	130.783843	31.938028	Dumain	Nov15	sa.gpx
2021/11/15 01:16:58+00	130.783843	31.938028	Dumain	Nov15	sa.gpx
2021/11/15 01:16:59+00	130.783843	31.938028	Dumain	Nov15	sa.gpx
2021/11/15 01:17:00+00	130.783843	31.938028	Dumain	Nov15	sa.gpx
2021/11/15 01:17:01+00	130.783843	31.938028	Dumain	Nov15	sa.gpx
2021/11/15 01:17:02+00	130.783843	31.938028	Dumain	Nov15	sa.gpx
2021/11/15 01:17:03+00	130.783843	31.938028	Dumain	Nov15	sa.gpx
2021/11/15 01:17:04+00	130.783843	31.938028	Dumain	Nov15	sa.gpx
2021/11/15 01:17:05+00	130.783843	31.938028	Dumain	Nov15	sa.gpx
2021/11/15 01:17:06+00	130.783843	31.938028	Dumain	Nov15	sa.gpx
2021/11/15 01:17:07+00	130.783843	31.938028	Dumain	Nov15	sa.gpx
2021/11/15 01:17:08+00	130.783843	31.938028	Dumain	Nov15	sa.gpx
2021/11/15 01:17:09+00	130.783843	31.938028	Dumain	Nov15	sa.gpx
2021/11/15 01:17:10+00	130.783843	31.938028	Dumain	Nov15	sa.gpx
2021/11/15 01:17:11+00	130.783843	31.938028	Dumain	Nov15	sa.gpx
2021/11/15 01:17:12+00	130.783843	31.938028	Dumain	Nov15	sa.gpx
2021/11/15 01:17:13+00	130.783843	31.938028	Dumain	Nov15	sa.gpx
2021/11/15 01:17:14+00	130.783843	31.938028	Dumain	Nov15	sa.gpx
2021/11/15 01:17:15+00	130.783843	31.938028	Dumain	Nov15	sa.gpx
2021/11/15 01:17:16+00	130.783843	31.938028	Dumain	Nov15	sa.gpx
2021/11/15 01:17:17+00	130.783843	31.938028	Dumain	Nov15	sa.gpx
2021/11/15 01:17:18+00	130.783843	31.938028	Dumain	Nov15	sa.gpx
2021/11/15 01:17:19+00	130.783843	31.938028	Dumain	Nov15	sa.gpx
2021/11/15 01:17:20+00	130.783843	31.938028	Dumain	Nov15	sa.gpx
2021/11/15 01:17:21+00	130.783843	31.938028	Dumain	Nov15	sa.gpx
2021/11/15 01:17:22+00	130.783843	31.938028	Dumain	Nov15	sa.gpx
2021/11/15 01:17:23+00	130.783843	31.938028	Dumain	Nov15	sa.gpx
2021/11/15 01:17:24+00	130.783843	31.938028	Dumain	Nov15	sa.gpx
2021/11/15 01:17:25+00	130.783843	31.938028	Dumain	Nov15	sa.gpx
2021/11/15 01:17:26+00	130.783843	31.938028	Dumain	Nov15	sa.gpx
2021/11/15 01:17:27+00	130.783843	31.938028	Dumain	Nov15	sa.gpx
2021/11/15 01:17:28+00	130.783843	31.938028	Dumain	Nov15	sa.gpx
2021/11/15 01:17:29+00	130.783843	31.938028	Dumain	Nov15	sa.gpx
2021/11/15 01:17:30+00	130.783843	31.938028	Dumain	Nov15	sa.gpx
2021/11/15 01:17:31+00	130.783843	31.938028	Dumain	Nov15	sa.gpx
2021/11/15 01:17:32+00	130.783843	31.938028	Dumain	Nov15	sa.gpx
2021/11/15 01:17:33+00	130.783843	31.938028	Dumain	Nov15	sa.gpx
2021/11/15 01:17:34+00	130.783843	31.938028	Dumain	Nov15	sa.gpx
2021/11/15 01:17:35+00	130.783843	31.938028	Dumain	Nov15	sa.gpx
2021/11/15 01:17:36+00	130.783843	31.938028	Dumain	Nov15	sa.gpx
2021/11/15 01:17:37+00	130.783843	31.938028	Dumain	Nov15	sa.gpx
2021/11/15 01:17:38+00	130.783843	31.938028	Dumain	Nov15	sa.gpx
2021/11/15 01:17:39+00	130.783843	31.938028	Dumain	Nov15	sa.gpx
2021/11/15 01:17:40+00	130.783843	31.938028	Dumain	Nov15	sa.gpx
2021/11/15 01:17:41+00	130.783843	31.938028	Dumain	Nov15	sa.gpx
2021/11/15 01:17:42+00	130.783843	31.938028	Dumain	Nov15	sa.gpx
2021/11/15 01:17:43+00	130.783843	31.938028	Dumain	Nov15	sa.gpx
2021/11/15 01:17:44+00	130.783845	31.938027	Dumain	Nov15	sa.gpx
2021/11/15 01:17:45+00	130.783843	31.938028	Dumain	Nov15	sa.gpx
2021/11/15 01:17:46+00	130.783845	31.938028	Dumain	Nov15	sa.gpx
2021/11/15 01:17:47+00	130.783845	31.938028	Dumain	Nov15	sa.gpx
2021/11/15 01:17:48+00	130.783845	31.938028	Dumain	Nov15	sa.gpx
2021/11/15 01:17:49+00	130.783845	31.938028	Dumain	Nov15	sa.gpx
2021/11/15 01:17:50+00	130.783845	31.938028	Dumain	Nov15	sa.gpx
2021/11/15 01:17:51+00	130.783845	31.938028	Dumain	Nov15	sa.gpx
2021/11/15 01:17:52+00	130.783845	31.938028	Dumain	Nov15	sa.gpx
2021/11/15 01:17:53+00	130.783845	31.938027	Dumain	Nov15	sa.gpx
2021/11/15 01:17:54+00	130.783843	31.938027	Dumain	Nov15	sa.gpx
2021/11/15 01:17:55+00	130.783843	31.938027	Dumain	Nov15	sa.gpx
2021/11/15 01:17:56+00	130.783843	31.938027	Dumain	Nov15	sa.gpx
2021/11/15 01:17:57+00	130.783843	31.938027	Dumain	Nov15	sa.gpx
2021/11/15 01:17:58+00	130.783843	31.938027	Dumain	Nov15	sa.gpx
2021/11/15 01:17:59+00	130.783843	31.938027	Dumain	Nov15	sa.gpx
2021/11/15 01:18:00+00	130.783843	31.938027	Dumain	Nov15	sa.gpx
2021/11/15 01:18:01+00	130.783843	31.938027	Dumain	Nov15	sa.gpx
2021/11/15 01:18:02+00	130.783843	31.938027	Dumain	Nov15	sa.gpx
2021/11/15 01:18:03+00	130.783843	31.938027	Dumain	Nov15	sa.gpx
2021/11/15 01:18:04+00	130.783843	31.938027	Dumain	Nov15	sa.gpx
2021/11/15 01:18:05+00	130.783843	31.938027	Dumain	Nov15	sa.gpx
2021/11/15 01:18:06+00	130.783843	31.938027	Dumain	Nov15	sa.gpx
2021/11/15 01:18:07+00	130.783843	31.938027	Dumain	Nov15	sa.gpx
2021/11/15 01:18:08+00	130.783843	31.938027	Dumain	Nov15	sa.gpx
2021/11/15 01:18:09+00	130.783842	31.938027	Dumain	Nov15	sa.gpx
2021/11/15 01:18:10+00	130.783842	31.938027	Dumain	Nov15	sa.gpx
2021/11/15 01:18:11+00	130.783842	31.938027	Dumain	Nov15	sa.gpx
2021/11/15 01:18:12+00	130.783842	31.938027	Dumain	Nov15	sa.gpx
2021/11/15 01:18:13+00	130.783842	31.938027	Dumain	Nov15	sa.gpx
2021/11/15 01:18:14+00	130.783842	31.938027	Dumain	Nov15	sa.gpx
2021/11/15 01:18:15+00	130.783842	31.938027	Dumain	Nov15	sa.gpx
2021/11/15 01:18:16+00	130.783842	31.938027	Dumain	Nov15	sa.gpx
2021/11/15 01:18:17+00	130.783842	31.938027	Dumain	Nov15	sa.gpx
2021/11/15 01:18:18+00	130.783842	31.938027	Dumain	Nov15	sa.gpx
2021/11/15 01:18:19+00	130.783842	31.938027	Dumain	Nov15	sa.gpx
2021/11/15 01:18:20+00	130.783842	31.938025	Dumain	Nov15	sa.gpx
2021/11/15 01:18:21+00	130.783842	31.938025	Dumain	Nov15	sa.gpx
2021/11/15 01:18:22+00	130.783845	31.938025	Dumain	Nov15	sa.gpx
2021/11/15 01:18:23+00	130.783845	31.938025	Dumain	Nov15	sa.gpx
2021/11/15 01:18:24+00	130.783845	31.938023	Dumain	Nov15	sa.gpx
2021/11/15 01:18:25+00	130.783847	31.938023	Dumain	Nov15	sa.gpx
2021/11/15 01:18:26+00	130.783847	31.938023	Dumain	Nov15	sa.gpx
2021/11/15 01:18:27+00	130.783847	31.938023	Dumain	Nov15	sa.gpx
2021/11/15 01:18:28+00	130.783847	31.938023	Dumain	Nov15	sa.gpx
2021/11/15 01:18:29+00	130.783847	31.938025	Dumain	Nov15	sa.gpx
2021/11/15 01:18:30+00	130.783847	31.938023	Dumain	Nov15	sa.gpx
2021/11/15 01:18:31+00	130.783847	31.938023	Dumain	Nov15	sa.gpx
2021/11/15 01:18:32+00	130.783847	31.938023	Dumain	Nov15	sa.gpx
2021/11/15 01:18:33+00	130.783847	31.938023	Dumain	Nov15	sa.gpx
2021/11/15 01:18:34+00	130.783847	31.938023	Dumain	Nov15	sa.gpx
2021/11/15 01:18:35+00	130.783847	31.938023	Dumain	Nov15	sa.gpx
2021/11/15 01:18:36+00	130.783847	31.938023	Dumain	Nov15	sa.gpx
2021/11/15 01:18:37+00	130.783843	31.938022	Dumain	Nov15	sa.gpx
2021/11/15 01:18:38+00	130.78384	31.938022	Dumain	Nov15	sa.gpx
2021/11/15 01:18:39+00	130.78384	31.938022	Dumain	Nov15	sa.gpx
2021/11/15 01:18:40+00	130.783838	31.938023	Dumain	Nov15	sa.gpx
2021/11/15 01:18:41+00	130.783838	31.938023	Dumain	Nov15	sa.gpx
2021/11/15 01:18:42+00	130.783838	31.938023	Dumain	Nov15	sa.gpx
2021/11/15 01:18:43+00	130.783838	31.938023	Dumain	Nov15	sa.gpx
2021/11/15 01:18:44+00	130.78384	31.938025	Dumain	Nov15	sa.gpx
2021/11/15 01:18:45+00	130.78384	31.938025	Dumain	Nov15	sa.gpx
2021/11/15 01:18:46+00	130.783842	31.938025	Dumain	Nov15	sa.gpx
2021/11/15 01:18:47+00	130.783842	31.938023	Dumain	Nov15	sa.gpx
2021/11/15 01:18:48+00	130.783842	31.938023	Dumain	Nov15	sa.gpx
2021/11/15 01:18:49+00	130.783842	31.938023	Dumain	Nov15	sa.gpx
2021/11/15 01:18:50+00	130.783842	31.938023	Dumain	Nov15	sa.gpx
2021/11/15 01:18:51+00	130.783842	31.938023	Dumain	Nov15	sa.gpx
2021/11/15 01:18:52+00	130.783842	31.938023	Dumain	Nov15	sa.gpx
2021/11/15 01:18:53+00	130.783842	31.938025	Dumain	Nov15	sa.gpx
2021/11/15 01:18:54+00	130.783842	31.938023	Dumain	Nov15	sa.gpx
2021/11/15 01:18:55+00	130.783842	31.938023	Dumain	Nov15	sa.gpx
2021/11/15 01:18:56+00	130.783842	31.938022	Dumain	Nov15	sa.gpx
2021/11/15 01:18:57+00	130.78384	31.938022	Dumain	Nov15	sa.gpx
2021/11/15 01:18:58+00	130.783838	31.93802	Dumain	Nov15	sa.gpx
2021/11/15 01:18:59+00	130.78384	31.93802	Dumain	Nov15	sa.gpx
2021/11/15 01:19:00+00	130.783842	31.938022	Dumain	Nov15	sa.gpx
2021/11/15 01:19:01+00	130.783843	31.93802	Dumain	Nov15	sa.gpx
2021/11/15 01:19:02+00	130.783847	31.938022	Dumain	Nov15	sa.gpx
2021/11/15 01:19:03+00	130.78385	31.938023	Dumain	Nov15	sa.gpx
2021/11/15 01:19:04+00	130.783848	31.938023	Dumain	Nov15	sa.gpx
2021/11/15 01:19:05+00	130.783848	31.938022	Dumain	Nov15	sa.gpx
2021/11/15 01:19:06+00	130.783848	31.938022	Dumain	Nov15	sa.gpx
2021/11/15 01:19:07+00	130.78385	31.938022	Dumain	Nov15	sa.gpx
2021/11/15 01:19:08+00	130.783852	31.938022	Dumain	Nov15	sa.gpx
2021/11/15 01:19:09+00	130.783852	31.938025	Dumain	Nov15	sa.gpx
2021/11/15 01:19:10+00	130.78385	31.938028	Dumain	Nov15	sa.gpx
2021/11/15 01:19:11+00	130.78385	31.938027	Dumain	Nov15	sa.gpx
2021/11/15 01:19:12+00	130.78385	31.938027	Dumain	Nov15	sa.gpx
2021/11/15 01:19:13+00	130.78385	31.938025	Dumain	Nov15	sa.gpx
2021/11/15 01:19:14+00	130.78385	31.938025	Dumain	Nov15	sa.gpx
2021/11/15 01:19:15+00	130.783852	31.938023	Dumain	Nov15	sa.gpx
2021/11/15 01:19:16+00	130.783855	31.938022	Dumain	Nov15	sa.gpx
2021/11/15 01:19:17+00	130.783855	31.938022	Dumain	Nov15	sa.gpx
2021/11/15 01:19:18+00	130.783855	31.938022	Dumain	Nov15	sa.gpx
2021/11/15 01:19:19+00	130.783853	31.938022	Dumain	Nov15	sa.gpx
2021/11/15 01:19:20+00	130.783853	31.938022	Dumain	Nov15	sa.gpx
2021/11/15 01:19:21+00	130.783853	31.938022	Dumain	Nov15	sa.gpx
2021/11/15 01:19:22+00	130.783853	31.938022	Dumain	Nov15	sa.gpx
2021/11/15 01:19:23+00	130.783853	31.938022	Dumain	Nov15	sa.gpx
2021/11/15 01:19:24+00	130.783853	31.938022	Dumain	Nov15	sa.gpx
2021/11/15 01:19:25+00	130.783853	31.938022	Dumain	Nov15	sa.gpx
2021/11/15 01:19:26+00	130.783853	31.938022	Dumain	Nov15	sa.gpx
2021/11/15 01:19:27+00	130.783853	31.938022	Dumain	Nov15	sa.gpx
2021/11/15 01:19:28+00	130.783853	31.938022	Dumain	Nov15	sa.gpx
2021/11/15 01:19:29+00	130.783853	31.938022	Dumain	Nov15	sa.gpx
2021/11/15 01:19:30+00	130.783853	31.938022	Dumain	Nov15	sa.gpx
2021/11/15 01:19:31+00	130.783853	31.938022	Dumain	Nov15	sa.gpx
2021/11/15 01:19:32+00	130.783853	31.938022	Dumain	Nov15	sa.gpx
2021/11/15 01:19:33+00	130.783853	31.938022	Dumain	Nov15	sa.gpx
2021/11/15 01:19:34+00	130.783853	31.938022	Dumain	Nov15	sa.gpx
2021/11/15 01:19:35+00	130.783853	31.938022	Dumain	Nov15	sa.gpx
2021/11/15 01:19:36+00	130.783853	31.938022	Dumain	Nov15	sa.gpx
2021/11/15 01:19:37+00	130.783853	31.938022	Dumain	Nov15	sa.gpx
2021/11/15 01:19:38+00	130.783853	31.938022	Dumain	Nov15	sa.gpx
2021/11/15 01:19:39+00	130.783853	31.938022	Dumain	Nov15	sa.gpx
2021/11/15 01:19:40+00	130.783853	31.938022	Dumain	Nov15	sa.gpx
2021/11/15 01:19:41+00	130.783853	31.938022	Dumain	Nov15	sa.gpx
2021/11/15 01:19:42+00	130.783853	31.938022	Dumain	Nov15	sa.gpx
2021/11/15 01:19:43+00	130.783853	31.938022	Dumain	Nov15	sa.gpx
2021/11/15 01:19:44+00	130.783853	31.938022	Dumain	Nov15	sa.gpx
2021/11/15 01:19:45+00	130.783853	31.938022	Dumain	Nov15	sa.gpx
2021/11/15 01:19:46+00	130.783853	31.938022	Dumain	Nov15	sa.gpx
2021/11/15 01:19:47+00	130.783853	31.938022	Dumain	Nov15	sa.gpx
2021/11/15 01:19:48+00	130.783853	31.938022	Dumain	Nov15	sa.gpx
2021/11/15 01:19:49+00	130.783853	31.938022	Dumain	Nov15	sa.gpx
2021/11/15 01:19:50+00	130.783853	31.938022	Dumain	Nov15	sa.gpx
2021/11/15 01:19:51+00	130.783853	31.938022	Dumain	Nov15	sa.gpx
2021/11/15 01:19:52+00	130.783853	31.938022	Dumain	Nov15	sa.gpx
2021/11/15 01:19:53+00	130.783853	31.938022	Dumain	Nov15	sa.gpx
2021/11/15 01:19:54+00	130.783853	31.938022	Dumain	Nov15	sa.gpx
2021/11/15 01:19:55+00	130.783853	31.938022	Dumain	Nov15	sa.gpx
2021/11/15 01:19:56+00	130.783853	31.938022	Dumain	Nov15	sa.gpx
2021/11/15 01:19:57+00	130.783853	31.938022	Dumain	Nov15	sa.gpx
2021/11/15 01:19:58+00	130.783853	31.938022	Dumain	Nov15	sa.gpx
2021/11/15 01:19:59+00	130.783853	31.938022	Dumain	Nov15	sa.gpx
2021/11/15 01:20:00+00	130.783855	31.938022	Dumain	Nov15	sa.gpx
2021/11/15 01:20:01+00	130.783855	31.938022	Dumain	Nov15	sa.gpx
2021/11/15 01:20:02+00	130.783855	31.93802	Dumain	Nov15	sa.gpx
2021/11/15 01:20:03+00	130.783855	31.93802	Dumain	Nov15	sa.gpx
2021/11/15 01:20:04+00	130.783855	31.93802	Dumain	Nov15	sa.gpx
2021/11/15 01:20:05+00	130.783855	31.93802	Dumain	Nov15	sa.gpx
2021/11/15 01:20:06+00	130.783855	31.93802	Dumain	Nov15	sa.gpx
2021/11/15 01:20:07+00	130.783855	31.93802	Dumain	Nov15	sa.gpx
2021/11/15 01:20:08+00	130.783855	31.93802	Dumain	Nov15	sa.gpx
2021/11/15 01:20:09+00	130.783855	31.93802	Dumain	Nov15	sa.gpx
2021/11/15 01:20:10+00	130.783855	31.93802	Dumain	Nov15	sa.gpx
2021/11/15 01:20:11+00	130.783855	31.93802	Dumain	Nov15	sa.gpx
2021/11/15 01:20:12+00	130.783855	31.93802	Dumain	Nov15	sa.gpx
2021/11/15 01:20:13+00	130.783855	31.93802	Dumain	Nov15	sa.gpx
2021/11/15 01:20:14+00	130.783855	31.93802	Dumain	Nov15	sa.gpx
2021/11/15 01:20:15+00	130.783855	31.93802	Dumain	Nov15	sa.gpx
2021/11/15 01:20:16+00	130.783855	31.93802	Dumain	Nov15	sa.gpx
2021/11/15 01:20:17+00	130.783855	31.93802	Dumain	Nov15	sa.gpx
2021/11/15 01:20:18+00	130.783855	31.93802	Dumain	Nov15	sa.gpx
2021/11/15 01:20:19+00	130.783855	31.93802	Dumain	Nov15	sa.gpx
2021/11/15 01:20:20+00	130.783855	31.93802	Dumain	Nov15	sa.gpx
2021/11/15 01:20:21+00	130.783855	31.938015	Dumain	Nov15	sa.gpx
2021/11/15 01:20:22+00	130.783857	31.938008	Dumain	Nov15	sa.gpx
2021/11/15 01:20:23+00	130.78386	31.938	Dumain	Nov15	sa.gpx
2021/11/15 01:20:24+00	130.783867	31.937992	Dumain	Nov15	sa.gpx
2021/11/15 01:20:25+00	130.783877	31.937988	Dumain	Nov15	sa.gpx
2021/11/15 01:20:26+00	130.783882	31.937988	Dumain	Nov15	sa.gpx
2021/11/15 01:20:27+00	130.783887	31.937988	Dumain	Nov15	sa.gpx
2021/11/15 01:20:28+00	130.783888	31.937988	Dumain	Nov15	sa.gpx
2021/11/15 01:20:29+00	130.783888	31.937988	Dumain	Nov15	sa.gpx
2021/11/15 01:20:30+00	130.783888	31.93799	Dumain	Nov15	sa.gpx
2021/11/15 01:20:31+00	130.783888	31.93799	Dumain	Nov15	sa.gpx
2021/11/15 01:20:32+00	130.783888	31.937988	Dumain	Nov15	sa.gpx
2021/11/15 01:20:33+00	130.783888	31.937988	Dumain	Nov15	sa.gpx
2021/11/15 01:20:34+00	130.783888	31.937988	Dumain	Nov15	sa.gpx
2021/11/15 01:20:35+00	130.78389	31.937988	Dumain	Nov15	sa.gpx
2021/11/15 01:20:36+00	130.78389	31.937988	Dumain	Nov15	sa.gpx
2021/11/15 01:20:37+00	130.78389	31.937988	Dumain	Nov15	sa.gpx
2021/11/15 01:20:38+00	130.78389	31.937988	Dumain	Nov15	sa.gpx
2021/11/15 01:20:39+00	130.78389	31.937992	Dumain	Nov15	sa.gpx
2021/11/15 01:20:40+00	130.78389	31.937993	Dumain	Nov15	sa.gpx
2021/11/15 01:20:41+00	130.78389	31.937993	Dumain	Nov15	sa.gpx
2021/11/15 01:20:42+00	130.78389	31.937993	Dumain	Nov15	sa.gpx
2021/11/15 01:20:43+00	130.78389	31.937993	Dumain	Nov15	sa.gpx
2021/11/15 01:20:44+00	130.78389	31.937993	Dumain	Nov15	sa.gpx
2021/11/15 01:20:45+00	130.78389	31.937993	Dumain	Nov15	sa.gpx
2021/11/15 01:20:46+00	130.78389	31.937992	Dumain	Nov15	sa.gpx
2021/11/15 01:20:47+00	130.78389	31.937992	Dumain	Nov15	sa.gpx
2021/11/15 01:20:48+00	130.78389	31.937992	Dumain	Nov15	sa.gpx
2021/11/15 01:20:49+00	130.78389	31.937992	Dumain	Nov15	sa.gpx
2021/11/15 01:20:50+00	130.78389	31.937992	Dumain	Nov15	sa.gpx
2021/11/15 01:20:51+00	130.783888	31.937993	Dumain	Nov15	sa.gpx
2021/11/15 01:20:52+00	130.783888	31.937993	Dumain	Nov15	sa.gpx
2021/11/15 01:20:53+00	130.78389	31.937993	Dumain	Nov15	sa.gpx
2021/11/15 01:20:54+00	130.783888	31.937993	Dumain	Nov15	sa.gpx
2021/11/15 01:20:55+00	130.783888	31.937993	Dumain	Nov15	sa.gpx
2021/11/15 01:20:56+00	130.783888	31.937993	Dumain	Nov15	sa.gpx
2021/11/15 01:20:57+00	130.783888	31.937993	Dumain	Nov15	sa.gpx
2021/11/15 01:20:58+00	130.783888	31.937993	Dumain	Nov15	sa.gpx
2021/11/15 01:20:59+00	130.783888	31.937992	Dumain	Nov15	sa.gpx
2021/11/15 01:21:00+00	130.78389	31.937992	Dumain	Nov15	sa.gpx
2021/11/15 01:21:01+00	130.783892	31.937993	Dumain	Nov15	sa.gpx
2021/11/15 01:21:02+00	130.783893	31.937992	Dumain	Nov15	sa.gpx
2021/11/15 01:21:03+00	130.783895	31.937992	Dumain	Nov15	sa.gpx
2021/11/15 01:21:04+00	130.783897	31.937992	Dumain	Nov15	sa.gpx
2021/11/15 01:21:05+00	130.783895	31.937992	Dumain	Nov15	sa.gpx
2021/11/15 01:21:06+00	130.783895	31.937992	Dumain	Nov15	sa.gpx
2021/11/15 01:21:07+00	130.783895	31.937992	Dumain	Nov15	sa.gpx
2021/11/15 01:21:08+00	130.783895	31.937992	Dumain	Nov15	sa.gpx
2021/11/15 01:21:09+00	130.783895	31.937992	Dumain	Nov15	sa.gpx
2021/11/15 01:21:10+00	130.783895	31.937992	Dumain	Nov15	sa.gpx
2021/11/15 01:21:11+00	130.783895	31.937992	Dumain	Nov15	sa.gpx
2021/11/15 01:21:12+00	130.783895	31.937992	Dumain	Nov15	sa.gpx
2021/11/15 01:21:13+00	130.783895	31.937992	Dumain	Nov15	sa.gpx
2021/11/15 01:21:14+00	130.783895	31.937992	Dumain	Nov15	sa.gpx
2021/11/15 01:21:15+00	130.783895	31.937992	Dumain	Nov15	sa.gpx
2021/11/15 01:21:16+00	130.783895	31.937992	Dumain	Nov15	sa.gpx
2021/11/15 01:21:17+00	130.783895	31.937992	Dumain	Nov15	sa.gpx
2021/11/15 01:21:18+00	130.783895	31.937992	Dumain	Nov15	sa.gpx
2021/11/15 01:21:19+00	130.783895	31.937992	Dumain	Nov15	sa.gpx
2021/11/15 01:21:20+00	130.783895	31.937992	Dumain	Nov15	sa.gpx
2021/11/15 01:21:21+00	130.783895	31.937992	Dumain	Nov15	sa.gpx
2021/11/15 01:21:22+00	130.783897	31.93799	Dumain	Nov15	sa.gpx
2021/11/15 01:21:23+00	130.783897	31.93799	Dumain	Nov15	sa.gpx
2021/11/15 01:21:24+00	130.783897	31.93799	Dumain	Nov15	sa.gpx
2021/11/15 01:21:25+00	130.783897	31.93799	Dumain	Nov15	sa.gpx
2021/11/15 01:21:26+00	130.783897	31.93799	Dumain	Nov15	sa.gpx
2021/11/15 01:21:27+00	130.783897	31.93799	Dumain	Nov15	sa.gpx
2021/11/15 01:21:28+00	130.783897	31.93799	Dumain	Nov15	sa.gpx
2021/11/15 01:21:29+00	130.783897	31.93799	Dumain	Nov15	sa.gpx
2021/11/15 01:21:30+00	130.783897	31.93799	Dumain	Nov15	sa.gpx
2021/11/15 01:21:31+00	130.783897	31.93799	Dumain	Nov15	sa.gpx
2021/11/15 01:21:32+00	130.783897	31.93799	Dumain	Nov15	sa.gpx
2021/11/15 01:21:33+00	130.783897	31.93799	Dumain	Nov15	sa.gpx
2021/11/15 01:21:34+00	130.783897	31.93799	Dumain	Nov15	sa.gpx
2021/11/15 01:21:35+00	130.783897	31.93799	Dumain	Nov15	sa.gpx
2021/11/15 01:21:36+00	130.783897	31.93799	Dumain	Nov15	sa.gpx
2021/11/15 01:21:37+00	130.783897	31.93799	Dumain	Nov15	sa.gpx
2021/11/15 01:21:38+00	130.783897	31.93799	Dumain	Nov15	sa.gpx
2021/11/15 01:21:39+00	130.783897	31.93799	Dumain	Nov15	sa.gpx
2021/11/15 01:21:40+00	130.783897	31.93799	Dumain	Nov15	sa.gpx
2021/11/15 01:21:41+00	130.783897	31.93799	Dumain	Nov15	sa.gpx
2021/11/15 01:21:42+00	130.783895	31.93799	Dumain	Nov15	sa.gpx
2021/11/15 01:21:43+00	130.783895	31.93799	Dumain	Nov15	sa.gpx
2021/11/15 01:21:44+00	130.783895	31.93799	Dumain	Nov15	sa.gpx
2021/11/15 01:21:45+00	130.783895	31.93799	Dumain	Nov15	sa.gpx
2021/11/15 01:21:46+00	130.783895	31.93799	Dumain	Nov15	sa.gpx
2021/11/15 01:21:47+00	130.783897	31.937992	Dumain	Nov15	sa.gpx
2021/11/15 01:21:48+00	130.783897	31.93799	Dumain	Nov15	sa.gpx
2021/11/15 01:21:49+00	130.783897	31.93799	Dumain	Nov15	sa.gpx
2021/11/15 01:21:50+00	130.783897	31.93799	Dumain	Nov15	sa.gpx
2021/11/15 01:21:51+00	130.783897	31.93799	Dumain	Nov15	sa.gpx
2021/11/15 01:21:52+00	130.783897	31.937992	Dumain	Nov15	sa.gpx
2021/11/15 01:21:53+00	130.783897	31.937992	Dumain	Nov15	sa.gpx
2021/11/15 01:21:54+00	130.783897	31.937992	Dumain	Nov15	sa.gpx
2021/11/15 01:21:55+00	130.783897	31.937992	Dumain	Nov15	sa.gpx
2021/11/15 01:21:56+00	130.783897	31.937992	Dumain	Nov15	sa.gpx
2021/11/15 01:21:57+00	130.783897	31.937992	Dumain	Nov15	sa.gpx
2021/11/15 01:21:58+00	130.783897	31.937992	Dumain	Nov15	sa.gpx
2021/11/15 01:21:59+00	130.783897	31.937992	Dumain	Nov15	sa.gpx
2021/11/15 01:22:00+00	130.783897	31.937992	Dumain	Nov15	sa.gpx
2021/11/15 01:22:01+00	130.783897	31.937992	Dumain	Nov15	sa.gpx
2021/11/15 01:22:02+00	130.783897	31.937992	Dumain	Nov15	sa.gpx
2021/11/15 01:22:03+00	130.783897	31.937992	Dumain	Nov15	sa.gpx
2021/11/15 01:22:04+00	130.783897	31.937992	Dumain	Nov15	sa.gpx
2021/11/15 01:22:05+00	130.783897	31.937992	Dumain	Nov15	sa.gpx
2021/11/15 01:22:06+00	130.783897	31.937992	Dumain	Nov15	sa.gpx
2021/11/15 01:22:07+00	130.783897	31.937992	Dumain	Nov15	sa.gpx
2021/11/15 01:22:08+00	130.783897	31.937992	Dumain	Nov15	sa.gpx
2021/11/15 01:22:09+00	130.783897	31.937992	Dumain	Nov15	sa.gpx
2021/11/15 01:22:10+00	130.783897	31.937992	Dumain	Nov15	sa.gpx
2021/11/15 01:22:11+00	130.783897	31.937992	Dumain	Nov15	sa.gpx
2021/11/15 01:22:12+00	130.783897	31.937992	Dumain	Nov15	sa.gpx
2021/11/15 01:22:13+00	130.783897	31.937992	Dumain	Nov15	sa.gpx
2021/11/15 01:22:14+00	130.783895	31.937992	Dumain	Nov15	sa.gpx
2021/11/15 01:22:15+00	130.783895	31.937992	Dumain	Nov15	sa.gpx
2021/11/15 01:22:16+00	130.783895	31.937992	Dumain	Nov15	sa.gpx
2021/11/15 01:22:17+00	130.783895	31.937992	Dumain	Nov15	sa.gpx
2021/11/15 01:22:18+00	130.783895	31.937992	Dumain	Nov15	sa.gpx
2021/11/15 01:22:19+00	130.783895	31.937992	Dumain	Nov15	sa.gpx
2021/11/15 01:22:20+00	130.783895	31.937992	Dumain	Nov15	sa.gpx
2021/11/15 01:22:21+00	130.783895	31.937992	Dumain	Nov15	sa.gpx
2021/11/15 01:22:22+00	130.783895	31.937992	Dumain	Nov15	sa.gpx
2021/11/15 01:22:23+00	130.783895	31.937992	Dumain	Nov15	sa.gpx
2021/11/15 01:22:24+00	130.783895	31.937992	Dumain	Nov15	sa.gpx
2021/11/15 01:22:25+00	130.783895	31.937992	Dumain	Nov15	sa.gpx
2021/11/15 01:22:26+00	130.783895	31.937992	Dumain	Nov15	sa.gpx
2021/11/15 01:22:27+00	130.783895	31.937992	Dumain	Nov15	sa.gpx
2021/11/15 01:22:28+00	130.783895	31.937992	Dumain	Nov15	sa.gpx
2021/11/15 01:22:29+00	130.783895	31.937992	Dumain	Nov15	sa.gpx
2021/11/15 01:22:30+00	130.783897	31.937992	Dumain	Nov15	sa.gpx
2021/11/15 01:22:31+00	130.783897	31.937992	Dumain	Nov15	sa.gpx
2021/11/15 01:22:32+00	130.783897	31.937992	Dumain	Nov15	sa.gpx
2021/11/15 01:22:33+00	130.783897	31.937992	Dumain	Nov15	sa.gpx
2021/11/15 01:22:34+00	130.783897	31.937992	Dumain	Nov15	sa.gpx
2021/11/15 01:22:35+00	130.783897	31.937992	Dumain	Nov15	sa.gpx
2021/11/15 01:22:36+00	130.783898	31.937992	Dumain	Nov15	sa.gpx
2021/11/15 01:22:37+00	130.783903	31.937995	Dumain	Nov15	sa.gpx
2021/11/15 01:22:38+00	130.78391	31.938002	Dumain	Nov15	sa.gpx
2021/11/15 01:22:39+00	130.78392	31.938007	Dumain	Nov15	sa.gpx
2021/11/15 01:22:40+00	130.78393	31.93801	Dumain	Nov15	sa.gpx
2021/11/15 01:22:41+00	130.783938	31.938012	Dumain	Nov15	sa.gpx
2021/11/15 01:22:42+00	130.783947	31.938012	Dumain	Nov15	sa.gpx
2021/11/15 01:22:43+00	130.783952	31.938012	Dumain	Nov15	sa.gpx
2021/11/15 01:22:44+00	130.783953	31.938012	Dumain	Nov15	sa.gpx
2021/11/15 01:22:45+00	130.783953	31.938012	Dumain	Nov15	sa.gpx
2021/11/15 01:22:46+00	130.783955	31.938012	Dumain	Nov15	sa.gpx
2021/11/15 01:22:47+00	130.783957	31.938012	Dumain	Nov15	sa.gpx
2021/11/15 01:22:48+00	130.783955	31.938012	Dumain	Nov15	sa.gpx
2021/11/15 01:22:49+00	130.783955	31.938012	Dumain	Nov15	sa.gpx
2021/11/15 01:22:50+00	130.783955	31.938012	Dumain	Nov15	sa.gpx
2021/11/15 01:22:51+00	130.783955	31.938012	Dumain	Nov15	sa.gpx
2021/11/15 01:22:52+00	130.783955	31.93801	Dumain	Nov15	sa.gpx
2021/11/15 01:22:53+00	130.783955	31.93801	Dumain	Nov15	sa.gpx
2021/11/15 01:22:54+00	130.783955	31.93801	Dumain	Nov15	sa.gpx
2021/11/15 01:22:55+00	130.783955	31.93801	Dumain	Nov15	sa.gpx
2021/11/15 01:22:56+00	130.783953	31.93801	Dumain	Nov15	sa.gpx
2021/11/15 01:22:57+00	130.783953	31.93801	Dumain	Nov15	sa.gpx
2021/11/15 01:22:58+00	130.783953	31.93801	Dumain	Nov15	sa.gpx
2021/11/15 01:22:59+00	130.783953	31.93801	Dumain	Nov15	sa.gpx
2021/11/15 01:23:00+00	130.783953	31.93801	Dumain	Nov15	sa.gpx
2021/11/15 01:23:01+00	130.783953	31.93801	Dumain	Nov15	sa.gpx
2021/11/15 01:23:02+00	130.783953	31.93801	Dumain	Nov15	sa.gpx
2021/11/15 01:23:03+00	130.783953	31.93801	Dumain	Nov15	sa.gpx
2021/11/15 01:23:04+00	130.783955	31.93801	Dumain	Nov15	sa.gpx
2021/11/15 01:23:05+00	130.783953	31.93801	Dumain	Nov15	sa.gpx
2021/11/15 01:23:06+00	130.783953	31.93801	Dumain	Nov15	sa.gpx
2021/11/15 01:23:07+00	130.783955	31.93801	Dumain	Nov15	sa.gpx
2021/11/15 01:23:08+00	130.783953	31.938008	Dumain	Nov15	sa.gpx
2021/11/15 01:23:09+00	130.783953	31.938008	Dumain	Nov15	sa.gpx
2021/11/15 01:23:10+00	130.783953	31.938008	Dumain	Nov15	sa.gpx
2021/11/15 01:23:11+00	130.783953	31.938008	Dumain	Nov15	sa.gpx
2021/11/15 01:23:12+00	130.783953	31.938008	Dumain	Nov15	sa.gpx
2021/11/15 01:23:13+00	130.783953	31.938008	Dumain	Nov15	sa.gpx
2021/11/15 01:23:14+00	130.783953	31.93801	Dumain	Nov15	sa.gpx
2021/11/15 01:23:15+00	130.783953	31.93801	Dumain	Nov15	sa.gpx
2021/11/15 01:23:16+00	130.783953	31.93801	Dumain	Nov15	sa.gpx
2021/11/15 01:23:17+00	130.783953	31.93801	Dumain	Nov15	sa.gpx
2021/11/15 01:23:18+00	130.783953	31.93801	Dumain	Nov15	sa.gpx
2021/11/15 01:23:19+00	130.783953	31.93801	Dumain	Nov15	sa.gpx
2021/11/15 01:23:20+00	130.783953	31.938008	Dumain	Nov15	sa.gpx
2021/11/15 01:23:21+00	130.783953	31.938008	Dumain	Nov15	sa.gpx
2021/11/15 01:23:22+00	130.783955	31.93801	Dumain	Nov15	sa.gpx
2021/11/15 01:23:23+00	130.783955	31.938008	Dumain	Nov15	sa.gpx
2021/11/15 01:23:24+00	130.783955	31.938008	Dumain	Nov15	sa.gpx
2021/11/15 01:23:25+00	130.783955	31.938008	Dumain	Nov15	sa.gpx
2021/11/15 01:23:26+00	130.783955	31.938008	Dumain	Nov15	sa.gpx
2021/11/15 01:23:27+00	130.783955	31.938008	Dumain	Nov15	sa.gpx
2021/11/15 01:23:28+00	130.783955	31.938008	Dumain	Nov15	sa.gpx
2021/11/15 01:23:29+00	130.783955	31.938008	Dumain	Nov15	sa.gpx
2021/11/15 01:23:30+00	130.783955	31.938008	Dumain	Nov15	sa.gpx
2021/11/15 01:23:31+00	130.783955	31.938008	Dumain	Nov15	sa.gpx
2021/11/15 01:23:32+00	130.783953	31.93801	Dumain	Nov15	sa.gpx
2021/11/15 01:23:33+00	130.783952	31.938008	Dumain	Nov15	sa.gpx
2021/11/15 01:23:34+00	130.78395	31.938008	Dumain	Nov15	sa.gpx
2021/11/15 01:23:35+00	130.78395	31.938008	Dumain	Nov15	sa.gpx
2021/11/15 01:23:36+00	130.783952	31.938008	Dumain	Nov15	sa.gpx
2021/11/15 01:23:37+00	130.783957	31.938008	Dumain	Nov15	sa.gpx
2021/11/15 01:23:38+00	130.783963	31.938007	Dumain	Nov15	sa.gpx
2021/11/15 01:23:39+00	130.783967	31.938003	Dumain	Nov15	sa.gpx
2021/11/15 01:23:40+00	130.783968	31.937998	Dumain	Nov15	sa.gpx
2021/11/15 01:23:41+00	130.783968	31.937992	Dumain	Nov15	sa.gpx
2021/11/15 01:23:42+00	130.78397	31.93799	Dumain	Nov15	sa.gpx
2021/11/15 01:23:43+00	130.783972	31.93799	Dumain	Nov15	sa.gpx
2021/11/15 01:23:44+00	130.783972	31.93799	Dumain	Nov15	sa.gpx
2021/11/15 01:23:45+00	130.783973	31.93799	Dumain	Nov15	sa.gpx
2021/11/15 01:23:46+00	130.783973	31.93799	Dumain	Nov15	sa.gpx
2021/11/15 01:23:47+00	130.783973	31.93799	Dumain	Nov15	sa.gpx
2021/11/15 01:23:48+00	130.783973	31.937988	Dumain	Nov15	sa.gpx
2021/11/15 01:23:49+00	130.783973	31.937988	Dumain	Nov15	sa.gpx
2021/11/15 01:23:50+00	130.783973	31.937988	Dumain	Nov15	sa.gpx
2021/11/15 01:23:51+00	130.783972	31.937988	Dumain	Nov15	sa.gpx
2021/11/15 01:23:52+00	130.783968	31.937985	Dumain	Nov15	sa.gpx
2021/11/15 01:23:53+00	130.783963	31.937982	Dumain	Nov15	sa.gpx
2021/11/15 01:23:54+00	130.783957	31.937977	Dumain	Nov15	sa.gpx
2021/11/15 01:23:55+00	130.783948	31.937973	Dumain	Nov15	sa.gpx
2021/11/15 01:23:56+00	130.78394	31.937972	Dumain	Nov15	sa.gpx
2021/11/15 01:23:57+00	130.783932	31.93797	Dumain	Nov15	sa.gpx
2021/11/15 01:23:58+00	130.783923	31.93797	Dumain	Nov15	sa.gpx
2021/11/15 01:23:59+00	130.783917	31.937967	Dumain	Nov15	sa.gpx
2021/11/15 01:24:00+00	130.783907	31.937962	Dumain	Nov15	sa.gpx
2021/11/15 01:24:01+00	130.7839	31.937955	Dumain	Nov15	sa.gpx
2021/11/15 01:24:02+00	130.783892	31.93795	Dumain	Nov15	sa.gpx
2021/11/15 01:24:03+00	130.783885	31.937945	Dumain	Nov15	sa.gpx
2021/11/15 01:24:04+00	130.78388	31.93794	Dumain	Nov15	sa.gpx
2021/11/15 01:24:05+00	130.783872	31.937933	Dumain	Nov15	sa.gpx
2021/11/15 01:24:06+00	130.783867	31.937922	Dumain	Nov15	sa.gpx
2021/11/15 01:24:07+00	130.78386	31.93791	Dumain	Nov15	sa.gpx
2021/11/15 01:24:08+00	130.783855	31.9379	Dumain	Nov15	sa.gpx
2021/11/15 01:24:09+00	130.78385	31.937888	Dumain	Nov15	sa.gpx
2021/11/15 01:24:10+00	130.783848	31.937875	Dumain	Nov15	sa.gpx
2021/11/15 01:24:11+00	130.783847	31.937862	Dumain	Nov15	sa.gpx
2021/11/15 01:24:12+00	130.783843	31.937855	Dumain	Nov15	sa.gpx
2021/11/15 01:24:13+00	130.783842	31.937843	Dumain	Nov15	sa.gpx
2021/11/15 01:24:14+00	130.783837	31.937837	Dumain	Nov15	sa.gpx
2021/11/15 01:24:15+00	130.783832	31.93783	Dumain	Nov15	sa.gpx
2021/11/15 01:24:16+00	130.783823	31.937822	Dumain	Nov15	sa.gpx
2021/11/15 01:24:17+00	130.783825	31.93781	Dumain	Nov15	sa.gpx
2021/11/15 01:24:18+00	130.783832	31.937798	Dumain	Nov15	sa.gpx
2021/11/15 01:24:19+00	130.783837	31.937788	Dumain	Nov15	sa.gpx
2021/11/15 01:24:20+00	130.783842	31.937777	Dumain	Nov15	sa.gpx
2021/11/15 01:24:21+00	130.783847	31.937768	Dumain	Nov15	sa.gpx
2021/11/15 01:24:22+00	130.783848	31.937762	Dumain	Nov15	sa.gpx
2021/11/15 01:24:23+00	130.783855	31.937755	Dumain	Nov15	sa.gpx
2021/11/15 01:24:24+00	130.783858	31.937747	Dumain	Nov15	sa.gpx
2021/11/15 01:24:25+00	130.783853	31.937742	Dumain	Nov15	sa.gpx
2021/11/15 01:24:26+00	130.783845	31.937733	Dumain	Nov15	sa.gpx
2021/11/15 01:24:27+00	130.783837	31.937727	Dumain	Nov15	sa.gpx
2021/11/15 01:24:28+00	130.783828	31.937718	Dumain	Nov15	sa.gpx
2021/11/15 01:24:29+00	130.783817	31.937712	Dumain	Nov15	sa.gpx
2021/11/15 01:24:30+00	130.783805	31.937705	Dumain	Nov15	sa.gpx
2021/11/15 01:24:31+00	130.783792	31.937703	Dumain	Nov15	sa.gpx
2021/11/15 01:24:32+00	130.78378	31.937703	Dumain	Nov15	sa.gpx
2021/11/15 01:24:33+00	130.783765	31.9377	Dumain	Nov15	sa.gpx
2021/11/15 01:24:34+00	130.783757	31.937702	Dumain	Nov15	sa.gpx
2021/11/15 01:24:35+00	130.783745	31.937702	Dumain	Nov15	sa.gpx
2021/11/15 01:24:36+00	130.783735	31.9377	Dumain	Nov15	sa.gpx
2021/11/15 01:24:37+00	130.783727	31.9377	Dumain	Nov15	sa.gpx
2021/11/15 01:24:38+00	130.783715	31.937697	Dumain	Nov15	sa.gpx
2021/11/15 01:24:39+00	130.783707	31.93769	Dumain	Nov15	sa.gpx
2021/11/15 01:24:40+00	130.783697	31.93768	Dumain	Nov15	sa.gpx
2021/11/15 01:24:41+00	130.783687	31.937675	Dumain	Nov15	sa.gpx
2021/11/15 01:24:42+00	130.783677	31.93767	Dumain	Nov15	sa.gpx
2021/11/15 01:24:43+00	130.783665	31.937662	Dumain	Nov15	sa.gpx
2021/11/15 01:24:44+00	130.783657	31.937658	Dumain	Nov15	sa.gpx
2021/11/15 01:24:45+00	130.783647	31.93765	Dumain	Nov15	sa.gpx
2021/11/15 01:24:46+00	130.783637	31.937643	Dumain	Nov15	sa.gpx
2021/11/15 01:24:47+00	130.783625	31.93764	Dumain	Nov15	sa.gpx
2021/11/15 01:24:48+00	130.783618	31.937633	Dumain	Nov15	sa.gpx
2021/11/15 01:24:49+00	130.783608	31.937627	Dumain	Nov15	sa.gpx
2021/11/15 01:24:50+00	130.783597	31.93762	Dumain	Nov15	sa.gpx
2021/11/15 01:24:51+00	130.783587	31.937615	Dumain	Nov15	sa.gpx
2021/11/15 01:24:52+00	130.78358	31.93761	Dumain	Nov15	sa.gpx
2021/11/15 01:24:53+00	130.783575	31.937607	Dumain	Nov15	sa.gpx
2021/11/15 01:24:54+00	130.783575	31.937607	Dumain	Nov15	sa.gpx
2021/11/15 01:24:55+00	130.78358	31.937603	Dumain	Nov15	sa.gpx
2021/11/15 01:24:56+00	130.783578	31.937602	Dumain	Nov15	sa.gpx
2021/11/15 01:24:57+00	130.783578	31.937598	Dumain	Nov15	sa.gpx
2021/11/15 01:24:58+00	130.783573	31.937598	Dumain	Nov15	sa.gpx
2021/11/15 01:24:59+00	130.783572	31.937598	Dumain	Nov15	sa.gpx
2021/11/15 01:25:00+00	130.783572	31.937598	Dumain	Nov15	sa.gpx
2021/11/15 01:25:01+00	130.783565	31.937595	Dumain	Nov15	sa.gpx
2021/11/15 01:25:02+00	130.783555	31.937593	Dumain	Nov15	sa.gpx
2021/11/15 01:25:03+00	130.783547	31.937588	Dumain	Nov15	sa.gpx
2021/11/15 01:25:04+00	130.783538	31.937583	Dumain	Nov15	sa.gpx
2021/11/15 01:25:05+00	130.783532	31.937582	Dumain	Nov15	sa.gpx
2021/11/15 01:25:06+00	130.783525	31.937577	Dumain	Nov15	sa.gpx
2021/11/15 01:25:07+00	130.783518	31.937573	Dumain	Nov15	sa.gpx
2021/11/15 01:25:08+00	130.78351	31.937567	Dumain	Nov15	sa.gpx
2021/11/15 01:25:09+00	130.7835	31.937562	Dumain	Nov15	sa.gpx
2021/11/15 01:25:10+00	130.783488	31.937555	Dumain	Nov15	sa.gpx
2021/11/15 01:25:11+00	130.783482	31.937552	Dumain	Nov15	sa.gpx
2021/11/15 01:25:12+00	130.783475	31.93755	Dumain	Nov15	sa.gpx
2021/11/15 01:25:13+00	130.783467	31.937548	Dumain	Nov15	sa.gpx
2021/11/15 01:25:14+00	130.783457	31.937547	Dumain	Nov15	sa.gpx
2021/11/15 01:25:15+00	130.783448	31.937547	Dumain	Nov15	sa.gpx
2021/11/15 01:25:16+00	130.783437	31.937547	Dumain	Nov15	sa.gpx
2021/11/15 01:25:17+00	130.783427	31.937552	Dumain	Nov15	sa.gpx
2021/11/15 01:25:18+00	130.783417	31.937555	Dumain	Nov15	sa.gpx
2021/11/15 01:25:19+00	130.783405	31.937562	Dumain	Nov15	sa.gpx
2021/11/15 01:25:20+00	130.783393	31.937567	Dumain	Nov15	sa.gpx
2021/11/15 01:25:21+00	130.783385	31.937573	Dumain	Nov15	sa.gpx
2021/11/15 01:25:22+00	130.783378	31.93758	Dumain	Nov15	sa.gpx
2021/11/15 01:25:23+00	130.78337	31.937587	Dumain	Nov15	sa.gpx
2021/11/15 01:25:24+00	130.783362	31.937593	Dumain	Nov15	sa.gpx
2021/11/15 01:25:25+00	130.783353	31.9376	Dumain	Nov15	sa.gpx
2021/11/15 01:25:26+00	130.783343	31.937607	Dumain	Nov15	sa.gpx
2021/11/15 01:25:27+00	130.783333	31.937613	Dumain	Nov15	sa.gpx
2021/11/15 01:25:28+00	130.783325	31.937622	Dumain	Nov15	sa.gpx
2021/11/15 01:25:29+00	130.783318	31.93763	Dumain	Nov15	sa.gpx
2021/11/15 01:25:30+00	130.78331	31.937637	Dumain	Nov15	sa.gpx
2021/11/15 01:25:31+00	130.783302	31.937645	Dumain	Nov15	sa.gpx
2021/11/15 01:25:32+00	130.783293	31.937653	Dumain	Nov15	sa.gpx
2021/11/15 01:25:33+00	130.783285	31.93766	Dumain	Nov15	sa.gpx
2021/11/15 01:25:34+00	130.78328	31.937667	Dumain	Nov15	sa.gpx
2021/11/15 01:25:35+00	130.783277	31.937675	Dumain	Nov15	sa.gpx
2021/11/15 01:25:36+00	130.783275	31.937683	Dumain	Nov15	sa.gpx
2021/11/15 01:25:37+00	130.783277	31.937688	Dumain	Nov15	sa.gpx
2021/11/15 01:25:38+00	130.78328	31.937687	Dumain	Nov15	sa.gpx
2021/11/15 01:25:39+00	130.783285	31.937682	Dumain	Nov15	sa.gpx
2021/11/15 01:25:40+00	130.783287	31.937677	Dumain	Nov15	sa.gpx
2021/11/15 01:25:41+00	130.783285	31.937677	Dumain	Nov15	sa.gpx
2021/11/15 01:25:42+00	130.783285	31.937677	Dumain	Nov15	sa.gpx
2021/11/15 01:25:43+00	130.783283	31.937672	Dumain	Nov15	sa.gpx
2021/11/15 01:25:44+00	130.783283	31.93767	Dumain	Nov15	sa.gpx
2021/11/15 01:25:45+00	130.783283	31.93767	Dumain	Nov15	sa.gpx
2021/11/15 01:25:46+00	130.783283	31.93767	Dumain	Nov15	sa.gpx
2021/11/15 01:25:47+00	130.783283	31.93767	Dumain	Nov15	sa.gpx
2021/11/15 01:25:48+00	130.783282	31.937668	Dumain	Nov15	sa.gpx
2021/11/15 01:25:49+00	130.78328	31.937668	Dumain	Nov15	sa.gpx
2021/11/15 01:25:50+00	130.78328	31.937668	Dumain	Nov15	sa.gpx
2021/11/15 01:25:51+00	130.78328	31.937668	Dumain	Nov15	sa.gpx
2021/11/15 01:25:52+00	130.78328	31.937668	Dumain	Nov15	sa.gpx
2021/11/15 01:25:53+00	130.78328	31.937668	Dumain	Nov15	sa.gpx
2021/11/15 01:25:54+00	130.78328	31.937668	Dumain	Nov15	sa.gpx
2021/11/15 01:25:55+00	130.78328	31.937668	Dumain	Nov15	sa.gpx
2021/11/15 01:25:56+00	130.78328	31.937668	Dumain	Nov15	sa.gpx
2021/11/15 01:25:57+00	130.78328	31.937668	Dumain	Nov15	sa.gpx
2021/11/15 01:25:58+00	130.78328	31.937668	Dumain	Nov15	sa.gpx
2021/11/15 01:25:59+00	130.78328	31.937668	Dumain	Nov15	sa.gpx
2021/11/15 01:26:00+00	130.78328	31.937668	Dumain	Nov15	sa.gpx
2021/11/15 01:26:01+00	130.78328	31.937668	Dumain	Nov15	sa.gpx
2021/11/15 01:26:02+00	130.78328	31.937668	Dumain	Nov15	sa.gpx
2021/11/15 01:26:03+00	130.78328	31.937668	Dumain	Nov15	sa.gpx
2021/11/15 01:26:04+00	130.78328	31.937668	Dumain	Nov15	sa.gpx
2021/11/15 01:26:05+00	130.78328	31.937668	Dumain	Nov15	sa.gpx
2021/11/15 01:26:06+00	130.78328	31.937668	Dumain	Nov15	sa.gpx
2021/11/15 01:26:07+00	130.78328	31.937668	Dumain	Nov15	sa.gpx
2021/11/15 01:26:08+00	130.78328	31.937668	Dumain	Nov15	sa.gpx
2021/11/15 01:26:09+00	130.78328	31.937668	Dumain	Nov15	sa.gpx
2021/11/15 01:26:10+00	130.78328	31.937668	Dumain	Nov15	sa.gpx
2021/11/15 01:26:11+00	130.78328	31.937668	Dumain	Nov15	sa.gpx
2021/11/15 01:26:12+00	130.78328	31.937668	Dumain	Nov15	sa.gpx
2021/11/15 01:26:13+00	130.78328	31.937668	Dumain	Nov15	sa.gpx
2021/11/15 01:26:14+00	130.78328	31.937668	Dumain	Nov15	sa.gpx
2021/11/15 01:26:15+00	130.78328	31.937668	Dumain	Nov15	sa.gpx
2021/11/15 01:26:16+00	130.78328	31.937668	Dumain	Nov15	sa.gpx
2021/11/15 01:26:17+00	130.78328	31.937668	Dumain	Nov15	sa.gpx
2021/11/15 01:26:18+00	130.78328	31.937668	Dumain	Nov15	sa.gpx
2021/11/15 01:26:19+00	130.78328	31.937668	Dumain	Nov15	sa.gpx
2021/11/15 01:26:20+00	130.78328	31.937668	Dumain	Nov15	sa.gpx
2021/11/15 01:26:21+00	130.78328	31.937668	Dumain	Nov15	sa.gpx
2021/11/15 01:26:22+00	130.78328	31.937668	Dumain	Nov15	sa.gpx
2021/11/15 01:26:23+00	130.78328	31.937668	Dumain	Nov15	sa.gpx
2021/11/15 01:26:24+00	130.78328	31.937668	Dumain	Nov15	sa.gpx
2021/11/15 01:26:25+00	130.78328	31.937668	Dumain	Nov15	sa.gpx
2021/11/15 01:26:26+00	130.78328	31.937668	Dumain	Nov15	sa.gpx
2021/11/15 01:26:27+00	130.78328	31.937668	Dumain	Nov15	sa.gpx
2021/11/15 01:26:28+00	130.78328	31.937668	Dumain	Nov15	sa.gpx
2021/11/15 01:26:29+00	130.78328	31.937668	Dumain	Nov15	sa.gpx
2021/11/15 01:26:30+00	130.78328	31.937668	Dumain	Nov15	sa.gpx
2021/11/15 01:26:31+00	130.78328	31.937668	Dumain	Nov15	sa.gpx
2021/11/15 01:26:32+00	130.78328	31.937668	Dumain	Nov15	sa.gpx
2021/11/15 01:26:33+00	130.78328	31.937668	Dumain	Nov15	sa.gpx
2021/11/15 01:26:34+00	130.78328	31.937668	Dumain	Nov15	sa.gpx
2021/11/15 01:26:35+00	130.78328	31.937668	Dumain	Nov15	sa.gpx
2021/11/15 01:26:36+00	130.78328	31.937668	Dumain	Nov15	sa.gpx
2021/11/15 01:26:37+00	130.78328	31.937668	Dumain	Nov15	sa.gpx
2021/11/15 01:26:38+00	130.78328	31.937668	Dumain	Nov15	sa.gpx
2021/11/15 01:26:39+00	130.78328	31.937668	Dumain	Nov15	sa.gpx
2021/11/15 01:26:40+00	130.78328	31.937668	Dumain	Nov15	sa.gpx
2021/11/15 01:26:41+00	130.78328	31.937668	Dumain	Nov15	sa.gpx
2021/11/15 01:26:42+00	130.78328	31.937668	Dumain	Nov15	sa.gpx
2021/11/15 01:26:43+00	130.78328	31.937668	Dumain	Nov15	sa.gpx
2021/11/15 01:26:44+00	130.78328	31.93767	Dumain	Nov15	sa.gpx
2021/11/15 01:26:45+00	130.78328	31.937668	Dumain	Nov15	sa.gpx
2021/11/15 01:26:46+00	130.78328	31.937668	Dumain	Nov15	sa.gpx
2021/11/15 01:26:47+00	130.78328	31.937668	Dumain	Nov15	sa.gpx
2021/11/15 01:26:48+00	130.78328	31.937668	Dumain	Nov15	sa.gpx
2021/11/15 01:26:49+00	130.78328	31.937668	Dumain	Nov15	sa.gpx
2021/11/15 01:26:50+00	130.78328	31.937668	Dumain	Nov15	sa.gpx
2021/11/15 01:26:51+00	130.78328	31.937668	Dumain	Nov15	sa.gpx
2021/11/15 01:26:52+00	130.78328	31.937668	Dumain	Nov15	sa.gpx
2021/11/15 01:26:53+00	130.78328	31.937668	Dumain	Nov15	sa.gpx
2021/11/15 01:26:54+00	130.78328	31.937668	Dumain	Nov15	sa.gpx
2021/11/15 01:26:55+00	130.78328	31.937668	Dumain	Nov15	sa.gpx
2021/11/15 01:26:56+00	130.78328	31.937668	Dumain	Nov15	sa.gpx
2021/11/15 01:26:57+00	130.78328	31.937668	Dumain	Nov15	sa.gpx
2021/11/15 01:26:58+00	130.78328	31.937668	Dumain	Nov15	sa.gpx
2021/11/15 01:26:59+00	130.78328	31.937668	Dumain	Nov15	sa.gpx
2021/11/15 01:27:00+00	130.78328	31.937668	Dumain	Nov15	sa.gpx
2021/11/15 01:27:01+00	130.78328	31.937668	Dumain	Nov15	sa.gpx
2021/11/15 01:27:02+00	130.78328	31.937668	Dumain	Nov15	sa.gpx
2021/11/15 01:27:03+00	130.78328	31.937668	Dumain	Nov15	sa.gpx
2021/11/15 01:27:04+00	130.78328	31.937668	Dumain	Nov15	sa.gpx
2021/11/15 01:27:05+00	130.78328	31.937668	Dumain	Nov15	sa.gpx
2021/11/15 01:27:06+00	130.78328	31.937668	Dumain	Nov15	sa.gpx
2021/11/15 01:27:07+00	130.78328	31.937668	Dumain	Nov15	sa.gpx
2021/11/15 01:27:08+00	130.78328	31.937668	Dumain	Nov15	sa.gpx
2021/11/15 01:27:09+00	130.78328	31.937668	Dumain	Nov15	sa.gpx
2021/11/15 01:27:10+00	130.78328	31.937668	Dumain	Nov15	sa.gpx
2021/11/15 01:27:11+00	130.78328	31.937668	Dumain	Nov15	sa.gpx
2021/11/15 01:27:12+00	130.78328	31.937668	Dumain	Nov15	sa.gpx
2021/11/15 01:27:13+00	130.78328	31.937667	Dumain	Nov15	sa.gpx
2021/11/15 01:27:14+00	130.78328	31.937667	Dumain	Nov15	sa.gpx
2021/11/15 01:27:15+00	130.783282	31.937667	Dumain	Nov15	sa.gpx
2021/11/15 01:27:16+00	130.78328	31.937667	Dumain	Nov15	sa.gpx
2021/11/15 01:27:17+00	130.78328	31.937667	Dumain	Nov15	sa.gpx
2021/11/15 01:27:18+00	130.78328	31.937667	Dumain	Nov15	sa.gpx
2021/11/15 01:27:19+00	130.78328	31.937667	Dumain	Nov15	sa.gpx
2021/11/15 01:27:20+00	130.78328	31.937667	Dumain	Nov15	sa.gpx
2021/11/15 01:27:21+00	130.78328	31.937665	Dumain	Nov15	sa.gpx
2021/11/15 01:27:22+00	130.78328	31.937662	Dumain	Nov15	sa.gpx
2021/11/15 01:27:23+00	130.783283	31.93766	Dumain	Nov15	sa.gpx
2021/11/15 01:27:24+00	130.783285	31.93766	Dumain	Nov15	sa.gpx
2021/11/15 01:27:25+00	130.783285	31.93766	Dumain	Nov15	sa.gpx
2021/11/15 01:27:26+00	130.783285	31.93766	Dumain	Nov15	sa.gpx
2021/11/15 01:27:27+00	130.783285	31.93766	Dumain	Nov15	sa.gpx
2021/11/15 01:27:28+00	130.783285	31.93766	Dumain	Nov15	sa.gpx
2021/11/15 01:27:29+00	130.783285	31.93766	Dumain	Nov15	sa.gpx
2021/11/15 01:27:30+00	130.783285	31.93766	Dumain	Nov15	sa.gpx
2021/11/15 01:27:31+00	130.783285	31.93766	Dumain	Nov15	sa.gpx
2021/11/15 01:27:32+00	130.783285	31.93766	Dumain	Nov15	sa.gpx
2021/11/15 01:27:33+00	130.783285	31.93766	Dumain	Nov15	sa.gpx
2021/11/15 01:27:34+00	130.783285	31.93766	Dumain	Nov15	sa.gpx
2021/11/15 01:27:35+00	130.783285	31.93766	Dumain	Nov15	sa.gpx
2021/11/15 01:27:36+00	130.783285	31.93766	Dumain	Nov15	sa.gpx
2021/11/15 01:27:37+00	130.783285	31.93766	Dumain	Nov15	sa.gpx
2021/11/15 01:27:38+00	130.783285	31.93766	Dumain	Nov15	sa.gpx
2021/11/15 01:27:39+00	130.783285	31.93766	Dumain	Nov15	sa.gpx
2021/11/15 01:27:40+00	130.783285	31.93766	Dumain	Nov15	sa.gpx
2021/11/15 01:27:41+00	130.783285	31.93766	Dumain	Nov15	sa.gpx
2021/11/15 01:27:42+00	130.783285	31.93766	Dumain	Nov15	sa.gpx
2021/11/15 01:27:43+00	130.783285	31.93766	Dumain	Nov15	sa.gpx
2021/11/15 01:27:44+00	130.783285	31.93766	Dumain	Nov15	sa.gpx
2021/11/15 01:27:45+00	130.783285	31.93766	Dumain	Nov15	sa.gpx
2021/11/15 01:27:46+00	130.783285	31.93766	Dumain	Nov15	sa.gpx
2021/11/15 01:27:47+00	130.783285	31.93766	Dumain	Nov15	sa.gpx
2021/11/15 01:27:48+00	130.783283	31.937662	Dumain	Nov15	sa.gpx
2021/11/15 01:27:49+00	130.783278	31.937667	Dumain	Nov15	sa.gpx
2021/11/15 01:27:50+00	130.783273	31.93767	Dumain	Nov15	sa.gpx
2021/11/15 01:27:51+00	130.783272	31.937672	Dumain	Nov15	sa.gpx
2021/11/15 01:27:52+00	130.783273	31.937675	Dumain	Nov15	sa.gpx
2021/11/15 01:27:53+00	130.783272	31.93768	Dumain	Nov15	sa.gpx
2021/11/15 01:27:54+00	130.783272	31.937688	Dumain	Nov15	sa.gpx
2021/11/15 01:27:55+00	130.783272	31.937697	Dumain	Nov15	sa.gpx
2021/11/15 01:27:56+00	130.783272	31.937705	Dumain	Nov15	sa.gpx
2021/11/15 01:27:57+00	130.783275	31.937715	Dumain	Nov15	sa.gpx
2021/11/15 01:27:58+00	130.783278	31.937723	Dumain	Nov15	sa.gpx
2021/11/15 01:27:59+00	130.783282	31.937733	Dumain	Nov15	sa.gpx
2021/11/15 01:28:00+00	130.783283	31.937745	Dumain	Nov15	sa.gpx
2021/11/15 01:28:01+00	130.783283	31.937755	Dumain	Nov15	sa.gpx
2021/11/15 01:28:02+00	130.783278	31.937765	Dumain	Nov15	sa.gpx
2021/11/15 01:28:03+00	130.783278	31.937775	Dumain	Nov15	sa.gpx
2021/11/15 01:28:04+00	130.783285	31.937783	Dumain	Nov15	sa.gpx
2021/11/15 01:28:05+00	130.783293	31.937788	Dumain	Nov15	sa.gpx
2021/11/15 01:28:06+00	130.783303	31.937793	Dumain	Nov15	sa.gpx
2021/11/15 01:28:07+00	130.783315	31.937797	Dumain	Nov15	sa.gpx
2021/11/15 01:28:08+00	130.783325	31.937802	Dumain	Nov15	sa.gpx
2021/11/15 01:28:09+00	130.783333	31.937807	Dumain	Nov15	sa.gpx
2021/11/15 01:28:10+00	130.783345	31.937808	Dumain	Nov15	sa.gpx
2021/11/15 01:28:11+00	130.783353	31.937813	Dumain	Nov15	sa.gpx
2021/11/15 01:28:12+00	130.783365	31.937815	Dumain	Nov15	sa.gpx
2021/11/15 01:28:13+00	130.78338	31.93782	Dumain	Nov15	sa.gpx
2021/11/15 01:28:14+00	130.783392	31.937827	Dumain	Nov15	sa.gpx
2021/11/15 01:28:15+00	130.783405	31.93783	Dumain	Nov15	sa.gpx
2021/11/15 01:28:16+00	130.783415	31.937837	Dumain	Nov15	sa.gpx
2021/11/15 01:28:17+00	130.783422	31.937845	Dumain	Nov15	sa.gpx
2021/11/15 01:28:18+00	130.783433	31.93785	Dumain	Nov15	sa.gpx
2021/11/15 01:28:19+00	130.783445	31.937857	Dumain	Nov15	sa.gpx
2021/11/15 01:28:20+00	130.783455	31.937867	Dumain	Nov15	sa.gpx
2021/11/15 01:28:21+00	130.783458	31.937878	Dumain	Nov15	sa.gpx
2021/11/15 01:28:22+00	130.783465	31.937888	Dumain	Nov15	sa.gpx
2021/11/15 01:28:23+00	130.78347	31.937898	Dumain	Nov15	sa.gpx
2021/11/15 01:28:24+00	130.783473	31.937907	Dumain	Nov15	sa.gpx
2021/11/15 01:28:25+00	130.783477	31.937917	Dumain	Nov15	sa.gpx
2021/11/15 01:28:26+00	130.783478	31.937923	Dumain	Nov15	sa.gpx
2021/11/15 01:28:27+00	130.783482	31.937928	Dumain	Nov15	sa.gpx
2021/11/15 01:28:28+00	130.783492	31.937937	Dumain	Nov15	sa.gpx
2021/11/15 01:28:29+00	130.783502	31.93794	Dumain	Nov15	sa.gpx
2021/11/15 01:28:30+00	130.783508	31.937947	Dumain	Nov15	sa.gpx
2021/11/15 01:28:31+00	130.783517	31.937952	Dumain	Nov15	sa.gpx
2021/11/15 01:28:32+00	130.783527	31.937955	Dumain	Nov15	sa.gpx
2021/11/15 01:28:33+00	130.783535	31.937958	Dumain	Nov15	sa.gpx
2021/11/15 01:28:34+00	130.783547	31.937962	Dumain	Nov15	sa.gpx
2021/11/15 01:28:35+00	130.783555	31.937963	Dumain	Nov15	sa.gpx
2021/11/15 01:28:36+00	130.783565	31.937967	Dumain	Nov15	sa.gpx
2021/11/15 01:28:37+00	130.783577	31.93797	Dumain	Nov15	sa.gpx
2021/11/15 01:28:38+00	130.783587	31.937975	Dumain	Nov15	sa.gpx
2021/11/15 01:28:39+00	130.783595	31.937985	Dumain	Nov15	sa.gpx
2021/11/15 01:28:40+00	130.783602	31.937993	Dumain	Nov15	sa.gpx
2021/11/15 01:28:41+00	130.783602	31.938003	Dumain	Nov15	sa.gpx
2021/11/15 01:28:42+00	130.783605	31.938012	Dumain	Nov15	sa.gpx
2021/11/15 01:28:43+00	130.78361	31.93802	Dumain	Nov15	sa.gpx
2021/11/15 01:28:44+00	130.783618	31.938027	Dumain	Nov15	sa.gpx
2021/11/15 01:28:45+00	130.783625	31.938032	Dumain	Nov15	sa.gpx
2021/11/15 01:28:46+00	130.783635	31.938032	Dumain	Nov15	sa.gpx
2021/11/15 01:28:47+00	130.783645	31.938028	Dumain	Nov15	sa.gpx
2021/11/15 01:28:48+00	130.783655	31.938022	Dumain	Nov15	sa.gpx
2021/11/15 01:28:49+00	130.78367	31.938015	Dumain	Nov15	sa.gpx
2021/11/15 01:28:50+00	130.783682	31.938008	Dumain	Nov15	sa.gpx
2021/11/15 01:28:51+00	130.783692	31.938003	Dumain	Nov15	sa.gpx
2021/11/15 01:28:52+00	130.7837	31.937998	Dumain	Nov15	sa.gpx
2021/11/15 01:28:53+00	130.783712	31.937993	Dumain	Nov15	sa.gpx
2021/11/15 01:28:54+00	130.783722	31.937993	Dumain	Nov15	sa.gpx
2021/11/15 01:28:55+00	130.78373	31.937993	Dumain	Nov15	sa.gpx
2021/11/15 01:28:56+00	130.783735	31.937993	Dumain	Nov15	sa.gpx
2021/11/15 01:28:57+00	130.783742	31.937985	Dumain	Nov15	sa.gpx
2021/11/15 01:28:58+00	130.78375	31.937978	Dumain	Nov15	sa.gpx
2021/11/15 01:28:59+00	130.78376	31.937972	Dumain	Nov15	sa.gpx
2021/11/15 01:29:00+00	130.783768	31.937963	Dumain	Nov15	sa.gpx
2021/11/15 01:29:01+00	130.783775	31.937955	Dumain	Nov15	sa.gpx
2021/11/15 01:29:02+00	130.783785	31.937957	Dumain	Nov15	sa.gpx
2021/11/15 01:29:03+00	130.783792	31.937962	Dumain	Nov15	sa.gpx
2021/11/15 01:29:04+00	130.783797	31.93797	Dumain	Nov15	sa.gpx
2021/11/15 01:29:05+00	130.783798	31.93798	Dumain	Nov15	sa.gpx
2021/11/15 01:29:06+00	130.783798	31.937992	Dumain	Nov15	sa.gpx
2021/11/15 01:29:07+00	130.783798	31.938	Dumain	Nov15	sa.gpx
2021/11/15 01:29:08+00	130.783803	31.938007	Dumain	Nov15	sa.gpx
2021/11/15 01:29:09+00	130.783812	31.938012	Dumain	Nov15	sa.gpx
2021/11/15 01:29:10+00	130.783817	31.938015	Dumain	Nov15	sa.gpx
2021/11/15 01:29:11+00	130.783822	31.938022	Dumain	Nov15	sa.gpx
2021/11/15 01:29:12+00	130.783828	31.938025	Dumain	Nov15	sa.gpx
2021/11/15 01:29:13+00	130.783832	31.938028	Dumain	Nov15	sa.gpx
2021/11/15 01:29:14+00	130.783833	31.938028	Dumain	Nov15	sa.gpx
2021/11/15 01:29:15+00	130.783835	31.93803	Dumain	Nov15	sa.gpx
2021/11/15 01:29:16+00	130.783835	31.93803	Dumain	Nov15	sa.gpx
2021/11/15 01:29:17+00	130.783835	31.938032	Dumain	Nov15	sa.gpx
2021/11/15 01:29:18+00	130.783837	31.938032	Dumain	Nov15	sa.gpx
2021/11/15 01:29:19+00	130.783837	31.938032	Dumain	Nov15	sa.gpx
2021/11/15 01:29:20+00	130.783837	31.93803	Dumain	Nov15	sa.gpx
2021/11/15 01:29:21+00	130.783837	31.93803	Dumain	Nov15	sa.gpx
2021/11/15 01:29:22+00	130.783837	31.93803	Dumain	Nov15	sa.gpx
2021/11/15 01:29:23+00	130.783835	31.93803	Dumain	Nov15	sa.gpx
2021/11/15 01:29:24+00	130.783835	31.93803	Dumain	Nov15	sa.gpx
2021/11/15 01:29:25+00	130.783835	31.93803	Dumain	Nov15	sa.gpx
2021/11/15 01:29:26+00	130.783835	31.93803	Dumain	Nov15	sa.gpx
2021/11/15 01:29:27+00	130.783835	31.93803	Dumain	Nov15	sa.gpx
2021/11/15 01:29:28+00	130.783835	31.93803	Dumain	Nov15	sa.gpx
2021/11/15 01:29:29+00	130.783835	31.938028	Dumain	Nov15	sa.gpx
2021/11/15 01:29:30+00	130.783835	31.938028	Dumain	Nov15	sa.gpx
2021/11/15 01:29:31+00	130.783835	31.938028	Dumain	Nov15	sa.gpx
2021/11/15 01:29:32+00	130.783833	31.938028	Dumain	Nov15	sa.gpx
2021/11/15 01:29:33+00	130.783835	31.93803	Dumain	Nov15	sa.gpx
2021/11/15 01:29:34+00	130.783835	31.938028	Dumain	Nov15	sa.gpx
2021/11/15 01:29:35+00	130.783835	31.938028	Dumain	Nov15	sa.gpx
2021/11/15 01:29:36+00	130.783835	31.938028	Dumain	Nov15	sa.gpx
2021/11/15 01:29:37+00	130.783835	31.938028	Dumain	Nov15	sa.gpx
2021/11/15 01:29:38+00	130.783835	31.938028	Dumain	Nov15	sa.gpx
2021/11/15 01:29:39+00	130.783835	31.938028	Dumain	Nov15	sa.gpx
2021/11/15 01:29:40+00	130.783835	31.938028	Dumain	Nov15	sa.gpx
2021/11/15 01:29:41+00	130.783835	31.938028	Dumain	Nov15	sa.gpx
2021/11/15 01:29:42+00	130.783835	31.938028	Dumain	Nov15	sa.gpx
2021/11/15 01:29:43+00	130.783837	31.93803	Dumain	Nov15	sa.gpx
2021/11/15 01:29:44+00	130.783837	31.938032	Dumain	Nov15	sa.gpx
2021/11/15 01:29:45+00	130.783837	31.93803	Dumain	Nov15	sa.gpx
2021/11/15 01:29:46+00	130.783837	31.93803	Dumain	Nov15	sa.gpx
2021/11/15 01:29:47+00	130.783837	31.93803	Dumain	Nov15	sa.gpx
2021/11/15 01:29:48+00	130.783837	31.93803	Dumain	Nov15	sa.gpx
2021/11/15 01:29:49+00	130.783837	31.93803	Dumain	Nov15	sa.gpx
2021/11/15 01:29:50+00	130.783837	31.93803	Dumain	Nov15	sa.gpx
2021/11/15 01:29:51+00	130.783837	31.93803	Dumain	Nov15	sa.gpx
2021/11/15 01:29:52+00	130.783837	31.93803	Dumain	Nov15	sa.gpx
2021/11/15 01:29:53+00	130.783837	31.93803	Dumain	Nov15	sa.gpx
2021/11/15 01:29:54+00	130.783837	31.93803	Dumain	Nov15	sa.gpx
2021/11/15 01:29:55+00	130.783837	31.93803	Dumain	Nov15	sa.gpx
2021/11/15 01:29:56+00	130.783837	31.93803	Dumain	Nov15	sa.gpx
2021/11/15 01:29:57+00	130.783837	31.93803	Dumain	Nov15	sa.gpx
2021/11/15 01:29:58+00	130.783837	31.93803	Dumain	Nov15	sa.gpx
2021/11/15 01:29:59+00	130.783837	31.93803	Dumain	Nov15	sa.gpx
2021/11/15 01:30:00+00	130.783838	31.93803	Dumain	Nov15	sa.gpx
2021/11/15 01:30:01+00	130.783838	31.93803	Dumain	Nov15	sa.gpx
2021/11/15 01:30:02+00	130.783838	31.93803	Dumain	Nov15	sa.gpx
2021/11/15 01:30:03+00	130.783838	31.93803	Dumain	Nov15	sa.gpx
2021/11/15 01:30:04+00	130.783838	31.93803	Dumain	Nov15	sa.gpx
2021/11/15 01:30:05+00	130.783838	31.93803	Dumain	Nov15	sa.gpx
2021/11/15 01:30:06+00	130.783838	31.93803	Dumain	Nov15	sa.gpx
2021/11/15 01:30:07+00	130.78384	31.93803	Dumain	Nov15	sa.gpx
2021/11/15 01:30:08+00	130.78384	31.93803	Dumain	Nov15	sa.gpx
2021/11/15 01:30:09+00	130.78384	31.93803	Dumain	Nov15	sa.gpx
2021/11/15 01:30:10+00	130.78384	31.93803	Dumain	Nov15	sa.gpx
2021/11/15 01:30:11+00	130.78384	31.93803	Dumain	Nov15	sa.gpx
2021/11/15 01:30:12+00	130.78384	31.93803	Dumain	Nov15	sa.gpx
2021/11/15 01:30:13+00	130.78384	31.93803	Dumain	Nov15	sa.gpx
2021/11/15 01:30:14+00	130.783842	31.93803	Dumain	Nov15	sa.gpx
2021/11/15 01:30:15+00	130.783842	31.93803	Dumain	Nov15	sa.gpx
2021/11/15 01:30:16+00	130.783842	31.93803	Dumain	Nov15	sa.gpx
2021/11/15 01:30:17+00	130.783842	31.93803	Dumain	Nov15	sa.gpx
2021/11/15 01:30:18+00	130.783842	31.93803	Dumain	Nov15	sa.gpx
2021/11/15 01:30:19+00	130.783842	31.93803	Dumain	Nov15	sa.gpx
2021/11/15 01:30:20+00	130.783842	31.93803	Dumain	Nov15	sa.gpx
2021/11/15 01:30:21+00	130.783842	31.93803	Dumain	Nov15	sa.gpx
2021/11/15 01:30:22+00	130.783842	31.938028	Dumain	Nov15	sa.gpx
2021/11/15 01:30:23+00	130.783842	31.938028	Dumain	Nov15	sa.gpx
2021/11/15 01:30:24+00	130.783843	31.938028	Dumain	Nov15	sa.gpx
2021/11/15 01:30:25+00	130.783843	31.938027	Dumain	Nov15	sa.gpx
2021/11/15 01:30:26+00	130.783843	31.938028	Dumain	Nov15	sa.gpx
2021/11/15 01:30:27+00	130.783843	31.938028	Dumain	Nov15	sa.gpx
2021/11/15 01:30:28+00	130.783843	31.938028	Dumain	Nov15	sa.gpx
2021/11/15 01:30:29+00	130.783843	31.938028	Dumain	Nov15	sa.gpx
2021/11/15 01:30:30+00	130.783843	31.938028	Dumain	Nov15	sa.gpx
2021/11/15 01:30:31+00	130.783843	31.938028	Dumain	Nov15	sa.gpx
2021/11/15 01:30:32+00	130.783843	31.938028	Dumain	Nov15	sa.gpx
2021/11/15 01:30:33+00	130.783843	31.938028	Dumain	Nov15	sa.gpx
2021/11/15 01:30:34+00	130.783843	31.938028	Dumain	Nov15	sa.gpx
2021/11/15 01:30:35+00	130.783843	31.938028	Dumain	Nov15	sa.gpx
2021/11/15 01:30:36+00	130.783843	31.938027	Dumain	Nov15	sa.gpx
2021/11/15 01:30:37+00	130.783843	31.938027	Dumain	Nov15	sa.gpx
2021/11/15 01:30:38+00	130.783843	31.938027	Dumain	Nov15	sa.gpx
2021/11/15 01:30:39+00	130.783843	31.938027	Dumain	Nov15	sa.gpx
2021/11/15 01:30:40+00	130.783843	31.938027	Dumain	Nov15	sa.gpx
2021/11/15 01:30:41+00	130.783843	31.938027	Dumain	Nov15	sa.gpx
2021/11/15 01:30:42+00	130.783843	31.938027	Dumain	Nov15	sa.gpx
2021/11/15 01:30:43+00	130.783843	31.938027	Dumain	Nov15	sa.gpx
2021/11/15 01:30:44+00	130.783843	31.938027	Dumain	Nov15	sa.gpx
2021/11/15 01:30:45+00	130.783845	31.938027	Dumain	Nov15	sa.gpx
2021/11/15 01:30:46+00	130.783845	31.938027	Dumain	Nov15	sa.gpx
2021/11/15 01:30:47+00	130.783845	31.938027	Dumain	Nov15	sa.gpx
2021/11/15 01:30:48+00	130.783843	31.938027	Dumain	Nov15	sa.gpx
2021/11/15 01:30:49+00	130.783843	31.938027	Dumain	Nov15	sa.gpx
2021/11/15 01:30:50+00	130.783843	31.938027	Dumain	Nov15	sa.gpx
2021/11/15 01:30:51+00	130.783843	31.938027	Dumain	Nov15	sa.gpx
2021/11/15 01:30:52+00	130.783848	31.938025	Dumain	Nov15	sa.gpx
2021/11/15 01:30:53+00	130.783848	31.938027	Dumain	Nov15	sa.gpx
2021/11/15 01:30:54+00	130.783848	31.938025	Dumain	Nov15	sa.gpx
2021/11/15 01:30:55+00	130.783853	31.938025	Dumain	Nov15	sa.gpx
2021/11/15 01:30:56+00	130.783853	31.938025	Dumain	Nov15	sa.gpx
2021/11/15 01:30:57+00	130.783853	31.938025	Dumain	Nov15	sa.gpx
2021/11/15 01:30:58+00	130.783853	31.938025	Dumain	Nov15	sa.gpx
2021/11/15 01:30:59+00	130.783853	31.938023	Dumain	Nov15	sa.gpx
2021/11/15 01:31:00+00	130.783853	31.938022	Dumain	Nov15	sa.gpx
2021/11/15 01:31:01+00	130.783853	31.938022	Dumain	Nov15	sa.gpx
2021/11/15 01:31:02+00	130.783852	31.938022	Dumain	Nov15	sa.gpx
2021/11/15 01:31:03+00	130.783852	31.938022	Dumain	Nov15	sa.gpx
2021/11/15 01:31:04+00	130.783852	31.938022	Dumain	Nov15	sa.gpx
2021/11/15 01:31:05+00	130.783852	31.938022	Dumain	Nov15	sa.gpx
2021/11/15 01:31:06+00	130.783852	31.938022	Dumain	Nov15	sa.gpx
2021/11/15 01:31:07+00	130.783852	31.938022	Dumain	Nov15	sa.gpx
2021/11/15 01:31:08+00	130.783852	31.938022	Dumain	Nov15	sa.gpx
2021/11/15 01:31:09+00	130.783852	31.938022	Dumain	Nov15	sa.gpx
2021/11/15 01:31:10+00	130.783852	31.938022	Dumain	Nov15	sa.gpx
2021/11/15 01:31:11+00	130.783852	31.938022	Dumain	Nov15	sa.gpx
2021/11/15 01:31:12+00	130.783852	31.938022	Dumain	Nov15	sa.gpx
2021/11/15 01:31:13+00	130.783852	31.938022	Dumain	Nov15	sa.gpx
2021/11/15 01:31:14+00	130.783852	31.938022	Dumain	Nov15	sa.gpx
2021/11/15 01:31:15+00	130.783852	31.938022	Dumain	Nov15	sa.gpx
2021/11/15 01:31:16+00	130.783852	31.938022	Dumain	Nov15	sa.gpx
2021/11/15 01:31:17+00	130.783852	31.938022	Dumain	Nov15	sa.gpx
2021/11/15 01:31:18+00	130.783852	31.938022	Dumain	Nov15	sa.gpx
2021/11/15 01:31:19+00	130.783852	31.938022	Dumain	Nov15	sa.gpx
2021/11/15 01:31:20+00	130.783852	31.938022	Dumain	Nov15	sa.gpx
2021/11/15 01:31:21+00	130.783852	31.938022	Dumain	Nov15	sa.gpx
2021/11/15 01:31:22+00	130.783852	31.938022	Dumain	Nov15	sa.gpx
2021/11/15 01:31:23+00	130.783852	31.938022	Dumain	Nov15	sa.gpx
2021/11/15 01:31:24+00	130.783852	31.938022	Dumain	Nov15	sa.gpx
2021/11/15 01:31:25+00	130.783853	31.938022	Dumain	Nov15	sa.gpx
2021/11/15 01:31:26+00	130.783853	31.938022	Dumain	Nov15	sa.gpx
2021/11/15 01:31:27+00	130.783853	31.938022	Dumain	Nov15	sa.gpx
2021/11/15 01:31:28+00	130.783853	31.938022	Dumain	Nov15	sa.gpx
2021/11/15 01:31:29+00	130.783853	31.938022	Dumain	Nov15	sa.gpx
2021/11/15 01:31:30+00	130.783853	31.938022	Dumain	Nov15	sa.gpx
2021/11/15 01:31:31+00	130.783853	31.938022	Dumain	Nov15	sa.gpx
2021/11/15 01:31:32+00	130.783853	31.938022	Dumain	Nov15	sa.gpx
2021/11/15 01:31:33+00	130.783853	31.938022	Dumain	Nov15	sa.gpx
2021/11/15 01:31:34+00	130.783852	31.938022	Dumain	Nov15	sa.gpx
2021/11/15 01:31:35+00	130.783852	31.938022	Dumain	Nov15	sa.gpx
2021/11/15 01:31:36+00	130.783852	31.938022	Dumain	Nov15	sa.gpx
2021/11/15 01:31:37+00	130.783853	31.938022	Dumain	Nov15	sa.gpx
2021/11/15 01:31:38+00	130.783852	31.938022	Dumain	Nov15	sa.gpx
2021/11/15 01:31:39+00	130.783852	31.938022	Dumain	Nov15	sa.gpx
2021/11/15 01:31:40+00	130.783852	31.938022	Dumain	Nov15	sa.gpx
2021/11/15 01:31:41+00	130.783852	31.938022	Dumain	Nov15	sa.gpx
2021/11/15 01:31:42+00	130.783852	31.938022	Dumain	Nov15	sa.gpx
2021/11/15 01:31:43+00	130.783852	31.938022	Dumain	Nov15	sa.gpx
2021/11/15 01:31:44+00	130.783852	31.938022	Dumain	Nov15	sa.gpx
2021/11/15 01:31:45+00	130.783852	31.938022	Dumain	Nov15	sa.gpx
2021/11/15 01:31:46+00	130.783852	31.938022	Dumain	Nov15	sa.gpx
2021/11/15 01:31:47+00	130.783852	31.938022	Dumain	Nov15	sa.gpx
2021/11/15 01:31:48+00	130.783852	31.938022	Dumain	Nov15	sa.gpx
2021/11/15 01:31:49+00	130.783852	31.938022	Dumain	Nov15	sa.gpx
2021/11/15 01:31:50+00	130.783852	31.938022	Dumain	Nov15	sa.gpx
2021/11/15 01:31:51+00	130.783852	31.938022	Dumain	Nov15	sa.gpx
2021/11/15 01:31:52+00	130.783852	31.938022	Dumain	Nov15	sa.gpx
2021/11/15 01:31:53+00	130.783852	31.938022	Dumain	Nov15	sa.gpx
2021/11/15 01:31:54+00	130.783852	31.938022	Dumain	Nov15	sa.gpx
2021/11/15 01:31:55+00	130.783852	31.938022	Dumain	Nov15	sa.gpx
2021/11/15 01:31:56+00	130.783852	31.938022	Dumain	Nov15	sa.gpx
2021/11/15 01:31:57+00	130.783852	31.938022	Dumain	Nov15	sa.gpx
2021/11/15 01:31:58+00	130.783852	31.938022	Dumain	Nov15	sa.gpx
2021/11/15 01:31:59+00	130.783852	31.938022	Dumain	Nov15	sa.gpx
2021/11/15 01:32:00+00	130.783852	31.938022	Dumain	Nov15	sa.gpx
2021/11/15 01:32:01+00	130.783852	31.938022	Dumain	Nov15	sa.gpx
2021/11/15 01:32:02+00	130.783852	31.938022	Dumain	Nov15	sa.gpx
2021/11/15 01:32:03+00	130.783852	31.938022	Dumain	Nov15	sa.gpx
2021/11/15 01:32:04+00	130.783852	31.938022	Dumain	Nov15	sa.gpx
2021/11/15 01:32:05+00	130.783852	31.938022	Dumain	Nov15	sa.gpx
2021/11/15 01:32:06+00	130.783852	31.938022	Dumain	Nov15	sa.gpx
2021/11/15 01:32:07+00	130.783852	31.938022	Dumain	Nov15	sa.gpx
2021/11/15 01:32:08+00	130.783852	31.938022	Dumain	Nov15	sa.gpx
2021/11/15 01:32:09+00	130.783852	31.938022	Dumain	Nov15	sa.gpx
2021/11/15 01:32:10+00	130.783852	31.938022	Dumain	Nov15	sa.gpx
2021/11/15 01:32:11+00	130.783852	31.938022	Dumain	Nov15	sa.gpx
2021/11/15 01:32:12+00	130.783852	31.938022	Dumain	Nov15	sa.gpx
2021/11/15 01:32:13+00	130.783852	31.938022	Dumain	Nov15	sa.gpx
2021/11/15 01:32:14+00	130.783852	31.938022	Dumain	Nov15	sa.gpx
2021/11/15 01:32:15+00	130.783852	31.938022	Dumain	Nov15	sa.gpx
2021/11/15 01:32:16+00	130.783852	31.938022	Dumain	Nov15	sa.gpx
2021/11/15 01:32:17+00	130.783852	31.938022	Dumain	Nov15	sa.gpx
2021/11/15 01:32:18+00	130.783852	31.938022	Dumain	Nov15	sa.gpx
2021/11/15 01:32:19+00	130.783852	31.938022	Dumain	Nov15	sa.gpx
2021/11/15 01:32:20+00	130.783852	31.938022	Dumain	Nov15	sa.gpx
2021/11/15 01:32:21+00	130.783852	31.938022	Dumain	Nov15	sa.gpx
2021/11/15 01:32:22+00	130.783852	31.938022	Dumain	Nov15	sa.gpx
2021/11/15 01:32:23+00	130.783852	31.938022	Dumain	Nov15	sa.gpx
2021/11/15 01:32:24+00	130.783852	31.938022	Dumain	Nov15	sa.gpx
2021/11/15 01:32:25+00	130.783853	31.938022	Dumain	Nov15	sa.gpx
2021/11/15 01:32:26+00	130.783853	31.938022	Dumain	Nov15	sa.gpx
2021/11/15 01:32:27+00	130.783853	31.938022	Dumain	Nov15	sa.gpx
2021/11/15 01:32:28+00	130.783853	31.938022	Dumain	Nov15	sa.gpx
2021/11/15 01:32:29+00	130.783853	31.938022	Dumain	Nov15	sa.gpx
2021/11/15 01:32:30+00	130.783853	31.938022	Dumain	Nov15	sa.gpx
2021/11/15 01:32:31+00	130.783853	31.938022	Dumain	Nov15	sa.gpx
2021/11/15 01:32:32+00	130.783853	31.938022	Dumain	Nov15	sa.gpx
2021/11/15 01:32:33+00	130.783853	31.938022	Dumain	Nov15	sa.gpx
2021/11/15 01:32:34+00	130.783853	31.938022	Dumain	Nov15	sa.gpx
2021/11/15 01:32:35+00	130.783853	31.938022	Dumain	Nov15	sa.gpx
2021/11/15 01:32:36+00	130.783853	31.938022	Dumain	Nov15	sa.gpx
2021/11/15 01:32:37+00	130.783853	31.938022	Dumain	Nov15	sa.gpx
2021/11/15 01:32:38+00	130.783853	31.938022	Dumain	Nov15	sa.gpx
2021/11/15 01:32:39+00	130.783853	31.938022	Dumain	Nov15	sa.gpx
2021/11/15 01:32:40+00	130.783853	31.938022	Dumain	Nov15	sa.gpx
2021/11/15 01:32:41+00	130.783853	31.938022	Dumain	Nov15	sa.gpx
2021/11/15 01:32:42+00	130.783853	31.938022	Dumain	Nov15	sa.gpx
2021/11/15 01:32:43+00	130.783853	31.938022	Dumain	Nov15	sa.gpx
2021/11/15 01:32:44+00	130.783853	31.938022	Dumain	Nov15	sa.gpx
2021/11/15 01:32:45+00	130.783853	31.938022	Dumain	Nov15	sa.gpx
2021/11/15 01:32:46+00	130.783853	31.938022	Dumain	Nov15	sa.gpx
2021/11/15 01:32:47+00	130.783853	31.938022	Dumain	Nov15	sa.gpx
2021/11/15 01:32:48+00	130.783853	31.938022	Dumain	Nov15	sa.gpx
2021/11/15 01:32:49+00	130.783853	31.938022	Dumain	Nov15	sa.gpx
2021/11/15 01:32:50+00	130.783853	31.938023	Dumain	Nov15	sa.gpx
2021/11/15 01:32:51+00	130.783853	31.938023	Dumain	Nov15	sa.gpx
2021/11/15 01:32:52+00	130.783853	31.938023	Dumain	Nov15	sa.gpx
2021/11/15 01:32:53+00	130.783853	31.938023	Dumain	Nov15	sa.gpx
2021/11/15 01:32:54+00	130.783853	31.938023	Dumain	Nov15	sa.gpx
2021/11/15 01:32:55+00	130.783853	31.938023	Dumain	Nov15	sa.gpx
2021/11/15 01:32:56+00	130.783853	31.938023	Dumain	Nov15	sa.gpx
2021/11/15 01:32:57+00	130.783853	31.938023	Dumain	Nov15	sa.gpx
2021/11/15 01:32:58+00	130.783853	31.938023	Dumain	Nov15	sa.gpx
2021/11/15 01:32:59+00	130.783853	31.938023	Dumain	Nov15	sa.gpx
2021/11/15 01:33:00+00	130.783853	31.938023	Dumain	Nov15	sa.gpx
2021/11/15 01:33:01+00	130.783853	31.938023	Dumain	Nov15	sa.gpx
2021/11/15 01:33:02+00	130.783853	31.938023	Dumain	Nov15	sa.gpx
2021/11/15 01:33:03+00	130.783853	31.938023	Dumain	Nov15	sa.gpx
2021/11/15 01:33:04+00	130.783853	31.938023	Dumain	Nov15	sa.gpx
2021/11/15 01:33:05+00	130.783853	31.938023	Dumain	Nov15	sa.gpx
2021/11/15 01:33:06+00	130.783853	31.938023	Dumain	Nov15	sa.gpx
2021/11/15 01:33:07+00	130.783853	31.938023	Dumain	Nov15	sa.gpx
2021/11/15 01:33:08+00	130.783853	31.938023	Dumain	Nov15	sa.gpx
2021/11/15 01:33:09+00	130.783853	31.938023	Dumain	Nov15	sa.gpx
2021/11/15 01:33:10+00	130.783853	31.938023	Dumain	Nov15	sa.gpx
2021/11/15 01:33:11+00	130.783853	31.938023	Dumain	Nov15	sa.gpx
2021/11/15 01:33:12+00	130.783853	31.938023	Dumain	Nov15	sa.gpx
2021/11/15 01:33:13+00	130.783853	31.938023	Dumain	Nov15	sa.gpx
2021/11/15 01:33:14+00	130.783853	31.938023	Dumain	Nov15	sa.gpx
2021/11/15 01:33:15+00	130.783853	31.938023	Dumain	Nov15	sa.gpx
2021/11/15 01:33:16+00	130.783853	31.938023	Dumain	Nov15	sa.gpx
2021/11/15 01:33:17+00	130.783853	31.938023	Dumain	Nov15	sa.gpx
2021/11/15 01:33:18+00	130.783853	31.938023	Dumain	Nov15	sa.gpx
2021/11/15 01:33:19+00	130.783853	31.938023	Dumain	Nov15	sa.gpx
2021/11/15 01:33:20+00	130.783853	31.938023	Dumain	Nov15	sa.gpx
2021/11/15 01:33:21+00	130.783853	31.938023	Dumain	Nov15	sa.gpx
2021/11/15 01:33:22+00	130.783853	31.938023	Dumain	Nov15	sa.gpx
2021/11/15 01:33:23+00	130.783855	31.938023	Dumain	Nov15	sa.gpx
2021/11/15 01:33:24+00	130.783855	31.938023	Dumain	Nov15	sa.gpx
2021/11/15 01:33:25+00	130.783855	31.938023	Dumain	Nov15	sa.gpx
2021/11/15 01:33:26+00	130.783855	31.938023	Dumain	Nov15	sa.gpx
2021/11/15 01:33:27+00	130.783855	31.938023	Dumain	Nov15	sa.gpx
2021/11/15 01:33:28+00	130.783855	31.938023	Dumain	Nov15	sa.gpx
2021/11/15 01:33:29+00	130.783855	31.938023	Dumain	Nov15	sa.gpx
2021/11/15 01:33:30+00	130.783855	31.938023	Dumain	Nov15	sa.gpx
2021/11/15 01:33:31+00	130.783855	31.938023	Dumain	Nov15	sa.gpx
2021/11/15 01:33:32+00	130.783855	31.938023	Dumain	Nov15	sa.gpx
2021/11/15 01:33:33+00	130.783855	31.938023	Dumain	Nov15	sa.gpx
2021/11/15 01:33:34+00	130.783855	31.938023	Dumain	Nov15	sa.gpx
2021/11/15 01:33:35+00	130.783855	31.938023	Dumain	Nov15	sa.gpx
2021/11/15 01:33:36+00	130.783855	31.938023	Dumain	Nov15	sa.gpx
2021/11/15 01:33:37+00	130.783855	31.938023	Dumain	Nov15	sa.gpx
2021/11/15 01:33:38+00	130.783855	31.938023	Dumain	Nov15	sa.gpx
2021/11/15 01:33:39+00	130.783855	31.938023	Dumain	Nov15	sa.gpx
2021/11/15 01:33:40+00	130.783855	31.938023	Dumain	Nov15	sa.gpx
2021/11/15 01:33:41+00	130.783855	31.938023	Dumain	Nov15	sa.gpx
2021/11/15 01:33:42+00	130.783855	31.938023	Dumain	Nov15	sa.gpx
2021/11/15 01:33:43+00	130.783855	31.938023	Dumain	Nov15	sa.gpx
2021/11/15 01:33:44+00	130.783853	31.938025	Dumain	Nov15	sa.gpx
2021/11/15 01:33:45+00	130.783852	31.938027	Dumain	Nov15	sa.gpx
2021/11/15 01:33:46+00	130.78385	31.938027	Dumain	Nov15	sa.gpx
2021/11/15 01:33:47+00	130.783852	31.938027	Dumain	Nov15	sa.gpx
2021/11/15 01:33:48+00	130.783852	31.938025	Dumain	Nov15	sa.gpx
2021/11/15 01:33:49+00	130.78385	31.938023	Dumain	Nov15	sa.gpx
2021/11/15 01:33:50+00	130.783847	31.938022	Dumain	Nov15	sa.gpx
2021/11/15 01:33:51+00	130.783843	31.93802	Dumain	Nov15	sa.gpx
2021/11/15 01:33:52+00	130.783842	31.938015	Dumain	Nov15	sa.gpx
2021/11/15 01:33:53+00	130.783842	31.938015	Dumain	Nov15	sa.gpx
2021/11/15 01:33:54+00	130.78384	31.938015	Dumain	Nov15	sa.gpx
2021/11/15 01:33:55+00	130.78384	31.938013	Dumain	Nov15	sa.gpx
2021/11/15 01:33:56+00	130.783842	31.938015	Dumain	Nov15	sa.gpx
2021/11/15 01:33:57+00	130.78384	31.938013	Dumain	Nov15	sa.gpx
2021/11/15 01:33:58+00	130.783842	31.938013	Dumain	Nov15	sa.gpx
2021/11/15 01:33:59+00	130.783842	31.938013	Dumain	Nov15	sa.gpx
2021/11/15 01:34:00+00	130.78384	31.938015	Dumain	Nov15	sa.gpx
2021/11/15 01:34:01+00	130.78384	31.938015	Dumain	Nov15	sa.gpx
2021/11/15 01:34:02+00	130.78384	31.938017	Dumain	Nov15	sa.gpx
2021/11/15 01:34:03+00	130.78384	31.938017	Dumain	Nov15	sa.gpx
2021/11/15 01:34:04+00	130.78384	31.938017	Dumain	Nov15	sa.gpx
2021/11/15 01:34:05+00	130.78384	31.938017	Dumain	Nov15	sa.gpx
2021/11/15 01:34:06+00	130.78384	31.938017	Dumain	Nov15	sa.gpx
2021/11/15 01:34:07+00	130.78384	31.938017	Dumain	Nov15	sa.gpx
2021/11/15 01:34:08+00	130.78384	31.938017	Dumain	Nov15	sa.gpx
2021/11/15 01:34:09+00	130.78384	31.938017	Dumain	Nov15	sa.gpx
2021/11/15 01:34:10+00	130.78384	31.938017	Dumain	Nov15	sa.gpx
2021/11/15 01:34:11+00	130.78384	31.938017	Dumain	Nov15	sa.gpx
2021/11/15 01:34:12+00	130.78384	31.938017	Dumain	Nov15	sa.gpx
2021/11/15 01:34:13+00	130.78384	31.938017	Dumain	Nov15	sa.gpx
2021/11/15 01:34:14+00	130.78384	31.938017	Dumain	Nov15	sa.gpx
2021/11/15 01:34:15+00	130.78384	31.938017	Dumain	Nov15	sa.gpx
2021/11/15 01:34:16+00	130.78384	31.938017	Dumain	Nov15	sa.gpx
2021/11/15 01:34:17+00	130.78384	31.938017	Dumain	Nov15	sa.gpx
2021/11/15 01:34:18+00	130.78384	31.938017	Dumain	Nov15	sa.gpx
2021/11/15 01:34:19+00	130.78384	31.938017	Dumain	Nov15	sa.gpx
2021/11/15 01:34:20+00	130.78384	31.938017	Dumain	Nov15	sa.gpx
2021/11/15 01:34:21+00	130.78384	31.938017	Dumain	Nov15	sa.gpx
2021/11/15 01:34:22+00	130.78384	31.938017	Dumain	Nov15	sa.gpx
2021/11/15 01:34:23+00	130.78384	31.938017	Dumain	Nov15	sa.gpx
2021/11/15 01:34:24+00	130.78384	31.938017	Dumain	Nov15	sa.gpx
2021/11/15 01:34:25+00	130.78384	31.938017	Dumain	Nov15	sa.gpx
2021/11/15 01:34:26+00	130.78384	31.938017	Dumain	Nov15	sa.gpx
2021/11/15 01:34:27+00	130.78384	31.938017	Dumain	Nov15	sa.gpx
2021/11/15 01:34:28+00	130.78384	31.938017	Dumain	Nov15	sa.gpx
2021/11/15 01:34:29+00	130.78384	31.938017	Dumain	Nov15	sa.gpx
2021/11/15 01:34:30+00	130.78384	31.938017	Dumain	Nov15	sa.gpx
2021/11/15 01:34:31+00	130.783842	31.938017	Dumain	Nov15	sa.gpx
2021/11/15 01:34:32+00	130.783842	31.938017	Dumain	Nov15	sa.gpx
2021/11/15 01:34:33+00	130.783842	31.938017	Dumain	Nov15	sa.gpx
2021/11/15 01:34:34+00	130.783842	31.938017	Dumain	Nov15	sa.gpx
2021/11/15 01:34:35+00	130.783842	31.938017	Dumain	Nov15	sa.gpx
2021/11/15 01:34:36+00	130.783842	31.938017	Dumain	Nov15	sa.gpx
2021/11/15 01:34:37+00	130.783842	31.938017	Dumain	Nov15	sa.gpx
2021/11/15 01:34:38+00	130.783842	31.938017	Dumain	Nov15	sa.gpx
2021/11/15 01:34:39+00	130.783842	31.938017	Dumain	Nov15	sa.gpx
2021/11/15 01:34:40+00	130.783842	31.938017	Dumain	Nov15	sa.gpx
2021/11/15 01:34:41+00	130.783842	31.938017	Dumain	Nov15	sa.gpx
2021/11/15 01:34:42+00	130.783842	31.938017	Dumain	Nov15	sa.gpx
2021/11/15 01:34:43+00	130.783842	31.938017	Dumain	Nov15	sa.gpx
2021/11/15 01:34:44+00	130.783842	31.938017	Dumain	Nov15	sa.gpx
2021/11/15 01:34:45+00	130.783842	31.938017	Dumain	Nov15	sa.gpx
2021/11/15 01:34:46+00	130.783842	31.938017	Dumain	Nov15	sa.gpx
2021/11/15 01:34:47+00	130.783842	31.938017	Dumain	Nov15	sa.gpx
2021/11/15 01:34:48+00	130.783842	31.938017	Dumain	Nov15	sa.gpx
2021/11/15 01:34:49+00	130.783842	31.938017	Dumain	Nov15	sa.gpx
2021/11/15 01:34:50+00	130.783842	31.938017	Dumain	Nov15	sa.gpx
2021/11/15 01:34:51+00	130.783842	31.938017	Dumain	Nov15	sa.gpx
2021/11/15 01:34:52+00	130.783842	31.938017	Dumain	Nov15	sa.gpx
2021/11/15 01:34:53+00	130.783842	31.938017	Dumain	Nov15	sa.gpx
2021/11/15 01:34:54+00	130.783843	31.938017	Dumain	Nov15	sa.gpx
2021/11/15 01:34:55+00	130.783843	31.938017	Dumain	Nov15	sa.gpx
2021/11/15 01:34:56+00	130.783843	31.938017	Dumain	Nov15	sa.gpx
2021/11/15 01:34:57+00	130.783843	31.938017	Dumain	Nov15	sa.gpx
2021/11/15 01:34:58+00	130.783843	31.938017	Dumain	Nov15	sa.gpx
2021/11/15 01:34:59+00	130.783843	31.938017	Dumain	Nov15	sa.gpx
2021/11/15 01:35:00+00	130.783843	31.938017	Dumain	Nov15	sa.gpx
2021/11/15 01:35:01+00	130.783843	31.938017	Dumain	Nov15	sa.gpx
2021/11/15 01:35:02+00	130.783843	31.938017	Dumain	Nov15	sa.gpx
2021/11/15 01:35:03+00	130.783843	31.938017	Dumain	Nov15	sa.gpx
2021/11/15 01:35:04+00	130.783845	31.938018	Dumain	Nov15	sa.gpx
2021/11/15 01:35:05+00	130.783845	31.938018	Dumain	Nov15	sa.gpx
2021/11/15 01:35:06+00	130.783845	31.938018	Dumain	Nov15	sa.gpx
2021/11/15 01:35:07+00	130.783845	31.938018	Dumain	Nov15	sa.gpx
2021/11/15 01:35:08+00	130.783845	31.938018	Dumain	Nov15	sa.gpx
2021/11/15 01:35:09+00	130.783845	31.938018	Dumain	Nov15	sa.gpx
2021/11/15 01:35:10+00	130.783845	31.938018	Dumain	Nov15	sa.gpx
2021/11/15 01:35:11+00	130.783845	31.938018	Dumain	Nov15	sa.gpx
2021/11/15 01:35:12+00	130.783845	31.938018	Dumain	Nov15	sa.gpx
2021/11/15 01:35:13+00	130.783845	31.938018	Dumain	Nov15	sa.gpx
2021/11/15 01:35:14+00	130.783845	31.938018	Dumain	Nov15	sa.gpx
2021/11/15 01:35:15+00	130.783845	31.938018	Dumain	Nov15	sa.gpx
2021/11/15 01:35:16+00	130.783847	31.938017	Dumain	Nov15	sa.gpx
2021/11/15 01:35:17+00	130.783847	31.938018	Dumain	Nov15	sa.gpx
2021/11/15 01:35:18+00	130.783847	31.938018	Dumain	Nov15	sa.gpx
2021/11/15 01:35:19+00	130.783847	31.938018	Dumain	Nov15	sa.gpx
2021/11/15 01:35:20+00	130.783847	31.938018	Dumain	Nov15	sa.gpx
2021/11/15 01:35:21+00	130.783847	31.938018	Dumain	Nov15	sa.gpx
2021/11/15 01:35:22+00	130.783847	31.938018	Dumain	Nov15	sa.gpx
2021/11/15 01:35:23+00	130.783847	31.938018	Dumain	Nov15	sa.gpx
2021/11/15 01:35:24+00	130.783847	31.938018	Dumain	Nov15	sa.gpx
2021/11/15 01:35:25+00	130.783847	31.938018	Dumain	Nov15	sa.gpx
2021/11/15 01:35:26+00	130.783847	31.938018	Dumain	Nov15	sa.gpx
2021/11/15 01:35:27+00	130.783847	31.938018	Dumain	Nov15	sa.gpx
2021/11/15 01:35:28+00	130.783847	31.938018	Dumain	Nov15	sa.gpx
2021/11/15 01:35:29+00	130.783848	31.938018	Dumain	Nov15	sa.gpx
2021/11/15 01:35:30+00	130.783848	31.938018	Dumain	Nov15	sa.gpx
2021/11/15 01:35:31+00	130.783848	31.938018	Dumain	Nov15	sa.gpx
2021/11/15 01:35:32+00	130.783848	31.938018	Dumain	Nov15	sa.gpx
2021/11/15 01:35:33+00	130.783848	31.938018	Dumain	Nov15	sa.gpx
2021/11/15 01:35:34+00	130.783848	31.938018	Dumain	Nov15	sa.gpx
2021/11/15 01:35:35+00	130.783848	31.938018	Dumain	Nov15	sa.gpx
2021/11/15 01:35:36+00	130.783848	31.93802	Dumain	Nov15	sa.gpx
2021/11/15 01:35:37+00	130.783848	31.938018	Dumain	Nov15	sa.gpx
2021/11/15 01:35:38+00	130.78385	31.938018	Dumain	Nov15	sa.gpx
2021/11/15 01:35:39+00	130.78385	31.938018	Dumain	Nov15	sa.gpx
2021/11/15 01:35:40+00	130.78385	31.93802	Dumain	Nov15	sa.gpx
2021/11/15 01:35:41+00	130.783848	31.93802	Dumain	Nov15	sa.gpx
2021/11/15 01:35:42+00	130.783848	31.93802	Dumain	Nov15	sa.gpx
2021/11/15 01:35:43+00	130.783848	31.93802	Dumain	Nov15	sa.gpx
2021/11/15 01:35:44+00	130.783848	31.93802	Dumain	Nov15	sa.gpx
2021/11/15 01:35:45+00	130.783848	31.93802	Dumain	Nov15	sa.gpx
2021/11/15 01:35:46+00	130.783848	31.93802	Dumain	Nov15	sa.gpx
2021/11/15 01:35:47+00	130.783848	31.93802	Dumain	Nov15	sa.gpx
2021/11/15 01:35:48+00	130.783848	31.93802	Dumain	Nov15	sa.gpx
2021/11/15 01:35:49+00	130.783848	31.93802	Dumain	Nov15	sa.gpx
2021/11/15 01:35:50+00	130.783848	31.93802	Dumain	Nov15	sa.gpx
2021/11/15 01:35:51+00	130.783847	31.93802	Dumain	Nov15	sa.gpx
2021/11/15 01:35:52+00	130.783847	31.93802	Dumain	Nov15	sa.gpx
2021/11/15 01:35:53+00	130.783845	31.93802	Dumain	Nov15	sa.gpx
2021/11/15 01:35:54+00	130.783845	31.93802	Dumain	Nov15	sa.gpx
2021/11/15 01:35:55+00	130.783845	31.93802	Dumain	Nov15	sa.gpx
2021/11/15 01:35:56+00	130.783843	31.938022	Dumain	Nov15	sa.gpx
2021/11/15 01:35:57+00	130.783845	31.938023	Dumain	Nov15	sa.gpx
2021/11/15 01:35:58+00	130.783847	31.938023	Dumain	Nov15	sa.gpx
2021/11/15 01:35:59+00	130.783847	31.938025	Dumain	Nov15	sa.gpx
2021/11/15 01:36:00+00	130.783847	31.938025	Dumain	Nov15	sa.gpx
2021/11/15 01:36:01+00	130.783847	31.938027	Dumain	Nov15	sa.gpx
2021/11/15 01:36:02+00	130.783847	31.938027	Dumain	Nov15	sa.gpx
2021/11/15 01:36:03+00	130.783847	31.938027	Dumain	Nov15	sa.gpx
2021/11/15 01:36:04+00	130.783847	31.938027	Dumain	Nov15	sa.gpx
2021/11/15 01:36:05+00	130.783848	31.938027	Dumain	Nov15	sa.gpx
2021/11/15 01:36:06+00	130.783848	31.938027	Dumain	Nov15	sa.gpx
2021/11/15 01:36:07+00	130.78385	31.938027	Dumain	Nov15	sa.gpx
2021/11/15 01:36:08+00	130.783848	31.938027	Dumain	Nov15	sa.gpx
2021/11/15 01:36:09+00	130.783848	31.938027	Dumain	Nov15	sa.gpx
2021/11/15 01:36:10+00	130.783848	31.938027	Dumain	Nov15	sa.gpx
2021/11/15 01:36:11+00	130.783848	31.938027	Dumain	Nov15	sa.gpx
2021/11/15 01:36:12+00	130.783848	31.938025	Dumain	Nov15	sa.gpx
2021/11/15 01:36:13+00	130.783848	31.938025	Dumain	Nov15	sa.gpx
2021/11/15 01:36:14+00	130.783848	31.938025	Dumain	Nov15	sa.gpx
2021/11/15 01:36:15+00	130.783847	31.938025	Dumain	Nov15	sa.gpx
2021/11/15 01:36:16+00	130.783847	31.938025	Dumain	Nov15	sa.gpx
2021/11/15 01:36:17+00	130.783847	31.938025	Dumain	Nov15	sa.gpx
2021/11/15 01:36:18+00	130.783847	31.938025	Dumain	Nov15	sa.gpx
2021/11/15 01:36:19+00	130.783847	31.938025	Dumain	Nov15	sa.gpx
2021/11/15 01:36:20+00	130.783847	31.938025	Dumain	Nov15	sa.gpx
2021/11/15 01:36:21+00	130.783847	31.938025	Dumain	Nov15	sa.gpx
2021/11/15 01:36:22+00	130.783847	31.938025	Dumain	Nov15	sa.gpx
2021/11/15 01:36:23+00	130.783847	31.938025	Dumain	Nov15	sa.gpx
2021/11/15 01:36:24+00	130.783847	31.938025	Dumain	Nov15	sa.gpx
2021/11/15 01:36:25+00	130.783847	31.938023	Dumain	Nov15	sa.gpx
2021/11/15 01:36:26+00	130.783845	31.938025	Dumain	Nov15	sa.gpx
2021/11/15 01:36:27+00	130.783845	31.938025	Dumain	Nov15	sa.gpx
2021/11/15 01:36:28+00	130.783843	31.938025	Dumain	Nov15	sa.gpx
2021/11/15 01:36:29+00	130.783845	31.938023	Dumain	Nov15	sa.gpx
2021/11/15 01:36:30+00	130.783843	31.938023	Dumain	Nov15	sa.gpx
2021/11/15 01:36:31+00	130.783843	31.93802	Dumain	Nov15	sa.gpx
2021/11/15 01:36:32+00	130.783843	31.938022	Dumain	Nov15	sa.gpx
2021/11/15 01:36:33+00	130.783845	31.93802	Dumain	Nov15	sa.gpx
2021/11/15 01:36:34+00	130.783845	31.938022	Dumain	Nov15	sa.gpx
2021/11/15 01:36:35+00	130.783845	31.938022	Dumain	Nov15	sa.gpx
2021/11/15 01:36:36+00	130.783845	31.938022	Dumain	Nov15	sa.gpx
2021/11/15 01:36:37+00	130.783845	31.938022	Dumain	Nov15	sa.gpx
2021/11/15 01:36:38+00	130.783845	31.938022	Dumain	Nov15	sa.gpx
2021/11/15 01:36:39+00	130.783845	31.938022	Dumain	Nov15	sa.gpx
2021/11/15 01:36:40+00	130.783845	31.938022	Dumain	Nov15	sa.gpx
2021/11/15 01:36:41+00	130.783845	31.938022	Dumain	Nov15	sa.gpx
2021/11/15 01:36:42+00	130.783845	31.938022	Dumain	Nov15	sa.gpx
2021/11/15 01:36:43+00	130.783845	31.938022	Dumain	Nov15	sa.gpx
2021/11/15 01:36:44+00	130.783845	31.938022	Dumain	Nov15	sa.gpx
2021/11/15 01:36:45+00	130.783845	31.938023	Dumain	Nov15	sa.gpx
2021/11/15 01:36:46+00	130.783847	31.938023	Dumain	Nov15	sa.gpx
2021/11/15 01:36:47+00	130.783847	31.938023	Dumain	Nov15	sa.gpx
2021/11/15 01:36:48+00	130.783847	31.938023	Dumain	Nov15	sa.gpx
2021/11/15 01:36:49+00	130.783847	31.938023	Dumain	Nov15	sa.gpx
2021/11/15 01:36:50+00	130.783847	31.938023	Dumain	Nov15	sa.gpx
2021/11/15 01:36:51+00	130.783847	31.938023	Dumain	Nov15	sa.gpx
2021/11/15 01:36:52+00	130.783847	31.938023	Dumain	Nov15	sa.gpx
2021/11/15 01:36:53+00	130.783847	31.938023	Dumain	Nov15	sa.gpx
2021/11/15 01:36:54+00	130.783848	31.938023	Dumain	Nov15	sa.gpx
2021/11/15 01:36:55+00	130.78385	31.938025	Dumain	Nov15	sa.gpx
2021/11/15 01:36:56+00	130.78385	31.938028	Dumain	Nov15	sa.gpx
2021/11/15 01:36:57+00	130.783848	31.938032	Dumain	Nov15	sa.gpx
2021/11/15 01:36:58+00	130.783845	31.938033	Dumain	Nov15	sa.gpx
2021/11/15 01:36:59+00	130.78384	31.938037	Dumain	Nov15	sa.gpx
2021/11/15 01:37:00+00	130.783842	31.938035	Dumain	Nov15	sa.gpx
2021/11/15 01:37:01+00	130.783842	31.938035	Dumain	Nov15	sa.gpx
2021/11/15 01:37:02+00	130.783842	31.938037	Dumain	Nov15	sa.gpx
2021/11/15 01:37:03+00	130.783842	31.938037	Dumain	Nov15	sa.gpx
2021/11/15 01:37:04+00	130.783842	31.938037	Dumain	Nov15	sa.gpx
2021/11/15 01:37:05+00	130.783842	31.938037	Dumain	Nov15	sa.gpx
2021/11/15 01:37:06+00	130.783842	31.938037	Dumain	Nov15	sa.gpx
2021/11/15 01:37:07+00	130.783842	31.938038	Dumain	Nov15	sa.gpx
2021/11/15 01:37:08+00	130.783843	31.93804	Dumain	Nov15	sa.gpx
2021/11/15 01:37:09+00	130.783845	31.938042	Dumain	Nov15	sa.gpx
2021/11/15 01:37:10+00	130.783845	31.938043	Dumain	Nov15	sa.gpx
2021/11/15 01:37:11+00	130.783845	31.938047	Dumain	Nov15	sa.gpx
2021/11/15 01:37:12+00	130.783845	31.938048	Dumain	Nov15	sa.gpx
2021/11/15 01:37:13+00	130.783845	31.938053	Dumain	Nov15	sa.gpx
2021/11/15 01:37:14+00	130.783843	31.93806	Dumain	Nov15	sa.gpx
2021/11/15 01:37:15+00	130.783842	31.93807	Dumain	Nov15	sa.gpx
2021/11/15 01:37:16+00	130.78384	31.93808	Dumain	Nov15	sa.gpx
2021/11/15 01:37:17+00	130.783842	31.938087	Dumain	Nov15	sa.gpx
2021/11/15 01:37:18+00	130.783842	31.938088	Dumain	Nov15	sa.gpx
2021/11/15 01:37:19+00	130.783838	31.938088	Dumain	Nov15	sa.gpx
2021/11/15 01:37:20+00	130.783838	31.93809	Dumain	Nov15	sa.gpx
2021/11/15 01:37:21+00	130.783837	31.938093	Dumain	Nov15	sa.gpx
2021/11/15 01:37:22+00	130.783838	31.938097	Dumain	Nov15	sa.gpx
2021/11/15 01:37:23+00	130.783838	31.938097	Dumain	Nov15	sa.gpx
2021/11/15 01:37:24+00	130.783838	31.938098	Dumain	Nov15	sa.gpx
2021/11/15 01:37:25+00	130.78384	31.938097	Dumain	Nov15	sa.gpx
2021/11/15 01:37:26+00	130.78384	31.938097	Dumain	Nov15	sa.gpx
2021/11/15 01:37:27+00	130.783842	31.938095	Dumain	Nov15	sa.gpx
2021/11/15 01:37:28+00	130.783838	31.938095	Dumain	Nov15	sa.gpx
2021/11/15 01:37:29+00	130.78384	31.938095	Dumain	Nov15	sa.gpx
2021/11/15 01:37:30+00	130.78384	31.938095	Dumain	Nov15	sa.gpx
2021/11/15 01:37:31+00	130.78384	31.938095	Dumain	Nov15	sa.gpx
2021/11/15 01:37:32+00	130.78384	31.938098	Dumain	Nov15	sa.gpx
2021/11/15 01:37:33+00	130.783842	31.9381	Dumain	Nov15	sa.gpx
2021/11/15 01:37:34+00	130.783843	31.938102	Dumain	Nov15	sa.gpx
2021/11/15 01:37:35+00	130.783845	31.938102	Dumain	Nov15	sa.gpx
2021/11/15 01:37:36+00	130.783847	31.938105	Dumain	Nov15	sa.gpx
2021/11/15 01:37:37+00	130.78385	31.938105	Dumain	Nov15	sa.gpx
2021/11/15 01:37:38+00	130.783848	31.938105	Dumain	Nov15	sa.gpx
2021/11/15 01:37:39+00	130.78385	31.938105	Dumain	Nov15	sa.gpx
2021/11/15 01:37:40+00	130.78385	31.938105	Dumain	Nov15	sa.gpx
2021/11/15 01:37:41+00	130.78385	31.938105	Dumain	Nov15	sa.gpx
2021/11/15 01:37:42+00	130.783848	31.938105	Dumain	Nov15	sa.gpx
2021/11/15 01:37:43+00	130.783848	31.938105	Dumain	Nov15	sa.gpx
2021/11/15 01:37:44+00	130.783848	31.938105	Dumain	Nov15	sa.gpx
2021/11/15 01:37:45+00	130.783848	31.938105	Dumain	Nov15	sa.gpx
2021/11/15 01:37:46+00	130.783848	31.938105	Dumain	Nov15	sa.gpx
2021/11/15 01:37:47+00	130.78385	31.938105	Dumain	Nov15	sa.gpx
2021/11/15 01:37:48+00	130.78385	31.938105	Dumain	Nov15	sa.gpx
2021/11/15 01:37:49+00	130.78385	31.938105	Dumain	Nov15	sa.gpx
2021/11/15 01:37:50+00	130.78385	31.938105	Dumain	Nov15	sa.gpx
2021/11/15 01:37:51+00	130.78385	31.938105	Dumain	Nov15	sa.gpx
2021/11/15 01:37:52+00	130.78385	31.938105	Dumain	Nov15	sa.gpx
2021/11/15 01:37:53+00	130.78385	31.938105	Dumain	Nov15	sa.gpx
2021/11/15 01:37:54+00	130.783848	31.938107	Dumain	Nov15	sa.gpx
2021/11/15 01:37:55+00	130.783848	31.938107	Dumain	Nov15	sa.gpx
2021/11/15 01:37:56+00	130.78385	31.938108	Dumain	Nov15	sa.gpx
2021/11/15 01:37:57+00	130.783848	31.938107	Dumain	Nov15	sa.gpx
2021/11/15 01:37:58+00	130.783848	31.938107	Dumain	Nov15	sa.gpx
2021/11/15 01:37:59+00	130.783848	31.938107	Dumain	Nov15	sa.gpx
2021/11/15 01:38:00+00	130.783848	31.938107	Dumain	Nov15	sa.gpx
2021/11/15 01:38:01+00	130.783848	31.938108	Dumain	Nov15	sa.gpx
2021/11/15 01:38:02+00	130.783848	31.93811	Dumain	Nov15	sa.gpx
2021/11/15 01:38:03+00	130.783848	31.93811	Dumain	Nov15	sa.gpx
2021/11/15 01:38:04+00	130.783848	31.93811	Dumain	Nov15	sa.gpx
2021/11/15 01:38:05+00	130.783848	31.93811	Dumain	Nov15	sa.gpx
2021/11/15 01:38:06+00	130.783848	31.93811	Dumain	Nov15	sa.gpx
2021/11/15 01:38:07+00	130.783848	31.93811	Dumain	Nov15	sa.gpx
2021/11/15 01:38:08+00	130.783848	31.93811	Dumain	Nov15	sa.gpx
2021/11/15 01:38:09+00	130.783848	31.93811	Dumain	Nov15	sa.gpx
2021/11/15 01:38:10+00	130.783848	31.93811	Dumain	Nov15	sa.gpx
2021/11/15 01:38:11+00	130.783848	31.93811	Dumain	Nov15	sa.gpx
2021/11/15 01:38:12+00	130.783848	31.93811	Dumain	Nov15	sa.gpx
2021/11/15 01:38:13+00	130.783848	31.93811	Dumain	Nov15	sa.gpx
2021/11/15 01:38:14+00	130.783848	31.93811	Dumain	Nov15	sa.gpx
2021/11/15 01:38:15+00	130.783847	31.93811	Dumain	Nov15	sa.gpx
2021/11/15 01:38:16+00	130.783845	31.938112	Dumain	Nov15	sa.gpx
2021/11/15 01:38:17+00	130.783845	31.938113	Dumain	Nov15	sa.gpx
2021/11/15 01:38:18+00	130.783847	31.938113	Dumain	Nov15	sa.gpx
[truncated: 390,401 more rows]
