# Supplementary material for: Oxytocin homogenizes horse group organization
Source: iScience. 2024 Jun 24;27(7):110356. doi: 10.1016/j.isci.2024.110356 (PMC11277748; doi:10.1016/j.isci.2024.110356)
Supplement: Data S1. All data and code described in this manuscript, related to STAR Methods — Contains all original data, processing code, formatted data, analysis, and figure code. [file mmc2.zip › figures/dyadmetricsfigures.R]

library(ggplot2)
library(openxlsx)
library(dplyr)
library(patchwork)
setwd("C:\\Users/james/Box/WRC/Horse/data")
data <- read.xlsx("dyadmetricsdata.xlsx", 1)

data2 <- data %>%
  group_by(dyad, group, condition) %>%
  summarise(thresh = mean(thresh), baseline = mean(baseline_thresh), .groups = 'drop')

ot <- subset(data2, condition == "ot")
sa <- subset(data2, condition == "sa")

data2$condition <- factor(data2$condition, levels = c("sa", "ot"))


data3 <- ot
data3$diff <- ot$thresh - sa$thresh

data4 <- data3
data4$group <- "All groups"

data5 <- rbind(data3, data4)

data5$group <- factor(data5$group, levels = c("A", "E", "HI", "L", "U", "All groups"))

p1 <- ggplot(data5, aes(x = baseline, y = diff)) +
  geom_segment(aes(x = baseline, y = 0, xend = baseline, yend = diff, 
                   color = ifelse(diff > 0, "Increase", "Decrease")), size = .5) +  
  scale_color_manual(values = c("Increase" = "green", "Decrease" = "red")) +  
  geom_hline(yintercept = 0, linetype = "dashed", color = "black") +  
  geom_point(size = 1, color = "black") +  
  facet_wrap(~group, nrow = 2) +  
  xlab("Dyadic association in placebo condition") +
  ylab("Change in dyadic association from placebo to oxytocin condition") +
  xlim(0, 1)  +
  theme(legend.position = "none")

print(p1)


data2 <- data2 %>%
  group_by(group, dyad) %>%
  mutate(color_group = ifelse(thresh[condition == "ot"] > thresh[condition == "sa"], "OT > SA", "SA >= OT")) %>%
  ungroup()


data2$color_group <- factor(data2$color_group, levels = c("SA >= OT", "OT > SA"))

data6 <- data2
data6$group <- "All groups"
data6$color_group <- "NA"

data7 <- rbind(data2, data6)

data7$group <- factor(data7$group, levels = c("A", "E", "HI", "L", "U", "All groups"))


p2 <- ggplot(data7, aes(x = condition, y = thresh)) +
  geom_violin(aes(group = condition)) +
  geom_jitter(aes(x = condition, y = thresh, group = dyad), height = 0, width = 0.0, size = 1, alpha = .1) +
  geom_line(aes(x = condition, y = thresh, group = dyad, color = color_group), size = .25) +
  facet_wrap(~ group, scales = "free_y") +
  scale_color_manual(values = c("SA >= OT" = "red", "OT > SA" = "darkgreen", "NA" = "#00000000")) +
  ylim(0,1) +
  labs(x = "Condition",
       y = "Dyadic association index") +
  scale_x_discrete(labels = c("sa" = "Placebo", "ot" = "Oxytocin")) +
  theme(legend.position = "none")

print(p2)

p1 <- p1 + theme(strip.text = element_text(size = 16, face = "bold"))
p2 <- p2 + theme(strip.text = element_text(size = 16, face = "bold"))

p1 <- p1 + theme(plot.margin = margin(1, 10, 1, 1, "mm"))  
p2 <- p2 + theme(plot.margin = margin(1, 1, 1, 10, "mm"))  


p1 <- p1 + plot_annotation(tag_levels = 'A')+ 
  theme(plot.tag = element_text(size = 20, face = "bold"))
p2 <- p2 + plot_annotation(tag_levels = 'B')+ 
  theme(plot.tag = element_text(size = 20, face = "bold"))

p1 <- p1+ theme(text = element_text(size = rel(5)))
p2 <- p2+ theme(text = element_text(size = rel(5)))

p <- p1+p2

ggsave("C:\\Users\\james\\Box\\WRC\\Horse\\figures/Fig3.tiff", height = 12, width = 18, scale = 1)
