# Supplementary material for: Oxytocin homogenizes horse group organization
Source: iScience. 2024 Jun 24;27(7):110356. doi: 10.1016/j.isci.2024.110356 (PMC11277748; doi:10.1016/j.isci.2024.110356)
Supplement: Data S1. All data and code described in this manuscript, related to STAR Methods — Contains all original data, processing code, formatted data, analysis, and figure code. [file mmc2.zip › figures/Histograms.R]

library(ggplot2)
library(openxlsx)
library(dplyr)
setwd("C:\\Users/james/Box/WRC/Horse/data")
data<- read.xlsx("dyadmetricsdata.xlsx", 1)


data2 <-data %>%
  group_by(dyad, group, condition) %>%
  summarise(thresh = mean(thresh), baseline = mean(baseline_thresh))

ot<-subset(data2, condition == "ot")
sa<-subset(data2, condition == "sa")

ggplot(sa,aes(x=thresh)) + geom_histogram() + 
  facet_wrap(~group, nrow =2) + xlab("Association-Placebo condition") +
  ylab("Frequency") +xlim(0, 1)+ labs(tag = "A")

ggsave("C:\\Users\\james\\Box\\WRC\\Horse\\figures/FigS4a.png", height = 6, width = 10, scale = 1, bg = "white")


ggplot(ot,aes(x=thresh)) + geom_histogram() + 
  facet_wrap(~group, nrow =2) + xlab("Association-OT condition") +
  ylab("Frequency") +xlim(0, 1)+ labs(tag = "B")
ggsave("C:\\Users\\james\\Box\\WRC\\Horse\\figures/FigS4b.png", height = 6, width = 10, scale = 1, bg = "white")
