# Supplementary material for: Oxytocin homogenizes horse group organization
Source: iScience. 2024 Jun 24;27(7):110356. doi: 10.1016/j.isci.2024.110356 (PMC11277748; doi:10.1016/j.isci.2024.110356)
Supplement: Data S1. All data and code described in this manuscript, related to STAR Methods — Contains all original data, processing code, formatted data, analysis, and figure code. [file mmc2.zip › figures/networkmetricsfigures.R]

#plots
library(ggplot2)
library(ggpubr)
library(patchwork)
library(grid)
library(cowplot)
library(openxlsx)
library(dplyr)
setwd("C:\\Users/james/Box/WRC/Horse/data")
networkdata<- read.xlsx("networkmetricsdata.xlsx", 1)
networkdata$Condition <- "x"
for (i in 1:nrow(networkdata)){
  if (networkdata$condition[i]=="ot"){
    networkdata$Condition[i] = "Oxytocin"
  } else {
    networkdata$Condition[i] = "Placebo"
  }
}
networkdata$Condition <- factor(networkdata$Condition, order = TRUE, 
                                levels = c("Placebo","Oxytocin"))

p1 <- ggplot(networkdata) + geom_boxplot(aes(x=Condition,y=density))+
  geom_jitter(size =1, aes(x=Condition,y=density, colour = group), width = .25) + ylim(0,1) + ylab("Density")+ 
  stat_summary(geom = "point",
               fun = "mean", col = "black",
               size = 3, shape = 24, aes(x=Condition,y=density, fill = group)) + labs(tag = "A")+
  theme(legend.position="none") + geom_signif(aes(x=Condition,y=density), 
                                              comparisons = list(c("Placebo","Oxytocin")),
                                              map_signif_level = TRUE, tip_length = 0)
p1 

p2 <- ggplot(networkdata) + geom_boxplot(aes(x=Condition,y=clustering_coefficient))+
  geom_jitter(size =1.3, aes(x=Condition,y=clustering_coefficient, colour = group), width = .25) + 
  ylim(0,1) + ylab("Clustering coefficient")+ 
  stat_summary(geom = "point",
               fun = "mean", col = "black",
               size = 3, shape = 24, aes(x=Condition,y=clustering_coefficient, fill = group))+ labs(tag = "B")+
  theme(legend.position="none")  + 
  geom_signif(aes(x=Condition,y=density), comparisons = list(c("Placebo","Oxytocin")), map_signif_level = TRUE, tip_length = 0)

p3 <- ggarrange(p1, p2, ncol = 2, common.legend = TRUE, legend="right")
p3

ggsave("C:\\Users\\james\\Box\\WRC\\Horse\\figures/Fig2b.png", height = 6, width = 5, scale = 1, bg = "white")
