# Supplementary material for: Oxytocin homogenizes horse group organization
Source: iScience. 2024 Jun 24;27(7):110356. doi: 10.1016/j.isci.2024.110356 (PMC11277748; doi:10.1016/j.isci.2024.110356)
Supplement: Data S1. All data and code described in this manuscript, related to STAR Methods — Contains all original data, processing code, formatted data, analysis, and figure code. [file mmc2.zip › figures/SNAgraphsExamples.R]

library(maptools)
library(dplyr)
library(stringr)
library(rgdal)
library(geosphere)
library(reshape2)
library(igraph)
library(MASS)
library(DirectedClustering)
library(openxlsx)

getModified <- function(dframe, destination_string, f) {
  dframe[[destination_string]] <- f
  dframe
}

fulldataframe <- data.frame()
fulldataaslist <- list()
fulldataaslistnetwork <- list()
fulldataaslistgraph <- list()
groups <- c("A", "E", "HI", "U", "L")

alldyads <- read.xlsx("C:\\Users/james/Box/WRC/Horse/data/Dyads.xlsx", 1)
groupmedians <- c()


for (gg in groups){
  setwd(paste("C:\\Users/james/Desktop/trimmedHorseOT1TracksSubfoldered/", gg, sep = ""))
  data <- read.table(file = paste("data_", gg, ".txt", sep = ""), header=TRUE, sep = ",")
  groupdyaddata <- subset(alldyads, group == gg)
  dyads <- unique(groupdyaddata$dyad)
  ldata<-split(data, f = data$day)
  big <- c()
  newnames <- c()
  for (i in 1:length(ldata)){
    newnames[i] <- paste(names(ldata)[i], ldata[[i]][1,6])
  }
  names(ldata) <- newnames
  result<-list()
  distancelist <- vector("list", length(dyads))
  names(distancelist) <- dyads
  for (i in 1:length(ldata))
  {x<-split(ldata[[i]], f = ldata[[i]]$time)
  distm(x[[1]][,2:3], fun = distGeo)->a
  colnames(a) <- x[[1]]$id 
  rownames(a) <- x[[1]]$id 
  res<-melt(a)
  res$Var1 <- as.character(res$Var1)
  res$Var2 <- as.character(res$Var2)
  res <- subset(res, Var1 < Var2)
  res$dyad <- paste(res$Var1, res$Var2, sep = "")
  for (spec in names(distancelist)){
    toadd <- subset(res, dyad == spec)
    if (nrow(toadd) > 0){
      distancelist[[spec]] <- c(distancelist[[spec]], toadd$value)
    }
  }
  for (j in 2:length(x))
  {a<-distm(x[[j]][,2:3], fun = distGeo)
  colnames(a) <- x[[j]]$id 
  rownames(a) <- x[[j]]$id 
  b <- melt(a)
  b$Var1 <- as.character(b$Var1)
  b$Var2 <- as.character(b$Var2)
  b <- subset(b, Var1 < Var2)
  b$dyad <- paste(b$Var1, b$Var2, sep = "")
  for (spec in names(distancelist)){
    toadd <- subset(b, dyad == spec)
    if (nrow(toadd) > 0){
      distancelist[[spec]] <- c(distancelist[[spec]], toadd$value)
    }
  }
  }
  }
  for (spec in names(distancelist)){
    big <- c(big, median(distancelist[[spec]]))
  }
  groupmedians <- c(groupmedians, median(big))
}

fulldataframe <- data.frame()
fulldataaslist <- list()
fulldataaslistnetwork <- list()
fulldataaslistgraph <- list()
for (g in 1:length(groups)){
  setwd(paste("C:\\Users/james/Desktop/trimmedHorseOT1TracksSubfoldered/", groups[g], sep = ""))
  data <- read.table(file = paste("data_", groups[g], ".txt", sep = ""), header=TRUE, sep = ",")
  ldata<-split(data, f = data$day)
  threshy <- groupmedians[g]
  newnames <- c()
  for (i in 1:length(ldata)){
    newnames[i] <- paste(names(ldata)[i], ldata[[i]][1,6])
  }
  names(ldata) <- newnames
  result<-list()
  for (i in 1:length(ldata))
  {x<-split(ldata[[i]], f = ldata[[i]]$time)
  
  distm(x[[1]][,2:3], fun = distGeo)->a
  colnames(a) <- x[[1]]$id 
  rownames(a) <- x[[1]]$id 
  res<-melt(a)
  res$value <- as.numeric(res$value < threshy)
  for (j in 2:length(x))
  {a<-distm(x[[j]][,2:3], fun = distGeo)
  
  
  temp <- melt(a)[,3]
  temp <- as.numeric(temp < threshy)
  b <- melt(a)[,3]
  for (k in 1:length(b)){
    if (b[k] > 1000){
      temp[k] <- res$value[k]/(j-1)
    }
  }
  
  res$value<- res$value + temp
  }
  res$value<-res$value/length(x)
  colnames(res)<-c("id1","id2", "dist")
  result[[i]]<-res
  }
  names(result)<-names(ldata)
  fulldataaslist[[length(fulldataaslist) + 1]] <- result
  
  network<-list() 
  for (i in 1:length(result))
  {a<-result[[i]][3]
  a$dist[is.infinite(a$dist)]<-0
  x<-cbind(result[[i]][,1:2],a )
  d<-dcast(x, id1~id2)
  d[,1]->groupname
  network[[i]]<-d[,-1:-1]
  rownames(network[[i]])<-groupname}
  names(network)<-names(ldata)
  fulldataaslistnetwork[[length(fulldataaslistnetwork) + 1]] <- network
  
  #now have as networks, need to make into graphs
  for (i in 1:length(result)) {
    t2[[i]]<-graph.adjacency(as.matrix(as.matrix(as.dist(network[[i]]))), mode = "undirected", weighted=TRUE)
  }
  names(t2) <- names(result)
  fulldataaslistgraph[[length(fulldataaslistgraph) + 1]] <- t2
}
names(fulldataaslist) <- c("A", "E", "HI", "U", "L")
names(fulldataaslistnetwork) <- c("A", "E", "HI", "U", "L")
names(fulldataaslistgraph) <- c("A", "E", "HI", "U", "L")


days <- list(c("Oct26 sa.gpx", "Oct27 ot.gpx"), c("Nov1 sa.gpx", "Oct27 ot.gpx"), c("Nov17 sa.gpx", "Nov16 ot.gpx"), c("Nov26 sa.gpx", "Nov23 ot.gpx"), c("Oct27 sa.gpx", "Oct29 ot.gpx"))


png("C:\\Users/james/Box/WRC/Horse/figures/Fig2c.png", height = 10000, width = 24000)

par(mfcol=c(3,6), mai = c(0,0,0,0))
mat <- matrix(c(1, 2,  # First
                3, 4,5,6,7,8,9,10,11,12,13,14,15,16,17,18), # second and third plot
              nrow = 3, ncol = 6,
              byrow = FALSE)
layout(mat=mat, heights = c(1, 5,5), widths = c(1,5,5,5,5,5))
plot(0,type='n',axes=FALSE)
plot(0,type='n',axes=FALSE, main= "")
mtext("Placebo", side = 4, cex = 40, line = -30)
box(col = "black",                     # Add box to plot
    which = "figure",lwd=5)
plot(0,type='n',axes=FALSE, main= "")
mtext("Oxytocin", side = 4, cex = 40, line = -30)
box(col = "black",                     # Add box to plot
    which = "figure",lwd=5)


for (g in 1:length(groups)) {
  temp <- fulldataaslistgraph[[g]]
  gg <- names(fulldataaslistgraph)[g]
  
  current=temp[[days[[g]][1]]]
  plot(0,type='n',axes=FALSE, main= "")
  mtext(gg, side = 1, cex = 60, line = -20)
  box(col = "black",                     # Add box to plot
      which = "figure",lwd=5)
  lc <- cluster_louvain(current)
  l2 <- layout.fruchterman.reingold(current)
  box(col = "black",                     # Add box to plot
      which = "figure",lwd=5)
  
  V(current)$color <- c("red", "green", "blue")[lc$membership]
  edgecols=rgb(colorRamp(c("#FFFFFFFF","black"))(E(current)$weight*as.numeric(E(current)$weight>quantile(E(current)$weight, prob=0.25))),maxColorValue=256)
  t=strength(current, vid = V(current), weights = E(current)$weight)
  plot(current,layout=l2,
       vertex.label= "",
       vertex.shape="circle",
       vertex.frame.color="black",vertex.frame.width=0.5,
       vertex.size = 20*t/max(t),
       edge.width=E(current)$weight*40*as.numeric(E(current)$weight>quantile(E(current)$weight, prob=0.25)),
       edge.color=edgecols)
  box(col = "black",                     # Add box to plot
      which = "figure",lwd=5)
  
  current=temp[[days[[g]][2]]]
  lc <- cluster_louvain(current)
  l2 <- layout.fruchterman.reingold(current)
  V(current)$color <- c("red", "green", "blue")[lc$membership]
  edgecols=rgb(colorRamp(c("#FFFFFFFF","black"))(E(current)$weight*as.numeric(E(current)$weight>quantile(E(current)$weight, prob=0.25))),maxColorValue=256)

  t=strength(current, vid = V(current), weights = E(current)$weight)
  plot(current,layout=l2,
       vertex.label= "",
       vertex.shape="circle",
       vertex.frame.color="black",vertex.frame.width=0.5,
       vertex.size = 20*t/max(t),
       edge.width=E(current)$weight*40*as.numeric(E(current)$weight>quantile(E(current)$weight, prob=0.25)),
       edge.color=edgecols)
  box(col = "black",                     # Add box to plot
      which = "figure",lwd=5)
  
}  
dev.off()
