# Supplementary material for: Oxytocin homogenizes horse group organization
Source: iScience. 2024 Jun 24;27(7):110356. doi: 10.1016/j.isci.2024.110356 (PMC11277748; doi:10.1016/j.isci.2024.110356)
Supplement: Data S1. All data and code described in this manuscript, related to STAR Methods — Contains all original data, processing code, formatted data, analysis, and figure code. [file mmc2.zip › formattingcode/dyadmetricscalcs-acrossgroupmedian.R]

library(maptools)
library(dplyr)
library(stringr)
library(rgdal)
library(geosphere)
library(reshape2)
library(igraph)
library(openxlsx)
library(MASS)
getModified <- function(dframe, destination_string, foo) {
  dframe[[destination_string]] <- foo
  dframe
}


fulldataframe <- data.frame()
groups <- c("A", "E", "HI", "U", "L")
alldyads <- read.xlsx("C:\\Users/james/Box/WRC/Horse/data/Dyads.xlsx", 1)
cats <- c("dist", "thresh")

big <- c()

for (gg in groups){
  setwd(paste("C:\\Users/james/Desktop/trimmedHorseOT1TracksSubfoldered/", gg, sep = ""))
  data <- read.table(file = paste("data_", gg, ".txt", sep = ""), header=TRUE, sep = ",")
  groupdyaddata <- subset(alldyads, group == gg)
  dyads <- unique(groupdyaddata$dyad)
  ldata<-split(data, f = data$day)
  newnames <- c()
  for (i in 1:length(ldata)){
    newnames[i] <- paste(names(ldata)[i], ldata[[i]][1,6])
  }
  names(ldata) <- newnames
  result<-list()
  distancelist <- vector("list", length(dyads))
  names(distancelist) <- dyads
  for (i in 1:length(ldata))
  {x<-split(ldata[[i]], f = ldata[[i]]$time)
  distm(x[[1]][,2:3], fun = distGeo)->a
  colnames(a) <- x[[1]]$id 
  rownames(a) <- x[[1]]$id 
  res<-melt(a)
  res$Var1 <- as.character(res$Var1)
  res$Var2 <- as.character(res$Var2)
  res <- subset(res, Var1 < Var2)
  res$dyad <- paste(res$Var1, res$Var2, sep = "")
  for (spec in names(distancelist)){
    toadd <- subset(res, dyad == spec)
    if (nrow(toadd) > 0){
      distancelist[[spec]] <- c(distancelist[[spec]], toadd$value)
    }
  }
  for (j in 2:length(x))
  {a<-distm(x[[j]][,2:3], fun = distGeo)
  colnames(a) <- x[[j]]$id 
  rownames(a) <- x[[j]]$id 
  b <- melt(a)
  b$Var1 <- as.character(b$Var1)
  b$Var2 <- as.character(b$Var2)
  b <- subset(b, Var1 < Var2)
  b$dyad <- paste(b$Var1, b$Var2, sep = "")
  for (spec in names(distancelist)){
    toadd <- subset(b, dyad == spec)
    if (nrow(toadd) > 0){
      distancelist[[spec]] <- c(distancelist[[spec]], toadd$value)
    }
  }
  }
  }
  for (spec in names(distancelist)){
    big <- c(big, median(distancelist[[spec]]))
  }
}

acrossgroupmedian <- median(big)


fulldataframe <- data.frame()
for (g in 1:length(groups)){
  setwd(paste("C:\\Users/james/Desktop/trimmedHorseOT1TracksSubfoldered/", groups[g], sep = ""))
  data <- read.table(file = paste("data_", groups[g], ".txt", sep = ""), header=TRUE, sep = ",")
  ldata<-split(data, f = data$day)
  threshy <- acrossgroupmedian
  newnames <- c()
  for (i in 1:length(ldata)){
    newnames[i] <- paste(names(ldata)[i], ldata[[i]][1,6])
  }
  names(ldata) <- newnames
  result<-list()
  for (i in 1:length(ldata))
  {x<-split(ldata[[i]], f = ldata[[i]]$time)
  distm(x[[1]][,2:3], fun = distGeo)->a
  colnames(a) <- x[[1]]$id 
  rownames(a) <- x[[1]]$id 
  res<-melt(a)
  res$thresh <- as.numeric(res$value < threshy)
  for (j in 2:length(x))
  {a<-distm(x[[j]][,2:3], fun = distGeo)
  b <- melt(a)[,3]
  for (k in 1:length(b)){
    if (b[k] > 1000){
      b[k] <- res$value[k]/(j-1)
    }
  }
  res$value<- res$value + b
  temp <- melt(a)[,3]
  temp <- as.numeric(temp < threshy)
  b <- melt(a)[,3]
  res$thresh<- res$thresh + temp
  
  }
  res$value<-res$value/length(x)
  res$thresh <- res$thresh/length(x)
  datestring <- names(ldata)[i]
  res$date <- strsplit(datestring, " ", fixed=TRUE)[[1]][1]
  conditionstring <- strsplit(datestring, " ", fixed=TRUE)[[1]][2]
  conditionstring2 <- strsplit(conditionstring, ".", fixed=TRUE)[[1]][1]
  res$condition <- conditionstring2
  
  res$group <- groups[g]
  colnames(res)<-c("id1","id2", "dist", "thresh", "date", "condition", "group")
  result[[i]]<-res
  }
  names(result)<-names(ldata)
  for (i in 1:length(result)){
    temp <- result[[i]]
    fulldataframe <- rbind(fulldataframe, temp)
  }
}

fulldataframe$id1 <- as.character(fulldataframe$id1)
fulldataframe$id2 <- as.character(fulldataframe$id2)
fulldataframe <- subset(fulldataframe, id1 < id2)
fulldataframe$dyad <- paste(fulldataframe$id1, fulldataframe$id2, sep = "")

ran <- rnorm(nrow(fulldataframe), mean = 0, sd=1)
for (i in 1:length(ran)){
  if (ran[i] > 0){
    temp <- fulldataframe$id1[i]
    fulldataframe$id1[i] <- fulldataframe$id2[i]
    fulldataframe$id2[i] <- temp
  }
}

fulldataframe$sex <- "t"
for (i in 1:nrow(fulldataframe)){
  if (grepl(fulldataframe$id1[i], femalestring) & grepl(fulldataframe$id2[i], femalestring)){
    fulldataframe$sex[i] <- "FF"
  } else if (grepl(fulldataframe$id1[i], femalestring)) {
    fulldataframe$sex[i] <- "MF"
  } else {
    fulldataframe$sex[i] <- "MM"
  }
}

withbaseline <- data.frame()
temp <- data.frame()
for (dd in unique(fulldataframe$dyad)){
  temp <- subset(fulldataframe, dyad == dd)
  tempsa <- subset(temp, condition == "sa")
  for (cat in cats){
    newcol <- paste("baseline", cat, sep = "_")
    temp <- getModified(temp, newcol, NA)
    temp[[newcol]] <- mean(tempsa[[cat]])
  }
  withbaseline <- rbind(withbaseline, temp)
}
fulldataframe <- withbaseline
write.xlsx(fulldataframe, "C:/Users/james/Box/WRC/Horse/data/dyadmetricsdata-acrossgroupmedian.xlsx")
