# Supplementary material for: Oxytocin homogenizes horse group organization
Source: iScience. 2024 Jun 24;27(7):110356. doi: 10.1016/j.isci.2024.110356 (PMC11277748; doi:10.1016/j.isci.2024.110356)
Supplement: Data S1. All data and code described in this manuscript, related to STAR Methods — Contains all original data, processing code, formatted data, analysis, and figure code. [file mmc2.zip › formattingcode/FilteringCode.R]

setwd("C:\\Users\\james\\Desktop\\CleanHorseOTData")

library(dplyr)
library(lmerTest)
library(openxlsx)
library(ggplot2)
library(ggthemes)
library(tidyverse)
library(ggplot2)
library(langcog)
library(openxlsx)
library(sjPlot)
library(ggsci)
library(wesanderson)
library(maptools)
library(plotKML)
library(rgdal)

dates = list.files(getwd())

referencesheet <- read.xlsx("C:\\Users\\james\\Box\\WRC\\Horse\\data\\DataSheet.xlsx")

subfolder <- paste(getwd(), sep = "/", dates[1])
files = list.files(subfolder)

writeGPX <- function(lat, lon, time, file=NULL) {
  o <- c('<gpx version="1.1" creator="R">','<trk>','<trkseg>')
  if (missing(time))
    o <- c(o, paste('<trkpt lat="',lat,'" lon="',lon,'" />', sep=''))
  else
    o <- c(o, paste('<trkpt lat="',lat,'" lon="',lon,'"><time>',paste(gsub(' ','T', as.character(time)), 'Z', sep=''),'</time></trkpt>', sep=''))
  o <- c(o, '</trkseg>', '</trk>', '</gpx>')
  if (is.character(file) || inherits(file, "connection"))
    writeLines(o, file)
  else
    o
}


for (i in 1:length(dates)){
  subfolder <- paste(getwd(), sep = "/", dates[i])
  files = list.files(subfolder)
  temprefday <- subset(referencesheet, DateText == dates[i])
  for (j in 1:length(files)){
    if ((files[j] %in% list.files("C:\\Users\\james\\Desktop\\trimmedHorseOT1Tracks"))== FALSE){
      tempfile <- readGPX(paste(subfolder, files[j], sep = "/"), metadata= F, 
              bounds = F, waypoints = F, tracks = TRUE, 
              routes = F)
      route <- tempfile[4]$tracks[[1]][[1]]
      #str(route)
      print(files[j])
      route$time_ <- substring(route$time, 12, 19)
      route$hour_ <- substring(route$time_, 1, 2)
      route$minute_ <- substring(route$time_, 4, 5)
      route$second_ <- substring(route$time_, 7, )
      route$hourjst_ <- (as.numeric(route$hour_) + 9)%%24
      route$timejst_ <- as.numeric(paste(route$hourjst_, route$minute_, sep = ""))
      if (grepl("_A_", files[j])){
        tempref <- subset(temprefday, Group == "A")
        houradminend <- substring(tempref$endastext[1], 1, 2)
        minuteadminend <- substring(tempref$endastext[1], 4, 5)
        if (as.numeric(minuteadminend) < 30){
          trialhourstart <- houradminend
          trialminutestart <- as.character(as.numeric(minuteadminend) + 30)
        }
        if (minuteadminend >= 30){
          trialhourstart <- as.character(as.numeric(houradminend) + 1)
          trialminutestart <- as.character(as.numeric(minuteadminend) - 30)
        }
        if (nchar(trialminutestart) == 1){
          trialminutestart <- paste("0", trialminutestart, sep = "")
        }
        trialtimestart <- as.numeric(paste(trialhourstart, trialminutestart, sep = ""))
        trialtimeend <- trialtimestart + 101
      } else if (grepl("_E_", files[j])){
        tempref <- subset(temprefday, Group == "E")
        houradminend <- substring(tempref$endastext[1], 1, 2)
        minuteadminend <- substring(tempref$endastext[1], 4, 5)
        if (as.numeric(minuteadminend) < 30){
          trialhourstart <- houradminend
          trialminutestart <- as.character(as.numeric(minuteadminend) + 30)
        }
        if (minuteadminend >= 30){
          trialhourstart <- as.character(as.numeric(houradminend) + 1)
          trialminutestart <- as.character(as.numeric(minuteadminend) - 30)
        }
        if (nchar(trialminutestart) == 1){
          trialminutestart <- paste("0", trialminutestart, sep = "")
        }
        trialtimestart <- as.numeric(paste(trialhourstart, trialminutestart, sep = ""))
        trialtimeend <- trialtimestart + 101
      } else if (grepl("_U_", files[j])){
        tempref <- subset(temprefday, Group == "U")
        houradminend <- substring(tempref$endastext[1], 1, 2)
        minuteadminend <- substring(tempref$endastext[1], 4, 5)
        if (as.numeric(minuteadminend) < 30){
          trialhourstart <- houradminend
          trialminutestart <- as.character(as.numeric(minuteadminend) + 30)
        }
        if (minuteadminend >= 30){
          trialhourstart <- as.character(as.numeric(houradminend) + 1)
          trialminutestart <- as.character(as.numeric(minuteadminend) - 30)
        }
        if (nchar(trialminutestart) == 1){
          trialminutestart <- paste("0", trialminutestart, sep = "")
        }
        trialtimestart <- as.numeric(paste(trialhourstart, trialminutestart, sep = ""))
        trialtimeend <- trialtimestart + 101
      } else if (grepl("_HI_", files[j])){
        tempref <- subset(temprefday, Group == "HI")
        houradminend <- substring(tempref$endastext[1], 1, 2)
        minuteadminend <- substring(tempref$endastext[1], 4, 5)
        if (as.numeric(minuteadminend) < 30){
          trialhourstart <- houradminend
          trialminutestart <- as.character(as.numeric(minuteadminend) + 30)
        }
        if (minuteadminend >= 30){
          trialhourstart <- as.character(as.numeric(houradminend) + 1)
          trialminutestart <- as.character(as.numeric(minuteadminend) - 30)
        }
        if (nchar(trialminutestart) == 1){
          trialminutestart <- paste("0", trialminutestart, sep = "")
        }
        trialtimestart <- as.numeric(paste(trialhourstart, trialminutestart, sep = ""))
        trialtimeend <- trialtimestart + 101
      } else if (grepl("_L_", files[j])){
        tempref <- subset(temprefday, Group == "L")
        houradminend <- substring(tempref$endastext[1], 1, 2)
        minuteadminend <- substring(tempref$endastext[1], 4, 5)
        if (as.numeric(minuteadminend) < 30){
          trialhourstart <- houradminend
          trialminutestart <- as.character(as.numeric(minuteadminend) + 30)
        }
        if (minuteadminend >= 30){
          trialhourstart <- as.character(as.numeric(houradminend) + 1)
          trialminutestart <- as.character(as.numeric(minuteadminend) - 30)
        }
        if (nchar(trialminutestart) == 1){
          trialminutestart <- paste("0", trialminutestart, sep = "")
        }
        trialtimestart <- as.numeric(paste(trialhourstart, trialminutestart, sep = ""))
        trialtimeend <- trialtimestart + 101
      }
      trialdata <- subset(route, timejst_ > trialtimestart & timejst_ < trialtimeend)
      trialdata <- trialdata[1:3600,]
      group <- strsplit(files[j], split = "_")[[1]][3]
      writeGPX(trialdata$lat, trialdata$lon, trialdata$time, file = paste("C:\\Users\\james\\Desktop\\trimmedHorseOT1Tracks\\", sep = "", files[j]))
      writeGPX(trialdata$lat, trialdata$lon, trialdata$time, file = paste("C:\\Users\\james\\Desktop\\trimmedHorseOT1TracksSubfoldered\\", group, "\\", sep = "", files[j]))
    }
  }
}
