# Supplementary material for: Oxytocin homogenizes horse group organization
Source: iScience. 2024 Jun 24;27(7):110356. doi: 10.1016/j.isci.2024.110356 (PMC11277748; doi:10.1016/j.isci.2024.110356)
Supplement: Data S1. All data and code described in this manuscript, related to STAR Methods — Contains all original data, processing code, formatted data, analysis, and figure code. [file mmc2.zip › formattingcode/GroupCombiningCode.R]

library(maptools)
library(dplyr)
library(stringr)
library(rgdal)
library(geosphere)
library(reshape2)
library(igraph)

groups <- c("A", "E", "HI", "U", "L")
  
for (gg in groups){
  setwd(paste("C:\\Users/james/Desktop/trimmedHorseOT1TracksSubfoldered/", gg, sep = ""))
  myfiles <- list.files(pattern = "*.gpx")
  
  #this works, note track_points on layer name does not work!
  gpx.raw <- readOGR(dsn = myfiles[1], layer="track_points")
  x<-as.data.frame(cbind(gpx.raw$time,gpx.raw@coords, strsplit(myfiles[1], "_")[[1]][2], strsplit(myfiles[1], "_")[[1]][1], strsplit(myfiles[1], "_")[[1]][4]))
  data<-x
  
  
  for (i in 2:length(myfiles))
  {gpx.raw <- readOGR(dsn = myfiles[i], layer="track_points")
  x<-as.data.frame(cbind(gpx.raw$time,gpx.raw@coords, strsplit(myfiles[i], "_")[[1]][2], strsplit(myfiles[i], "_")[[1]][1], strsplit(myfiles[i], "_")[[1]][4]))
  data<-rbind(data,x)}
  
  colnames(data)<-c("time", "x", "y", "id", "day","condition")
  
  data$x<-as.numeric(data$x)
  data$y<-as.numeric(data$y)
  data<-data[order(data$id),]
  
  write.table (data, file = paste("data_", gg, ".txt", sep = ""), quote = FALSE, row.names = FALSE, sep = ",")
  write.table (data, file = paste("C:\\Users\\james\\Box\\WRC\\Horse\\data\\raw\\data_", gg, ".txt", sep = ""), quote = FALSE, row.names = FALSE, sep = ",")
  rm(gpx.raw)
}
