# Supplementary material for: Oxytocin homogenizes horse group organization
Source: iScience. 2024 Jun 24;27(7):110356. doi: 10.1016/j.isci.2024.110356 (PMC11277748; doi:10.1016/j.isci.2024.110356)
Supplement: Data S1. All data and code described in this manuscript, related to STAR Methods — Contains all original data, processing code, formatted data, analysis, and figure code. [file mmc2.zip › formattingcode/individualmetricscalcs-acrossgroupmedian.R]

library(maptools)
library(dplyr)
library(stringr)
library(rgdal)
library(geosphere)
library(reshape2)
library(igraph)
library(MASS)
library(DirectedClustering)
library(openxlsx)

getModified <- function(dframe, destination_string, f) {
  dframe[[destination_string]] <- f
  dframe
}

fulldataframe <- data.frame()
fulldataaslist <- list()
fulldataaslistnetwork <- list()
fulldataaslistgraph <- list()
t2<- list()
groups <- c("A", "E", "HI", "U", "L")
cats <- c("centrality", "eigen")
sexinfo <-read.xlsx("C:\\Users/james/Box/WRC/Horse/data/DataSheet.xlsx", 2)
alldyads <- read.xlsx("C:\\Users/james/Box/WRC/Horse/data/Dyads.xlsx", 1)
malelist <- subset(sexinfo, Sex == "m")$Name
femalelist <- subset(sexinfo, Sex == "f")$Name
malestring <- paste(malelist, collapse  = "")
femalestring <- paste(femalelist, collapse  = "")

big <- c()

for (gg in groups){
  setwd(paste("C:\\Users/james/Desktop/trimmedHorseOT1TracksSubfoldered/", gg, sep = ""))
  data <- read.table(file = paste("data_", gg, ".txt", sep = ""), header=TRUE, sep = ",")
  groupdyaddata <- subset(alldyads, group == gg)
  dyads <- unique(groupdyaddata$dyad)
  ldata<-split(data, f = data$day)
  newnames <- c()
  for (i in 1:length(ldata)){
    newnames[i] <- paste(names(ldata)[i], ldata[[i]][1,6])
  }
  names(ldata) <- newnames
  result<-list()
  distancelist <- vector("list", length(dyads))
  names(distancelist) <- dyads
  for (i in 1:length(ldata))
  {x<-split(ldata[[i]], f = ldata[[i]]$time)
  distm(x[[1]][,2:3], fun = distGeo)->a
  colnames(a) <- x[[1]]$id 
  rownames(a) <- x[[1]]$id 
  res<-melt(a)
  res$Var1 <- as.character(res$Var1)
  res$Var2 <- as.character(res$Var2)
  res <- subset(res, Var1 < Var2)
  res$dyad <- paste(res$Var1, res$Var2, sep = "")
  for (spec in names(distancelist)){
    toadd <- subset(res, dyad == spec)
    if (nrow(toadd) > 0){
      distancelist[[spec]] <- c(distancelist[[spec]], toadd$value)
    }
  }
  for (j in 2:length(x))
  {a<-distm(x[[j]][,2:3], fun = distGeo)
  colnames(a) <- x[[j]]$id 
  rownames(a) <- x[[j]]$id 
  b <- melt(a)
  b$Var1 <- as.character(b$Var1)
  b$Var2 <- as.character(b$Var2)
  b <- subset(b, Var1 < Var2)
  b$dyad <- paste(b$Var1, b$Var2, sep = "")
  for (spec in names(distancelist)){
    toadd <- subset(b, dyad == spec)
    if (nrow(toadd) > 0){
      distancelist[[spec]] <- c(distancelist[[spec]], toadd$value)
    }
  }
  }
  }
  for (spec in names(distancelist)){
    big <- c(big, median(distancelist[[spec]]))
  }
}

acrossgroupmedian <- median(big)


fulldataframe <- data.frame()
fulldataaslist <- list()
fulldataaslistnetwork <- list()
fulldataaslistgraph <- list()
for (g in 1:length(groups)){
  setwd(paste("C:\\Users/james/Desktop/trimmedHorseOT1TracksSubfoldered/", groups[g], sep = ""))
  data <- read.table(file = paste("data_", groups[g], ".txt", sep = ""), header=TRUE, sep = ",")
  ldata<-split(data, f = data$day)
  threshy <- acrossgroupmedian
  newnames <- c()
  for (i in 1:length(ldata)){
    newnames[i] <- paste(names(ldata)[i], ldata[[i]][1,6])
  }
  names(ldata) <- newnames
  result<-list()
  for (i in 1:length(ldata))
  {x<-split(ldata[[i]], f = ldata[[i]]$time)
  
  distm(x[[1]][,2:3], fun = distGeo)->a
  colnames(a) <- x[[1]]$id 
  rownames(a) <- x[[1]]$id 
  res<-melt(a)
  res$value <- as.numeric(res$value < threshy)
  for (j in 2:length(x))
  {a<-distm(x[[j]][,2:3], fun = distGeo)
  
  
  temp <- melt(a)[,3]
  temp <- as.numeric(temp < threshy)
  b <- melt(a)[,3]
  
  res$value<- res$value + temp
  }
  res$value<-res$value/length(x)
  colnames(res)<-c("id1","id2", "dist")
  for (row in 1:nrow(res)){
    if (res$id1[row] == res$id2[row]){
      res$dist[row] <- NA
    }
  }
  result[[i]]<-res
  }
  names(result)<-names(ldata)
  fulldataaslist[[length(fulldataaslist) + 1]] <- result
  
  network<-list() 
  for (i in 1:length(result))
  {a<-result[[i]][3]
  a$dist[is.infinite(a$dist)]<-0
  x<-cbind(result[[i]][,1:2],a )
  d<-dcast(x, id1~id2)
  d[,1]->groupname
  network[[i]]<-d[,-1:-1]
  rownames(network[[i]])<-groupname}
  names(network)<-names(ldata)
  fulldataaslistnetwork[[length(fulldataaslistnetwork) + 1]] <- network
  
  #now have as networks, need to make into graphs
  for (i in 1:length(result)) {
    t2[[i]]<-graph.adjacency(as.matrix(as.matrix(as.dist(network[[i]]))), mode = "undirected", weighted=TRUE)
  }
  names(t2) <- names(result)
  fulldataaslistgraph[[length(fulldataaslistgraph) + 1]] <- t2
}
names(fulldataaslist) <- c("A", "E", "HI", "U", "L")
names(fulldataaslistnetwork) <- c("A", "E", "HI", "U", "L")
names(fulldataaslistgraph) <- c("A", "E", "HI", "U", "L")


finaldata <- data.frame(matrix(ncol = 7, nrow = 1))

temp <- data.frame(matrix(ncol = 7, nrow = 1))
colnames(temp) <- c("group", "date", "condition", "individual", "sex", "centrality", "eigen")
colnames(finaldata) <- c("group", "date", "condition", "individual", "sex", "centrality", "eigen")
finaldata <- finaldata[-1,]
for (group in 1:length(fulldataaslistgraph)){
  groupdata <- fulldataaslistgraph[[group]]
  for (day in 1:length(groupdata)){
    temp <- data.frame(matrix(ncol = 7, nrow = 1))
    colnames(temp) <- c("group", "date", "condition", "individual", "sex", "centrality", "eigen")
    temp$group <- names(fulldataaslistgraph)[group]
    daynetwork <- groupdata[[day]]
    datestring <- names(groupdata)[[day]]
    temp$date <- strsplit(datestring, " ", fixed=TRUE)[[1]][1]
    conditionstring <- strsplit(datestring, " ", fixed=TRUE)[[1]][2]
    conditionstring2 <- strsplit(conditionstring, ".", fixed=TRUE)[[1]][1]
    temp$condition <- conditionstring2
    
    inds <- V(daynetwork)
    centralities <- strength(daynetwork, vids = V(daynetwork))
    eigens <- eigen_centrality(daynetwork, directed = FALSE, scale = TRUE)
    for (i in 1:length(inds)) {
      temp2 <- temp
      temp2$individual <- names(inds)[i]
      if (grepl(names(inds)[i], malestring)){
        temp2$sex <- "M"
      }
      if (grepl(names(inds)[i], femalestring)){
        temp2$sex <- "F"
      }
      temp2$centrality <- centralities[i]
      temp2$eigen <- eigens[[1]][i]
      finaldata <- rbind(finaldata, temp2)
    }
  }
}

triallegend <- read.xlsx("C:/Users/james/Box/WRC/Horse/data/datestotrialnumbers.xlsx", 1)

for (i in 1:nrow(finaldata)){
  gg <- finaldata$group[i]
  dd <- finaldata$date[i]
  temp <- subset(triallegend, group == gg & date == dd)
  finaldata$trial[i] <- temp$trial[1]
}

withbaseline <- data.frame()
temp <- data.frame()
for (gg in unique(finaldata$individual)){
  temp <- subset(finaldata, individual == gg)
  tempsa <- subset(temp, condition == "sa")
  for (cat in cats){
    newcol <- paste("baseline", cat, sep = "_")
    temp <- getModified(temp, newcol, NA)
    temp[[newcol]] <- mean(tempsa[[cat]])
  }
  withbaseline <- rbind(withbaseline, temp)
}
finaldata <- withbaseline

write.xlsx(finaldata, "C:/Users/james/Box/WRC/Horse/data/individualmetricsdata-acrossgroupmedian.xlsx")
